# Supplementary material for: Defining short linear motif binding determinants by phage display‐based deep mutational scanning
Source: Protein Sci. 2025 May 24;34(6):e70174. doi: 10.1002/pro.70174 (PMC12102759; doi:10.1002/pro.70174)
Supplement: Supplementary file 2 — Table S1. [file PRO-34-e70174-s003.xlsx]

## Sheet: Legend
Supplementary Table S1	Deep mutational scanning libraries designs
S1.A	Design of DMS-BM
S1.B	Design of DMS-CoV
Description:
bait_name	In text identifyer for the selection bait
bait_identifier	Internal identifyer for the selection bait
hit_accession	Enriched prey (hit) Uniprot Accession identifier
hit_gene_name	Enriched prey (hit) gene name
hit_protein_name	Enriched prey (hit) protein name
hit_sequence_start	According to the Uniprot entry
hit_sequence_stop	According to the Uniprot entry
wt_or_mut	Library peptide descriptor as the wild type (wt) or mutated (mut) version
hit_library_peptide	Peptide sequence in the synthesised library
mutated_position	If mutated, the local position of the mutation (from 0 to 15 or comma separated if mutiple positions are mutated)
wild_type	Amino acid in the wild type sequence at the position
mutant	Amino acid in the mutated sequence at the position
relationship_id	Internal identifyer of the peptide for ease of pairing wt and mutants together
relates_to_wt	For the mutated peptides, the pairing wildtype peptide identifyer
hit_oligo_sequence	Oligonucleotide sequence in the library
hit_peptide_fraction_in_coverage_mut	NGS counts for the peptide in the naive un-selected library
hit_peptide_fractions_ratio	NGS fractional counts for the peptide in the naive un-selected library
peptide_found	Boolean value where TRUE means the sequence was found either in the coverage or in any selection NGS result

## Sheet: S1.A_DMS-BM_design
bait_name	bait_identifier	hit_accession	hit_gene_name	hit_protein_name	hit_sequence_start	hit_sequence_stop	wt_or_mut	hit_library_peptide	mutated_position	wild_type	mutant	relationship_id	relates_to_wt	hit_oligo_sequence	hit_peptide_counts_in_coverage	hit_peptide_fraction_in_coverage	peptide_found
EIF4E	EIF4E_eIF4E__P06730_1_217	Q13541	EIF4EBP1	Eukaryotic translation initiation factor 4E-binding protein 1	50	65	wt	TRIIYDRKFLMEARNS				wt_00001		CAGCCTCTTCATCTGGCACTCGCATCATCTATGACAGAAAGTTTCTCATGGAGGCACGCAACTCCGGTGGAGGATCCGGAG	31	5.4089e-05	1
EIF4E	EIF4E_eIF4E__P06730_1_217	Q13541	EIF4EBP1	Eukaryotic translation initiation factor 4E-binding protein 1	50	65	mut	TAIIYDRKFLMEARNS	1	R	A	mut_00001	wt_00001	CAGCCTCTTCATCTGGCACTGCCATCATTTATGACAGAAAATTTCTTATGGAAGCCAGAAATAGCGGTGGAGGATCCGGAG	3	5.23441e-06	1
EIF4E	EIF4E_eIF4E__P06730_1_217	Q13541	EIF4EBP1	Eukaryotic translation initiation factor 4E-binding protein 1	50	65	mut	TDIIYDRKFLMEARNS	1	R	D	mut_00002	wt_00001	CAGCCTCTTCATCTGGCACCGATATAATATACGATCGTAAATTTCTGATGGAAGCCCGAAATAGCGGTGGAGGATCCGGAG	3	5.23441e-06	1
EIF4E	EIF4E_eIF4E__P06730_1_217	Q13541	EIF4EBP1	Eukaryotic translation initiation factor 4E-binding protein 1	50	65	mut	TEIIYDRKFLMEARNS	1	R	E	mut_00003	wt_00001	CAGCCTCTTCATCTGGCACTGAGATAATTTATGATCGGAAGTTTTTAATGGAGGCCAGAAACTCAGGTGGAGGATCCGGAG	0	0	0
EIF4E	EIF4E_eIF4E__P06730_1_217	Q13541	EIF4EBP1	Eukaryotic translation initiation factor 4E-binding protein 1	50	65	mut	TFIIYDRKFLMEARNS	1	R	F	mut_00004	wt_00001	CAGCCTCTTCATCTGGCACTTTCATCATTTACGATCGTAAGTTTTTGATGGAGGCTCGCAATAGTGGTGGAGGATCCGGAG	15	2.61721e-05	1
EIF4E	EIF4E_eIF4E__P06730_1_217	Q13541	EIF4EBP1	Eukaryotic translation initiation factor 4E-binding protein 1	50	65	mut	TGIIYDRKFLMEARNS	1	R	G	mut_00005	wt_00001	CAGCCTCTTCATCTGGCACGGGGATTATATATGATAGAAAATTTTTAATGGAAGCTCGCAATTCAGGTGGAGGATCCGGAG	1	1.7448e-06	1
EIF4E	EIF4E_eIF4E__P06730_1_217	Q13541	EIF4EBP1	Eukaryotic translation initiation factor 4E-binding protein 1	50	65	mut	THIIYDRKFLMEARNS	1	R	H	mut_00006	wt_00001	CAGCCTCTTCATCTGGCACTCACATTATCTACGATAGAAAATTTCTTATGGAGGCTCGTAATTCAGGTGGAGGATCCGGAG	7	1.22136e-05	1
EIF4E	EIF4E_eIF4E__P06730_1_217	Q13541	EIF4EBP1	Eukaryotic translation initiation factor 4E-binding protein 1	50	65	mut	TIIIYDRKFLMEARNS	1	R	I	mut_00007	wt_00001	CAGCCTCTTCATCTGGCACTATAATAATTTATGACCGCAAATTCCTAATGGAGGCTAGAAACTCGGGTGGAGGATCCGGAG	4	6.97922e-06	1
EIF4E	EIF4E_eIF4E__P06730_1_217	Q13541	EIF4EBP1	Eukaryotic translation initiation factor 4E-binding protein 1	50	65	mut	TKIIYDRKFLMEARNS	1	R	K	mut_00008	wt_00001	CAGCCTCTTCATCTGGCACAAAGATTATCTACGATCGCAAGTTTCTTATGGAAGCGAGGAATAGTGGTGGAGGATCCGGAG	10	1.7448e-05	1
EIF4E	EIF4E_eIF4E__P06730_1_217	Q13541	EIF4EBP1	Eukaryotic translation initiation factor 4E-binding protein 1	50	65	mut	TLIIYDRKFLMEARNS	1	R	L	mut_00009	wt_00001	CAGCCTCTTCATCTGGCACGTTAATAATCTATGATAGAAAGTTCCTTATGGAAGCTAGGAATAGTGGTGGAGGATCCGGAG	5	8.72402e-06	1
EIF4E	EIF4E_eIF4E__P06730_1_217	Q13541	EIF4EBP1	Eukaryotic translation initiation factor 4E-binding protein 1	50	65	mut	TMIIYDRKFLMEARNS	1	R	M	mut_00010	wt_00001	CAGCCTCTTCATCTGGCACTATGATAATTTATGATAGGAAATTCCTAATGGAGGCACGTAACTCCGGTGGAGGATCCGGAG	5	8.72402e-06	1
EIF4E	EIF4E_eIF4E__P06730_1_217	Q13541	EIF4EBP1	Eukaryotic translation initiation factor 4E-binding protein 1	50	65	mut	TNIIYDRKFLMEARNS	1	R	N	mut_00011	wt_00001	CAGCCTCTTCATCTGGCACGAACATAATTTATGATAGGAAGTTTTTAATGGAGGCGAGGAATAGTGGTGGAGGATCCGGAG	8	1.39584e-05	1
EIF4E	EIF4E_eIF4E__P06730_1_217	Q13541	EIF4EBP1	Eukaryotic translation initiation factor 4E-binding protein 1	50	65	mut	TPIIYDRKFLMEARNS	1	R	P	mut_00012	wt_00001	CAGCCTCTTCATCTGGCACACCAATAATATACGATAGAAAATTTCTAATGGAAGCGCGGAACAGCGGTGGAGGATCCGGAG	5	8.72402e-06	1
EIF4E	EIF4E_eIF4E__P06730_1_217	Q13541	EIF4EBP1	Eukaryotic translation initiation factor 4E-binding protein 1	50	65	mut	TQIIYDRKFLMEARNS	1	R	Q	mut_00013	wt_00001	CAGCCTCTTCATCTGGCACACAAATTATTTACGACCGAAAGTTCCTAATGGAGGCCCGCAATTCGGGTGGAGGATCCGGAG	23	4.01305e-05	1
EIF4E	EIF4E_eIF4E__P06730_1_217	Q13541	EIF4EBP1	Eukaryotic translation initiation factor 4E-binding protein 1	50	65	mut	TSIIYDRKFLMEARNS	1	R	S	mut_00014	wt_00001	CAGCCTCTTCATCTGGCACGAGCATAATTTATGATCGCAAGTTCCTGATGGAGGCTAGAAACTCGGGTGGAGGATCCGGAG	8	1.39584e-05	1
EIF4E	EIF4E_eIF4E__P06730_1_217	Q13541	EIF4EBP1	Eukaryotic translation initiation factor 4E-binding protein 1	50	65	mut	TTIIYDRKFLMEARNS	1	R	T	mut_00015	wt_00001	CAGCCTCTTCATCTGGCACGACTATCATTTACGATAGGAAGTTTCTGATGGAAGCACGGAATTCGGGTGGAGGATCCGGAG	24	4.18753e-05	1
EIF4E	EIF4E_eIF4E__P06730_1_217	Q13541	EIF4EBP1	Eukaryotic translation initiation factor 4E-binding protein 1	50	65	mut	TVIIYDRKFLMEARNS	1	R	V	mut_00016	wt_00001	CAGCCTCTTCATCTGGCACAGTTATTATCTATGATCGCAAGTTTTTAATGGAGGCCAGAAATAGTGGTGGAGGATCCGGAG	4	6.97922e-06	1
EIF4E	EIF4E_eIF4E__P06730_1_217	Q13541	EIF4EBP1	Eukaryotic translation initiation factor 4E-binding protein 1	50	65	mut	TWIIYDRKFLMEARNS	1	R	W	mut_00017	wt_00001	CAGCCTCTTCATCTGGCACCTGGATTATTTACGACCGCAAATTCTTAATGGAAGCTCGGAACAGCGGTGGAGGATCCGGAG	9	1.57032e-05	1
EIF4E	EIF4E_eIF4E__P06730_1_217	Q13541	EIF4EBP1	Eukaryotic translation initiation factor 4E-binding protein 1	50	65	mut	TYIIYDRKFLMEARNS	1	R	Y	mut_00018	wt_00001	CAGCCTCTTCATCTGGCACGTACATAATCTATGACAGGAAGTTCCTAATGGAAGCACGAAACTCGGGTGGAGGATCCGGAG	36	6.2813e-05	1
EIF4E	EIF4E_eIF4E__P06730_1_217	Q13541	EIF4EBP1	Eukaryotic translation initiation factor 4E-binding protein 1	50	65	mut	TRAIYDRKFLMEARNS	2	I	A	mut_00019	wt_00001	CAGCCTCTTCATCTGGCACGAGGGCCATATATGACAGGAAATTTTTGATGGAAGCTCGAAACAGTGGTGGAGGATCCGGAG	21	3.66409e-05	1
EIF4E	EIF4E_eIF4E__P06730_1_217	Q13541	EIF4EBP1	Eukaryotic translation initiation factor 4E-binding protein 1	50	65	mut	TRDIYDRKFLMEARNS	2	I	D	mut_00020	wt_00001	CAGCCTCTTCATCTGGCACACGAGACATATATGATCGGAAGTTTCTAATGGAGGCCCGTAACAGCGGTGGAGGATCCGGAG	54	9.42195e-05	1
EIF4E	EIF4E_eIF4E__P06730_1_217	Q13541	EIF4EBP1	Eukaryotic translation initiation factor 4E-binding protein 1	50	65	mut	TREIYDRKFLMEARNS	2	I	E	mut_00021	wt_00001	CAGCCTCTTCATCTGGCACTCGTGAAATATATGATAGAAAATTTCTGATGGAGGCACGAAACAGTGGTGGAGGATCCGGAG	8	1.39584e-05	1
EIF4E	EIF4E_eIF4E__P06730_1_217	Q13541	EIF4EBP1	Eukaryotic translation initiation factor 4E-binding protein 1	50	65	mut	TRFIYDRKFLMEARNS	2	I	F	mut_00022	wt_00001	CAGCCTCTTCATCTGGCACCCGGTTCATCTATGACCGTAAGTTTCTAATGGAAGCTCGTAACTCTGGTGGAGGATCCGGAG	19	3.31513e-05	1
EIF4E	EIF4E_eIF4E__P06730_1_217	Q13541	EIF4EBP1	Eukaryotic translation initiation factor 4E-binding protein 1	50	65	mut	TRGIYDRKFLMEARNS	2	I	G	mut_00023	wt_00001	CAGCCTCTTCATCTGGCACGCGAGGGATATACGATCGCAAATTTCTTATGGAAGCTCGGAACTCCGGTGGAGGATCCGGAG	10	1.7448e-05	1
EIF4E	EIF4E_eIF4E__P06730_1_217	Q13541	EIF4EBP1	Eukaryotic translation initiation factor 4E-binding protein 1	50	65	mut	TRHIYDRKFLMEARNS	2	I	H	mut_00024	wt_00001	CAGCCTCTTCATCTGGCACACGACATATTTATGACCGAAAATTCCTTATGGAGGCACGAAATTCGGGTGGAGGATCCGGAG	12	2.09377e-05	1
EIF4E	EIF4E_eIF4E__P06730_1_217	Q13541	EIF4EBP1	Eukaryotic translation initiation factor 4E-binding protein 1	50	65	mut	TRKIYDRKFLMEARNS	2	I	K	mut_00025	wt_00001	CAGCCTCTTCATCTGGCACTCGAAAAATTTATGATAGAAAGTTCCTTATGGAGGCAAGGAATAGTGGTGGAGGATCCGGAG	4	6.97922e-06	1
EIF4E	EIF4E_eIF4E__P06730_1_217	Q13541	EIF4EBP1	Eukaryotic translation initiation factor 4E-binding protein 1	50	65	mut	TRLIYDRKFLMEARNS	2	I	L	mut_00026	wt_00001	CAGCCTCTTCATCTGGCACCCGGCTGATCTATGATAGAAAGTTCCTTATGGAGGCGCGAAATAGCGGTGGAGGATCCGGAG	13	2.26825e-05	1
EIF4E	EIF4E_eIF4E__P06730_1_217	Q13541	EIF4EBP1	Eukaryotic translation initiation factor 4E-binding protein 1	50	65	mut	TRMIYDRKFLMEARNS	2	I	M	mut_00027	wt_00001	CAGCCTCTTCATCTGGCACGCGGATGATCTATGATCGCAAATTTTTAATGGAAGCCCGCAACAGTGGTGGAGGATCCGGAG	43	7.50266e-05	1
EIF4E	EIF4E_eIF4E__P06730_1_217	Q13541	EIF4EBP1	Eukaryotic translation initiation factor 4E-binding protein 1	50	65	mut	TRNIYDRKFLMEARNS	2	I	N	mut_00028	wt_00001	CAGCCTCTTCATCTGGCACTAGGAACATATATGACCGCAAATTTCTCATGGAGGCTCGCAATAGTGGTGGAGGATCCGGAG	11	1.91929e-05	1
EIF4E	EIF4E_eIF4E__P06730_1_217	Q13541	EIF4EBP1	Eukaryotic translation initiation factor 4E-binding protein 1	50	65	mut	TRPIYDRKFLMEARNS	2	I	P	mut_00029	wt_00001	CAGCCTCTTCATCTGGCACTCGACCTATTTATGATAGAAAGTTCTTAATGGAGGCGAGGAACTCTGGTGGAGGATCCGGAG	2	3.48961e-06	1
EIF4E	EIF4E_eIF4E__P06730_1_217	Q13541	EIF4EBP1	Eukaryotic translation initiation factor 4E-binding protein 1	50	65	mut	TRQIYDRKFLMEARNS	2	I	Q	mut_00030	wt_00001	CAGCCTCTTCATCTGGCACTCGACAAATCTATGACCGAAAGTTCCTCATGGAGGCAAGAAATTCGGGTGGAGGATCCGGAG	7	1.22136e-05	1
EIF4E	EIF4E_eIF4E__P06730_1_217	Q13541	EIF4EBP1	Eukaryotic translation initiation factor 4E-binding protein 1	50	65	mut	TRRIYDRKFLMEARNS	2	I	R	mut_00031	wt_00001	CAGCCTCTTCATCTGGCACCCGTCGAATATATGATCGCAAATTTCTGATGGAGGCAAGGAATTCTGGTGGAGGATCCGGAG	6	1.04688e-05	1
EIF4E	EIF4E_eIF4E__P06730_1_217	Q13541	EIF4EBP1	Eukaryotic translation initiation factor 4E-binding protein 1	50	65	mut	TRSIYDRKFLMEARNS	2	I	S	mut_00032	wt_00001	CAGCCTCTTCATCTGGCACCCGCAGTATATACGATCGGAAATTTCTTATGGAGGCGCGGAATAGTGGTGGAGGATCCGGAG	36	6.2813e-05	1
EIF4E	EIF4E_eIF4E__P06730_1_217	Q13541	EIF4EBP1	Eukaryotic translation initiation factor 4E-binding protein 1	50	65	mut	TRTIYDRKFLMEARNS	2	I	T	mut_00033	wt_00001	CAGCCTCTTCATCTGGCACAAGAACAATCTACGACCGTAAGTTTCTCATGGAGGCCAGAAATAGTGGTGGAGGATCCGGAG	9	1.57032e-05	1
EIF4E	EIF4E_eIF4E__P06730_1_217	Q13541	EIF4EBP1	Eukaryotic translation initiation factor 4E-binding protein 1	50	65	mut	TRVIYDRKFLMEARNS	2	I	V	mut_00034	wt_00001	CAGCCTCTTCATCTGGCACTAGAGTCATCTACGATCGGAAATTCTTAATGGAAGCGAGGAATAGCGGTGGAGGATCCGGAG	5	8.72402e-06	1
EIF4E	EIF4E_eIF4E__P06730_1_217	Q13541	EIF4EBP1	Eukaryotic translation initiation factor 4E-binding protein 1	50	65	mut	TRWIYDRKFLMEARNS	2	I	W	mut_00035	wt_00001	CAGCCTCTTCATCTGGCACCCGATGGATATACGACCGCAAGTTTTTAATGGAAGCTCGAAACAGTGGTGGAGGATCCGGAG	11	1.91929e-05	1
EIF4E	EIF4E_eIF4E__P06730_1_217	Q13541	EIF4EBP1	Eukaryotic translation initiation factor 4E-binding protein 1	50	65	mut	TRYIYDRKFLMEARNS	2	I	Y	mut_00036	wt_00001	CAGCCTCTTCATCTGGCACTCGCTACATTTATGACAGAAAGTTTCTAATGGAGGCGCGAAACAGCGGTGGAGGATCCGGAG	12	2.09377e-05	1
EIF4E	EIF4E_eIF4E__P06730_1_217	Q13541	EIF4EBP1	Eukaryotic translation initiation factor 4E-binding protein 1	50	65	mut	TRIAYDRKFLMEARNS	3	I	A	mut_00037	wt_00001	CAGCCTCTTCATCTGGCACTAGAATTGCTTACGACCGTAAATTTCTCATGGAGGCACGAAACAGCGGTGGAGGATCCGGAG	5	8.72402e-06	1
EIF4E	EIF4E_eIF4E__P06730_1_217	Q13541	EIF4EBP1	Eukaryotic translation initiation factor 4E-binding protein 1	50	65	mut	TRIDYDRKFLMEARNS	3	I	D	mut_00038	wt_00001	CAGCCTCTTCATCTGGCACGCGAATTGATTATGATAGAAAGTTTCTGATGGAAGCACGAAACAGTGGTGGAGGATCCGGAG	24	4.18753e-05	1
EIF4E	EIF4E_eIF4E__P06730_1_217	Q13541	EIF4EBP1	Eukaryotic translation initiation factor 4E-binding protein 1	50	65	mut	TRIEYDRKFLMEARNS	3	I	E	mut_00039	wt_00001	CAGCCTCTTCATCTGGCACTAGGATAGAATATGATCGAAAATTCCTCATGGAGGCTCGGAACAGTGGTGGAGGATCCGGAG	9	1.57032e-05	1
EIF4E	EIF4E_eIF4E__P06730_1_217	Q13541	EIF4EBP1	Eukaryotic translation initiation factor 4E-binding protein 1	50	65	mut	TRIFYDRKFLMEARNS	3	I	F	mut_00040	wt_00001	CAGCCTCTTCATCTGGCACGAGGATATTTTACGACAGAAAGTTTCTTATGGAAGCACGAAATTCTGGTGGAGGATCCGGAG	2	3.48961e-06	1
EIF4E	EIF4E_eIF4E__P06730_1_217	Q13541	EIF4EBP1	Eukaryotic translation initiation factor 4E-binding protein 1	50	65	mut	TRIGYDRKFLMEARNS	3	I	G	mut_00041	wt_00001	CAGCCTCTTCATCTGGCACGCGCATAGGATATGATAGGAAATTCCTTATGGAGGCTCGAAATTCCGGTGGAGGATCCGGAG	2	3.48961e-06	1
EIF4E	EIF4E_eIF4E__P06730_1_217	Q13541	EIF4EBP1	Eukaryotic translation initiation factor 4E-binding protein 1	50	65	mut	TRIHYDRKFLMEARNS	3	I	H	mut_00042	wt_00001	CAGCCTCTTCATCTGGCACAAGAATCCACTATGATCGAAAGTTTCTAATGGAAGCGCGGAATTCCGGTGGAGGATCCGGAG	5	8.72402e-06	1
EIF4E	EIF4E_eIF4E__P06730_1_217	Q13541	EIF4EBP1	Eukaryotic translation initiation factor 4E-binding protein 1	50	65	mut	TRIKYDRKFLMEARNS	3	I	K	mut_00043	wt_00001	CAGCCTCTTCATCTGGCACGCGAATCAAATATGACCGAAAATTTCTAATGGAGGCACGTAACAGTGGTGGAGGATCCGGAG	44	7.67714e-05	1
EIF4E	EIF4E_eIF4E__P06730_1_217	Q13541	EIF4EBP1	Eukaryotic translation initiation factor 4E-binding protein 1	50	65	mut	TRILYDRKFLMEARNS	3	I	L	mut_00044	wt_00001	CAGCCTCTTCATCTGGCACACGAATATTGTATGACAGGAAATTCCTAATGGAGGCGCGGAATTCTGGTGGAGGATCCGGAG	5	8.72402e-06	1
EIF4E	EIF4E_eIF4E__P06730_1_217	Q13541	EIF4EBP1	Eukaryotic translation initiation factor 4E-binding protein 1	50	65	mut	TRIMYDRKFLMEARNS	3	I	M	mut_00045	wt_00001	CAGCCTCTTCATCTGGCACCCGGATTATGTACGACCGCAAGTTTCTTATGGAAGCGAGAAATAGCGGTGGAGGATCCGGAG	4	6.97922e-06	1
EIF4E	EIF4E_eIF4E__P06730_1_217	Q13541	EIF4EBP1	Eukaryotic translation initiation factor 4E-binding protein 1	50	65	mut	TRINYDRKFLMEARNS	3	I	N	mut_00046	wt_00001	CAGCCTCTTCATCTGGCACGCGCATCAATTATGACCGCAAATTCCTGATGGAGGCGAGGAATAGTGGTGGAGGATCCGGAG	62	0.000108178	1
EIF4E	EIF4E_eIF4E__P06730_1_217	Q13541	EIF4EBP1	Eukaryotic translation initiation factor 4E-binding protein 1	50	65	mut	TRIPYDRKFLMEARNS	3	I	P	mut_00047	wt_00001	CAGCCTCTTCATCTGGCACGCGTATTCCGTACGATCGAAAATTTCTGATGGAAGCCCGCAACAGTGGTGGAGGATCCGGAG	70	0.000122136	1
EIF4E	EIF4E_eIF4E__P06730_1_217	Q13541	EIF4EBP1	Eukaryotic translation initiation factor 4E-binding protein 1	50	65	mut	TRIQYDRKFLMEARNS	3	I	Q	mut_00048	wt_00001	CAGCCTCTTCATCTGGCACGAGGATTCAATATGATAGGAAGTTTTTGATGGAAGCCCGTAATAGTGGTGGAGGATCCGGAG	9	1.57032e-05	1
EIF4E	EIF4E_eIF4E__P06730_1_217	Q13541	EIF4EBP1	Eukaryotic translation initiation factor 4E-binding protein 1	50	65	mut	TRIRYDRKFLMEARNS	3	I	R	mut_00049	wt_00001	CAGCCTCTTCATCTGGCACACGAATTCGATACGACCGCAAGTTTCTGATGGAAGCGCGGAATTCGGGTGGAGGATCCGGAG	32	5.58338e-05	1
EIF4E	EIF4E_eIF4E__P06730_1_217	Q13541	EIF4EBP1	Eukaryotic translation initiation factor 4E-binding protein 1	50	65	mut	TRISYDRKFLMEARNS	3	I	S	mut_00050	wt_00001	CAGCCTCTTCATCTGGCACCAGGATATCATACGACCGTAAATTCCTTATGGAGGCGCGAAATAGTGGTGGAGGATCCGGAG	26	4.53649e-05	1
EIF4E	EIF4E_eIF4E__P06730_1_217	Q13541	EIF4EBP1	Eukaryotic translation initiation factor 4E-binding protein 1	50	65	mut	TRITYDRKFLMEARNS	3	I	T	mut_00051	wt_00001	CAGCCTCTTCATCTGGCACTAGAATCACGTATGACAGGAAATTTCTGATGGAGGCGAGAAATAGCGGTGGAGGATCCGGAG	3	5.23441e-06	1
EIF4E	EIF4E_eIF4E__P06730_1_217	Q13541	EIF4EBP1	Eukaryotic translation initiation factor 4E-binding protein 1	50	65	mut	TRIVYDRKFLMEARNS	3	I	V	mut_00052	wt_00001	CAGCCTCTTCATCTGGCACCAGAATCGTCTATGATAGGAAATTTCTCATGGAGGCACGAAACTCCGGTGGAGGATCCGGAG	3	5.23441e-06	1
EIF4E	EIF4E_eIF4E__P06730_1_217	Q13541	EIF4EBP1	Eukaryotic translation initiation factor 4E-binding protein 1	50	65	mut	TRIWYDRKFLMEARNS	3	I	W	mut_00053	wt_00001	CAGCCTCTTCATCTGGCACAAGAATTTGGTACGACCGGAAGTTCCTAATGGAAGCACGTAACAGCGGTGGAGGATCCGGAG	23	4.01305e-05	1
EIF4E	EIF4E_eIF4E__P06730_1_217	Q13541	EIF4EBP1	Eukaryotic translation initiation factor 4E-binding protein 1	50	65	mut	TRIYYDRKFLMEARNS	3	I	Y	mut_00054	wt_00001	CAGCCTCTTCATCTGGCACTCGTATCTACTATGACAGGAAATTCCTAATGGAAGCTCGGAACAGTGGTGGAGGATCCGGAG	28	4.88545e-05	1
EIF4E	EIF4E_eIF4E__P06730_1_217	Q13541	EIF4EBP1	Eukaryotic translation initiation factor 4E-binding protein 1	50	65	mut	TRIIADRKFLMEARNS	4	Y	A	mut_00055	wt_00001	CAGCCTCTTCATCTGGCACGCGTATAATAGCTGATCGTAAATTTTTAATGGAGGCTCGGAATTCCGGTGGAGGATCCGGAG	1	1.7448e-06	1
EIF4E	EIF4E_eIF4E__P06730_1_217	Q13541	EIF4EBP1	Eukaryotic translation initiation factor 4E-binding protein 1	50	65	mut	TRIIDDRKFLMEARNS	4	Y	D	mut_00056	wt_00001	CAGCCTCTTCATCTGGCACGCGGATAATCGATGATAGGAAGTTCCTGATGGAAGCAAGAAACAGTGGTGGAGGATCCGGAG	19	3.31513e-05	1
EIF4E	EIF4E_eIF4E__P06730_1_217	Q13541	EIF4EBP1	Eukaryotic translation initiation factor 4E-binding protein 1	50	65	mut	TRIIEDRKFLMEARNS	4	Y	E	mut_00057	wt_00001	CAGCCTCTTCATCTGGCACCAGAATAATAGAGGACAGAAAATTCCTGATGGAAGCGCGTAACAGTGGTGGAGGATCCGGAG	14	2.44273e-05	1
EIF4E	EIF4E_eIF4E__P06730_1_217	Q13541	EIF4EBP1	Eukaryotic translation initiation factor 4E-binding protein 1	50	65	mut	TRIIFDRKFLMEARNS	4	Y	F	mut_00058	wt_00001	CAGCCTCTTCATCTGGCACAAGGATTATATTCGATCGCAAGTTTCTGATGGAGGCCAGGAATTCAGGTGGAGGATCCGGAG	5	8.72402e-06	1
EIF4E	EIF4E_eIF4E__P06730_1_217	Q13541	EIF4EBP1	Eukaryotic translation initiation factor 4E-binding protein 1	50	65	mut	TRIIGDRKFLMEARNS	4	Y	G	mut_00059	wt_00001	CAGCCTCTTCATCTGGCACACGAATTATAGGGGACCGTAAGTTCCTCATGGAAGCCAGAAATAGCGGTGGAGGATCCGGAG	8	1.39584e-05	1
EIF4E	EIF4E_eIF4E__P06730_1_217	Q13541	EIF4EBP1	Eukaryotic translation initiation factor 4E-binding protein 1	50	65	mut	TRIIHDRKFLMEARNS	4	Y	H	mut_00060	wt_00001	CAGCCTCTTCATCTGGCACTCGTATAATCCATGACAGAAAATTCCTGATGGAAGCCCGAAACAGCGGTGGAGGATCCGGAG	4	6.97922e-06	1
EIF4E	EIF4E_eIF4E__P06730_1_217	Q13541	EIF4EBP1	Eukaryotic translation initiation factor 4E-binding protein 1	50	65	mut	TRIIIDRKFLMEARNS	4	Y	I	mut_00061	wt_00001	CAGCCTCTTCATCTGGCACACGGATCATCATCGACAGAAAATTTCTAATGGAAGCCAGGAACTCTGGTGGAGGATCCGGAG	12	2.09377e-05	1
EIF4E	EIF4E_eIF4E__P06730_1_217	Q13541	EIF4EBP1	Eukaryotic translation initiation factor 4E-binding protein 1	50	65	mut	TRIIKDRKFLMEARNS	4	Y	K	mut_00062	wt_00001	CAGCCTCTTCATCTGGCACCAGAATTATCAAGGACCGCAAGTTCCTGATGGAGGCTCGAAATAGTGGTGGAGGATCCGGAG	15	2.61721e-05	1
EIF4E	EIF4E_eIF4E__P06730_1_217	Q13541	EIF4EBP1	Eukaryotic translation initiation factor 4E-binding protein 1	50	65	mut	TRIILDRKFLMEARNS	4	Y	L	mut_00063	wt_00001	CAGCCTCTTCATCTGGCACACGGATAATCCTAGATCGAAAATTTCTAATGGAGGCAAGAAATTCGGGTGGAGGATCCGGAG	3	5.23441e-06	1
EIF4E	EIF4E_eIF4E__P06730_1_217	Q13541	EIF4EBP1	Eukaryotic translation initiation factor 4E-binding protein 1	50	65	mut	TRIIMDRKFLMEARNS	4	Y	M	mut_00064	wt_00001	CAGCCTCTTCATCTGGCACTCGTATCATAATGGACAGAAAATTCCTCATGGAAGCGAGGAATTCGGGTGGAGGATCCGGAG	9	1.57032e-05	1
EIF4E	EIF4E_eIF4E__P06730_1_217	Q13541	EIF4EBP1	Eukaryotic translation initiation factor 4E-binding protein 1	50	65	mut	TRIINDRKFLMEARNS	4	Y	N	mut_00065	wt_00001	CAGCCTCTTCATCTGGCACCCGTATTATTAATGATAGGAAGTTCCTAATGGAGGCCAGGAATTCCGGTGGAGGATCCGGAG	2	3.48961e-06	1
EIF4E	EIF4E_eIF4E__P06730_1_217	Q13541	EIF4EBP1	Eukaryotic translation initiation factor 4E-binding protein 1	50	65	mut	TRIIPDRKFLMEARNS	4	Y	P	mut_00066	wt_00001	CAGCCTCTTCATCTGGCACGCGAATAATTCCCGATAGAAAATTTTTGATGGAGGCCCGCAATTCAGGTGGAGGATCCGGAG	8	1.39584e-05	1
EIF4E	EIF4E_eIF4E__P06730_1_217	Q13541	EIF4EBP1	Eukaryotic translation initiation factor 4E-binding protein 1	50	65	mut	TRIIQDRKFLMEARNS	4	Y	Q	mut_00067	wt_00001	CAGCCTCTTCATCTGGCACTAGAATCATTCAAGATAGAAAGTTTCTTATGGAGGCGCGGAACTCTGGTGGAGGATCCGGAG	1	1.7448e-06	1
EIF4E	EIF4E_eIF4E__P06730_1_217	Q13541	EIF4EBP1	Eukaryotic translation initiation factor 4E-binding protein 1	50	65	mut	TRIIRDRKFLMEARNS	4	Y	R	mut_00068	wt_00001	CAGCCTCTTCATCTGGCACAAGGATAATAAGAGACCGGAAGTTTCTCATGGAGGCACGGAACAGCGGTGGAGGATCCGGAG	21	3.66409e-05	1
EIF4E	EIF4E_eIF4E__P06730_1_217	Q13541	EIF4EBP1	Eukaryotic translation initiation factor 4E-binding protein 1	50	65	mut	TRIISDRKFLMEARNS	4	Y	S	mut_00069	wt_00001	CAGCCTCTTCATCTGGCACTCGTATCATCAGTGACAGGAAGTTTCTCATGGAGGCGAGGAACAGCGGTGGAGGATCCGGAG	37	6.45578e-05	1
EIF4E	EIF4E_eIF4E__P06730_1_217	Q13541	EIF4EBP1	Eukaryotic translation initiation factor 4E-binding protein 1	50	65	mut	TRIITDRKFLMEARNS	4	Y	T	mut_00070	wt_00001	CAGCCTCTTCATCTGGCACCCGGATTATTACCGACCGCAAGTTTCTGATGGAGGCTAGGAATAGTGGTGGAGGATCCGGAG	11	1.91929e-05	1
EIF4E	EIF4E_eIF4E__P06730_1_217	Q13541	EIF4EBP1	Eukaryotic translation initiation factor 4E-binding protein 1	50	65	mut	TRIIVDRKFLMEARNS	4	Y	V	mut_00071	wt_00001	CAGCCTCTTCATCTGGCACACGTATAATAGTCGATCGGAAGTTTCTAATGGAAGCGAGAAATAGTGGTGGAGGATCCGGAG	4	6.97922e-06	1
EIF4E	EIF4E_eIF4E__P06730_1_217	Q13541	EIF4EBP1	Eukaryotic translation initiation factor 4E-binding protein 1	50	65	mut	TRIIWDRKFLMEARNS	4	Y	W	mut_00072	wt_00001	CAGCCTCTTCATCTGGCACCCGCATAATTTGGGACCGCAAGTTCCTCATGGAAGCCCGTAACTCTGGTGGAGGATCCGGAG	22	3.83857e-05	1
EIF4E	EIF4E_eIF4E__P06730_1_217	Q13541	EIF4EBP1	Eukaryotic translation initiation factor 4E-binding protein 1	50	65	mut	TRIIYARKFLMEARNS	5	D	A	mut_00073	wt_00001	CAGCCTCTTCATCTGGCACAAGGATCATCTACGCCAGAAAGTTCCTTATGGAAGCAAGGAACTCCGGTGGAGGATCCGGAG	1	1.7448e-06	1
EIF4E	EIF4E_eIF4E__P06730_1_217	Q13541	EIF4EBP1	Eukaryotic translation initiation factor 4E-binding protein 1	50	65	mut	TRIIYERKFLMEARNS	5	D	E	mut_00074	wt_00001	CAGCCTCTTCATCTGGCACGCGGATAATATACGAGCGTAAATTCCTCATGGAGGCGAGAAATTCCGGTGGAGGATCCGGAG	4	6.97922e-06	1
EIF4E	EIF4E_eIF4E__P06730_1_217	Q13541	EIF4EBP1	Eukaryotic translation initiation factor 4E-binding protein 1	50	65	mut	TRIIYFRKFLMEARNS	5	D	F	mut_00075	wt_00001	CAGCCTCTTCATCTGGCACCCGAATCATTTACTTTCGAAAGTTCCTGATGGAAGCGCGTAACAGCGGTGGAGGATCCGGAG	27	4.71097e-05	1
EIF4E	EIF4E_eIF4E__P06730_1_217	Q13541	EIF4EBP1	Eukaryotic translation initiation factor 4E-binding protein 1	50	65	mut	TRIIYGRKFLMEARNS	5	D	G	mut_00076	wt_00001	CAGCCTCTTCATCTGGCACCAGGATCATCTACGGACGGAAATTCCTAATGGAGGCCCGGAATTCGGGTGGAGGATCCGGAG	10	1.7448e-05	1
EIF4E	EIF4E_eIF4E__P06730_1_217	Q13541	EIF4EBP1	Eukaryotic translation initiation factor 4E-binding protein 1	50	65	mut	TRIIYHRKFLMEARNS	5	D	H	mut_00077	wt_00001	CAGCCTCTTCATCTGGCACCAGAATAATTTATCATAGGAAGTTTCTTATGGAGGCTCGGAATAGCGGTGGAGGATCCGGAG	2	3.48961e-06	1
EIF4E	EIF4E_eIF4E__P06730_1_217	Q13541	EIF4EBP1	Eukaryotic translation initiation factor 4E-binding protein 1	50	65	mut	TRIIYIRKFLMEARNS	5	D	I	mut_00078	wt_00001	CAGCCTCTTCATCTGGCACACGAATCATTTACATAAGAAAGTTCTTGATGGAGGCTAGAAACTCAGGTGGAGGATCCGGAG	5	8.72402e-06	1
EIF4E	EIF4E_eIF4E__P06730_1_217	Q13541	EIF4EBP1	Eukaryotic translation initiation factor 4E-binding protein 1	50	65	mut	TRIIYKRKFLMEARNS	5	D	K	mut_00079	wt_00001	CAGCCTCTTCATCTGGCACCAGGATAATATATAAGCGCAAATTTTTAATGGAGGCACGTAACTCGGGTGGAGGATCCGGAG	4	6.97922e-06	1
EIF4E	EIF4E_eIF4E__P06730_1_217	Q13541	EIF4EBP1	Eukaryotic translation initiation factor 4E-binding protein 1	50	65	mut	TRIIYLRKFLMEARNS	5	D	L	mut_00080	wt_00001	CAGCCTCTTCATCTGGCACTAGGATAATCTACTTGAGGAAGTTCCTCATGGAGGCCCGTAATAGCGGTGGAGGATCCGGAG	0	0	1
EIF4E	EIF4E_eIF4E__P06730_1_217	Q13541	EIF4EBP1	Eukaryotic translation initiation factor 4E-binding protein 1	50	65	mut	TRIIYMRKFLMEARNS	5	D	M	mut_00081	wt_00001	CAGCCTCTTCATCTGGCACGCGAATAATATATATGCGCAAATTCCTAATGGAGGCACGTAACAGCGGTGGAGGATCCGGAG	75	0.00013086	1
EIF4E	EIF4E_eIF4E__P06730_1_217	Q13541	EIF4EBP1	Eukaryotic translation initiation factor 4E-binding protein 1	50	65	mut	TRIIYNRKFLMEARNS	5	D	N	mut_00082	wt_00001	CAGCCTCTTCATCTGGCACCCGAATCATATACAACAGGAAATTTCTTATGGAGGCTCGGAATTCCGGTGGAGGATCCGGAG	0	0	1
EIF4E	EIF4E_eIF4E__P06730_1_217	Q13541	EIF4EBP1	Eukaryotic translation initiation factor 4E-binding protein 1	50	65	mut	TRIIYPRKFLMEARNS	5	D	P	mut_00083	wt_00001	CAGCCTCTTCATCTGGCACCCGCATCATCTATCCAAGGAAATTCCTGATGGAAGCTCGCAACTCAGGTGGAGGATCCGGAG	53	9.24747e-05	1
EIF4E	EIF4E_eIF4E__P06730_1_217	Q13541	EIF4EBP1	Eukaryotic translation initiation factor 4E-binding protein 1	50	65	mut	TRIIYQRKFLMEARNS	5	D	Q	mut_00084	wt_00001	CAGCCTCTTCATCTGGCACACGCATAATATATCAACGTAAATTCCTCATGGAGGCGCGGAATTCCGGTGGAGGATCCGGAG	4	6.97922e-06	1
EIF4E	EIF4E_eIF4E__P06730_1_217	Q13541	EIF4EBP1	Eukaryotic translation initiation factor 4E-binding protein 1	50	65	mut	TRIIYRRKFLMEARNS	5	D	R	mut_00085	wt_00001	CAGCCTCTTCATCTGGCACAAGGATTATCTATCGCCGGAAGTTTCTAATGGAGGCTCGTAATAGCGGTGGAGGATCCGGAG	1	1.7448e-06	1
EIF4E	EIF4E_eIF4E__P06730_1_217	Q13541	EIF4EBP1	Eukaryotic translation initiation factor 4E-binding protein 1	50	65	mut	TRIIYSRKFLMEARNS	5	D	S	mut_00086	wt_00001	CAGCCTCTTCATCTGGCACACGCATCATATATTCTAGAAAATTTCTTATGGAGGCTCGTAACAGTGGTGGAGGATCCGGAG	15	2.61721e-05	1
EIF4E	EIF4E_eIF4E__P06730_1_217	Q13541	EIF4EBP1	Eukaryotic translation initiation factor 4E-binding protein 1	50	65	mut	TRIIYTRKFLMEARNS	5	D	T	mut_00087	wt_00001	CAGCCTCTTCATCTGGCACACGAATTATTTACACCCGAAAATTTCTAATGGAGGCAAGGAATTCGGGTGGAGGATCCGGAG	2	3.48961e-06	1
EIF4E	EIF4E_eIF4E__P06730_1_217	Q13541	EIF4EBP1	Eukaryotic translation initiation factor 4E-binding protein 1	50	65	mut	TRIIYVRKFLMEARNS	5	D	V	mut_00088	wt_00001	CAGCCTCTTCATCTGGCACTAGGATAATCTATGTTCGGAAATTCCTTATGGAGGCACGGAACAGCGGTGGAGGATCCGGAG	20	3.48961e-05	1
EIF4E	EIF4E_eIF4E__P06730_1_217	Q13541	EIF4EBP1	Eukaryotic translation initiation factor 4E-binding protein 1	50	65	mut	TRIIYWRKFLMEARNS	5	D	W	mut_00089	wt_00001	CAGCCTCTTCATCTGGCACACGTATTATATACTGGAGGAAATTTCTCATGGAAGCACGGAACTCTGGTGGAGGATCCGGAG	2	3.48961e-06	1
EIF4E	EIF4E_eIF4E__P06730_1_217	Q13541	EIF4EBP1	Eukaryotic translation initiation factor 4E-binding protein 1	50	65	mut	TRIIYYRKFLMEARNS	5	D	Y	mut_00090	wt_00001	CAGCCTCTTCATCTGGCACCCGCATTATTTATTACCGTAAGTTTCTGATGGAGGCTCGAAACTCGGGTGGAGGATCCGGAG	14	2.44273e-05	1
EIF4E	EIF4E_eIF4E__P06730_1_217	Q13541	EIF4EBP1	Eukaryotic translation initiation factor 4E-binding protein 1	50	65	mut	TRIIYDAKFLMEARNS	6	R	A	mut_00091	wt_00001	CAGCCTCTTCATCTGGCACTAGAATTATCTACGACGCCAAATTTCTGATGGAGGCCCGCAATAGTGGTGGAGGATCCGGAG	8	1.39584e-05	1
EIF4E	EIF4E_eIF4E__P06730_1_217	Q13541	EIF4EBP1	Eukaryotic translation initiation factor 4E-binding protein 1	50	65	mut	TRIIYDDKFLMEARNS	6	R	D	mut_00092	wt_00001	CAGCCTCTTCATCTGGCACGAGGATAATATACGATGATAAATTCCTCATGGAGGCTCGGAACAGTGGTGGAGGATCCGGAG	25	4.36201e-05	1
EIF4E	EIF4E_eIF4E__P06730_1_217	Q13541	EIF4EBP1	Eukaryotic translation initiation factor 4E-binding protein 1	50	65	mut	TRIIYDEKFLMEARNS	6	R	E	mut_00093	wt_00001	CAGCCTCTTCATCTGGCACAAGGATAATATACGATGAGAAGTTTTTGATGGAAGCGCGCAATTCTGGTGGAGGATCCGGAG	4	6.97922e-06	1
EIF4E	EIF4E_eIF4E__P06730_1_217	Q13541	EIF4EBP1	Eukaryotic translation initiation factor 4E-binding protein 1	50	65	mut	TRIIYDFKFLMEARNS	6	R	F	mut_00094	wt_00001	CAGCCTCTTCATCTGGCACTCGGATCATTTATGACTTCAAATTCCTCATGGAAGCACGTAACAGCGGTGGAGGATCCGGAG	27	4.71097e-05	1
EIF4E	EIF4E_eIF4E__P06730_1_217	Q13541	EIF4EBP1	Eukaryotic translation initiation factor 4E-binding protein 1	50	65	mut	TRIIYDGKFLMEARNS	6	R	G	mut_00095	wt_00001	CAGCCTCTTCATCTGGCACACGGATCATCTACGATGGCAAGTTCCTAATGGAAGCGCGAAATTCTGGTGGAGGATCCGGAG	12	2.09377e-05	1
EIF4E	EIF4E_eIF4E__P06730_1_217	Q13541	EIF4EBP1	Eukaryotic translation initiation factor 4E-binding protein 1	50	65	mut	TRIIYDHKFLMEARNS	6	R	H	mut_00096	wt_00001	CAGCCTCTTCATCTGGCACCAGGATCATCTACGACCACAAATTTCTCATGGAAGCCAGAAATTCAGGTGGAGGATCCGGAG	2	3.48961e-06	1
EIF4E	EIF4E_eIF4E__P06730_1_217	Q13541	EIF4EBP1	Eukaryotic translation initiation factor 4E-binding protein 1	50	65	mut	TRIIYDIKFLMEARNS	6	R	I	mut_00097	wt_00001	CAGCCTCTTCATCTGGCACACGTATCATATATGATATTAAATTCCTAATGGAGGCTCGGAACAGCGGTGGAGGATCCGGAG	18	3.14065e-05	1
EIF4E	EIF4E_eIF4E__P06730_1_217	Q13541	EIF4EBP1	Eukaryotic translation initiation factor 4E-binding protein 1	50	65	mut	TRIIYDKKFLMEARNS	6	R	K	mut_00098	wt_00001	CAGCCTCTTCATCTGGCACACGCATCATATATGACAAAAAGTTTCTCATGGAGGCAAGGAACAGCGGTGGAGGATCCGGAG	38	6.63026e-05	1
EIF4E	EIF4E_eIF4E__P06730_1_217	Q13541	EIF4EBP1	Eukaryotic translation initiation factor 4E-binding protein 1	50	65	mut	TRIIYDLKFLMEARNS	6	R	L	mut_00099	wt_00001	CAGCCTCTTCATCTGGCACACGGATCATATACGACCTTAAATTTCTCATGGAGGCACGGAATTCGGGTGGAGGATCCGGAG	30	5.23441e-05	1
EIF4E	EIF4E_eIF4E__P06730_1_217	Q13541	EIF4EBP1	Eukaryotic translation initiation factor 4E-binding protein 1	50	65	mut	TRIIYDMKFLMEARNS	6	R	M	mut_00100	wt_00001	CAGCCTCTTCATCTGGCACTAGAATTATATATGATATGAAGTTTCTAATGGAAGCCCGCAACAGCGGTGGAGGATCCGGAG	0	0	0
EIF4E	EIF4E_eIF4E__P06730_1_217	Q13541	EIF4EBP1	Eukaryotic translation initiation factor 4E-binding protein 1	50	65	mut	TRIIYDNKFLMEARNS	6	R	N	mut_00101	wt_00001	CAGCCTCTTCATCTGGCACGAGGATAATATACGACAACAAATTCCTGATGGAAGCGCGTAACTCAGGTGGAGGATCCGGAG	48	8.37506e-05	1
EIF4E	EIF4E_eIF4E__P06730_1_217	Q13541	EIF4EBP1	Eukaryotic translation initiation factor 4E-binding protein 1	50	65	mut	TRIIYDPKFLMEARNS	6	R	P	mut_00102	wt_00001	CAGCCTCTTCATCTGGCACTCGAATCATTTATGACCCAAAGTTTCTCATGGAAGCCCGAAATTCTGGTGGAGGATCCGGAG	2	3.48961e-06	1
EIF4E	EIF4E_eIF4E__P06730_1_217	Q13541	EIF4EBP1	Eukaryotic translation initiation factor 4E-binding protein 1	50	65	mut	TRIIYDQKFLMEARNS	6	R	Q	mut_00103	wt_00001	CAGCCTCTTCATCTGGCACACGGATTATCTACGACCAAAAATTCCTCATGGAAGCCCGAAACAGCGGTGGAGGATCCGGAG	10	1.7448e-05	1
EIF4E	EIF4E_eIF4E__P06730_1_217	Q13541	EIF4EBP1	Eukaryotic translation initiation factor 4E-binding protein 1	50	65	mut	TRIIYDSKFLMEARNS	6	R	S	mut_00104	wt_00001	CAGCCTCTTCATCTGGCACTAGAATCATATATGATTCAAAATTCTTGATGGAAGCTCGTAACTCTGGTGGAGGATCCGGAG	5	8.72402e-06	1
EIF4E	EIF4E_eIF4E__P06730_1_217	Q13541	EIF4EBP1	Eukaryotic translation initiation factor 4E-binding protein 1	50	65	mut	TRIIYDTKFLMEARNS	6	R	T	mut_00105	wt_00001	CAGCCTCTTCATCTGGCACTCGTATAATATATGACACGAAATTTCTAATGGAGGCGCGTAATAGCGGTGGAGGATCCGGAG	8	1.39584e-05	1
EIF4E	EIF4E_eIF4E__P06730_1_217	Q13541	EIF4EBP1	Eukaryotic translation initiation factor 4E-binding protein 1	50	65	mut	TRIIYDVKFLMEARNS	6	R	V	mut_00106	wt_00001	CAGCCTCTTCATCTGGCACCCGTATCATATACGACGTAAAATTTTTAATGGAAGCCCGAAACTCCGGTGGAGGATCCGGAG	2	3.48961e-06	1
EIF4E	EIF4E_eIF4E__P06730_1_217	Q13541	EIF4EBP1	Eukaryotic translation initiation factor 4E-binding protein 1	50	65	mut	TRIIYDWKFLMEARNS	6	R	W	mut_00107	wt_00001	CAGCCTCTTCATCTGGCACCCGCATTATTTATGATTGGAAGTTTTTGATGGAGGCACGAAATTCTGGTGGAGGATCCGGAG	0	0	0
EIF4E	EIF4E_eIF4E__P06730_1_217	Q13541	EIF4EBP1	Eukaryotic translation initiation factor 4E-binding protein 1	50	65	mut	TRIIYDYKFLMEARNS	6	R	Y	mut_00108	wt_00001	CAGCCTCTTCATCTGGCACGAGAATCATATACGACTATAAGTTTCTTATGGAAGCACGAAACAGTGGTGGAGGATCCGGAG	23	4.01305e-05	1
EIF4E	EIF4E_eIF4E__P06730_1_217	Q13541	EIF4EBP1	Eukaryotic translation initiation factor 4E-binding protein 1	50	65	mut	TRIIYDRAFLMEARNS	7	K	A	mut_00109	wt_00001	CAGCCTCTTCATCTGGCACGAGGATAATTTACGATCGCGCTTTTTTAATGGAAGCTCGTAATAGTGGTGGAGGATCCGGAG	11	1.91929e-05	1
EIF4E	EIF4E_eIF4E__P06730_1_217	Q13541	EIF4EBP1	Eukaryotic translation initiation factor 4E-binding protein 1	50	65	mut	TRIIYDRDFLMEARNS	7	K	D	mut_00110	wt_00001	CAGCCTCTTCATCTGGCACCAGAATAATTTATGACCGAGATTTTCTAATGGAGGCTAGGAACAGCGGTGGAGGATCCGGAG	9	1.57032e-05	1
EIF4E	EIF4E_eIF4E__P06730_1_217	Q13541	EIF4EBP1	Eukaryotic translation initiation factor 4E-binding protein 1	50	65	mut	TRIIYDREFLMEARNS	7	K	E	mut_00111	wt_00001	CAGCCTCTTCATCTGGCACTCGTATTATATATGACCGTGAGTTTCTCATGGAAGCCAGAAACTCGGGTGGAGGATCCGGAG	2	3.48961e-06	1
EIF4E	EIF4E_eIF4E__P06730_1_217	Q13541	EIF4EBP1	Eukaryotic translation initiation factor 4E-binding protein 1	50	65	mut	TRIIYDRFFLMEARNS	7	K	F	mut_00112	wt_00001	CAGCCTCTTCATCTGGCACCAGGATCATCTACGACCGGTTCTTCCTTATGGAAGCGCGGAATTCAGGTGGAGGATCCGGAG	19	3.31513e-05	1
EIF4E	EIF4E_eIF4E__P06730_1_217	Q13541	EIF4EBP1	Eukaryotic translation initiation factor 4E-binding protein 1	50	65	mut	TRIIYDRGFLMEARNS	7	K	G	mut_00113	wt_00001	CAGCCTCTTCATCTGGCACTCGTATAATTTACGATCGCGGCTTCCTCATGGAGGCACGTAATAGTGGTGGAGGATCCGGAG	39	6.80474e-05	1
EIF4E	EIF4E_eIF4E__P06730_1_217	Q13541	EIF4EBP1	Eukaryotic translation initiation factor 4E-binding protein 1	50	65	mut	TRIIYDRHFLMEARNS	7	K	H	mut_00114	wt_00001	CAGCCTCTTCATCTGGCACACGTATCATTTACGACAGGCACTTTTTGATGGAGGCCCGAAACTCGGGTGGAGGATCCGGAG	20	3.48961e-05	1
EIF4E	EIF4E_eIF4E__P06730_1_217	Q13541	EIF4EBP1	Eukaryotic translation initiation factor 4E-binding protein 1	50	65	mut	TRIIYDRIFLMEARNS	7	K	I	mut_00115	wt_00001	CAGCCTCTTCATCTGGCACGCGGATAATTTACGATCGCATCTTCCTGATGGAAGCTCGCAATAGTGGTGGAGGATCCGGAG	92	0.000160522	1
EIF4E	EIF4E_eIF4E__P06730_1_217	Q13541	EIF4EBP1	Eukaryotic translation initiation factor 4E-binding protein 1	50	65	mut	TRIIYDRLFLMEARNS	7	K	L	mut_00116	wt_00001	CAGCCTCTTCATCTGGCACCCGGATTATATACGACCGCCTATTTCTTATGGAGGCCCGGAACAGTGGTGGAGGATCCGGAG	8	1.39584e-05	1
EIF4E	EIF4E_eIF4E__P06730_1_217	Q13541	EIF4EBP1	Eukaryotic translation initiation factor 4E-binding protein 1	50	65	mut	TRIIYDRMFLMEARNS	7	K	M	mut_00117	wt_00001	CAGCCTCTTCATCTGGCACGAGAATCATTTACGATCGAATGTTTTTAATGGAGGCGAGAAATAGCGGTGGAGGATCCGGAG	6	1.04688e-05	1
EIF4E	EIF4E_eIF4E__P06730_1_217	Q13541	EIF4EBP1	Eukaryotic translation initiation factor 4E-binding protein 1	50	65	mut	TRIIYDRNFLMEARNS	7	K	N	mut_00118	wt_00001	CAGCCTCTTCATCTGGCACAAGAATCATTTATGATCGGAATTTCTTAATGGAGGCGAGGAATTCTGGTGGAGGATCCGGAG	2	3.48961e-06	1
EIF4E	EIF4E_eIF4E__P06730_1_217	Q13541	EIF4EBP1	Eukaryotic translation initiation factor 4E-binding protein 1	50	65	mut	TRIIYDRPFLMEARNS	7	K	P	mut_00119	wt_00001	CAGCCTCTTCATCTGGCACAAGGATCATCTACGACCGGCCTTTCTTGATGGAAGCGCGGAACAGTGGTGGAGGATCCGGAG	41	7.1537e-05	1
EIF4E	EIF4E_eIF4E__P06730_1_217	Q13541	EIF4EBP1	Eukaryotic translation initiation factor 4E-binding protein 1	50	65	mut	TRIIYDRQFLMEARNS	7	K	Q	mut_00120	wt_00001	CAGCCTCTTCATCTGGCACCCGGATTATTTACGACCGCCAATTTCTGATGGAGGCGAGGAACTCAGGTGGAGGATCCGGAG	14	2.44273e-05	1
EIF4E	EIF4E_eIF4E__P06730_1_217	Q13541	EIF4EBP1	Eukaryotic translation initiation factor 4E-binding protein 1	50	65	mut	TRIIYDRRFLMEARNS	7	K	R	mut_00121	wt_00001	CAGCCTCTTCATCTGGCACTAGAATAATATATGACCGGCGTTTTCTGATGGAGGCGAGAAATTCTGGTGGAGGATCCGGAG	0	0	1
EIF4E	EIF4E_eIF4E__P06730_1_217	Q13541	EIF4EBP1	Eukaryotic translation initiation factor 4E-binding protein 1	50	65	mut	TRIIYDRSFLMEARNS	7	K	S	mut_00122	wt_00001	CAGCCTCTTCATCTGGCACGCGAATAATCTATGATCGCAGCTTTCTGATGGAGGCGCGCAACAGTGGTGGAGGATCCGGAG	108	0.000188439	1
EIF4E	EIF4E_eIF4E__P06730_1_217	Q13541	EIF4EBP1	Eukaryotic translation initiation factor 4E-binding protein 1	50	65	mut	TRIIYDRTFLMEARNS	7	K	T	mut_00123	wt_00001	CAGCCTCTTCATCTGGCACTCGCATCATATATGATCGCACATTCCTCATGGAAGCACGTAATAGCGGTGGAGGATCCGGAG	73	0.000127371	1
EIF4E	EIF4E_eIF4E__P06730_1_217	Q13541	EIF4EBP1	Eukaryotic translation initiation factor 4E-binding protein 1	50	65	mut	TRIIYDRVFLMEARNS	7	K	V	mut_00124	wt_00001	CAGCCTCTTCATCTGGCACTCGCATCATCTATGACCGAGTCTTCCTAATGGAAGCGAGAAATTCGGGTGGAGGATCCGGAG	14	2.44273e-05	1
EIF4E	EIF4E_eIF4E__P06730_1_217	Q13541	EIF4EBP1	Eukaryotic translation initiation factor 4E-binding protein 1	50	65	mut	TRIIYDRWFLMEARNS	7	K	W	mut_00125	wt_00001	CAGCCTCTTCATCTGGCACTCGGATAATTTATGACCGGTGGTTCCTAATGGAGGCGAGAAACTCTGGTGGAGGATCCGGAG	1	1.7448e-06	1
EIF4E	EIF4E_eIF4E__P06730_1_217	Q13541	EIF4EBP1	Eukaryotic translation initiation factor 4E-binding protein 1	50	65	mut	TRIIYDRYFLMEARNS	7	K	Y	mut_00126	wt_00001	CAGCCTCTTCATCTGGCACCCGGATCATCTACGACCGATATTTTCTTATGGAAGCGCGTAACAGCGGTGGAGGATCCGGAG	57	9.94539e-05	1
EIF4E	EIF4E_eIF4E__P06730_1_217	Q13541	EIF4EBP1	Eukaryotic translation initiation factor 4E-binding protein 1	50	65	mut	TRIIYDRKALMEARNS	8	F	A	mut_00127	wt_00001	CAGCCTCTTCATCTGGCACCAGGATTATTTATGACAGAAAAGCATTGATGGAGGCGAGAAACTCTGGTGGAGGATCCGGAG	0	0	0
EIF4E	EIF4E_eIF4E__P06730_1_217	Q13541	EIF4EBP1	Eukaryotic translation initiation factor 4E-binding protein 1	50	65	mut	TRIIYDRKDLMEARNS	8	F	D	mut_00128	wt_00001	CAGCCTCTTCATCTGGCACACGCATCATCTATGACCGCAAAGACCTTATGGAAGCTAGAAATTCCGGTGGAGGATCCGGAG	2	3.48961e-06	1
EIF4E	EIF4E_eIF4E__P06730_1_217	Q13541	EIF4EBP1	Eukaryotic translation initiation factor 4E-binding protein 1	50	65	mut	TRIIYDRKELMEARNS	8	F	E	mut_00129	wt_00001	CAGCCTCTTCATCTGGCACTCGTATTATTTACGACAGGAAAGAGCTCATGGAAGCCCGCAATAGCGGTGGAGGATCCGGAG	7	1.22136e-05	1
EIF4E	EIF4E_eIF4E__P06730_1_217	Q13541	EIF4EBP1	Eukaryotic translation initiation factor 4E-binding protein 1	50	65	mut	TRIIYDRKGLMEARNS	8	F	G	mut_00130	wt_00001	CAGCCTCTTCATCTGGCACACGGATAATCTATGACCGGAAAGGACTGATGGAAGCCAGAAACTCAGGTGGAGGATCCGGAG	5	8.72402e-06	1
EIF4E	EIF4E_eIF4E__P06730_1_217	Q13541	EIF4EBP1	Eukaryotic translation initiation factor 4E-binding protein 1	50	65	mut	TRIIYDRKHLMEARNS	8	F	H	mut_00131	wt_00001	CAGCCTCTTCATCTGGCACACGAATAATCTATGATCGAAAACATCTGATGGAGGCCCGCAACAGCGGTGGAGGATCCGGAG	11	1.91929e-05	1
EIF4E	EIF4E_eIF4E__P06730_1_217	Q13541	EIF4EBP1	Eukaryotic translation initiation factor 4E-binding protein 1	50	65	mut	TRIIYDRKILMEARNS	8	F	I	mut_00132	wt_00001	CAGCCTCTTCATCTGGCACAAGGATCATTTATGACCGGAAAATCTTGATGGAGGCTCGCAACAGCGGTGGAGGATCCGGAG	16	2.79169e-05	1
EIF4E	EIF4E_eIF4E__P06730_1_217	Q13541	EIF4EBP1	Eukaryotic translation initiation factor 4E-binding protein 1	50	65	mut	TRIIYDRKKLMEARNS	8	F	K	mut_00133	wt_00001	CAGCCTCTTCATCTGGCACCAGGATAATCTATGATCGCAAAAAACTGATGGAGGCGAGGAATTCCGGTGGAGGATCCGGAG	2	3.48961e-06	1
EIF4E	EIF4E_eIF4E__P06730_1_217	Q13541	EIF4EBP1	Eukaryotic translation initiation factor 4E-binding protein 1	50	65	mut	TRIIYDRKLLMEARNS	8	F	L	mut_00134	wt_00001	CAGCCTCTTCATCTGGCACCCGCATAATCTATGACAGAAAACTACTAATGGAGGCCCGGAATTCAGGTGGAGGATCCGGAG	11	1.91929e-05	1
EIF4E	EIF4E_eIF4E__P06730_1_217	Q13541	EIF4EBP1	Eukaryotic translation initiation factor 4E-binding protein 1	50	65	mut	TRIIYDRKMLMEARNS	8	F	M	mut_00135	wt_00001	CAGCCTCTTCATCTGGCACCAGGATCATCTATGACAGAAAGATGTTGATGGAAGCGCGCAATAGCGGTGGAGGATCCGGAG	36	6.2813e-05	1
EIF4E	EIF4E_eIF4E__P06730_1_217	Q13541	EIF4EBP1	Eukaryotic translation initiation factor 4E-binding protein 1	50	65	mut	TRIIYDRKNLMEARNS	8	F	N	mut_00136	wt_00001	CAGCCTCTTCATCTGGCACGCGTATCATCTATGATAGAAAGAACCTTATGGAAGCCAGAAATTCGGGTGGAGGATCCGGAG	6	1.04688e-05	1
EIF4E	EIF4E_eIF4E__P06730_1_217	Q13541	EIF4EBP1	Eukaryotic translation initiation factor 4E-binding protein 1	50	65	mut	TRIIYDRKPLMEARNS	8	F	P	mut_00137	wt_00001	CAGCCTCTTCATCTGGCACTCGCATTATATACGATCGAAAACCGCTTATGGAAGCGCGGAACTCCGGTGGAGGATCCGGAG	3	5.23441e-06	1
EIF4E	EIF4E_eIF4E__P06730_1_217	Q13541	EIF4EBP1	Eukaryotic translation initiation factor 4E-binding protein 1	50	65	mut	TRIIYDRKQLMEARNS	8	F	Q	mut_00138	wt_00001	CAGCCTCTTCATCTGGCACTAGGATAATTTATGATAGAAAACAGTTGATGGAAGCACGAAATTCTGGTGGAGGATCCGGAG	0	0	1
EIF4E	EIF4E_eIF4E__P06730_1_217	Q13541	EIF4EBP1	Eukaryotic translation initiation factor 4E-binding protein 1	50	65	mut	TRIIYDRKRLMEARNS	8	F	R	mut_00139	wt_00001	CAGCCTCTTCATCTGGCACGCGGATTATTTACGACAGGAAGAGATTAATGGAGGCAAGAAATAGTGGTGGAGGATCCGGAG	9	1.57032e-05	1
EIF4E	EIF4E_eIF4E__P06730_1_217	Q13541	EIF4EBP1	Eukaryotic translation initiation factor 4E-binding protein 1	50	65	mut	TRIIYDRKSLMEARNS	8	F	S	mut_00140	wt_00001	CAGCCTCTTCATCTGGCACCCGTATTATCTACGACCGCAAGAGCCTCATGGAGGCACGAAACAGCGGTGGAGGATCCGGAG	15	2.61721e-05	1
EIF4E	EIF4E_eIF4E__P06730_1_217	Q13541	EIF4EBP1	Eukaryotic translation initiation factor 4E-binding protein 1	50	65	mut	TRIIYDRKTLMEARNS	8	F	T	mut_00141	wt_00001	CAGCCTCTTCATCTGGCACAAGGATTATCTATGACCGGAAAACTCTAATGGAAGCACGCAACAGCGGTGGAGGATCCGGAG	18	3.14065e-05	1
EIF4E	EIF4E_eIF4E__P06730_1_217	Q13541	EIF4EBP1	Eukaryotic translation initiation factor 4E-binding protein 1	50	65	mut	TRIIYDRKVLMEARNS	8	F	V	mut_00142	wt_00001	CAGCCTCTTCATCTGGCACCCGTATTATTTATGACCGGAAAGTACTCATGGAGGCGCGAAATAGCGGTGGAGGATCCGGAG	7	1.22136e-05	1
EIF4E	EIF4E_eIF4E__P06730_1_217	Q13541	EIF4EBP1	Eukaryotic translation initiation factor 4E-binding protein 1	50	65	mut	TRIIYDRKWLMEARNS	8	F	W	mut_00143	wt_00001	CAGCCTCTTCATCTGGCACACGGATCATCTACGATCGCAAATGGTTAATGGAAGCTCGCAATTCGGGTGGAGGATCCGGAG	79	0.00013784	1
EIF4E	EIF4E_eIF4E__P06730_1_217	Q13541	EIF4EBP1	Eukaryotic translation initiation factor 4E-binding protein 1	50	65	mut	TRIIYDRKYLMEARNS	8	F	Y	mut_00144	wt_00001	CAGCCTCTTCATCTGGCACCCGTATCATTTATGACCGTAAATATCTCATGGAGGCTCGTAATTCTGGTGGAGGATCCGGAG	10	1.7448e-05	1
EIF4E	EIF4E_eIF4E__P06730_1_217	Q13541	EIF4EBP1	Eukaryotic translation initiation factor 4E-binding protein 1	50	65	mut	TRIIYDRKFAMEARNS	9	L	A	mut_00145	wt_00001	CAGCCTCTTCATCTGGCACGCGAATCATTTATGACCGCAAATTTGCAATGGAAGCCCGGAATAGCGGTGGAGGATCCGGAG	41	7.1537e-05	1
EIF4E	EIF4E_eIF4E__P06730_1_217	Q13541	EIF4EBP1	Eukaryotic translation initiation factor 4E-binding protein 1	50	65	mut	TRIIYDRKFDMEARNS	9	L	D	mut_00146	wt_00001	CAGCCTCTTCATCTGGCACAAGAATAATCTACGATCGAAAGTTCGACATGGAAGCCCGGAATAGTGGTGGAGGATCCGGAG	11	1.91929e-05	1
EIF4E	EIF4E_eIF4E__P06730_1_217	Q13541	EIF4EBP1	Eukaryotic translation initiation factor 4E-binding protein 1	50	65	mut	TRIIYDRKFEMEARNS	9	L	E	mut_00147	wt_00001	CAGCCTCTTCATCTGGCACGCGTATCATCTACGACCGCAAGTTCGAAATGGAAGCCAGGAATTCAGGTGGAGGATCCGGAG	30	5.23441e-05	1
EIF4E	EIF4E_eIF4E__P06730_1_217	Q13541	EIF4EBP1	Eukaryotic translation initiation factor 4E-binding protein 1	50	65	mut	TRIIYDRKFFMEARNS	9	L	F	mut_00148	wt_00001	CAGCCTCTTCATCTGGCACCCGCATTATATATGATAGGAAATTCTTCATGGAGGCGCGGAATAGCGGTGGAGGATCCGGAG	4	6.97922e-06	1
EIF4E	EIF4E_eIF4E__P06730_1_217	Q13541	EIF4EBP1	Eukaryotic translation initiation factor 4E-binding protein 1	50	65	mut	TRIIYDRKFGMEARNS	9	L	G	mut_00149	wt_00001	CAGCCTCTTCATCTGGCACCCGTATAATCTACGATCGTAAATTTGGAATGGAAGCCCGCAACAGCGGTGGAGGATCCGGAG	15	2.61721e-05	1
EIF4E	EIF4E_eIF4E__P06730_1_217	Q13541	EIF4EBP1	Eukaryotic translation initiation factor 4E-binding protein 1	50	65	mut	TRIIYDRKFHMEARNS	9	L	H	mut_00150	wt_00001	CAGCCTCTTCATCTGGCACCCGGATAATATATGATCGCAAGTTTCATATGGAAGCTAGAAACTCGGGTGGAGGATCCGGAG	4	6.97922e-06	1
EIF4E	EIF4E_eIF4E__P06730_1_217	Q13541	EIF4EBP1	Eukaryotic translation initiation factor 4E-binding protein 1	50	65	mut	TRIIYDRKFIMEARNS	9	L	I	mut_00151	wt_00001	CAGCCTCTTCATCTGGCACACGAATTATCTATGATAGGAAGTTCATCATGGAGGCTCGCAACTCCGGTGGAGGATCCGGAG	18	3.14065e-05	1
EIF4E	EIF4E_eIF4E__P06730_1_217	Q13541	EIF4EBP1	Eukaryotic translation initiation factor 4E-binding protein 1	50	65	mut	TRIIYDRKFKMEARNS	9	L	K	mut_00152	wt_00001	CAGCCTCTTCATCTGGCACACGAATCATATATGATCGGAAATTCAAAATGGAGGCCAGGAACTCGGGTGGAGGATCCGGAG	15	2.61721e-05	1
EIF4E	EIF4E_eIF4E__P06730_1_217	Q13541	EIF4EBP1	Eukaryotic translation initiation factor 4E-binding protein 1	50	65	mut	TRIIYDRKFMMEARNS	9	L	M	mut_00153	wt_00001	CAGCCTCTTCATCTGGCACGCGCATTATATACGACAGGAAATTTATGATGGAAGCCAGGAATTCGGGTGGAGGATCCGGAG	25	4.36201e-05	1
EIF4E	EIF4E_eIF4E__P06730_1_217	Q13541	EIF4EBP1	Eukaryotic translation initiation factor 4E-binding protein 1	50	65	mut	TRIIYDRKFNMEARNS	9	L	N	mut_00154	wt_00001	CAGCCTCTTCATCTGGCACCCGAATAATCTATGATCGCAAATTCAACATGGAAGCGAGAAATAGCGGTGGAGGATCCGGAG	10	1.7448e-05	1
EIF4E	EIF4E_eIF4E__P06730_1_217	Q13541	EIF4EBP1	Eukaryotic translation initiation factor 4E-binding protein 1	50	65	mut	TRIIYDRKFPMEARNS	9	L	P	mut_00155	wt_00001	CAGCCTCTTCATCTGGCACACGCATAATCTATGACCGAAAATTCCCCATGGAAGCGCGCAACAGCGGTGGAGGATCCGGAG	48	8.37506e-05	1
EIF4E	EIF4E_eIF4E__P06730_1_217	Q13541	EIF4EBP1	Eukaryotic translation initiation factor 4E-binding protein 1	50	65	mut	TRIIYDRKFQMEARNS	9	L	Q	mut_00156	wt_00001	CAGCCTCTTCATCTGGCACTAGAATTATTTATGATCGTAAATTTCAAATGGAGGCCCGAAATAGTGGTGGAGGATCCGGAG	0	0	1
EIF4E	EIF4E_eIF4E__P06730_1_217	Q13541	EIF4EBP1	Eukaryotic translation initiation factor 4E-binding protein 1	50	65	mut	TRIIYDRKFRMEARNS	9	L	R	mut_00157	wt_00001	CAGCCTCTTCATCTGGCACTCGGATAATATATGATAGAAAGTTCAGAATGGAAGCCCGTAATTCAGGTGGAGGATCCGGAG	0	0	1
EIF4E	EIF4E_eIF4E__P06730_1_217	Q13541	EIF4EBP1	Eukaryotic translation initiation factor 4E-binding protein 1	50	65	mut	TRIIYDRKFSMEARNS	9	L	S	mut_00158	wt_00001	CAGCCTCTTCATCTGGCACAAGGATAATCTACGATCGTAAGTTTAGCATGGAGGCGCGAAACAGTGGTGGAGGATCCGGAG	34	5.93234e-05	1
EIF4E	EIF4E_eIF4E__P06730_1_217	Q13541	EIF4EBP1	Eukaryotic translation initiation factor 4E-binding protein 1	50	65	mut	TRIIYDRKFTMEARNS	9	L	T	mut_00159	wt_00001	CAGCCTCTTCATCTGGCACTAGGATTATATATGACAGAAAATTCACAATGGAAGCGCGTAATTCTGGTGGAGGATCCGGAG	2	3.48961e-06	1
EIF4E	EIF4E_eIF4E__P06730_1_217	Q13541	EIF4EBP1	Eukaryotic translation initiation factor 4E-binding protein 1	50	65	mut	TRIIYDRKFVMEARNS	9	L	V	mut_00160	wt_00001	CAGCCTCTTCATCTGGCACCCGAATCATTTATGACCGAAAGTTTGTAATGGAGGCGCGAAATAGCGGTGGAGGATCCGGAG	8	1.39584e-05	1
EIF4E	EIF4E_eIF4E__P06730_1_217	Q13541	EIF4EBP1	Eukaryotic translation initiation factor 4E-binding protein 1	50	65	mut	TRIIYDRKFWMEARNS	9	L	W	mut_00161	wt_00001	CAGCCTCTTCATCTGGCACGCGCATAATCTATGACAGGAAATTCTGGATGGAAGCGAGAAATAGCGGTGGAGGATCCGGAG	7	1.22136e-05	1
EIF4E	EIF4E_eIF4E__P06730_1_217	Q13541	EIF4EBP1	Eukaryotic translation initiation factor 4E-binding protein 1	50	65	mut	TRIIYDRKFYMEARNS	9	L	Y	mut_00162	wt_00001	CAGCCTCTTCATCTGGCACAAGAATAATTTACGACAGGAAATTCTACATGGAGGCCCGGAATAGTGGTGGAGGATCCGGAG	4	6.97922e-06	1
EIF4E	EIF4E_eIF4E__P06730_1_217	Q13541	EIF4EBP1	Eukaryotic translation initiation factor 4E-binding protein 1	50	65	mut	TRIIYDRKFLAEARNS	10	M	A	mut_00163	wt_00001	CAGCCTCTTCATCTGGCACAAGGATCATCTATGACCGAAAGTTTCTTGCGGAAGCCAGAAACAGTGGTGGAGGATCCGGAG	5	8.72402e-06	1
EIF4E	EIF4E_eIF4E__P06730_1_217	Q13541	EIF4EBP1	Eukaryotic translation initiation factor 4E-binding protein 1	50	65	mut	TRIIYDRKFLDEARNS	10	M	D	mut_00164	wt_00001	CAGCCTCTTCATCTGGCACTAGAATCATATACGACCGGAAGTTCCTGGACGAAGCTAGAAATAGCGGTGGAGGATCCGGAG	1	1.7448e-06	1
EIF4E	EIF4E_eIF4E__P06730_1_217	Q13541	EIF4EBP1	Eukaryotic translation initiation factor 4E-binding protein 1	50	65	mut	TRIIYDRKFLEEARNS	10	M	E	mut_00165	wt_00001	CAGCCTCTTCATCTGGCACCAGAATCATATATGACAGAAAATTTCTGGAGGAAGCGAGGAACAGCGGTGGAGGATCCGGAG	4	6.97922e-06	1
EIF4E	EIF4E_eIF4E__P06730_1_217	Q13541	EIF4EBP1	Eukaryotic translation initiation factor 4E-binding protein 1	50	65	mut	TRIIYDRKFLFEARNS	10	M	F	mut_00166	wt_00001	CAGCCTCTTCATCTGGCACACGCATCATTTATGATCGTAAGTTTCTCTTCGAAGCGCGCAATAGTGGTGGAGGATCCGGAG	129	0.00022508	1
EIF4E	EIF4E_eIF4E__P06730_1_217	Q13541	EIF4EBP1	Eukaryotic translation initiation factor 4E-binding protein 1	50	65	mut	TRIIYDRKFLGEARNS	10	M	G	mut_00167	wt_00001	CAGCCTCTTCATCTGGCACTAGAATCATCTATGATAGGAAGTTCTTAGGAGAGGCGAGGAATAGCGGTGGAGGATCCGGAG	2	3.48961e-06	1
EIF4E	EIF4E_eIF4E__P06730_1_217	Q13541	EIF4EBP1	Eukaryotic translation initiation factor 4E-binding protein 1	50	65	mut	TRIIYDRKFLHEARNS	10	M	H	mut_00168	wt_00001	CAGCCTCTTCATCTGGCACGCGCATAATCTACGATCGAAAATTTCTACATGAAGCGCGGAATAGCGGTGGAGGATCCGGAG	39	6.80474e-05	1
EIF4E	EIF4E_eIF4E__P06730_1_217	Q13541	EIF4EBP1	Eukaryotic translation initiation factor 4E-binding protein 1	50	65	mut	TRIIYDRKFLIEARNS	10	M	I	mut_00169	wt_00001	CAGCCTCTTCATCTGGCACGCGGATAATTTACGATAGGAAATTTCTCATCGAGGCGAGAAATAGTGGTGGAGGATCCGGAG	6	1.04688e-05	1
EIF4E	EIF4E_eIF4E__P06730_1_217	Q13541	EIF4EBP1	Eukaryotic translation initiation factor 4E-binding protein 1	50	65	mut	TRIIYDRKFLKEARNS	10	M	K	mut_00170	wt_00001	CAGCCTCTTCATCTGGCACCAGAATTATATATGACCGTAAGTTTCTTAAAGAGGCTCGAAATAGTGGTGGAGGATCCGGAG	1	1.7448e-06	1
EIF4E	EIF4E_eIF4E__P06730_1_217	Q13541	EIF4EBP1	Eukaryotic translation initiation factor 4E-binding protein 1	50	65	mut	TRIIYDRKFLLEARNS	10	M	L	mut_00171	wt_00001	CAGCCTCTTCATCTGGCACTCGTATAATCTACGATCGGAAGTTTCTCCTTGAAGCTCGTAACAGCGGTGGAGGATCCGGAG	21	3.66409e-05	1
EIF4E	EIF4E_eIF4E__P06730_1_217	Q13541	EIF4EBP1	Eukaryotic translation initiation factor 4E-binding protein 1	50	65	mut	TRIIYDRKFLNEARNS	10	M	N	mut_00172	wt_00001	CAGCCTCTTCATCTGGCACGCGCATCATATACGACAGGAAGTTCCTGAACGAGGCTCGCAACTCTGGTGGAGGATCCGGAG	162	0.000282658	1
EIF4E	EIF4E_eIF4E__P06730_1_217	Q13541	EIF4EBP1	Eukaryotic translation initiation factor 4E-binding protein 1	50	65	mut	TRIIYDRKFLPEARNS	10	M	P	mut_00173	wt_00001	CAGCCTCTTCATCTGGCACTCGAATTATTTACGACAGGAAGTTTCTACCTGAAGCACGAAACTCGGGTGGAGGATCCGGAG	12	2.09377e-05	1
EIF4E	EIF4E_eIF4E__P06730_1_217	Q13541	EIF4EBP1	Eukaryotic translation initiation factor 4E-binding protein 1	50	65	mut	TRIIYDRKFLQEARNS	10	M	Q	mut_00174	wt_00001	CAGCCTCTTCATCTGGCACTCGTATTATATACGACCGGAAATTTCTACAGGAAGCTCGAAACTCGGGTGGAGGATCCGGAG	4	6.97922e-06	1
EIF4E	EIF4E_eIF4E__P06730_1_217	Q13541	EIF4EBP1	Eukaryotic translation initiation factor 4E-binding protein 1	50	65	mut	TRIIYDRKFLREARNS	10	M	R	mut_00175	wt_00001	CAGCCTCTTCATCTGGCACACGTATAATTTACGACAGAAAATTCTTGCGAGAAGCCCGGAACAGCGGTGGAGGATCCGGAG	8	1.39584e-05	1
EIF4E	EIF4E_eIF4E__P06730_1_217	Q13541	EIF4EBP1	Eukaryotic translation initiation factor 4E-binding protein 1	50	65	mut	TRIIYDRKFLSEARNS	10	M	S	mut_00176	wt_00001	CAGCCTCTTCATCTGGCACCCGCATTATCTACGATCGCAAGTTCCTGAGTGAGGCGCGAAATAGCGGTGGAGGATCCGGAG	41	7.1537e-05	1
EIF4E	EIF4E_eIF4E__P06730_1_217	Q13541	EIF4EBP1	Eukaryotic translation initiation factor 4E-binding protein 1	50	65	mut	TRIIYDRKFLTEARNS	10	M	T	mut_00177	wt_00001	CAGCCTCTTCATCTGGCACCCGGATTATATATGATCGTAAGTTCCTAACGGAAGCGCGTAACAGCGGTGGAGGATCCGGAG	27	4.71097e-05	1
EIF4E	EIF4E_eIF4E__P06730_1_217	Q13541	EIF4EBP1	Eukaryotic translation initiation factor 4E-binding protein 1	50	65	mut	TRIIYDRKFLVEARNS	10	M	V	mut_00178	wt_00001	CAGCCTCTTCATCTGGCACGCGAATAATCTATGACAGGAAGTTCCTAGTGGAAGCTCGTAATTCCGGTGGAGGATCCGGAG	18	3.14065e-05	1
EIF4E	EIF4E_eIF4E__P06730_1_217	Q13541	EIF4EBP1	Eukaryotic translation initiation factor 4E-binding protein 1	50	65	mut	TRIIYDRKFLWEARNS	10	M	W	mut_00179	wt_00001	CAGCCTCTTCATCTGGCACCCGAATAATATATGATCGTAAGTTCCTTTGGGAAGCCCGGAATAGTGGTGGAGGATCCGGAG	8	1.39584e-05	1
EIF4E	EIF4E_eIF4E__P06730_1_217	Q13541	EIF4EBP1	Eukaryotic translation initiation factor 4E-binding protein 1	50	65	mut	TRIIYDRKFLYEARNS	10	M	Y	mut_00180	wt_00001	CAGCCTCTTCATCTGGCACTCGCATAATATATGACCGTAAATTTCTTTATGAGGCTAGGAACTCTGGTGGAGGATCCGGAG	2	3.48961e-06	1
EIF4E	EIF4E_eIF4E__P06730_1_217	Q13541	EIF4EBP1	Eukaryotic translation initiation factor 4E-binding protein 1	50	65	mut	TRIIYDRKFLMAARNS	11	E	A	mut_00181	wt_00001	CAGCCTCTTCATCTGGCACAAGGATTATTTACGACAGGAAGTTCCTTATGGCCGCGCGTAATTCTGGTGGAGGATCCGGAG	16	2.79169e-05	1
EIF4E	EIF4E_eIF4E__P06730_1_217	Q13541	EIF4EBP1	Eukaryotic translation initiation factor 4E-binding protein 1	50	65	mut	TRIIYDRKFLMDARNS	11	E	D	mut_00182	wt_00001	CAGCCTCTTCATCTGGCACTCGCATAATATATGATAGAAAATTTTTGATGGACGCCCGCAACAGTGGTGGAGGATCCGGAG	6	1.04688e-05	1
EIF4E	EIF4E_eIF4E__P06730_1_217	Q13541	EIF4EBP1	Eukaryotic translation initiation factor 4E-binding protein 1	50	65	mut	TRIIYDRKFLMFARNS	11	E	F	mut_00183	wt_00001	CAGCCTCTTCATCTGGCACTCGGATTATCTACGATAGAAAATTTCTCATGTTTGCCCGAAATTCGGGTGGAGGATCCGGAG	1	1.7448e-06	1
EIF4E	EIF4E_eIF4E__P06730_1_217	Q13541	EIF4EBP1	Eukaryotic translation initiation factor 4E-binding protein 1	50	65	mut	TRIIYDRKFLMGARNS	11	E	G	mut_00184	wt_00001	CAGCCTCTTCATCTGGCACAAGAATAATATATGACCGAAAGTTTCTGATGGGAGCTCGAAATAGTGGTGGAGGATCCGGAG	3	5.23441e-06	1
EIF4E	EIF4E_eIF4E__P06730_1_217	Q13541	EIF4EBP1	Eukaryotic translation initiation factor 4E-binding protein 1	50	65	mut	TRIIYDRKFLMHARNS	11	E	H	mut_00185	wt_00001	CAGCCTCTTCATCTGGCACTAGGATCATCTATGACCGGAAATTCCTGATGCATGCGCGAAACTCCGGTGGAGGATCCGGAG	9	1.57032e-05	1
EIF4E	EIF4E_eIF4E__P06730_1_217	Q13541	EIF4EBP1	Eukaryotic translation initiation factor 4E-binding protein 1	50	65	mut	TRIIYDRKFLMIARNS	11	E	I	mut_00186	wt_00001	CAGCCTCTTCATCTGGCACCCGGATCATATATGACCGGAAATTCCTAATGATCGCTCGGAATAGCGGTGGAGGATCCGGAG	16	2.79169e-05	1
EIF4E	EIF4E_eIF4E__P06730_1_217	Q13541	EIF4EBP1	Eukaryotic translation initiation factor 4E-binding protein 1	50	65	mut	TRIIYDRKFLMKARNS	11	E	K	mut_00187	wt_00001	CAGCCTCTTCATCTGGCACCCGCATTATTTATGATCGGAAATTCCTGATGAAAGCACGAAATTCAGGTGGAGGATCCGGAG	4	6.97922e-06	1
EIF4E	EIF4E_eIF4E__P06730_1_217	Q13541	EIF4EBP1	Eukaryotic translation initiation factor 4E-binding protein 1	50	65	mut	TRIIYDRKFLMLARNS	11	E	L	mut_00188	wt_00001	CAGCCTCTTCATCTGGCACGCGCATTATATACGACCGGAAATTTCTGATGCTTGCACGAAATAGTGGTGGAGGATCCGGAG	27	4.71097e-05	1
EIF4E	EIF4E_eIF4E__P06730_1_217	Q13541	EIF4EBP1	Eukaryotic translation initiation factor 4E-binding protein 1	50	65	mut	TRIIYDRKFLMMARNS	11	E	M	mut_00189	wt_00001	CAGCCTCTTCATCTGGCACACGTATAATATACGACCGCAAATTCCTCATGATGGCGCGAAACTCAGGTGGAGGATCCGGAG	38	6.63026e-05	1
EIF4E	EIF4E_eIF4E__P06730_1_217	Q13541	EIF4EBP1	Eukaryotic translation initiation factor 4E-binding protein 1	50	65	mut	TRIIYDRKFLMNARNS	11	E	N	mut_00190	wt_00001	CAGCCTCTTCATCTGGCACCAGAATAATTTATGATCGAAAATTCCTAATGAACGCCAGAAACTCAGGTGGAGGATCCGGAG	0	0	1
EIF4E	EIF4E_eIF4E__P06730_1_217	Q13541	EIF4EBP1	Eukaryotic translation initiation factor 4E-binding protein 1	50	65	mut	TRIIYDRKFLMPARNS	11	E	P	mut_00191	wt_00001	CAGCCTCTTCATCTGGCACGCGCATCATTTACGACCGAAAGTTCCTCATGCCCGCTCGAAATTCCGGTGGAGGATCCGGAG	24	4.18753e-05	1
EIF4E	EIF4E_eIF4E__P06730_1_217	Q13541	EIF4EBP1	Eukaryotic translation initiation factor 4E-binding protein 1	50	65	mut	TRIIYDRKFLMQARNS	11	E	Q	mut_00192	wt_00001	CAGCCTCTTCATCTGGCACTCGAATCATATATGACAGAAAATTCTTAATGCAAGCGCGGAACTCCGGTGGAGGATCCGGAG	0	0	1
EIF4E	EIF4E_eIF4E__P06730_1_217	Q13541	EIF4EBP1	Eukaryotic translation initiation factor 4E-binding protein 1	50	65	mut	TRIIYDRKFLMRARNS	11	E	R	mut_00193	wt_00001	CAGCCTCTTCATCTGGCACTAGGATTATCTATGACCGCAAATTCCTGATGCGTGCCCGCAACAGTGGTGGAGGATCCGGAG	53	9.24747e-05	1
EIF4E	EIF4E_eIF4E__P06730_1_217	Q13541	EIF4EBP1	Eukaryotic translation initiation factor 4E-binding protein 1	50	65	mut	TRIIYDRKFLMSARNS	11	E	S	mut_00194	wt_00001	CAGCCTCTTCATCTGGCACACGTATTATATACGATCGAAAATTCCTAATGTCAGCTCGAAATAGTGGTGGAGGATCCGGAG	17	2.96617e-05	1
EIF4E	EIF4E_eIF4E__P06730_1_217	Q13541	EIF4EBP1	Eukaryotic translation initiation factor 4E-binding protein 1	50	65	mut	TRIIYDRKFLMTARNS	11	E	T	mut_00195	wt_00001	CAGCCTCTTCATCTGGCACAAGGATCATATACGATCGCAAGTTCCTGATGACCGCGAGAAATTCCGGTGGAGGATCCGGAG	3	5.23441e-06	1
EIF4E	EIF4E_eIF4E__P06730_1_217	Q13541	EIF4EBP1	Eukaryotic translation initiation factor 4E-binding protein 1	50	65	mut	TRIIYDRKFLMVARNS	11	E	V	mut_00196	wt_00001	CAGCCTCTTCATCTGGCACTAGAATCATATATGACCGAAAATTCCTTATGGTCGCACGAAATAGCGGTGGAGGATCCGGAG	3	5.23441e-06	1
EIF4E	EIF4E_eIF4E__P06730_1_217	Q13541	EIF4EBP1	Eukaryotic translation initiation factor 4E-binding protein 1	50	65	mut	TRIIYDRKFLMWARNS	11	E	W	mut_00197	wt_00001	CAGCCTCTTCATCTGGCACTCGAATTATTTATGACCGAAAGTTTCTTATGTGGGCGAGAAACAGCGGTGGAGGATCCGGAG	3	5.23441e-06	1
EIF4E	EIF4E_eIF4E__P06730_1_217	Q13541	EIF4EBP1	Eukaryotic translation initiation factor 4E-binding protein 1	50	65	mut	TRIIYDRKFLMYARNS	11	E	Y	mut_00198	wt_00001	CAGCCTCTTCATCTGGCACCAGGATAATCTACGACCGCAAATTTCTGATGTATGCACGGAATTCGGGTGGAGGATCCGGAG	16	2.79169e-05	1
EIF4E	EIF4E_eIF4E__P06730_1_217	Q13541	EIF4EBP1	Eukaryotic translation initiation factor 4E-binding protein 1	50	65	mut	TRIIYDRKFLMEDRNS	12	C	D	mut_00199	wt_00001	CAGCCTCTTCATCTGGCACGCGCATAATATATGATCGAAAATTCTTGATGGAAGACCGGAACAGTGGTGGAGGATCCGGAG	25	4.36201e-05	1
EIF4E	EIF4E_eIF4E__P06730_1_217	Q13541	EIF4EBP1	Eukaryotic translation initiation factor 4E-binding protein 1	50	65	mut	TRIIYDRKFLMEERNS	12	C	E	mut_00200	wt_00001	CAGCCTCTTCATCTGGCACCAGAATCATTTACGATAGGAAGTTTTTGATGGAAGAGAGGAACTCCGGTGGAGGATCCGGAG	2	3.48961e-06	1
EIF4E	EIF4E_eIF4E__P06730_1_217	Q13541	EIF4EBP1	Eukaryotic translation initiation factor 4E-binding protein 1	50	65	mut	TRIIYDRKFLMEFRNS	12	C	F	mut_00201	wt_00001	CAGCCTCTTCATCTGGCACTCGCATTATTTACGACCGAAAATTTTTAATGGAATTCCGAAATTCGGGTGGAGGATCCGGAG	2	3.48961e-06	1
EIF4E	EIF4E_eIF4E__P06730_1_217	Q13541	EIF4EBP1	Eukaryotic translation initiation factor 4E-binding protein 1	50	65	mut	TRIIYDRKFLMEGRNS	12	C	G	mut_00202	wt_00001	CAGCCTCTTCATCTGGCACAAGAATTATTTATGATCGAAAATTCCTTATGGAGGGACGCAATAGTGGTGGAGGATCCGGAG	7	1.22136e-05	1
EIF4E	EIF4E_eIF4E__P06730_1_217	Q13541	EIF4EBP1	Eukaryotic translation initiation factor 4E-binding protein 1	50	65	mut	TRIIYDRKFLMEHRNS	12	C	H	mut_00203	wt_00001	CAGCCTCTTCATCTGGCACTAGAATAATCTATGACAGAAAATTTTTGATGGAACACCGAAATTCAGGTGGAGGATCCGGAG	1	1.7448e-06	1
EIF4E	EIF4E_eIF4E__P06730_1_217	Q13541	EIF4EBP1	Eukaryotic translation initiation factor 4E-binding protein 1	50	65	mut	TRIIYDRKFLMEIRNS	12	C	I	mut_00204	wt_00001	CAGCCTCTTCATCTGGCACTAGGATCATCTACGACCGGAAATTCCTCATGGAGATTCGGAACAGCGGTGGAGGATCCGGAG	14	2.44273e-05	1
EIF4E	EIF4E_eIF4E__P06730_1_217	Q13541	EIF4EBP1	Eukaryotic translation initiation factor 4E-binding protein 1	50	65	mut	TRIIYDRKFLMEKRNS	12	C	K	mut_00205	wt_00001	CAGCCTCTTCATCTGGCACGCGAATTATCTACGATCGCAAGTTCTTAATGGAAAAGAGAAACTCCGGTGGAGGATCCGGAG	0	0	0
EIF4E	EIF4E_eIF4E__P06730_1_217	Q13541	EIF4EBP1	Eukaryotic translation initiation factor 4E-binding protein 1	50	65	mut	TRIIYDRKFLMELRNS	12	C	L	mut_00206	wt_00001	CAGCCTCTTCATCTGGCACAAGAATAATCTACGATAGAAAATTTTTAATGGAGCTGAGAAACTCTGGTGGAGGATCCGGAG	0	0	0
EIF4E	EIF4E_eIF4E__P06730_1_217	Q13541	EIF4EBP1	Eukaryotic translation initiation factor 4E-binding protein 1	50	65	mut	TRIIYDRKFLMEMRNS	12	C	M	mut_00207	wt_00001	CAGCCTCTTCATCTGGCACACGTATTATCTACGACCGGAAGTTCCTGATGGAAATGCGTAATAGCGGTGGAGGATCCGGAG	38	6.63026e-05	1
EIF4E	EIF4E_eIF4E__P06730_1_217	Q13541	EIF4EBP1	Eukaryotic translation initiation factor 4E-binding protein 1	50	65	mut	TRIIYDRKFLMENRNS	12	C	N	mut_00208	wt_00001	CAGCCTCTTCATCTGGCACTAGGATTATTTATGACAGGAAGTTTTTAATGGAAAATCGTAACAGTGGTGGAGGATCCGGAG	0	0	1
EIF4E	EIF4E_eIF4E__P06730_1_217	Q13541	EIF4EBP1	Eukaryotic translation initiation factor 4E-binding protein 1	50	65	mut	TRIIYDRKFLMEPRNS	12	C	P	mut_00209	wt_00001	CAGCCTCTTCATCTGGCACGCGCATAATCTACGACCGAAAATTTTTGATGGAGCCCCGAAATTCAGGTGGAGGATCCGGAG	13	2.26825e-05	1
EIF4E	EIF4E_eIF4E__P06730_1_217	Q13541	EIF4EBP1	Eukaryotic translation initiation factor 4E-binding protein 1	50	65	mut	TRIIYDRKFLMEQRNS	12	C	Q	mut_00210	wt_00001	CAGCCTCTTCATCTGGCACGAGGATAATCTATGATCGTAAATTCCTTATGGAGCAGCGCAATTCCGGTGGAGGATCCGGAG	20	3.48961e-05	1
EIF4E	EIF4E_eIF4E__P06730_1_217	Q13541	EIF4EBP1	Eukaryotic translation initiation factor 4E-binding protein 1	50	65	mut	TRIIYDRKFLMERRNS	12	C	R	mut_00211	wt_00001	CAGCCTCTTCATCTGGCACTAGGATCATCTACGATCGAAAGTTTCTTATGGAACGACGGAACTCTGGTGGAGGATCCGGAG	7	1.22136e-05	1
EIF4E	EIF4E_eIF4E__P06730_1_217	Q13541	EIF4EBP1	Eukaryotic translation initiation factor 4E-binding protein 1	50	65	mut	TRIIYDRKFLMESRNS	12	C	S	mut_00212	wt_00001	CAGCCTCTTCATCTGGCACGCGCATAATTTACGATAGGAAATTCCTAATGGAATCCCGGAATTCGGGTGGAGGATCCGGAG	13	2.26825e-05	1
EIF4E	EIF4E_eIF4E__P06730_1_217	Q13541	EIF4EBP1	Eukaryotic translation initiation factor 4E-binding protein 1	50	65	mut	TRIIYDRKFLMETRNS	12	C	T	mut_00213	wt_00001	CAGCCTCTTCATCTGGCACACGTATCATTTATGATCGGAAGTTCCTTATGGAAACGCGCAATAGTGGTGGAGGATCCGGAG	83	0.000144819	1
EIF4E	EIF4E_eIF4E__P06730_1_217	Q13541	EIF4EBP1	Eukaryotic translation initiation factor 4E-binding protein 1	50	65	mut	TRIIYDRKFLMEVRNS	12	C	V	mut_00214	wt_00001	CAGCCTCTTCATCTGGCACCAGGATTATTTACGACCGGAAGTTCCTAATGGAAGTCAGAAATAGTGGTGGAGGATCCGGAG	3	5.23441e-06	1
EIF4E	EIF4E_eIF4E__P06730_1_217	Q13541	EIF4EBP1	Eukaryotic translation initiation factor 4E-binding protein 1	50	65	mut	TRIIYDRKFLMEWRNS	12	C	W	mut_00215	wt_00001	CAGCCTCTTCATCTGGCACGCGTATTATATATGATCGCAAGTTTCTGATGGAATGGCGTAACAGCGGTGGAGGATCCGGAG	79	0.00013784	1
EIF4E	EIF4E_eIF4E__P06730_1_217	Q13541	EIF4EBP1	Eukaryotic translation initiation factor 4E-binding protein 1	50	65	mut	TRIIYDRKFLMEYRNS	12	C	Y	mut_00216	wt_00001	CAGCCTCTTCATCTGGCACGCGGATAATATACGATCGAAAATTCTTGATGGAGTATCGTAATTCCGGTGGAGGATCCGGAG	7	1.22136e-05	1
EIF4E	EIF4E_eIF4E__P06730_1_217	Q13541	EIF4EBP1	Eukaryotic translation initiation factor 4E-binding protein 1	50	65	mut	TRIIYDRKFLMEAANS	13	R	A	mut_00217	wt_00001	CAGCCTCTTCATCTGGCACACGTATCATCTACGACAGAAAATTTCTTATGGAGGCGGCTAATAGTGGTGGAGGATCCGGAG	23	4.01305e-05	1
EIF4E	EIF4E_eIF4E__P06730_1_217	Q13541	EIF4EBP1	Eukaryotic translation initiation factor 4E-binding protein 1	50	65	mut	TRIIYDRKFLMEADNS	13	R	D	mut_00218	wt_00001	CAGCCTCTTCATCTGGCACCAGGATCATCTACGACCGCAAGTTCCTGATGGAAGCCGACAACTCCGGTGGAGGATCCGGAG	17	2.96617e-05	1
EIF4E	EIF4E_eIF4E__P06730_1_217	Q13541	EIF4EBP1	Eukaryotic translation initiation factor 4E-binding protein 1	50	65	mut	TRIIYDRKFLMEAENS	13	R	E	mut_00219	wt_00001	CAGCCTCTTCATCTGGCACGCGGATAATATATGATCGAAAGTTTCTGATGGAGGCGGAGAATAGCGGTGGAGGATCCGGAG	11	1.91929e-05	1
EIF4E	EIF4E_eIF4E__P06730_1_217	Q13541	EIF4EBP1	Eukaryotic translation initiation factor 4E-binding protein 1	50	65	mut	TRIIYDRKFLMEAFNS	13	R	F	mut_00220	wt_00001	CAGCCTCTTCATCTGGCACGCGGATCATTTACGATCGCAAGTTTCTAATGGAAGCTTTTAACAGTGGTGGAGGATCCGGAG	19	3.31513e-05	1
EIF4E	EIF4E_eIF4E__P06730_1_217	Q13541	EIF4EBP1	Eukaryotic translation initiation factor 4E-binding protein 1	50	65	mut	TRIIYDRKFLMEAGNS	13	R	G	mut_00221	wt_00001	CAGCCTCTTCATCTGGCACGCGAATCATCTATGACCGCAAGTTTCTAATGGAAGCAGGGAATTCAGGTGGAGGATCCGGAG	27	4.71097e-05	1
EIF4E	EIF4E_eIF4E__P06730_1_217	Q13541	EIF4EBP1	Eukaryotic translation initiation factor 4E-binding protein 1	50	65	mut	TRIIYDRKFLMEAHNS	13	R	H	mut_00222	wt_00001	CAGCCTCTTCATCTGGCACAAGGATCATCTACGATCGAAAATTTTTGATGGAGGCTCACAACAGTGGTGGAGGATCCGGAG	21	3.66409e-05	1
EIF4E	EIF4E_eIF4E__P06730_1_217	Q13541	EIF4EBP1	Eukaryotic translation initiation factor 4E-binding protein 1	50	65	mut	TRIIYDRKFLMEAINS	13	R	I	mut_00223	wt_00001	CAGCCTCTTCATCTGGCACCCGTATCATATACGATCGTAAATTCCTTATGGAAGCAATCAACTCCGGTGGAGGATCCGGAG	8	1.39584e-05	1
EIF4E	EIF4E_eIF4E__P06730_1_217	Q13541	EIF4EBP1	Eukaryotic translation initiation factor 4E-binding protein 1	50	65	mut	TRIIYDRKFLMEAKNS	13	R	K	mut_00224	wt_00001	CAGCCTCTTCATCTGGCACCCGTATAATTTATGACAGAAAGTTCTTGATGGAGGCCAAAAACTCCGGTGGAGGATCCGGAG	2	3.48961e-06	1
EIF4E	EIF4E_eIF4E__P06730_1_217	Q13541	EIF4EBP1	Eukaryotic translation initiation factor 4E-binding protein 1	50	65	mut	TRIIYDRKFLMEALNS	13	R	L	mut_00225	wt_00001	CAGCCTCTTCATCTGGCACTCGCATCATCTATGATCGGAAATTTCTGATGGAAGCCTTAAACAGCGGTGGAGGATCCGGAG	26	4.53649e-05	1
EIF4E	EIF4E_eIF4E__P06730_1_217	Q13541	EIF4EBP1	Eukaryotic translation initiation factor 4E-binding protein 1	50	65	mut	TRIIYDRKFLMEAMNS	13	R	M	mut_00226	wt_00001	CAGCCTCTTCATCTGGCACCAGAATTATATACGACAGGAAATTCTTAATGGAGGCTATGAATTCCGGTGGAGGATCCGGAG	2	3.48961e-06	1
EIF4E	EIF4E_eIF4E__P06730_1_217	Q13541	EIF4EBP1	Eukaryotic translation initiation factor 4E-binding protein 1	50	65	mut	TRIIYDRKFLMEANNS	13	R	N	mut_00227	wt_00001	CAGCCTCTTCATCTGGCACTCGAATAATTTATGACCGTAAGTTTCTCATGGAAGCAAATAACTCCGGTGGAGGATCCGGAG	1	1.7448e-06	1
EIF4E	EIF4E_eIF4E__P06730_1_217	Q13541	EIF4EBP1	Eukaryotic translation initiation factor 4E-binding protein 1	50	65	mut	TRIIYDRKFLMEAPNS	13	R	P	mut_00228	wt_00001	CAGCCTCTTCATCTGGCACGCGTATTATCTATGATCGTAAATTTCTCATGGAGGCACCTAACTCAGGTGGAGGATCCGGAG	26	4.53649e-05	1
EIF4E	EIF4E_eIF4E__P06730_1_217	Q13541	EIF4EBP1	Eukaryotic translation initiation factor 4E-binding protein 1	50	65	mut	TRIIYDRKFLMEAQNS	13	R	Q	mut_00229	wt_00001	CAGCCTCTTCATCTGGCACGAGGATAATCTATGATCGGAAATTTTTAATGGAAGCTCAGAATTCTGGTGGAGGATCCGGAG	0	0	1
EIF4E	EIF4E_eIF4E__P06730_1_217	Q13541	EIF4EBP1	Eukaryotic translation initiation factor 4E-binding protein 1	50	65	mut	TRIIYDRKFLMEASNS	13	R	S	mut_00230	wt_00001	CAGCCTCTTCATCTGGCACCAGAATAATCTACGATAGGAAATTTCTGATGGAGGCAAGCAACTCAGGTGGAGGATCCGGAG	7	1.22136e-05	1
EIF4E	EIF4E_eIF4E__P06730_1_217	Q13541	EIF4EBP1	Eukaryotic translation initiation factor 4E-binding protein 1	50	65	mut	TRIIYDRKFLMEATNS	13	R	T	mut_00231	wt_00001	CAGCCTCTTCATCTGGCACCCGAATAATATACGATCGGAAGTTCCTAATGGAAGCTACCAACTCAGGTGGAGGATCCGGAG	15	2.61721e-05	1
EIF4E	EIF4E_eIF4E__P06730_1_217	Q13541	EIF4EBP1	Eukaryotic translation initiation factor 4E-binding protein 1	50	65	mut	TRIIYDRKFLMEAVNS	13	R	V	mut_00232	wt_00001	CAGCCTCTTCATCTGGCACTAGGATCATATATGACAGAAAATTTTTGATGGAGGCAGTAAACTCGGGTGGAGGATCCGGAG	1	1.7448e-06	1
EIF4E	EIF4E_eIF4E__P06730_1_217	Q13541	EIF4EBP1	Eukaryotic translation initiation factor 4E-binding protein 1	50	65	mut	TRIIYDRKFLMEAWNS	13	R	W	mut_00233	wt_00001	CAGCCTCTTCATCTGGCACCAGAATCATCTATGACCGCAAGTTCTTGATGGAGGCATGGAACTCTGGTGGAGGATCCGGAG	10	1.7448e-05	1
EIF4E	EIF4E_eIF4E__P06730_1_217	Q13541	EIF4EBP1	Eukaryotic translation initiation factor 4E-binding protein 1	50	65	mut	TRIIYDRKFLMEAYNS	13	R	Y	mut_00234	wt_00001	CAGCCTCTTCATCTGGCACGAGGATAATATACGACCGGAAGTTCCTGATGGAGGCGTATAATAGTGGTGGAGGATCCGGAG	15	2.61721e-05	1
EIF4E	EIF4E_eIF4E__P06730_1_217	Q13541	EIF4EBP1	Eukaryotic translation initiation factor 4E-binding protein 1	50	65	mut	TRIIYDRKFLMEARAS	14	N	A	mut_00235	wt_00001	CAGCCTCTTCATCTGGCACCCGCATAATATACGACCGCAAGTTCCTGATGGAGGCCCGAGCGAGCGGTGGAGGATCCGGAG	29	5.05993e-05	1
EIF4E	EIF4E_eIF4E__P06730_1_217	Q13541	EIF4EBP1	Eukaryotic translation initiation factor 4E-binding protein 1	50	65	mut	TRIIYDRKFLMEARDS	14	N	D	mut_00236	wt_00001	CAGCCTCTTCATCTGGCACAAGGATTATCTATGACAGGAAGTTTCTTATGGAAGCCCGAGATAGCGGTGGAGGATCCGGAG	6	1.04688e-05	1
EIF4E	EIF4E_eIF4E__P06730_1_217	Q13541	EIF4EBP1	Eukaryotic translation initiation factor 4E-binding protein 1	50	65	mut	TRIIYDRKFLMEARES	14	N	E	mut_00237	wt_00001	CAGCCTCTTCATCTGGCACGCGCATCATTTATGACCGCAAATTCCTGATGGAGGCGCGGGAGAGTGGTGGAGGATCCGGAG	142	0.000247762	1
EIF4E	EIF4E_eIF4E__P06730_1_217	Q13541	EIF4EBP1	Eukaryotic translation initiation factor 4E-binding protein 1	50	65	mut	TRIIYDRKFLMEARFS	14	N	F	mut_00238	wt_00001	CAGCCTCTTCATCTGGCACCCGCATCATCTATGATAGGAAGTTCTTAATGGAAGCTCGATTTAGCGGTGGAGGATCCGGAG	27	4.71097e-05	1
EIF4E	EIF4E_eIF4E__P06730_1_217	Q13541	EIF4EBP1	Eukaryotic translation initiation factor 4E-binding protein 1	50	65	mut	TRIIYDRKFLMEARGS	14	N	G	mut_00239	wt_00001	CAGCCTCTTCATCTGGCACACGAATAATCTATGACCGTAAATTCCTGATGGAGGCCAGGGGTTCGGGTGGAGGATCCGGAG	51	8.8985e-05	1
EIF4E	EIF4E_eIF4E__P06730_1_217	Q13541	EIF4EBP1	Eukaryotic translation initiation factor 4E-binding protein 1	50	65	mut	TRIIYDRKFLMEARHS	14	N	H	mut_00240	wt_00001	CAGCCTCTTCATCTGGCACACGAATCATATATGATCGTAAATTCCTGATGGAGGCTCGACATTCAGGTGGAGGATCCGGAG	48	8.37506e-05	1
EIF4E	EIF4E_eIF4E__P06730_1_217	Q13541	EIF4EBP1	Eukaryotic translation initiation factor 4E-binding protein 1	50	65	mut	TRIIYDRKFLMEARIS	14	N	I	mut_00241	wt_00001	CAGCCTCTTCATCTGGCACTCGAATAATCTATGATAGGAAATTCCTGATGGAGGCCAGAATCAGTGGTGGAGGATCCGGAG	7	1.22136e-05	1
EIF4E	EIF4E_eIF4E__P06730_1_217	Q13541	EIF4EBP1	Eukaryotic translation initiation factor 4E-binding protein 1	50	65	mut	TRIIYDRKFLMEARKS	14	N	K	mut_00242	wt_00001	CAGCCTCTTCATCTGGCACCAGAATTATATACGACCGGAAGTTCCTAATGGAAGCCCGCAAGAGTGGTGGAGGATCCGGAG	9	1.57032e-05	1
EIF4E	EIF4E_eIF4E__P06730_1_217	Q13541	EIF4EBP1	Eukaryotic translation initiation factor 4E-binding protein 1	50	65	mut	TRIIYDRKFLMEARLS	14	N	L	mut_00243	wt_00001	CAGCCTCTTCATCTGGCACTAGAATAATATATGACAGAAAATTTCTGATGGAGGCTAGGTTAAGCGGTGGAGGATCCGGAG	0	0	1
EIF4E	EIF4E_eIF4E__P06730_1_217	Q13541	EIF4EBP1	Eukaryotic translation initiation factor 4E-binding protein 1	50	65	mut	TRIIYDRKFLMEARMS	14	N	M	mut_00244	wt_00001	CAGCCTCTTCATCTGGCACTCGCATTATATATGATCGCAAATTCCTGATGGAGGCACGGATGTCTGGTGGAGGATCCGGAG	59	0.000102943	1
EIF4E	EIF4E_eIF4E__P06730_1_217	Q13541	EIF4EBP1	Eukaryotic translation initiation factor 4E-binding protein 1	50	65	mut	TRIIYDRKFLMEARPS	14	N	P	mut_00245	wt_00001	CAGCCTCTTCATCTGGCACGCGAATAATATATGACAGGAAATTCCTAATGGAAGCCCGACCCTCGGGTGGAGGATCCGGAG	24	4.18753e-05	1
EIF4E	EIF4E_eIF4E__P06730_1_217	Q13541	EIF4EBP1	Eukaryotic translation initiation factor 4E-binding protein 1	50	65	mut	TRIIYDRKFLMEARQS	14	N	Q	mut_00246	wt_00001	CAGCCTCTTCATCTGGCACACGGATTATCTATGATAGGAAATTCCTTATGGAGGCTCGTCAATCGGGTGGAGGATCCGGAG	46	8.0261e-05	1
EIF4E	EIF4E_eIF4E__P06730_1_217	Q13541	EIF4EBP1	Eukaryotic translation initiation factor 4E-binding protein 1	50	65	mut	TRIIYDRKFLMEARRS	14	N	R	mut_00247	wt_00001	CAGCCTCTTCATCTGGCACTAGAATCATTTATGATAGAAAATTTCTAATGGAGGCCCGAAGGTCTGGTGGAGGATCCGGAG	1	1.7448e-06	1
EIF4E	EIF4E_eIF4E__P06730_1_217	Q13541	EIF4EBP1	Eukaryotic translation initiation factor 4E-binding protein 1	50	65	mut	TRIIYDRKFLMEARSS	14	N	S	mut_00248	wt_00001	CAGCCTCTTCATCTGGCACTCGTATAATCTACGACAGGAAGTTCCTCATGGAGGCCCGCAGTTCAGGTGGAGGATCCGGAG	82	0.000143074	1
EIF4E	EIF4E_eIF4E__P06730_1_217	Q13541	EIF4EBP1	Eukaryotic translation initiation factor 4E-binding protein 1	50	65	mut	TRIIYDRKFLMEARTS	14	N	T	mut_00249	wt_00001	CAGCCTCTTCATCTGGCACCCGAATCATTTACGATCGGAAGTTCCTGATGGAGGCTAGGACATCCGGTGGAGGATCCGGAG	15	2.61721e-05	1
EIF4E	EIF4E_eIF4E__P06730_1_217	Q13541	EIF4EBP1	Eukaryotic translation initiation factor 4E-binding protein 1	50	65	mut	TRIIYDRKFLMEARVS	14	N	V	mut_00250	wt_00001	CAGCCTCTTCATCTGGCACGCGTATAATTTATGACCGGAAATTTCTTATGGAAGCACGAGTGTCGGGTGGAGGATCCGGAG	37	6.45578e-05	1
EIF4E	EIF4E_eIF4E__P06730_1_217	Q13541	EIF4EBP1	Eukaryotic translation initiation factor 4E-binding protein 1	50	65	mut	TRIIYDRKFLMEARWS	14	N	W	mut_00251	wt_00001	CAGCCTCTTCATCTGGCACTCGCATAATTTATGACAGAAAGTTCCTAATGGAAGCACGATGGTCCGGTGGAGGATCCGGAG	33	5.75786e-05	1
EIF4E	EIF4E_eIF4E__P06730_1_217	Q13541	EIF4EBP1	Eukaryotic translation initiation factor 4E-binding protein 1	50	65	mut	TRIIYDRKFLMEARYS	14	N	Y	mut_00252	wt_00001	CAGCCTCTTCATCTGGCACCCGGATAATTTACGATAGGAAATTCTTAATGGAGGCTAGATATAGTGGTGGAGGATCCGGAG	3	5.23441e-06	1
EIF4E	EIF4E_eIF4E__P06730_1_217	Q13541	EIF4EBP1	Eukaryotic translation initiation factor 4E-binding protein 1	50	65	mut	TRIIYDRKFLMEARNA	15	S	A	mut_00253	wt_00001	CAGCCTCTTCATCTGGCACTAGAATTATCTATGATCGAAAGTTCCTCATGGAGGCCCGAAATGCTGGTGGAGGATCCGGAG	5	8.72402e-06	1
EIF4E	EIF4E_eIF4E__P06730_1_217	Q13541	EIF4EBP1	Eukaryotic translation initiation factor 4E-binding protein 1	50	65	mut	TRIIYDRKFLMEARND	15	S	D	mut_00254	wt_00001	CAGCCTCTTCATCTGGCACACGAATAATCTACGATCGGAAGTTCCTAATGGAGGCCCGAAACGACGGTGGAGGATCCGGAG	22	3.83857e-05	1
EIF4E	EIF4E_eIF4E__P06730_1_217	Q13541	EIF4EBP1	Eukaryotic translation initiation factor 4E-binding protein 1	50	65	mut	TRIIYDRKFLMEARNE	15	S	E	mut_00255	wt_00001	CAGCCTCTTCATCTGGCACGAGGATAATCTACGATAGAAAATTCCTGATGGAAGCGCGCAATGAGGGTGGAGGATCCGGAG	29	5.05993e-05	1
EIF4E	EIF4E_eIF4E__P06730_1_217	Q13541	EIF4EBP1	Eukaryotic translation initiation factor 4E-binding protein 1	50	65	mut	TRIIYDRKFLMEARNF	15	S	F	mut_00256	wt_00001	CAGCCTCTTCATCTGGCACACGAATCATTTATGATCGCAAATTCTTGATGGAGGCCAGAAATTTTGGTGGAGGATCCGGAG	2	3.48961e-06	1
EIF4E	EIF4E_eIF4E__P06730_1_217	Q13541	EIF4EBP1	Eukaryotic translation initiation factor 4E-binding protein 1	50	65	mut	TRIIYDRKFLMEARNG	15	S	G	mut_00257	wt_00001	CAGCCTCTTCATCTGGCACGCGAATAATATACGACCGAAAATTCCTGATGGAAGCACGGAACGGTGGTGGAGGATCCGGAG	76	0.000132605	1
EIF4E	EIF4E_eIF4E__P06730_1_217	Q13541	EIF4EBP1	Eukaryotic translation initiation factor 4E-binding protein 1	50	65	mut	TRIIYDRKFLMEARNH	15	S	H	mut_00258	wt_00001	CAGCCTCTTCATCTGGCACGAGAATTATTTATGACCGGAAATTTCTGATGGAGGCACGGAATCATGGTGGAGGATCCGGAG	8	1.39584e-05	1
EIF4E	EIF4E_eIF4E__P06730_1_217	Q13541	EIF4EBP1	Eukaryotic translation initiation factor 4E-binding protein 1	50	65	mut	TRIIYDRKFLMEARNI	15	S	I	mut_00259	wt_00001	CAGCCTCTTCATCTGGCACTCGTATCATATACGACAGAAAGTTTCTTATGGAAGCGCGCAACATTGGTGGAGGATCCGGAG	28	4.88545e-05	1
EIF4E	EIF4E_eIF4E__P06730_1_217	Q13541	EIF4EBP1	Eukaryotic translation initiation factor 4E-binding protein 1	50	65	mut	TRIIYDRKFLMEARNK	15	S	K	mut_00260	wt_00001	CAGCCTCTTCATCTGGCACCCGGATCATCTACGACAGAAAATTCCTCATGGAGGCACGTAATAAAGGTGGAGGATCCGGAG	8	1.39584e-05	1
EIF4E	EIF4E_eIF4E__P06730_1_217	Q13541	EIF4EBP1	Eukaryotic translation initiation factor 4E-binding protein 1	50	65	mut	TRIIYDRKFLMEARNL	15	S	L	mut_00261	wt_00001	CAGCCTCTTCATCTGGCACCAGAATTATTTACGATCGAAAGTTTTTAATGGAAGCGAGAAACTTAGGTGGAGGATCCGGAG	0	0	1
EIF4E	EIF4E_eIF4E__P06730_1_217	Q13541	EIF4EBP1	Eukaryotic translation initiation factor 4E-binding protein 1	50	65	mut	TRIIYDRKFLMEARNM	15	S	M	mut_00262	wt_00001	CAGCCTCTTCATCTGGCACCCGAATTATTTATGATAGAAAGTTCCTCATGGAGGCCCGAAATATGGGTGGAGGATCCGGAG	0	0	1
EIF4E	EIF4E_eIF4E__P06730_1_217	Q13541	EIF4EBP1	Eukaryotic translation initiation factor 4E-binding protein 1	50	65	mut	TRIIYDRKFLMEARNN	15	S	N	mut_00263	wt_00001	CAGCCTCTTCATCTGGCACACGCATTATATACGATCGTAAATTCCTGATGGAAGCTCGTAATAACGGTGGAGGATCCGGAG	23	4.01305e-05	1
EIF4E	EIF4E_eIF4E__P06730_1_217	Q13541	EIF4EBP1	Eukaryotic translation initiation factor 4E-binding protein 1	50	65	mut	TRIIYDRKFLMEARNP	15	S	P	mut_00264	wt_00001	CAGCCTCTTCATCTGGCACGCGAATTATCTATGACCGCAAGTTTCTAATGGAAGCTCGCAATCCTGGTGGAGGATCCGGAG	36	6.2813e-05	1
EIF4E	EIF4E_eIF4E__P06730_1_217	Q13541	EIF4EBP1	Eukaryotic translation initiation factor 4E-binding protein 1	50	65	mut	TRIIYDRKFLMEARNQ	15	S	Q	mut_00265	wt_00001	CAGCCTCTTCATCTGGCACCAGAATCATTTATGACCGAAAATTCCTTATGGAAGCTAGAAATCAGGGTGGAGGATCCGGAG	2	3.48961e-06	1
EIF4E	EIF4E_eIF4E__P06730_1_217	Q13541	EIF4EBP1	Eukaryotic translation initiation factor 4E-binding protein 1	50	65	mut	TRIIYDRKFLMEARNR	15	S	R	mut_00266	wt_00001	CAGCCTCTTCATCTGGCACACGGATCATTTACGACCGGAAGTTTCTCATGGAGGCTCGCAACAGAGGTGGAGGATCCGGAG	74	0.000129116	1
EIF4E	EIF4E_eIF4E__P06730_1_217	Q13541	EIF4EBP1	Eukaryotic translation initiation factor 4E-binding protein 1	50	65	mut	TRIIYDRKFLMEARNT	15	S	T	mut_00267	wt_00001	CAGCCTCTTCATCTGGCACTAGGATAATTTACGACCGAAAGTTTCTGATGGAGGCCCGCAATACGGGTGGAGGATCCGGAG	6	1.04688e-05	1
EIF4E	EIF4E_eIF4E__P06730_1_217	Q13541	EIF4EBP1	Eukaryotic translation initiation factor 4E-binding protein 1	50	65	mut	TRIIYDRKFLMEARNV	15	S	V	mut_00268	wt_00001	CAGCCTCTTCATCTGGCACTAGAATAATCTACGACCGGAAGTTTCTAATGGAAGCCCGCAATGTAGGTGGAGGATCCGGAG	11	1.91929e-05	1
EIF4E	EIF4E_eIF4E__P06730_1_217	Q13541	EIF4EBP1	Eukaryotic translation initiation factor 4E-binding protein 1	50	65	mut	TRIIYDRKFLMEARNW	15	S	W	mut_00269	wt_00001	CAGCCTCTTCATCTGGCACGCGAATCATATACGATCGTAAATTCCTTATGGAGGCGCGAAATTGGGGTGGAGGATCCGGAG	53	9.24747e-05	1
EIF4E	EIF4E_eIF4E__P06730_1_217	Q13541	EIF4EBP1	Eukaryotic translation initiation factor 4E-binding protein 1	50	65	mut	TRIIYDRKFLMEARNY	15	S	Y	mut_00270	wt_00001	CAGCCTCTTCATCTGGCACGAGGATTATTTACGACCGGAAATTTCTAATGGAAGCAAGAAACTATGGTGGAGGATCCGGAG	0	0	1
EIF4E	EIF4E_eIF4E__P06730_1_217	Q13541	EIF4EBP1	Eukaryotic translation initiation factor 4E-binding protein 1	52	67	wt	IIYDRKFLMEARNSPV				wt_00002		CAGCCTCTTCATCTGGCATCATTTATGATCGGAAGTTCCTCATGGAGGCTCGGAACAGTCCAGTGGGTGGAGGATCCGGAG	12	2.09377e-05	1
EIF4E	EIF4E_eIF4E__P06730_1_217	Q13541	EIF4EBP1	Eukaryotic translation initiation factor 4E-binding protein 1	52	67	mut	AIYDRKFLMEARNSPV	0	I	A	mut_00271	wt_00002	CAGCCTCTTCATCTGGCGCTATCTACGATCGAAAGTTTCTGATGGAGGCGCGAAACTCTCCCGTAGGTGGAGGATCCGGAG	22	3.83857e-05	1
EIF4E	EIF4E_eIF4E__P06730_1_217	Q13541	EIF4EBP1	Eukaryotic translation initiation factor 4E-binding protein 1	52	67	mut	DIYDRKFLMEARNSPV	0	I	D	mut_00272	wt_00002	CAGCCTCTTCATCTGGCGATATTTATGACCGGAAATTTTTGATGGAAGCTCGTAACTCTCCCGTCGGTGGAGGATCCGGAG	6	1.04688e-05	1
EIF4E	EIF4E_eIF4E__P06730_1_217	Q13541	EIF4EBP1	Eukaryotic translation initiation factor 4E-binding protein 1	52	67	mut	EIYDRKFLMEARNSPV	0	I	E	mut_00273	wt_00002	CAGCCTCTTCATCTGGCGAGATTTACGACCGTAAGTTCCTCATGGAGGCGAGAAATTCACCGGTCGGTGGAGGATCCGGAG	14	2.44273e-05	1
EIF4E	EIF4E_eIF4E__P06730_1_217	Q13541	EIF4EBP1	Eukaryotic translation initiation factor 4E-binding protein 1	52	67	mut	FIYDRKFLMEARNSPV	0	I	F	mut_00274	wt_00002	CAGCCTCTTCATCTGGCTTCATATACGACCGTAAGTTCCTCATGGAGGCACGGAACTCCCCAGTTGGTGGAGGATCCGGAG	25	4.36201e-05	1
EIF4E	EIF4E_eIF4E__P06730_1_217	Q13541	EIF4EBP1	Eukaryotic translation initiation factor 4E-binding protein 1	52	67	mut	GIYDRKFLMEARNSPV	0	I	G	mut_00275	wt_00002	CAGCCTCTTCATCTGGCGGTATATACGATCGAAAGTTCTTAATGGAGGCCCGTAATAGTCCAGTAGGTGGAGGATCCGGAG	2	3.48961e-06	1
EIF4E	EIF4E_eIF4E__P06730_1_217	Q13541	EIF4EBP1	Eukaryotic translation initiation factor 4E-binding protein 1	52	67	mut	HIYDRKFLMEARNSPV	0	I	H	mut_00276	wt_00002	CAGCCTCTTCATCTGGCCACATATACGATCGTAAGTTCCTCATGGAAGCTAGAAACTCGCCTGTTGGTGGAGGATCCGGAG	73	0.000127371	1
EIF4E	EIF4E_eIF4E__P06730_1_217	Q13541	EIF4EBP1	Eukaryotic translation initiation factor 4E-binding protein 1	52	67	mut	KIYDRKFLMEARNSPV	0	I	K	mut_00277	wt_00002	CAGCCTCTTCATCTGGCAAGATTTACGATAGAAAATTTCTGATGGAGGCCCGAAACTCTCCAGTAGGTGGAGGATCCGGAG	2	3.48961e-06	1
EIF4E	EIF4E_eIF4E__P06730_1_217	Q13541	EIF4EBP1	Eukaryotic translation initiation factor 4E-binding protein 1	52	67	mut	LIYDRKFLMEARNSPV	0	I	L	mut_00278	wt_00002	CAGCCTCTTCATCTGGCTTAATATACGACAGAAAATTCCTAATGGAAGCACGCAACAGCCCAGTTGGTGGAGGATCCGGAG	5	8.72402e-06	1
EIF4E	EIF4E_eIF4E__P06730_1_217	Q13541	EIF4EBP1	Eukaryotic translation initiation factor 4E-binding protein 1	52	67	mut	MIYDRKFLMEARNSPV	0	I	M	mut_00279	wt_00002	CAGCCTCTTCATCTGGCATGATCTATGACAGAAAGTTCCTAATGGAAGCGAGAAATAGTCCGGTGGGTGGAGGATCCGGAG	27	4.71097e-05	1
EIF4E	EIF4E_eIF4E__P06730_1_217	Q13541	EIF4EBP1	Eukaryotic translation initiation factor 4E-binding protein 1	52	67	mut	NIYDRKFLMEARNSPV	0	I	N	mut_00280	wt_00002	CAGCCTCTTCATCTGGCAATATATATGATCGCAAATTTCTAATGGAAGCGCGCAACAGTCCTGTCGGTGGAGGATCCGGAG	4	6.97922e-06	1
EIF4E	EIF4E_eIF4E__P06730_1_217	Q13541	EIF4EBP1	Eukaryotic translation initiation factor 4E-binding protein 1	52	67	mut	PIYDRKFLMEARNSPV	0	I	P	mut_00281	wt_00002	CAGCCTCTTCATCTGGCCCAATTTATGATCGAAAGTTCCTTATGGAAGCAAGAAACTCTCCCGTTGGTGGAGGATCCGGAG	9	1.57032e-05	1
EIF4E	EIF4E_eIF4E__P06730_1_217	Q13541	EIF4EBP1	Eukaryotic translation initiation factor 4E-binding protein 1	52	67	mut	QIYDRKFLMEARNSPV	0	I	Q	mut_00282	wt_00002	CAGCCTCTTCATCTGGCCAAATTTACGACCGCAAATTCCTAATGGAAGCGAGGAATAGCCCAGTGGGTGGAGGATCCGGAG	26	4.53649e-05	1
EIF4E	EIF4E_eIF4E__P06730_1_217	Q13541	EIF4EBP1	Eukaryotic translation initiation factor 4E-binding protein 1	52	67	mut	RIYDRKFLMEARNSPV	0	I	R	mut_00283	wt_00002	CAGCCTCTTCATCTGGCCGGATATATGATCGAAAATTTCTAATGGAGGCCCGAAACAGTCCCGTTGGTGGAGGATCCGGAG	7	1.22136e-05	1
EIF4E	EIF4E_eIF4E__P06730_1_217	Q13541	EIF4EBP1	Eukaryotic translation initiation factor 4E-binding protein 1	52	67	mut	SIYDRKFLMEARNSPV	0	I	S	mut_00284	wt_00002	CAGCCTCTTCATCTGGCAGCATTTATGACAGAAAGTTTCTTATGGAAGCTCGTAATTCTCCCGTCGGTGGAGGATCCGGAG	6	1.04688e-05	1
EIF4E	EIF4E_eIF4E__P06730_1_217	Q13541	EIF4EBP1	Eukaryotic translation initiation factor 4E-binding protein 1	52	67	mut	TIYDRKFLMEARNSPV	0	I	T	mut_00285	wt_00002	CAGCCTCTTCATCTGGCACGATCTATGACAGAAAGTTCCTCATGGAAGCGAGGAACTCCCCAGTCGGTGGAGGATCCGGAG	65	0.000113412	1
EIF4E	EIF4E_eIF4E__P06730_1_217	Q13541	EIF4EBP1	Eukaryotic translation initiation factor 4E-binding protein 1	52	67	mut	VIYDRKFLMEARNSPV	0	I	V	mut_00286	wt_00002	CAGCCTCTTCATCTGGCGTCATTTATGACAGAAAGTTTCTTATGGAGGCACGTAACAGTCCAGTCGGTGGAGGATCCGGAG	8	1.39584e-05	1
EIF4E	EIF4E_eIF4E__P06730_1_217	Q13541	EIF4EBP1	Eukaryotic translation initiation factor 4E-binding protein 1	52	67	mut	WIYDRKFLMEARNSPV	0	I	W	mut_00287	wt_00002	CAGCCTCTTCATCTGGCTGGATATACGATCGCAAATTTCTCATGGAGGCTCGCAATTCACCTGTCGGTGGAGGATCCGGAG	17	2.96617e-05	1
EIF4E	EIF4E_eIF4E__P06730_1_217	Q13541	EIF4EBP1	Eukaryotic translation initiation factor 4E-binding protein 1	52	67	mut	YIYDRKFLMEARNSPV	0	I	Y	mut_00288	wt_00002	CAGCCTCTTCATCTGGCTATATCTATGACCGGAAGTTCCTTATGGAGGCGCGGAACAGTCCGGTCGGTGGAGGATCCGGAG	9	1.57032e-05	1
EIF4E	EIF4E_eIF4E__P06730_1_217	Q13541	EIF4EBP1	Eukaryotic translation initiation factor 4E-binding protein 1	52	67	mut	IAYDRKFLMEARNSPV	1	I	A	mut_00289	wt_00002	CAGCCTCTTCATCTGGCATCGCTTACGATCGTAAATTCCTTATGGAAGCGCGGAATTCCCCAGTAGGTGGAGGATCCGGAG	18	3.14065e-05	1
EIF4E	EIF4E_eIF4E__P06730_1_217	Q13541	EIF4EBP1	Eukaryotic translation initiation factor 4E-binding protein 1	52	67	mut	IDYDRKFLMEARNSPV	1	I	D	mut_00290	wt_00002	CAGCCTCTTCATCTGGCATTGACTATGACCGGAAATTCCTGATGGAGGCACGAAATTCGCCCGTGGGTGGAGGATCCGGAG	39	6.80474e-05	1
EIF4E	EIF4E_eIF4E__P06730_1_217	Q13541	EIF4EBP1	Eukaryotic translation initiation factor 4E-binding protein 1	52	67	mut	IEYDRKFLMEARNSPV	1	I	E	mut_00291	wt_00002	CAGCCTCTTCATCTGGCATCGAGTATGACCGGAAATTCCTGATGGAGGCTAGAAACAGCCCAGTAGGTGGAGGATCCGGAG	21	3.66409e-05	1
EIF4E	EIF4E_eIF4E__P06730_1_217	Q13541	EIF4EBP1	Eukaryotic translation initiation factor 4E-binding protein 1	52	67	mut	IFYDRKFLMEARNSPV	1	I	F	mut_00292	wt_00002	CAGCCTCTTCATCTGGCATATTCTACGATCGGAAATTTCTCATGGAAGCGCGAAATTCCCCAGTGGGTGGAGGATCCGGAG	5	8.72402e-06	1
EIF4E	EIF4E_eIF4E__P06730_1_217	Q13541	EIF4EBP1	Eukaryotic translation initiation factor 4E-binding protein 1	52	67	mut	IGYDRKFLMEARNSPV	1	I	G	mut_00293	wt_00002	CAGCCTCTTCATCTGGCATAGGATATGATAGGAAGTTTCTCATGGAAGCCCGTAACTCTCCCGTCGGTGGAGGATCCGGAG	6	1.04688e-05	1
EIF4E	EIF4E_eIF4E__P06730_1_217	Q13541	EIF4EBP1	Eukaryotic translation initiation factor 4E-binding protein 1	52	67	mut	IHYDRKFLMEARNSPV	1	I	H	mut_00294	wt_00002	CAGCCTCTTCATCTGGCATACATTACGATCGGAAATTCTTGATGGAAGCTCGCAATAGTCCAGTCGGTGGAGGATCCGGAG	22	3.83857e-05	1
EIF4E	EIF4E_eIF4E__P06730_1_217	Q13541	EIF4EBP1	Eukaryotic translation initiation factor 4E-binding protein 1	52	67	mut	IKYDRKFLMEARNSPV	1	I	K	mut_00295	wt_00002	CAGCCTCTTCATCTGGCATAAAATACGATCGGAAGTTTTTGATGGAGGCACGAAATAGTCCTGTGGGTGGAGGATCCGGAG	7	1.22136e-05	1
EIF4E	EIF4E_eIF4E__P06730_1_217	Q13541	EIF4EBP1	Eukaryotic translation initiation factor 4E-binding protein 1	52	67	mut	ILYDRKFLMEARNSPV	1	I	L	mut_00296	wt_00002	CAGCCTCTTCATCTGGCATTCTATATGACCGTAAGTTTCTAATGGAAGCTAGAAATAGTCCCGTAGGTGGAGGATCCGGAG	1	1.7448e-06	1
EIF4E	EIF4E_eIF4E__P06730_1_217	Q13541	EIF4EBP1	Eukaryotic translation initiation factor 4E-binding protein 1	52	67	mut	IMYDRKFLMEARNSPV	1	I	M	mut_00297	wt_00002	CAGCCTCTTCATCTGGCATCATGTATGATAGAAAATTCCTTATGGAAGCGCGGAATAGTCCAGTGGGTGGAGGATCCGGAG	19	3.31513e-05	1
EIF4E	EIF4E_eIF4E__P06730_1_217	Q13541	EIF4EBP1	Eukaryotic translation initiation factor 4E-binding protein 1	52	67	mut	INYDRKFLMEARNSPV	1	I	N	mut_00298	wt_00002	CAGCCTCTTCATCTGGCATCAATTATGATAGAAAATTCCTGATGGAAGCTAGGAACTCCCCAGTTGGTGGAGGATCCGGAG	1	1.7448e-06	1
EIF4E	EIF4E_eIF4E__P06730_1_217	Q13541	EIF4EBP1	Eukaryotic translation initiation factor 4E-binding protein 1	52	67	mut	IPYDRKFLMEARNSPV	1	I	P	mut_00299	wt_00002	CAGCCTCTTCATCTGGCATCCCATATGATCGCAAATTCTTGATGGAGGCACGAAATAGCCCTGTGGGTGGAGGATCCGGAG	57	9.94539e-05	1
EIF4E	EIF4E_eIF4E__P06730_1_217	Q13541	EIF4EBP1	Eukaryotic translation initiation factor 4E-binding protein 1	52	67	mut	IQYDRKFLMEARNSPV	1	I	Q	mut_00300	wt_00002	CAGCCTCTTCATCTGGCATTCAATATGACAGAAAGTTTCTGATGGAAGCAAGGAATAGTCCAGTTGGTGGAGGATCCGGAG	2	3.48961e-06	1
EIF4E	EIF4E_eIF4E__P06730_1_217	Q13541	EIF4EBP1	Eukaryotic translation initiation factor 4E-binding protein 1	52	67	mut	IRYDRKFLMEARNSPV	1	I	R	mut_00301	wt_00002	CAGCCTCTTCATCTGGCATCAGGTATGATAGAAAGTTCTTGATGGAGGCAAGGAACAGTCCTGTGGGTGGAGGATCCGGAG	29	5.05993e-05	1
EIF4E	EIF4E_eIF4E__P06730_1_217	Q13541	EIF4EBP1	Eukaryotic translation initiation factor 4E-binding protein 1	52	67	mut	ISYDRKFLMEARNSPV	1	I	S	mut_00302	wt_00002	CAGCCTCTTCATCTGGCATAAGCTACGATAGGAAGTTTCTCATGGAGGCCAGAAATAGCCCTGTTGGTGGAGGATCCGGAG	27	4.71097e-05	1
EIF4E	EIF4E_eIF4E__P06730_1_217	Q13541	EIF4EBP1	Eukaryotic translation initiation factor 4E-binding protein 1	52	67	mut	ITYDRKFLMEARNSPV	1	I	T	mut_00303	wt_00002	CAGCCTCTTCATCTGGCATTACATATGACCGGAAATTCCTCATGGAAGCCCGCAATAGTCCTGTTGGTGGAGGATCCGGAG	5	8.72402e-06	1
EIF4E	EIF4E_eIF4E__P06730_1_217	Q13541	EIF4EBP1	Eukaryotic translation initiation factor 4E-binding protein 1	52	67	mut	IVYDRKFLMEARNSPV	1	I	V	mut_00304	wt_00002	CAGCCTCTTCATCTGGCATCGTATACGACCGAAAATTCCTTATGGAGGCCAGAAACTCGCCTGTGGGTGGAGGATCCGGAG	44	7.67714e-05	1
EIF4E	EIF4E_eIF4E__P06730_1_217	Q13541	EIF4EBP1	Eukaryotic translation initiation factor 4E-binding protein 1	52	67	mut	IWYDRKFLMEARNSPV	1	I	W	mut_00305	wt_00002	CAGCCTCTTCATCTGGCATCTGGTATGATCGTAAGTTTCTAATGGAGGCGCGTAATTCACCTGTCGGTGGAGGATCCGGAG	12	2.09377e-05	1
EIF4E	EIF4E_eIF4E__P06730_1_217	Q13541	EIF4EBP1	Eukaryotic translation initiation factor 4E-binding protein 1	52	67	mut	IYYDRKFLMEARNSPV	1	I	Y	mut_00306	wt_00002	CAGCCTCTTCATCTGGCATATATTATGATCGTAAATTCCTAATGGAGGCGCGTAACTCCCCTGTTGGTGGAGGATCCGGAG	1	1.7448e-06	1
EIF4E	EIF4E_eIF4E__P06730_1_217	Q13541	EIF4EBP1	Eukaryotic translation initiation factor 4E-binding protein 1	52	67	mut	IIADRKFLMEARNSPV	2	Y	A	mut_00307	wt_00002	CAGCCTCTTCATCTGGCATAATAGCCGACCGGAAGTTTCTTATGGAGGCCCGCAACTCTCCGGTAGGTGGAGGATCCGGAG	12	2.09377e-05	1
EIF4E	EIF4E_eIF4E__P06730_1_217	Q13541	EIF4EBP1	Eukaryotic translation initiation factor 4E-binding protein 1	52	67	mut	IIDDRKFLMEARNSPV	2	Y	D	mut_00308	wt_00002	CAGCCTCTTCATCTGGCATTATAGATGACCGAAAATTCCTCATGGAGGCACGCAATTCGCCAGTAGGTGGAGGATCCGGAG	19	3.31513e-05	1
EIF4E	EIF4E_eIF4E__P06730_1_217	Q13541	EIF4EBP1	Eukaryotic translation initiation factor 4E-binding protein 1	52	67	mut	IIEDRKFLMEARNSPV	2	Y	E	mut_00309	wt_00002	CAGCCTCTTCATCTGGCATCATCGAGGACCGAAAGTTTCTGATGGAAGCACGCAACTCTCCGGTTGGTGGAGGATCCGGAG	155	0.000270445	1
EIF4E	EIF4E_eIF4E__P06730_1_217	Q13541	EIF4EBP1	Eukaryotic translation initiation factor 4E-binding protein 1	52	67	mut	IIFDRKFLMEARNSPV	2	Y	F	mut_00310	wt_00002	CAGCCTCTTCATCTGGCATTATATTCGACAGGAAGTTTTTGATGGAAGCACGTAACAGCCCCGTAGGTGGAGGATCCGGAG	0	0	1
EIF4E	EIF4E_eIF4E__P06730_1_217	Q13541	EIF4EBP1	Eukaryotic translation initiation factor 4E-binding protein 1	52	67	mut	IIGDRKFLMEARNSPV	2	Y	G	mut_00311	wt_00002	CAGCCTCTTCATCTGGCATCATCGGGGACAGAAAATTTCTCATGGAAGCTCGGAATAGTCCGGTCGGTGGAGGATCCGGAG	28	4.88545e-05	1
EIF4E	EIF4E_eIF4E__P06730_1_217	Q13541	EIF4EBP1	Eukaryotic translation initiation factor 4E-binding protein 1	52	67	mut	IIHDRKFLMEARNSPV	2	Y	H	mut_00312	wt_00002	CAGCCTCTTCATCTGGCATAATTCACGACAGGAAGTTCCTAATGGAAGCTCGCAATTCTCCAGTTGGTGGAGGATCCGGAG	9	1.57032e-05	1
EIF4E	EIF4E_eIF4E__P06730_1_217	Q13541	EIF4EBP1	Eukaryotic translation initiation factor 4E-binding protein 1	52	67	mut	IIIDRKFLMEARNSPV	2	Y	I	mut_00313	wt_00002	CAGCCTCTTCATCTGGCATTATAATCGACCGGAAATTTTTAATGGAGGCACGGAATAGTCCTGTGGGTGGAGGATCCGGAG	3	5.23441e-06	1
EIF4E	EIF4E_eIF4E__P06730_1_217	Q13541	EIF4EBP1	Eukaryotic translation initiation factor 4E-binding protein 1	52	67	mut	IIKDRKFLMEARNSPV	2	Y	K	mut_00314	wt_00002	CAGCCTCTTCATCTGGCATCATTAAGGACCGAAAGTTTCTCATGGAAGCACGTAACAGTCCTGTTGGTGGAGGATCCGGAG	64	0.000111668	1
EIF4E	EIF4E_eIF4E__P06730_1_217	Q13541	EIF4EBP1	Eukaryotic translation initiation factor 4E-binding protein 1	52	67	mut	IILDRKFLMEARNSPV	2	Y	L	mut_00315	wt_00002	CAGCCTCTTCATCTGGCATAATCCTGGACCGAAAATTCCTAATGGAAGCCCGCAATTCTCCTGTAGGTGGAGGATCCGGAG	9	1.57032e-05	1
EIF4E	EIF4E_eIF4E__P06730_1_217	Q13541	EIF4EBP1	Eukaryotic translation initiation factor 4E-binding protein 1	52	67	mut	IIMDRKFLMEARNSPV	2	Y	M	mut_00316	wt_00002	CAGCCTCTTCATCTGGCATTATTATGGACCGTAAGTTTCTTATGGAGGCACGTAATTCGCCGGTGGGTGGAGGATCCGGAG	11	1.91929e-05	1
EIF4E	EIF4E_eIF4E__P06730_1_217	Q13541	EIF4EBP1	Eukaryotic translation initiation factor 4E-binding protein 1	52	67	mut	IINDRKFLMEARNSPV	2	Y	N	mut_00317	wt_00002	CAGCCTCTTCATCTGGCATCATTAACGATAGGAAGTTTCTAATGGAAGCGCGGAATAGTCCTGTCGGTGGAGGATCCGGAG	20	3.48961e-05	1
EIF4E	EIF4E_eIF4E__P06730_1_217	Q13541	EIF4EBP1	Eukaryotic translation initiation factor 4E-binding protein 1	52	67	mut	IIPDRKFLMEARNSPV	2	Y	P	mut_00318	wt_00002	CAGCCTCTTCATCTGGCATCATACCCGATCGTAAATTCCTAATGGAAGCCAGGAACTCACCGGTAGGTGGAGGATCCGGAG	10	1.7448e-05	1
EIF4E	EIF4E_eIF4E__P06730_1_217	Q13541	EIF4EBP1	Eukaryotic translation initiation factor 4E-binding protein 1	52	67	mut	IIQDRKFLMEARNSPV	2	Y	Q	mut_00319	wt_00002	CAGCCTCTTCATCTGGCATAATCCAAGACCGCAAATTCCTTATGGAGGCTAGAAACTCCCCAGTCGGTGGAGGATCCGGAG	10	1.7448e-05	1
EIF4E	EIF4E_eIF4E__P06730_1_217	Q13541	EIF4EBP1	Eukaryotic translation initiation factor 4E-binding protein 1	52	67	mut	IIRDRKFLMEARNSPV	2	Y	R	mut_00320	wt_00002	CAGCCTCTTCATCTGGCATTATCAGAGACCGCAAGTTCCTGATGGAGGCCCGGAACAGTCCGGTCGGTGGAGGATCCGGAG	26	4.53649e-05	1
EIF4E	EIF4E_eIF4E__P06730_1_217	Q13541	EIF4EBP1	Eukaryotic translation initiation factor 4E-binding protein 1	52	67	mut	IISDRKFLMEARNSPV	2	Y	S	mut_00321	wt_00002	CAGCCTCTTCATCTGGCATCATATCCGACCGTAAATTTTTAATGGAAGCCAGAAATAGCCCAGTCGGTGGAGGATCCGGAG	4	6.97922e-06	1
EIF4E	EIF4E_eIF4E__P06730_1_217	Q13541	EIF4EBP1	Eukaryotic translation initiation factor 4E-binding protein 1	52	67	mut	IITDRKFLMEARNSPV	2	Y	T	mut_00322	wt_00002	CAGCCTCTTCATCTGGCATCATAACTGATAGAAAGTTTCTAATGGAGGCCCGCAATAGTCCTGTCGGTGGAGGATCCGGAG	5	8.72402e-06	1
EIF4E	EIF4E_eIF4E__P06730_1_217	Q13541	EIF4EBP1	Eukaryotic translation initiation factor 4E-binding protein 1	52	67	mut	IIVDRKFLMEARNSPV	2	Y	V	mut_00323	wt_00002	CAGCCTCTTCATCTGGCATAATTGTTGACCGAAAATTTTTAATGGAGGCACGGAATTCCCCAGTGGGTGGAGGATCCGGAG	4	6.97922e-06	1
EIF4E	EIF4E_eIF4E__P06730_1_217	Q13541	EIF4EBP1	Eukaryotic translation initiation factor 4E-binding protein 1	52	67	mut	IIWDRKFLMEARNSPV	2	Y	W	mut_00324	wt_00002	CAGCCTCTTCATCTGGCATTATCTGGGATAGGAAATTCTTGATGGAGGCCCGGAACAGCCCTGTCGGTGGAGGATCCGGAG	6	1.04688e-05	1
EIF4E	EIF4E_eIF4E__P06730_1_217	Q13541	EIF4EBP1	Eukaryotic translation initiation factor 4E-binding protein 1	52	67	mut	IIYARKFLMEARNSPV	3	D	A	mut_00325	wt_00002	CAGCCTCTTCATCTGGCATCATCTATGCGCGTAAATTTCTAATGGAAGCTAGAAACAGTCCCGTGGGTGGAGGATCCGGAG	17	2.96617e-05	1
EIF4E	EIF4E_eIF4E__P06730_1_217	Q13541	EIF4EBP1	Eukaryotic translation initiation factor 4E-binding protein 1	52	67	mut	IIYERKFLMEARNSPV	3	D	E	mut_00326	wt_00002	CAGCCTCTTCATCTGGCATAATTTATGAGCGTAAATTTCTTATGGAGGCGCGCAACAGCCCAGTGGGTGGAGGATCCGGAG	3	5.23441e-06	1
EIF4E	EIF4E_eIF4E__P06730_1_217	Q13541	EIF4EBP1	Eukaryotic translation initiation factor 4E-binding protein 1	52	67	mut	IIYFRKFLMEARNSPV	3	D	F	mut_00327	wt_00002	CAGCCTCTTCATCTGGCATCATTTACTTCCGAAAGTTTCTCATGGAAGCCCGTAATAGTCCCGTGGGTGGAGGATCCGGAG	6	1.04688e-05	1
EIF4E	EIF4E_eIF4E__P06730_1_217	Q13541	EIF4EBP1	Eukaryotic translation initiation factor 4E-binding protein 1	52	67	mut	IIYGRKFLMEARNSPV	3	D	G	mut_00328	wt_00002	CAGCCTCTTCATCTGGCATCATTTACGGACGTAAGTTCCTTATGGAGGCGCGTAACAGTCCGGTGGGTGGAGGATCCGGAG	53	9.24747e-05	1
EIF4E	EIF4E_eIF4E__P06730_1_217	Q13541	EIF4EBP1	Eukaryotic translation initiation factor 4E-binding protein 1	52	67	mut	IIYHRKFLMEARNSPV	3	D	H	mut_00329	wt_00002	CAGCCTCTTCATCTGGCATCATCTACCATAGGAAGTTTCTTATGGAGGCAAGAAATAGCCCAGTTGGTGGAGGATCCGGAG	9	1.57032e-05	1
EIF4E	EIF4E_eIF4E__P06730_1_217	Q13541	EIF4EBP1	Eukaryotic translation initiation factor 4E-binding protein 1	52	67	mut	IIYIRKFLMEARNSPV	3	D	I	mut_00330	wt_00002	CAGCCTCTTCATCTGGCATAATTTATATTCGTAAGTTTCTTATGGAGGCCCGTAATAGCCCTGTAGGTGGAGGATCCGGAG	0	0	1
EIF4E	EIF4E_eIF4E__P06730_1_217	Q13541	EIF4EBP1	Eukaryotic translation initiation factor 4E-binding protein 1	52	67	mut	IIYKRKFLMEARNSPV	3	D	K	mut_00331	wt_00002	CAGCCTCTTCATCTGGCATAATATACAAAAGGAAATTTCTTATGGAGGCACGTAACTCACCAGTAGGTGGAGGATCCGGAG	0	0	1
EIF4E	EIF4E_eIF4E__P06730_1_217	Q13541	EIF4EBP1	Eukaryotic translation initiation factor 4E-binding protein 1	52	67	mut	IIYLRKFLMEARNSPV	3	D	L	mut_00332	wt_00002	CAGCCTCTTCATCTGGCATCATCTATCTTCGTAAGTTTCTAATGGAGGCACGTAACTCTCCCGTAGGTGGAGGATCCGGAG	11	1.91929e-05	1
EIF4E	EIF4E_eIF4E__P06730_1_217	Q13541	EIF4EBP1	Eukaryotic translation initiation factor 4E-binding protein 1	52	67	mut	IIYMRKFLMEARNSPV	3	D	M	mut_00333	wt_00002	CAGCCTCTTCATCTGGCATAATCTATATGAGGAAGTTCTTAATGGAGGCTCGAAACAGTCCTGTTGGTGGAGGATCCGGAG	3	5.23441e-06	1
EIF4E	EIF4E_eIF4E__P06730_1_217	Q13541	EIF4EBP1	Eukaryotic translation initiation factor 4E-binding protein 1	52	67	mut	IIYNRKFLMEARNSPV	3	D	N	mut_00334	wt_00002	CAGCCTCTTCATCTGGCATTATCTATAATCGGAAGTTCTTAATGGAAGCTCGGAATTCTCCCGTGGGTGGAGGATCCGGAG	4	6.97922e-06	1
EIF4E	EIF4E_eIF4E__P06730_1_217	Q13541	EIF4EBP1	Eukaryotic translation initiation factor 4E-binding protein 1	52	67	mut	IIYPRKFLMEARNSPV	3	D	P	mut_00335	wt_00002	CAGCCTCTTCATCTGGCATCATTTATCCCAGGAAATTCCTAATGGAAGCCAGGAATTCTCCCGTCGGTGGAGGATCCGGAG	4	6.97922e-06	1
EIF4E	EIF4E_eIF4E__P06730_1_217	Q13541	EIF4EBP1	Eukaryotic translation initiation factor 4E-binding protein 1	52	67	mut	IIYQRKFLMEARNSPV	3	D	Q	mut_00336	wt_00002	CAGCCTCTTCATCTGGCATCATTTATCAACGAAAATTCCTGATGGAGGCTCGCAATTCGCCAGTCGGTGGAGGATCCGGAG	4	6.97922e-06	1
EIF4E	EIF4E_eIF4E__P06730_1_217	Q13541	EIF4EBP1	Eukaryotic translation initiation factor 4E-binding protein 1	52	67	mut	IIYRRKFLMEARNSPV	3	D	R	mut_00337	wt_00002	CAGCCTCTTCATCTGGCATAATATATCGGAGAAAGTTTCTGATGGAAGCTCGCAATTCACCAGTGGGTGGAGGATCCGGAG	5	8.72402e-06	1
EIF4E	EIF4E_eIF4E__P06730_1_217	Q13541	EIF4EBP1	Eukaryotic translation initiation factor 4E-binding protein 1	52	67	mut	IIYSRKFLMEARNSPV	3	D	S	mut_00338	wt_00002	CAGCCTCTTCATCTGGCATCATCTACAGCCGAAAATTCCTTATGGAGGCTCGAAACTCGCCGGTCGGTGGAGGATCCGGAG	31	5.4089e-05	1
EIF4E	EIF4E_eIF4E__P06730_1_217	Q13541	EIF4EBP1	Eukaryotic translation initiation factor 4E-binding protein 1	52	67	mut	IIYTRKFLMEARNSPV	3	D	T	mut_00339	wt_00002	CAGCCTCTTCATCTGGCATTATCTACACCCGGAAATTCCTAATGGAGGCACGCAATTCGCCGGTGGGTGGAGGATCCGGAG	36	6.2813e-05	1
EIF4E	EIF4E_eIF4E__P06730_1_217	Q13541	EIF4EBP1	Eukaryotic translation initiation factor 4E-binding protein 1	52	67	mut	IIYVRKFLMEARNSPV	3	D	V	mut_00340	wt_00002	CAGCCTCTTCATCTGGCATAATTTATGTACGCAAGTTTCTGATGGAAGCTCGTAATAGTCCCGTTGGTGGAGGATCCGGAG	1	1.7448e-06	1
EIF4E	EIF4E_eIF4E__P06730_1_217	Q13541	EIF4EBP1	Eukaryotic translation initiation factor 4E-binding protein 1	52	67	mut	IIYWRKFLMEARNSPV	3	D	W	mut_00341	wt_00002	CAGCCTCTTCATCTGGCATCATTTACTGGCGGAAGTTCCTCATGGAGGCAAGAAACAGTCCTGTTGGTGGAGGATCCGGAG	28	4.88545e-05	1
EIF4E	EIF4E_eIF4E__P06730_1_217	Q13541	EIF4EBP1	Eukaryotic translation initiation factor 4E-binding protein 1	52	67	mut	IIYYRKFLMEARNSPV	3	D	Y	mut_00342	wt_00002	CAGCCTCTTCATCTGGCATCATATACTACAGGAAGTTTTTGATGGAAGCTCGAAATTCGCCAGTAGGTGGAGGATCCGGAG	8	1.39584e-05	1
EIF4E	EIF4E_eIF4E__P06730_1_217	Q13541	EIF4EBP1	Eukaryotic translation initiation factor 4E-binding protein 1	52	67	mut	IIYDAKFLMEARNSPV	4	R	A	mut_00343	wt_00002	CAGCCTCTTCATCTGGCATAATTTATGATGCTAAATTTTTGATGGAAGCTCGTAACTCGCCGGTCGGTGGAGGATCCGGAG	2	3.48961e-06	1
EIF4E	EIF4E_eIF4E__P06730_1_217	Q13541	EIF4EBP1	Eukaryotic translation initiation factor 4E-binding protein 1	52	67	mut	IIYDDKFLMEARNSPV	4	R	D	mut_00344	wt_00002	CAGCCTCTTCATCTGGCATCATATACGATGATAAGTTCCTTATGGAGGCTCGCAACTCCCCCGTAGGTGGAGGATCCGGAG	14	2.44273e-05	1
EIF4E	EIF4E_eIF4E__P06730_1_217	Q13541	EIF4EBP1	Eukaryotic translation initiation factor 4E-binding protein 1	52	67	mut	IIYDEKFLMEARNSPV	4	R	E	mut_00345	wt_00002	CAGCCTCTTCATCTGGCATCATCTATGATGAAAAATTCCTAATGGAAGCCCGTAATAGCCCAGTTGGTGGAGGATCCGGAG	3	5.23441e-06	1
EIF4E	EIF4E_eIF4E__P06730_1_217	Q13541	EIF4EBP1	Eukaryotic translation initiation factor 4E-binding protein 1	52	67	mut	IIYDFKFLMEARNSPV	4	R	F	mut_00346	wt_00002	CAGCCTCTTCATCTGGCATAATCTACGACTTTAAGTTTCTTATGGAGGCACGTAACAGTCCTGTAGGTGGAGGATCCGGAG	10	1.7448e-05	1
EIF4E	EIF4E_eIF4E__P06730_1_217	Q13541	EIF4EBP1	Eukaryotic translation initiation factor 4E-binding protein 1	52	67	mut	IIYDGKFLMEARNSPV	4	R	G	mut_00347	wt_00002	CAGCCTCTTCATCTGGCATAATATATGACGGTAAGTTTCTCATGGAGGCTCGGAATTCACCTGTAGGTGGAGGATCCGGAG	1	1.7448e-06	1
EIF4E	EIF4E_eIF4E__P06730_1_217	Q13541	EIF4EBP1	Eukaryotic translation initiation factor 4E-binding protein 1	52	67	mut	IIYDHKFLMEARNSPV	4	R	H	mut_00348	wt_00002	CAGCCTCTTCATCTGGCATAATTTACGACCATAAATTTCTAATGGAGGCACGTAATAGCCCTGTGGGTGGAGGATCCGGAG	11	1.91929e-05	1
EIF4E	EIF4E_eIF4E__P06730_1_217	Q13541	EIF4EBP1	Eukaryotic translation initiation factor 4E-binding protein 1	52	67	mut	IIYDIKFLMEARNSPV	4	R	I	mut_00349	wt_00002	CAGCCTCTTCATCTGGCATCATTTATGATATCAAGTTCCTTATGGAAGCTCGGAACAGTCCCGTCGGTGGAGGATCCGGAG	9	1.57032e-05	1
EIF4E	EIF4E_eIF4E__P06730_1_217	Q13541	EIF4EBP1	Eukaryotic translation initiation factor 4E-binding protein 1	52	67	mut	IIYDKKFLMEARNSPV	4	R	K	mut_00350	wt_00002	CAGCCTCTTCATCTGGCATCATCTATGATAAGAAGTTTCTTATGGAAGCTAGGAACTCTCCAGTCGGTGGAGGATCCGGAG	3	5.23441e-06	1
EIF4E	EIF4E_eIF4E__P06730_1_217	Q13541	EIF4EBP1	Eukaryotic translation initiation factor 4E-binding protein 1	52	67	mut	IIYDLKFLMEARNSPV	4	R	L	mut_00351	wt_00002	CAGCCTCTTCATCTGGCATAATTTATGATCTCAAGTTTTTGATGGAGGCTCGTAACTCACCAGTTGGTGGAGGATCCGGAG	2	3.48961e-06	1
EIF4E	EIF4E_eIF4E__P06730_1_217	Q13541	EIF4EBP1	Eukaryotic translation initiation factor 4E-binding protein 1	52	67	mut	IIYDMKFLMEARNSPV	4	R	M	mut_00352	wt_00002	CAGCCTCTTCATCTGGCATTATCTATGATATGAAGTTTTTAATGGAGGCACGTAACAGTCCTGTAGGTGGAGGATCCGGAG	1	1.7448e-06	1
EIF4E	EIF4E_eIF4E__P06730_1_217	Q13541	EIF4EBP1	Eukaryotic translation initiation factor 4E-binding protein 1	52	67	mut	IIYDNKFLMEARNSPV	4	R	N	mut_00353	wt_00002	CAGCCTCTTCATCTGGCATTATATACGACAATAAATTTCTAATGGAAGCCCGAAATAGTCCTGTGGGTGGAGGATCCGGAG	2	3.48961e-06	1
EIF4E	EIF4E_eIF4E__P06730_1_217	Q13541	EIF4EBP1	Eukaryotic translation initiation factor 4E-binding protein 1	52	67	mut	IIYDPKFLMEARNSPV	4	R	P	mut_00354	wt_00002	CAGCCTCTTCATCTGGCATTATTTATGACCCAAAGTTCCTTATGGAGGCGAGGAACAGTCCCGTAGGTGGAGGATCCGGAG	6	1.04688e-05	1
EIF4E	EIF4E_eIF4E__P06730_1_217	Q13541	EIF4EBP1	Eukaryotic translation initiation factor 4E-binding protein 1	52	67	mut	IIYDQKFLMEARNSPV	4	R	Q	mut_00355	wt_00002	CAGCCTCTTCATCTGGCATAATTTACGACCAAAAGTTCCTGATGGAAGCCCGGAATAGCCCAGTCGGTGGAGGATCCGGAG	7	1.22136e-05	1
EIF4E	EIF4E_eIF4E__P06730_1_217	Q13541	EIF4EBP1	Eukaryotic translation initiation factor 4E-binding protein 1	52	67	mut	IIYDSKFLMEARNSPV	4	R	S	mut_00356	wt_00002	CAGCCTCTTCATCTGGCATCATCTATGACAGCAAATTTCTCATGGAGGCTAGAAATAGTCCTGTCGGTGGAGGATCCGGAG	21	3.66409e-05	1
EIF4E	EIF4E_eIF4E__P06730_1_217	Q13541	EIF4EBP1	Eukaryotic translation initiation factor 4E-binding protein 1	52	67	mut	IIYDTKFLMEARNSPV	4	R	T	mut_00357	wt_00002	CAGCCTCTTCATCTGGCATAATTTACGACACAAAGTTTCTAATGGAGGCACGCAACTCGCCCGTGGGTGGAGGATCCGGAG	17	2.96617e-05	1
EIF4E	EIF4E_eIF4E__P06730_1_217	Q13541	EIF4EBP1	Eukaryotic translation initiation factor 4E-binding protein 1	52	67	mut	IIYDVKFLMEARNSPV	4	R	V	mut_00358	wt_00002	CAGCCTCTTCATCTGGCATTATCTATGATGTTAAATTCCTCATGGAGGCTAGAAACTCGCCGGTGGGTGGAGGATCCGGAG	5	8.72402e-06	1
EIF4E	EIF4E_eIF4E__P06730_1_217	Q13541	EIF4EBP1	Eukaryotic translation initiation factor 4E-binding protein 1	52	67	mut	IIYDWKFLMEARNSPV	4	R	W	mut_00359	wt_00002	CAGCCTCTTCATCTGGCATAATCTATGACTGGAAATTTTTGATGGAAGCTCGAAATAGCCCAGTTGGTGGAGGATCCGGAG	1	1.7448e-06	1
EIF4E	EIF4E_eIF4E__P06730_1_217	Q13541	EIF4EBP1	Eukaryotic translation initiation factor 4E-binding protein 1	52	67	mut	IIYDYKFLMEARNSPV	4	R	Y	mut_00360	wt_00002	CAGCCTCTTCATCTGGCATAATATATGATTACAAGTTTCTCATGGAAGCACGCAACTCGCCGGTTGGTGGAGGATCCGGAG	1	1.7448e-06	1
EIF4E	EIF4E_eIF4E__P06730_1_217	Q13541	EIF4EBP1	Eukaryotic translation initiation factor 4E-binding protein 1	52	67	mut	IIYDRAFLMEARNSPV	5	K	A	mut_00361	wt_00002	CAGCCTCTTCATCTGGCATCATCTACGACCGTGCCTTCCTCATGGAAGCGAGGAATTCACCAGTGGGTGGAGGATCCGGAG	146	0.000254742	1
EIF4E	EIF4E_eIF4E__P06730_1_217	Q13541	EIF4EBP1	Eukaryotic translation initiation factor 4E-binding protein 1	52	67	mut	IIYDRDFLMEARNSPV	5	K	D	mut_00362	wt_00002	CAGCCTCTTCATCTGGCATAATTTATGACCGCGATTTTCTTATGGAAGCAAGGAATAGCCCAGTTGGTGGAGGATCCGGAG	8	1.39584e-05	1
EIF4E	EIF4E_eIF4E__P06730_1_217	Q13541	EIF4EBP1	Eukaryotic translation initiation factor 4E-binding protein 1	52	67	mut	IIYDREFLMEARNSPV	5	K	E	mut_00363	wt_00002	CAGCCTCTTCATCTGGCATAATATATGATCGAGAGTTTTTGATGGAGGCTCGAAATAGTCCAGTTGGTGGAGGATCCGGAG	0	0	1
EIF4E	EIF4E_eIF4E__P06730_1_217	Q13541	EIF4EBP1	Eukaryotic translation initiation factor 4E-binding protein 1	52	67	mut	IIYDRFFLMEARNSPV	5	K	F	mut_00364	wt_00002	CAGCCTCTTCATCTGGCATCATATACGACAGGTTCTTCCTTATGGAAGCACGGAATAGTCCTGTGGGTGGAGGATCCGGAG	66	0.000115157	1
EIF4E	EIF4E_eIF4E__P06730_1_217	Q13541	EIF4EBP1	Eukaryotic translation initiation factor 4E-binding protein 1	52	67	mut	IIYDRGFLMEARNSPV	5	K	G	mut_00365	wt_00002	CAGCCTCTTCATCTGGCATTATCTATGACCGGGGGTTTCTTATGGAAGCTAGAAACTCACCTGTCGGTGGAGGATCCGGAG	2	3.48961e-06	1
EIF4E	EIF4E_eIF4E__P06730_1_217	Q13541	EIF4EBP1	Eukaryotic translation initiation factor 4E-binding protein 1	52	67	mut	IIYDRHFLMEARNSPV	5	K	H	mut_00366	wt_00002	CAGCCTCTTCATCTGGCATCATATACGATCGTCACTTCCTGATGGAAGCGCGAAACAGTCCGGTCGGTGGAGGATCCGGAG	120	0.000209377	1
EIF4E	EIF4E_eIF4E__P06730_1_217	Q13541	EIF4EBP1	Eukaryotic translation initiation factor 4E-binding protein 1	52	67	mut	IIYDRIFLMEARNSPV	5	K	I	mut_00367	wt_00002	CAGCCTCTTCATCTGGCATCATTTACGACCGGATTTTTCTTATGGAGGCCCGGAATTCGCCGGTGGGTGGAGGATCCGGAG	8	1.39584e-05	1
EIF4E	EIF4E_eIF4E__P06730_1_217	Q13541	EIF4EBP1	Eukaryotic translation initiation factor 4E-binding protein 1	52	67	mut	IIYDRLFLMEARNSPV	5	K	L	mut_00368	wt_00002	CAGCCTCTTCATCTGGCATTATTTATGACAGGCTTTTTTTAATGGAAGCGCGCAATTCCCCTGTCGGTGGAGGATCCGGAG	3	5.23441e-06	1
EIF4E	EIF4E_eIF4E__P06730_1_217	Q13541	EIF4EBP1	Eukaryotic translation initiation factor 4E-binding protein 1	52	67	mut	IIYDRMFLMEARNSPV	5	K	M	mut_00369	wt_00002	CAGCCTCTTCATCTGGCATAATTTACGACCGTATGTTCCTCATGGAAGCCCGGAATAGTCCCGTAGGTGGAGGATCCGGAG	3	5.23441e-06	1
EIF4E	EIF4E_eIF4E__P06730_1_217	Q13541	EIF4EBP1	Eukaryotic translation initiation factor 4E-binding protein 1	52	67	mut	IIYDRNFLMEARNSPV	5	K	N	mut_00370	wt_00002	CAGCCTCTTCATCTGGCATAATCTACGATCGTAACTTTTTGATGGAGGCTAGAAATTCCCCAGTAGGTGGAGGATCCGGAG	0	0	1
EIF4E	EIF4E_eIF4E__P06730_1_217	Q13541	EIF4EBP1	Eukaryotic translation initiation factor 4E-binding protein 1	52	67	mut	IIYDRPFLMEARNSPV	5	K	P	mut_00371	wt_00002	CAGCCTCTTCATCTGGCATAATCTATGACAGGCCCTTCCTAATGGAAGCTCGTAACTCACCCGTTGGTGGAGGATCCGGAG	13	2.26825e-05	1
EIF4E	EIF4E_eIF4E__P06730_1_217	Q13541	EIF4EBP1	Eukaryotic translation initiation factor 4E-binding protein 1	52	67	mut	IIYDRQFLMEARNSPV	5	K	Q	mut_00372	wt_00002	CAGCCTCTTCATCTGGCATTATCTACGATAGACAGTTCCTTATGGAAGCGAGGAATTCGCCGGTTGGTGGAGGATCCGGAG	44	7.67714e-05	1
EIF4E	EIF4E_eIF4E__P06730_1_217	Q13541	EIF4EBP1	Eukaryotic translation initiation factor 4E-binding protein 1	52	67	mut	IIYDRRFLMEARNSPV	5	K	R	mut_00373	wt_00002	CAGCCTCTTCATCTGGCATTATCTATGATAGGCGATTCCTGATGGAAGCTCGAAACAGCCCTGTGGGTGGAGGATCCGGAG	10	1.7448e-05	1
EIF4E	EIF4E_eIF4E__P06730_1_217	Q13541	EIF4EBP1	Eukaryotic translation initiation factor 4E-binding protein 1	52	67	mut	IIYDRSFLMEARNSPV	5	K	S	mut_00374	wt_00002	CAGCCTCTTCATCTGGCATAATTTACGATCGTTCGTTTTTAATGGAGGCAAGAAACTCTCCAGTGGGTGGAGGATCCGGAG	0	0	1
EIF4E	EIF4E_eIF4E__P06730_1_217	Q13541	EIF4EBP1	Eukaryotic translation initiation factor 4E-binding protein 1	52	67	mut	IIYDRTFLMEARNSPV	5	K	T	mut_00375	wt_00002	CAGCCTCTTCATCTGGCATTATTTATGATCGAACCTTCCTAATGGAGGCTCGAAACTCTCCGGTAGGTGGAGGATCCGGAG	3	5.23441e-06	1
EIF4E	EIF4E_eIF4E__P06730_1_217	Q13541	EIF4EBP1	Eukaryotic translation initiation factor 4E-binding protein 1	52	67	mut	IIYDRVFLMEARNSPV	5	K	V	mut_00376	wt_00002	CAGCCTCTTCATCTGGCATTATTTACGACAGGGTCTTTCTGATGGAGGCCCGAAATAGTCCAGTCGGTGGAGGATCCGGAG	2	3.48961e-06	1
EIF4E	EIF4E_eIF4E__P06730_1_217	Q13541	EIF4EBP1	Eukaryotic translation initiation factor 4E-binding protein 1	52	67	mut	IIYDRWFLMEARNSPV	5	K	W	mut_00377	wt_00002	CAGCCTCTTCATCTGGCATAATTTATGATAGGTGGTTTTTGATGGAGGCACGGAACAGCCCCGTGGGTGGAGGATCCGGAG	1	1.7448e-06	1
EIF4E	EIF4E_eIF4E__P06730_1_217	Q13541	EIF4EBP1	Eukaryotic translation initiation factor 4E-binding protein 1	52	67	mut	IIYDRYFLMEARNSPV	5	K	Y	mut_00378	wt_00002	CAGCCTCTTCATCTGGCATAATCTATGACAGGTATTTCCTGATGGAAGCCAGAAACAGTCCGGTGGGTGGAGGATCCGGAG	15	2.61721e-05	1
EIF4E	EIF4E_eIF4E__P06730_1_217	Q13541	EIF4EBP1	Eukaryotic translation initiation factor 4E-binding protein 1	52	67	mut	IIYDRKALMEARNSPV	6	F	A	mut_00379	wt_00002	CAGCCTCTTCATCTGGCATCATCTACGATCGGAAAGCTCTCATGGAGGCGAGGAACTCGCCGGTTGGTGGAGGATCCGGAG	3	5.23441e-06	1
EIF4E	EIF4E_eIF4E__P06730_1_217	Q13541	EIF4EBP1	Eukaryotic translation initiation factor 4E-binding protein 1	52	67	mut	IIYDRKDLMEARNSPV	6	F	D	mut_00380	wt_00002	CAGCCTCTTCATCTGGCATAATCTACGACAGAAAGGACTTAATGGAAGCGAGAAATAGTCCGGTAGGTGGAGGATCCGGAG	7	1.22136e-05	1
EIF4E	EIF4E_eIF4E__P06730_1_217	Q13541	EIF4EBP1	Eukaryotic translation initiation factor 4E-binding protein 1	52	67	mut	IIYDRKELMEARNSPV	6	F	E	mut_00381	wt_00002	CAGCCTCTTCATCTGGCATAATATATGACCGAAAAGAGCTGATGGAGGCGCGGAACAGTCCAGTGGGTGGAGGATCCGGAG	8	1.39584e-05	1
EIF4E	EIF4E_eIF4E__P06730_1_217	Q13541	EIF4EBP1	Eukaryotic translation initiation factor 4E-binding protein 1	52	67	mut	IIYDRKGLMEARNSPV	6	F	G	mut_00382	wt_00002	CAGCCTCTTCATCTGGCATTATCTATGACCGGAAAGGACTAATGGAGGCAAGGAATTCGCCAGTGGGTGGAGGATCCGGAG	17	2.96617e-05	1
EIF4E	EIF4E_eIF4E__P06730_1_217	Q13541	EIF4EBP1	Eukaryotic translation initiation factor 4E-binding protein 1	52	67	mut	IIYDRKHLMEARNSPV	6	F	H	mut_00383	wt_00002	CAGCCTCTTCATCTGGCATAATCTATGACAGAAAACATCTCATGGAAGCACGCAATTCGCCCGTTGGTGGAGGATCCGGAG	23	4.01305e-05	1
EIF4E	EIF4E_eIF4E__P06730_1_217	Q13541	EIF4EBP1	Eukaryotic translation initiation factor 4E-binding protein 1	52	67	mut	IIYDRKILMEARNSPV	6	F	I	mut_00384	wt_00002	CAGCCTCTTCATCTGGCATCATATATGATCGTAAGATACTTATGGAAGCTCGGAATTCTCCGGTAGGTGGAGGATCCGGAG	2	3.48961e-06	1
EIF4E	EIF4E_eIF4E__P06730_1_217	Q13541	EIF4EBP1	Eukaryotic translation initiation factor 4E-binding protein 1	52	67	mut	IIYDRKKLMEARNSPV	6	F	K	mut_00385	wt_00002	CAGCCTCTTCATCTGGCATAATATACGATCGAAAAAAGTTAATGGAGGCGCGTAATTCGCCGGTTGGTGGAGGATCCGGAG	13	2.26825e-05	1
EIF4E	EIF4E_eIF4E__P06730_1_217	Q13541	EIF4EBP1	Eukaryotic translation initiation factor 4E-binding protein 1	52	67	mut	IIYDRKLLMEARNSPV	6	F	L	mut_00386	wt_00002	CAGCCTCTTCATCTGGCATCATTTACGACCGCAAGTTATTAATGGAAGCACGTAACAGCCCAGTGGGTGGAGGATCCGGAG	35	6.10682e-05	1
EIF4E	EIF4E_eIF4E__P06730_1_217	Q13541	EIF4EBP1	Eukaryotic translation initiation factor 4E-binding protein 1	52	67	mut	IIYDRKMLMEARNSPV	6	F	M	mut_00387	wt_00002	CAGCCTCTTCATCTGGCATAATATATGACCGTAAGATGCTCATGGAGGCCAGAAATTCACCTGTCGGTGGAGGATCCGGAG	3	5.23441e-06	1
EIF4E	EIF4E_eIF4E__P06730_1_217	Q13541	EIF4EBP1	Eukaryotic translation initiation factor 4E-binding protein 1	52	67	mut	IIYDRKNLMEARNSPV	6	F	N	mut_00388	wt_00002	CAGCCTCTTCATCTGGCATCATATACGACAGGAAAAACCTCATGGAGGCGCGGAACAGCCCAGTTGGTGGAGGATCCGGAG	21	3.66409e-05	1
EIF4E	EIF4E_eIF4E__P06730_1_217	Q13541	EIF4EBP1	Eukaryotic translation initiation factor 4E-binding protein 1	52	67	mut	IIYDRKPLMEARNSPV	6	F	P	mut_00389	wt_00002	CAGCCTCTTCATCTGGCATTATTTACGATCGCAAGCCTTTGATGGAGGCACGCAATTCTCCGGTGGGTGGAGGATCCGGAG	23	4.01305e-05	1
EIF4E	EIF4E_eIF4E__P06730_1_217	Q13541	EIF4EBP1	Eukaryotic translation initiation factor 4E-binding protein 1	52	67	mut	IIYDRKQLMEARNSPV	6	F	Q	mut_00390	wt_00002	CAGCCTCTTCATCTGGCATAATATATGATAGAAAACAGCTAATGGAGGCAAGGAATTCCCCAGTTGGTGGAGGATCCGGAG	5	8.72402e-06	1
EIF4E	EIF4E_eIF4E__P06730_1_217	Q13541	EIF4EBP1	Eukaryotic translation initiation factor 4E-binding protein 1	52	67	mut	IIYDRKRLMEARNSPV	6	F	R	mut_00391	wt_00002	CAGCCTCTTCATCTGGCATTATATACGACCGCAAGAGATTAATGGAGGCTAGGAATTCGCCCGTTGGTGGAGGATCCGGAG	10	1.7448e-05	1
EIF4E	EIF4E_eIF4E__P06730_1_217	Q13541	EIF4EBP1	Eukaryotic translation initiation factor 4E-binding protein 1	52	67	mut	IIYDRKSLMEARNSPV	6	F	S	mut_00392	wt_00002	CAGCCTCTTCATCTGGCATTATATATGATCGTAAATCTCTGATGGAAGCTAGGAACTCACCAGTTGGTGGAGGATCCGGAG	2	3.48961e-06	1
EIF4E	EIF4E_eIF4E__P06730_1_217	Q13541	EIF4EBP1	Eukaryotic translation initiation factor 4E-binding protein 1	52	67	mut	IIYDRKTLMEARNSPV	6	F	T	mut_00393	wt_00002	CAGCCTCTTCATCTGGCATAATCTACGATAGGAAAACGCTCATGGAGGCAAGGAATTCCCCTGTTGGTGGAGGATCCGGAG	10	1.7448e-05	1
EIF4E	EIF4E_eIF4E__P06730_1_217	Q13541	EIF4EBP1	Eukaryotic translation initiation factor 4E-binding protein 1	52	67	mut	IIYDRKVLMEARNSPV	6	F	V	mut_00394	wt_00002	CAGCCTCTTCATCTGGCATTATATATGATCGAAAAGTTCTAATGGAAGCAAGGAACAGCCCCGTGGGTGGAGGATCCGGAG	1	1.7448e-06	1
EIF4E	EIF4E_eIF4E__P06730_1_217	Q13541	EIF4EBP1	Eukaryotic translation initiation factor 4E-binding protein 1	52	67	mut	IIYDRKWLMEARNSPV	6	F	W	mut_00395	wt_00002	CAGCCTCTTCATCTGGCATTATTTACGATCGGAAGTGGCTAATGGAGGCGAGAAATAGTCCCGTTGGTGGAGGATCCGGAG	9	1.57032e-05	1
EIF4E	EIF4E_eIF4E__P06730_1_217	Q13541	EIF4EBP1	Eukaryotic translation initiation factor 4E-binding protein 1	52	67	mut	IIYDRKYLMEARNSPV	6	F	Y	mut_00396	wt_00002	CAGCCTCTTCATCTGGCATCATTTACGACAGAAAATATCTTATGGAGGCGCGTAATTCCCCAGTGGGTGGAGGATCCGGAG	13	2.26825e-05	1
EIF4E	EIF4E_eIF4E__P06730_1_217	Q13541	EIF4EBP1	Eukaryotic translation initiation factor 4E-binding protein 1	52	67	mut	IIYDRKFAMEARNSPV	7	L	A	mut_00397	wt_00002	CAGCCTCTTCATCTGGCATTATATATGACCGAAAGTTCGCGATGGAGGCTCGTAATAGTCCGGTAGGTGGAGGATCCGGAG	14	2.44273e-05	1
EIF4E	EIF4E_eIF4E__P06730_1_217	Q13541	EIF4EBP1	Eukaryotic translation initiation factor 4E-binding protein 1	52	67	mut	IIYDRKFDMEARNSPV	7	L	D	mut_00398	wt_00002	CAGCCTCTTCATCTGGCATCATATATGACCGTAAATTCGATATGGAGGCACGAAACAGTCCAGTAGGTGGAGGATCCGGAG	18	3.14065e-05	1
EIF4E	EIF4E_eIF4E__P06730_1_217	Q13541	EIF4EBP1	Eukaryotic translation initiation factor 4E-binding protein 1	52	67	mut	IIYDRKFEMEARNSPV	7	L	E	mut_00399	wt_00002	CAGCCTCTTCATCTGGCATAATATACGACAGAAAGTTCGAGATGGAAGCTAGGAATAGTCCAGTAGGTGGAGGATCCGGAG	8	1.39584e-05	1
EIF4E	EIF4E_eIF4E__P06730_1_217	Q13541	EIF4EBP1	Eukaryotic translation initiation factor 4E-binding protein 1	52	67	mut	IIYDRKFFMEARNSPV	7	L	F	mut_00400	wt_00002	CAGCCTCTTCATCTGGCATCATTTACGACCGTAAGTTCTTTATGGAGGCGAGAAATTCACCCGTTGGTGGAGGATCCGGAG	4	6.97922e-06	1
EIF4E	EIF4E_eIF4E__P06730_1_217	Q13541	EIF4EBP1	Eukaryotic translation initiation factor 4E-binding protein 1	52	67	mut	IIYDRKFGMEARNSPV	7	L	G	mut_00401	wt_00002	CAGCCTCTTCATCTGGCATTATCTATGACCGTAAATTTGGGATGGAGGCGCGAAATAGTCCCGTAGGTGGAGGATCCGGAG	3	5.23441e-06	1
EIF4E	EIF4E_eIF4E__P06730_1_217	Q13541	EIF4EBP1	Eukaryotic translation initiation factor 4E-binding protein 1	52	67	mut	IIYDRKFHMEARNSPV	7	L	H	mut_00402	wt_00002	CAGCCTCTTCATCTGGCATAATCTACGATCGAAAGTTTCACATGGAAGCGCGTAATTCGCCCGTAGGTGGAGGATCCGGAG	11	1.91929e-05	1
EIF4E	EIF4E_eIF4E__P06730_1_217	Q13541	EIF4EBP1	Eukaryotic translation initiation factor 4E-binding protein 1	52	67	mut	IIYDRKFIMEARNSPV	7	L	I	mut_00403	wt_00002	CAGCCTCTTCATCTGGCATTATATATGACCGAAAGTTTATAATGGAGGCTCGCAACAGTCCGGTGGGTGGAGGATCCGGAG	2	3.48961e-06	1
EIF4E	EIF4E_eIF4E__P06730_1_217	Q13541	EIF4EBP1	Eukaryotic translation initiation factor 4E-binding protein 1	52	67	mut	IIYDRKFKMEARNSPV	7	L	K	mut_00404	wt_00002	CAGCCTCTTCATCTGGCATAATATACGATCGTAAATTCAAAATGGAGGCCCGAAACTCTCCAGTCGGTGGAGGATCCGGAG	1	1.7448e-06	1
EIF4E	EIF4E_eIF4E__P06730_1_217	Q13541	EIF4EBP1	Eukaryotic translation initiation factor 4E-binding protein 1	52	67	mut	IIYDRKFMMEARNSPV	7	L	M	mut_00405	wt_00002	CAGCCTCTTCATCTGGCATCATATATGACCGCAAGTTTATGATGGAGGCACGCAACAGTCCTGTCGGTGGAGGATCCGGAG	55	9.59643e-05	1
EIF4E	EIF4E_eIF4E__P06730_1_217	Q13541	EIF4EBP1	Eukaryotic translation initiation factor 4E-binding protein 1	52	67	mut	IIYDRKFNMEARNSPV	7	L	N	mut_00406	wt_00002	CAGCCTCTTCATCTGGCATCATCTATGACCGAAAATTCAACATGGAGGCAAGAAATTCGCCCGTGGGTGGAGGATCCGGAG	28	4.88545e-05	1
EIF4E	EIF4E_eIF4E__P06730_1_217	Q13541	EIF4EBP1	Eukaryotic translation initiation factor 4E-binding protein 1	52	67	mut	IIYDRKFPMEARNSPV	7	L	P	mut_00407	wt_00002	CAGCCTCTTCATCTGGCATAATTTACGATCGAAAGTTCCCTATGGAAGCTAGAAATAGCCCTGTGGGTGGAGGATCCGGAG	4	6.97922e-06	1
EIF4E	EIF4E_eIF4E__P06730_1_217	Q13541	EIF4EBP1	Eukaryotic translation initiation factor 4E-binding protein 1	52	67	mut	IIYDRKFQMEARNSPV	7	L	Q	mut_00408	wt_00002	CAGCCTCTTCATCTGGCATAATCTACGACAGGAAATTTCAGATGGAAGCGAGAAATTCTCCAGTGGGTGGAGGATCCGGAG	4	6.97922e-06	1
EIF4E	EIF4E_eIF4E__P06730_1_217	Q13541	EIF4EBP1	Eukaryotic translation initiation factor 4E-binding protein 1	52	67	mut	IIYDRKFRMEARNSPV	7	L	R	mut_00409	wt_00002	CAGCCTCTTCATCTGGCATCATTTATGACAGGAAGTTCCGGATGGAAGCAAGAAACAGCCCTGTCGGTGGAGGATCCGGAG	12	2.09377e-05	1
EIF4E	EIF4E_eIF4E__P06730_1_217	Q13541	EIF4EBP1	Eukaryotic translation initiation factor 4E-binding protein 1	52	67	mut	IIYDRKFSMEARNSPV	7	L	S	mut_00410	wt_00002	CAGCCTCTTCATCTGGCATCATTTATGACCGTAAGTTTAGCATGGAGGCCCGAAACAGTCCTGTAGGTGGAGGATCCGGAG	14	2.44273e-05	1
EIF4E	EIF4E_eIF4E__P06730_1_217	Q13541	EIF4EBP1	Eukaryotic translation initiation factor 4E-binding protein 1	52	67	mut	IIYDRKFTMEARNSPV	7	L	T	mut_00411	wt_00002	CAGCCTCTTCATCTGGCATCATCTACGATCGCAAATTTACAATGGAAGCGCGGAATTCACCCGTAGGTGGAGGATCCGGAG	9	1.57032e-05	1
EIF4E	EIF4E_eIF4E__P06730_1_217	Q13541	EIF4EBP1	Eukaryotic translation initiation factor 4E-binding protein 1	52	67	mut	IIYDRKFVMEARNSPV	7	L	V	mut_00412	wt_00002	CAGCCTCTTCATCTGGCATCATTTACGATCGTAAATTTGTTATGGAGGCTAGGAATTCTCCGGTGGGTGGAGGATCCGGAG	9	1.57032e-05	1
EIF4E	EIF4E_eIF4E__P06730_1_217	Q13541	EIF4EBP1	Eukaryotic translation initiation factor 4E-binding protein 1	52	67	mut	IIYDRKFWMEARNSPV	7	L	W	mut_00413	wt_00002	CAGCCTCTTCATCTGGCATCATATATGATCGCAAATTTTGGATGGAAGCCCGGAACAGTCCGGTGGGTGGAGGATCCGGAG	7	1.22136e-05	1
EIF4E	EIF4E_eIF4E__P06730_1_217	Q13541	EIF4EBP1	Eukaryotic translation initiation factor 4E-binding protein 1	52	67	mut	IIYDRKFYMEARNSPV	7	L	Y	mut_00414	wt_00002	CAGCCTCTTCATCTGGCATTATTTATGATCGGAAATTTTACATGGAGGCGAGGAACAGTCCGGTGGGTGGAGGATCCGGAG	2	3.48961e-06	1
EIF4E	EIF4E_eIF4E__P06730_1_217	Q13541	EIF4EBP1	Eukaryotic translation initiation factor 4E-binding protein 1	52	67	mut	IIYDRKFLAEARNSPV	8	M	A	mut_00415	wt_00002	CAGCCTCTTCATCTGGCATAATTTACGATCGCAAGTTTCTGGCTGAAGCTCGGAATAGCCCAGTCGGTGGAGGATCCGGAG	8	1.39584e-05	1
EIF4E	EIF4E_eIF4E__P06730_1_217	Q13541	EIF4EBP1	Eukaryotic translation initiation factor 4E-binding protein 1	52	67	mut	IIYDRKFLDEARNSPV	8	M	D	mut_00416	wt_00002	CAGCCTCTTCATCTGGCATAATATATGATAGGAAATTCCTTGACGAGGCACGGAACAGCCCTGTCGGTGGAGGATCCGGAG	1	1.7448e-06	1
EIF4E	EIF4E_eIF4E__P06730_1_217	Q13541	EIF4EBP1	Eukaryotic translation initiation factor 4E-binding protein 1	52	67	mut	IIYDRKFLEEARNSPV	8	M	E	mut_00417	wt_00002	CAGCCTCTTCATCTGGCATAATCTACGATCGAAAATTCCTCGAGGAAGCGCGGAATTCCCCAGTTGGTGGAGGATCCGGAG	8	1.39584e-05	1
EIF4E	EIF4E_eIF4E__P06730_1_217	Q13541	EIF4EBP1	Eukaryotic translation initiation factor 4E-binding protein 1	52	67	mut	IIYDRKFLFEARNSPV	8	M	F	mut_00418	wt_00002	CAGCCTCTTCATCTGGCATAATATATGATCGGAAATTTTTATTCGAAGCGCGGAATTCGCCGGTGGGTGGAGGATCCGGAG	1	1.7448e-06	1
EIF4E	EIF4E_eIF4E__P06730_1_217	Q13541	EIF4EBP1	Eukaryotic translation initiation factor 4E-binding protein 1	52	67	mut	IIYDRKFLGEARNSPV	8	M	G	mut_00419	wt_00002	CAGCCTCTTCATCTGGCATTATATACGACCGGAAATTCCTGGGTGAAGCGAGGAACAGCCCAGTTGGTGGAGGATCCGGAG	13	2.26825e-05	1
EIF4E	EIF4E_eIF4E__P06730_1_217	Q13541	EIF4EBP1	Eukaryotic translation initiation factor 4E-binding protein 1	52	67	mut	IIYDRKFLHEARNSPV	8	M	H	mut_00420	wt_00002	CAGCCTCTTCATCTGGCATAATTTATGACCGAAAATTTCTGCATGAGGCCCGCAACAGCCCAGTTGGTGGAGGATCCGGAG	5	8.72402e-06	1
EIF4E	EIF4E_eIF4E__P06730_1_217	Q13541	EIF4EBP1	Eukaryotic translation initiation factor 4E-binding protein 1	52	67	mut	IIYDRKFLIEARNSPV	8	M	I	mut_00421	wt_00002	CAGCCTCTTCATCTGGCATCATATATGATCGAAAATTCTTAATTGAAGCGAGGAACAGCCCCGTCGGTGGAGGATCCGGAG	6	1.04688e-05	1
EIF4E	EIF4E_eIF4E__P06730_1_217	Q13541	EIF4EBP1	Eukaryotic translation initiation factor 4E-binding protein 1	52	67	mut	IIYDRKFLKEARNSPV	8	M	K	mut_00422	wt_00002	CAGCCTCTTCATCTGGCATCATTTACGATAGAAAGTTTCTTAAGGAGGCACGTAATTCTCCAGTCGGTGGAGGATCCGGAG	11	1.91929e-05	1
EIF4E	EIF4E_eIF4E__P06730_1_217	Q13541	EIF4EBP1	Eukaryotic translation initiation factor 4E-binding protein 1	52	67	mut	IIYDRKFLLEARNSPV	8	M	L	mut_00423	wt_00002	CAGCCTCTTCATCTGGCATTATCTATGATCGAAAGTTCCTCCTCGAAGCGCGGAATTCCCCAGTAGGTGGAGGATCCGGAG	5	8.72402e-06	1
EIF4E	EIF4E_eIF4E__P06730_1_217	Q13541	EIF4EBP1	Eukaryotic translation initiation factor 4E-binding protein 1	52	67	mut	IIYDRKFLNEARNSPV	8	M	N	mut_00424	wt_00002	CAGCCTCTTCATCTGGCATAATTTACGATAGGAAGTTTCTCAACGAGGCTCGTAACAGTCCTGTAGGTGGAGGATCCGGAG	5	8.72402e-06	1
EIF4E	EIF4E_eIF4E__P06730_1_217	Q13541	EIF4EBP1	Eukaryotic translation initiation factor 4E-binding protein 1	52	67	mut	IIYDRKFLPEARNSPV	8	M	P	mut_00425	wt_00002	CAGCCTCTTCATCTGGCATTATATACGATAGGAAATTCCTTCCAGAAGCAAGGAATTCACCCGTGGGTGGAGGATCCGGAG	5	8.72402e-06	1
EIF4E	EIF4E_eIF4E__P06730_1_217	Q13541	EIF4EBP1	Eukaryotic translation initiation factor 4E-binding protein 1	52	67	mut	IIYDRKFLQEARNSPV	8	M	Q	mut_00426	wt_00002	CAGCCTCTTCATCTGGCATTATCTATGATCGTAAATTCCTTCAGGAGGCTCGTAACTCACCAGTGGGTGGAGGATCCGGAG	9	1.57032e-05	1
EIF4E	EIF4E_eIF4E__P06730_1_217	Q13541	EIF4EBP1	Eukaryotic translation initiation factor 4E-binding protein 1	52	67	mut	IIYDRKFLREARNSPV	8	M	R	mut_00427	wt_00002	CAGCCTCTTCATCTGGCATAATCTACGATAGAAAATTTCTCCGGGAGGCCCGAAATAGTCCAGTAGGTGGAGGATCCGGAG	0	0	1
EIF4E	EIF4E_eIF4E__P06730_1_217	Q13541	EIF4EBP1	Eukaryotic translation initiation factor 4E-binding protein 1	52	67	mut	IIYDRKFLSEARNSPV	8	M	S	mut_00428	wt_00002	CAGCCTCTTCATCTGGCATCATTTACGATCGGAAATTTTTGAGCGAGGCTAGGAACAGTCCGGTGGGTGGAGGATCCGGAG	22	3.83857e-05	1
EIF4E	EIF4E_eIF4E__P06730_1_217	Q13541	EIF4EBP1	Eukaryotic translation initiation factor 4E-binding protein 1	52	67	mut	IIYDRKFLTEARNSPV	8	M	T	mut_00429	wt_00002	CAGCCTCTTCATCTGGCATCATTTACGATCGTAAGTTTCTGACGGAAGCTCGGAACTCTCCAGTGGGTGGAGGATCCGGAG	25	4.36201e-05	1
EIF4E	EIF4E_eIF4E__P06730_1_217	Q13541	EIF4EBP1	Eukaryotic translation initiation factor 4E-binding protein 1	52	67	mut	IIYDRKFLVEARNSPV	8	M	V	mut_00430	wt_00002	CAGCCTCTTCATCTGGCATCATCTACGATCGCAAATTTCTCGTGGAAGCGCGAAACTCACCCGTCGGTGGAGGATCCGGAG	27	4.71097e-05	1
EIF4E	EIF4E_eIF4E__P06730_1_217	Q13541	EIF4EBP1	Eukaryotic translation initiation factor 4E-binding protein 1	52	67	mut	IIYDRKFLWEARNSPV	8	M	W	mut_00431	wt_00002	CAGCCTCTTCATCTGGCATTATCTATGATCGCAAATTCTTATGGGAAGCGCGCAACTCCCCTGTAGGTGGAGGATCCGGAG	8	1.39584e-05	1
EIF4E	EIF4E_eIF4E__P06730_1_217	Q13541	EIF4EBP1	Eukaryotic translation initiation factor 4E-binding protein 1	52	67	mut	IIYDRKFLYEARNSPV	8	M	Y	mut_00432	wt_00002	CAGCCTCTTCATCTGGCATAATCTACGACAGAAAATTCCTTTACGAAGCGCGGAATTCACCCGTAGGTGGAGGATCCGGAG	2	3.48961e-06	1
EIF4E	EIF4E_eIF4E__P06730_1_217	Q13541	EIF4EBP1	Eukaryotic translation initiation factor 4E-binding protein 1	52	67	mut	IIYDRKFLMAARNSPV	9	E	A	mut_00433	wt_00002	CAGCCTCTTCATCTGGCATCATATACGACAGGAAGTTCCTCATGGCCGCCCGGAATTCACCCGTCGGTGGAGGATCCGGAG	19	3.31513e-05	1
EIF4E	EIF4E_eIF4E__P06730_1_217	Q13541	EIF4EBP1	Eukaryotic translation initiation factor 4E-binding protein 1	52	67	mut	IIYDRKFLMDARNSPV	9	E	D	mut_00434	wt_00002	CAGCCTCTTCATCTGGCATAATTTATGACCGAAAGTTCCTAATGGATGCTCGCAACTCGCCAGTGGGTGGAGGATCCGGAG	5	8.72402e-06	1
EIF4E	EIF4E_eIF4E__P06730_1_217	Q13541	EIF4EBP1	Eukaryotic translation initiation factor 4E-binding protein 1	52	67	mut	IIYDRKFLMFARNSPV	9	E	F	mut_00435	wt_00002	CAGCCTCTTCATCTGGCATTATCTATGACCGAAAATTTCTGATGTTTGCCCGCAATAGTCCAGTTGGTGGAGGATCCGGAG	6	1.04688e-05	1
EIF4E	EIF4E_eIF4E__P06730_1_217	Q13541	EIF4EBP1	Eukaryotic translation initiation factor 4E-binding protein 1	52	67	mut	IIYDRKFLMGARNSPV	9	E	G	mut_00436	wt_00002	CAGCCTCTTCATCTGGCATCATATATGACCGAAAATTTCTGATGGGTGCGCGAAACAGTCCAGTTGGTGGAGGATCCGGAG	15	2.61721e-05	1
EIF4E	EIF4E_eIF4E__P06730_1_217	Q13541	EIF4EBP1	Eukaryotic translation initiation factor 4E-binding protein 1	52	67	mut	IIYDRKFLMHARNSPV	9	E	H	mut_00437	wt_00002	CAGCCTCTTCATCTGGCATAATCTATGATCGGAAATTTCTGATGCACGCAAGAAATTCCCCTGTCGGTGGAGGATCCGGAG	7	1.22136e-05	1
EIF4E	EIF4E_eIF4E__P06730_1_217	Q13541	EIF4EBP1	Eukaryotic translation initiation factor 4E-binding protein 1	52	67	mut	IIYDRKFLMIARNSPV	9	E	I	mut_00438	wt_00002	CAGCCTCTTCATCTGGCATAATATACGATAGAAAATTTCTGATGATTGCACGGAATTCGCCAGTGGGTGGAGGATCCGGAG	6	1.04688e-05	1
EIF4E	EIF4E_eIF4E__P06730_1_217	Q13541	EIF4EBP1	Eukaryotic translation initiation factor 4E-binding protein 1	52	67	mut	IIYDRKFLMKARNSPV	9	E	K	mut_00439	wt_00002	CAGCCTCTTCATCTGGCATAATTTACGATCGCAAATTTTTAATGAAAGCCCGAAACTCGCCGGTCGGTGGAGGATCCGGAG	4	6.97922e-06	1
EIF4E	EIF4E_eIF4E__P06730_1_217	Q13541	EIF4EBP1	Eukaryotic translation initiation factor 4E-binding protein 1	52	67	mut	IIYDRKFLMLARNSPV	9	E	L	mut_00440	wt_00002	CAGCCTCTTCATCTGGCATCATATACGATCGTAAGTTCTTGATGCTTGCAAGGAATAGCCCAGTAGGTGGAGGATCCGGAG	13	2.26825e-05	1
EIF4E	EIF4E_eIF4E__P06730_1_217	Q13541	EIF4EBP1	Eukaryotic translation initiation factor 4E-binding protein 1	52	67	mut	IIYDRKFLMMARNSPV	9	E	M	mut_00441	wt_00002	CAGCCTCTTCATCTGGCATAATCTACGATAGAAAATTTCTTATGATGGCCCGAAATAGTCCTGTGGGTGGAGGATCCGGAG	4	6.97922e-06	1
EIF4E	EIF4E_eIF4E__P06730_1_217	Q13541	EIF4EBP1	Eukaryotic translation initiation factor 4E-binding protein 1	52	67	mut	IIYDRKFLMNARNSPV	9	E	N	mut_00442	wt_00002	CAGCCTCTTCATCTGGCATAATATACGACCGCAAGTTTCTCATGAACGCCCGCAACTCACCAGTCGGTGGAGGATCCGGAG	2	3.48961e-06	1
EIF4E	EIF4E_eIF4E__P06730_1_217	Q13541	EIF4EBP1	Eukaryotic translation initiation factor 4E-binding protein 1	52	67	mut	IIYDRKFLMPARNSPV	9	E	P	mut_00443	wt_00002	CAGCCTCTTCATCTGGCATTATCTACGACCGGAAGTTCTTGATGCCGGCGCGCAATTCGCCCGTGGGTGGAGGATCCGGAG	33	5.75786e-05	1
EIF4E	EIF4E_eIF4E__P06730_1_217	Q13541	EIF4EBP1	Eukaryotic translation initiation factor 4E-binding protein 1	52	67	mut	IIYDRKFLMQARNSPV	9	E	Q	mut_00444	wt_00002	CAGCCTCTTCATCTGGCATTATTTATGACAGGAAATTCCTGATGCAAGCTCGGAATTCACCCGTAGGTGGAGGATCCGGAG	1	1.7448e-06	1
EIF4E	EIF4E_eIF4E__P06730_1_217	Q13541	EIF4EBP1	Eukaryotic translation initiation factor 4E-binding protein 1	52	67	mut	IIYDRKFLMRARNSPV	9	E	R	mut_00445	wt_00002	CAGCCTCTTCATCTGGCATTATCTATGATCGTAAATTTCTCATGAGGGCGCGCAATAGTCCAGTCGGTGGAGGATCCGGAG	5	8.72402e-06	1
EIF4E	EIF4E_eIF4E__P06730_1_217	Q13541	EIF4EBP1	Eukaryotic translation initiation factor 4E-binding protein 1	52	67	mut	IIYDRKFLMSARNSPV	9	E	S	mut_00446	wt_00002	CAGCCTCTTCATCTGGCATAATATATGACAGGAAGTTTCTGATGAGCGCCAGAAACAGCCCAGTGGGTGGAGGATCCGGAG	3	5.23441e-06	1
EIF4E	EIF4E_eIF4E__P06730_1_217	Q13541	EIF4EBP1	Eukaryotic translation initiation factor 4E-binding protein 1	52	67	mut	IIYDRKFLMTARNSPV	9	E	T	mut_00447	wt_00002	CAGCCTCTTCATCTGGCATTATTTATGACAGGAAGTTCTTAATGACGGCTCGAAATAGCCCAGTAGGTGGAGGATCCGGAG	3	5.23441e-06	1
EIF4E	EIF4E_eIF4E__P06730_1_217	Q13541	EIF4EBP1	Eukaryotic translation initiation factor 4E-binding protein 1	52	67	mut	IIYDRKFLMVARNSPV	9	E	V	mut_00448	wt_00002	CAGCCTCTTCATCTGGCATCATATACGACAGAAAATTCCTCATGGTGGCGCGAAATTCTCCCGTCGGTGGAGGATCCGGAG	8	1.39584e-05	1
EIF4E	EIF4E_eIF4E__P06730_1_217	Q13541	EIF4EBP1	Eukaryotic translation initiation factor 4E-binding protein 1	52	67	mut	IIYDRKFLMWARNSPV	9	E	W	mut_00449	wt_00002	CAGCCTCTTCATCTGGCATAATCTATGATCGAAAATTCCTCATGTGGGCGCGCAACAGCCCCGTGGGTGGAGGATCCGGAG	13	2.26825e-05	1
EIF4E	EIF4E_eIF4E__P06730_1_217	Q13541	EIF4EBP1	Eukaryotic translation initiation factor 4E-binding protein 1	52	67	mut	IIYDRKFLMYARNSPV	9	E	Y	mut_00450	wt_00002	CAGCCTCTTCATCTGGCATCATCTATGATCGCAAATTCCTAATGTATGCCAGGAACTCCCCAGTTGGTGGAGGATCCGGAG	27	4.71097e-05	1
EIF4E	EIF4E_eIF4E__P06730_1_217	Q13541	EIF4EBP1	Eukaryotic translation initiation factor 4E-binding protein 1	52	67	mut	IIYDRKFLMEDRNSPV	10	C	D	mut_00451	wt_00002	CAGCCTCTTCATCTGGCATTATCTACGATAGGAAGTTCCTTATGGAGGATCGTAATTCACCCGTAGGTGGAGGATCCGGAG	7	1.22136e-05	1
EIF4E	EIF4E_eIF4E__P06730_1_217	Q13541	EIF4EBP1	Eukaryotic translation initiation factor 4E-binding protein 1	52	67	mut	IIYDRKFLMEERNSPV	10	C	E	mut_00452	wt_00002	CAGCCTCTTCATCTGGCATTATTTACGACCGCAAGTTTCTCATGGAGGAGAGAAATTCTCCCGTGGGTGGAGGATCCGGAG	1	1.7448e-06	1
EIF4E	EIF4E_eIF4E__P06730_1_217	Q13541	EIF4EBP1	Eukaryotic translation initiation factor 4E-binding protein 1	52	67	mut	IIYDRKFLMEFRNSPV	10	C	F	mut_00453	wt_00002	CAGCCTCTTCATCTGGCATTATCTACGATAGAAAGTTTCTAATGGAGTTCAGGAATTCGCCCGTAGGTGGAGGATCCGGAG	2	3.48961e-06	1
EIF4E	EIF4E_eIF4E__P06730_1_217	Q13541	EIF4EBP1	Eukaryotic translation initiation factor 4E-binding protein 1	52	67	mut	IIYDRKFLMEGRNSPV	10	C	G	mut_00454	wt_00002	CAGCCTCTTCATCTGGCATCATTTATGATAGAAAGTTCCTAATGGAGGGGCGTAACAGCCCAGTAGGTGGAGGATCCGGAG	7	1.22136e-05	1
EIF4E	EIF4E_eIF4E__P06730_1_217	Q13541	EIF4EBP1	Eukaryotic translation initiation factor 4E-binding protein 1	52	67	mut	IIYDRKFLMEHRNSPV	10	C	H	mut_00455	wt_00002	CAGCCTCTTCATCTGGCATCATTTACGATCGGAAGTTCCTCATGGAGCACAGAAACTCCCCCGTGGGTGGAGGATCCGGAG	21	3.66409e-05	1
EIF4E	EIF4E_eIF4E__P06730_1_217	Q13541	EIF4EBP1	Eukaryotic translation initiation factor 4E-binding protein 1	52	67	mut	IIYDRKFLMEIRNSPV	10	C	I	mut_00456	wt_00002	CAGCCTCTTCATCTGGCATTATCTATGATCGAAAGTTTCTAATGGAAATACGGAATTCCCCCGTCGGTGGAGGATCCGGAG	4	6.97922e-06	1
EIF4E	EIF4E_eIF4E__P06730_1_217	Q13541	EIF4EBP1	Eukaryotic translation initiation factor 4E-binding protein 1	52	67	mut	IIYDRKFLMEKRNSPV	10	C	K	mut_00457	wt_00002	CAGCCTCTTCATCTGGCATTATCTACGACCGTAAGTTTCTAATGGAGAAGCGCAACTCGCCGGTGGGTGGAGGATCCGGAG	13	2.26825e-05	1
EIF4E	EIF4E_eIF4E__P06730_1_217	Q13541	EIF4EBP1	Eukaryotic translation initiation factor 4E-binding protein 1	52	67	mut	IIYDRKFLMELRNSPV	10	C	L	mut_00458	wt_00002	CAGCCTCTTCATCTGGCATTATCTATGATCGGAAATTCCTCATGGAACTAAGAAACTCCCCAGTAGGTGGAGGATCCGGAG	2	3.48961e-06	1
EIF4E	EIF4E_eIF4E__P06730_1_217	Q13541	EIF4EBP1	Eukaryotic translation initiation factor 4E-binding protein 1	52	67	mut	IIYDRKFLMEMRNSPV	10	C	M	mut_00459	wt_00002	CAGCCTCTTCATCTGGCATTATCTATGATCGAAAATTCCTAATGGAGATGCGTAATTCGCCGGTTGGTGGAGGATCCGGAG	8	1.39584e-05	1
EIF4E	EIF4E_eIF4E__P06730_1_217	Q13541	EIF4EBP1	Eukaryotic translation initiation factor 4E-binding protein 1	52	67	mut	IIYDRKFLMENRNSPV	10	C	N	mut_00460	wt_00002	CAGCCTCTTCATCTGGCATAATCTATGATCGCAAATTTCTAATGGAGAATCGGAATAGTCCAGTAGGTGGAGGATCCGGAG	3	5.23441e-06	1
EIF4E	EIF4E_eIF4E__P06730_1_217	Q13541	EIF4EBP1	Eukaryotic translation initiation factor 4E-binding protein 1	52	67	mut	IIYDRKFLMEPRNSPV	10	C	P	mut_00461	wt_00002	CAGCCTCTTCATCTGGCATTATCTATGACCGCAAATTTCTTATGGAGCCACGAAACTCCCCAGTCGGTGGAGGATCCGGAG	5	8.72402e-06	1
EIF4E	EIF4E_eIF4E__P06730_1_217	Q13541	EIF4EBP1	Eukaryotic translation initiation factor 4E-binding protein 1	52	67	mut	IIYDRKFLMEQRNSPV	10	C	Q	mut_00462	wt_00002	CAGCCTCTTCATCTGGCATTATATACGACAGGAAATTCCTTATGGAACAACGTAACTCTCCGGTAGGTGGAGGATCCGGAG	4	6.97922e-06	1
EIF4E	EIF4E_eIF4E__P06730_1_217	Q13541	EIF4EBP1	Eukaryotic translation initiation factor 4E-binding protein 1	52	67	mut	IIYDRKFLMERRNSPV	10	C	R	mut_00463	wt_00002	CAGCCTCTTCATCTGGCATTATTTATGATCGGAAATTTCTTATGGAGCGACGCAATTCACCGGTAGGTGGAGGATCCGGAG	0	0	0
EIF4E	EIF4E_eIF4E__P06730_1_217	Q13541	EIF4EBP1	Eukaryotic translation initiation factor 4E-binding protein 1	52	67	mut	IIYDRKFLMESRNSPV	10	C	S	mut_00464	wt_00002	CAGCCTCTTCATCTGGCATCATCTACGACAGAAAGTTCCTCATGGAATCGCGAAACTCTCCTGTGGGTGGAGGATCCGGAG	47	8.20058e-05	1
EIF4E	EIF4E_eIF4E__P06730_1_217	Q13541	EIF4EBP1	Eukaryotic translation initiation factor 4E-binding protein 1	52	67	mut	IIYDRKFLMETRNSPV	10	C	T	mut_00465	wt_00002	CAGCCTCTTCATCTGGCATAATATATGACCGCAAATTCCTCATGGAGACCAGAAACAGTCCCGTAGGTGGAGGATCCGGAG	4	6.97922e-06	1
EIF4E	EIF4E_eIF4E__P06730_1_217	Q13541	EIF4EBP1	Eukaryotic translation initiation factor 4E-binding protein 1	52	67	mut	IIYDRKFLMEVRNSPV	10	C	V	mut_00466	wt_00002	CAGCCTCTTCATCTGGCATTATCTACGACCGCAAATTCCTAATGGAGGTACGCAATAGCCCAGTCGGTGGAGGATCCGGAG	13	2.26825e-05	1
EIF4E	EIF4E_eIF4E__P06730_1_217	Q13541	EIF4EBP1	Eukaryotic translation initiation factor 4E-binding protein 1	52	67	mut	IIYDRKFLMEWRNSPV	10	C	W	mut_00467	wt_00002	CAGCCTCTTCATCTGGCATTATTTACGATCGCAAATTCCTTATGGAGTGGCGCAACTCCCCAGTGGGTGGAGGATCCGGAG	12	2.09377e-05	1
EIF4E	EIF4E_eIF4E__P06730_1_217	Q13541	EIF4EBP1	Eukaryotic translation initiation factor 4E-binding protein 1	52	67	mut	IIYDRKFLMEYRNSPV	10	C	Y	mut_00468	wt_00002	CAGCCTCTTCATCTGGCATTATATACGATCGCAAATTCCTCATGGAGTATCGAAATTCGCCAGTGGGTGGAGGATCCGGAG	12	2.09377e-05	1
EIF4E	EIF4E_eIF4E__P06730_1_217	Q13541	EIF4EBP1	Eukaryotic translation initiation factor 4E-binding protein 1	52	67	mut	IIYDRKFLMEAANSPV	11	R	A	mut_00469	wt_00002	CAGCCTCTTCATCTGGCATAATATATGACAGAAAATTCCTTATGGAGGCAGCCAACTCCCCTGTGGGTGGAGGATCCGGAG	2	3.48961e-06	1
EIF4E	EIF4E_eIF4E__P06730_1_217	Q13541	EIF4EBP1	Eukaryotic translation initiation factor 4E-binding protein 1	52	67	mut	IIYDRKFLMEADNSPV	11	R	D	mut_00470	wt_00002	CAGCCTCTTCATCTGGCATAATTTACGACCGTAAATTCCTTATGGAGGCGGACAATAGTCCTGTAGGTGGAGGATCCGGAG	7	1.22136e-05	1
EIF4E	EIF4E_eIF4E__P06730_1_217	Q13541	EIF4EBP1	Eukaryotic translation initiation factor 4E-binding protein 1	52	67	mut	IIYDRKFLMEAENSPV	11	R	E	mut_00471	wt_00002	CAGCCTCTTCATCTGGCATTATCTATGATCGTAAGTTTCTAATGGAAGCCGAGAATTCGCCTGTTGGTGGAGGATCCGGAG	6	1.04688e-05	1
EIF4E	EIF4E_eIF4E__P06730_1_217	Q13541	EIF4EBP1	Eukaryotic translation initiation factor 4E-binding protein 1	52	67	mut	IIYDRKFLMEAFNSPV	11	R	F	mut_00472	wt_00002	CAGCCTCTTCATCTGGCATTATCTATGACCGAAAGTTCCTTATGGAAGCGTTCAATTCCCCTGTTGGTGGAGGATCCGGAG	7	1.22136e-05	1
EIF4E	EIF4E_eIF4E__P06730_1_217	Q13541	EIF4EBP1	Eukaryotic translation initiation factor 4E-binding protein 1	52	67	mut	IIYDRKFLMEAGNSPV	11	R	G	mut_00473	wt_00002	CAGCCTCTTCATCTGGCATAATATATGATCGAAAGTTCCTCATGGAAGCTGGTAACAGTCCCGTTGGTGGAGGATCCGGAG	4	6.97922e-06	1
EIF4E	EIF4E_eIF4E__P06730_1_217	Q13541	EIF4EBP1	Eukaryotic translation initiation factor 4E-binding protein 1	52	67	mut	IIYDRKFLMEAHNSPV	11	R	H	mut_00474	wt_00002	CAGCCTCTTCATCTGGCATCATCTACGATCGGAAATTTCTGATGGAGGCGCATAATAGTCCCGTTGGTGGAGGATCCGGAG	23	4.01305e-05	1
EIF4E	EIF4E_eIF4E__P06730_1_217	Q13541	EIF4EBP1	Eukaryotic translation initiation factor 4E-binding protein 1	52	67	mut	IIYDRKFLMEAINSPV	11	R	I	mut_00475	wt_00002	CAGCCTCTTCATCTGGCATAATCTACGACAGGAAATTTCTAATGGAAGCGATAAACAGCCCCGTGGGTGGAGGATCCGGAG	5	8.72402e-06	1
EIF4E	EIF4E_eIF4E__P06730_1_217	Q13541	EIF4EBP1	Eukaryotic translation initiation factor 4E-binding protein 1	52	67	mut	IIYDRKFLMEAKNSPV	11	R	K	mut_00476	wt_00002	CAGCCTCTTCATCTGGCATTATCTATGATCGAAAATTCTTGATGGAGGCAAAAAACAGCCCAGTCGGTGGAGGATCCGGAG	3	5.23441e-06	1
EIF4E	EIF4E_eIF4E__P06730_1_217	Q13541	EIF4EBP1	Eukaryotic translation initiation factor 4E-binding protein 1	52	67	mut	IIYDRKFLMEALNSPV	11	R	L	mut_00477	wt_00002	CAGCCTCTTCATCTGGCATCATCTACGATCGCAAATTTCTAATGGAGGCGTTAAATTCGCCTGTAGGTGGAGGATCCGGAG	14	2.44273e-05	1
EIF4E	EIF4E_eIF4E__P06730_1_217	Q13541	EIF4EBP1	Eukaryotic translation initiation factor 4E-binding protein 1	52	67	mut	IIYDRKFLMEAMNSPV	11	R	M	mut_00478	wt_00002	CAGCCTCTTCATCTGGCATAATTTATGACCGAAAATTCCTGATGGAAGCAATGAATAGCCCTGTCGGTGGAGGATCCGGAG	3	5.23441e-06	1
EIF4E	EIF4E_eIF4E__P06730_1_217	Q13541	EIF4EBP1	Eukaryotic translation initiation factor 4E-binding protein 1	52	67	mut	IIYDRKFLMEANNSPV	11	R	N	mut_00479	wt_00002	CAGCCTCTTCATCTGGCATCATCTATGACCGGAAGTTCTTGATGGAGGCTAACAATTCACCAGTGGGTGGAGGATCCGGAG	26	4.53649e-05	1
EIF4E	EIF4E_eIF4E__P06730_1_217	Q13541	EIF4EBP1	Eukaryotic translation initiation factor 4E-binding protein 1	52	67	mut	IIYDRKFLMEAPNSPV	11	R	P	mut_00480	wt_00002	CAGCCTCTTCATCTGGCATCATTTATGATAGGAAGTTTCTTATGGAGGCCCCAAATTCTCCGGTAGGTGGAGGATCCGGAG	2	3.48961e-06	1
EIF4E	EIF4E_eIF4E__P06730_1_217	Q13541	EIF4EBP1	Eukaryotic translation initiation factor 4E-binding protein 1	52	67	mut	IIYDRKFLMEAQNSPV	11	R	Q	mut_00481	wt_00002	CAGCCTCTTCATCTGGCATAATATACGATCGGAAATTCCTTATGGAAGCACAGAACTCCCCAGTGGGTGGAGGATCCGGAG	7	1.22136e-05	1
EIF4E	EIF4E_eIF4E__P06730_1_217	Q13541	EIF4EBP1	Eukaryotic translation initiation factor 4E-binding protein 1	52	67	mut	IIYDRKFLMEASNSPV	11	R	S	mut_00482	wt_00002	CAGCCTCTTCATCTGGCATAATCTATGACCGCAAGTTCTTAATGGAGGCTTCTAACTCTCCTGTCGGTGGAGGATCCGGAG	5	8.72402e-06	1
EIF4E	EIF4E_eIF4E__P06730_1_217	Q13541	EIF4EBP1	Eukaryotic translation initiation factor 4E-binding protein 1	52	67	mut	IIYDRKFLMEATNSPV	11	R	T	mut_00483	wt_00002	CAGCCTCTTCATCTGGCATCATTTACGACCGCAAATTTTTAATGGAGGCAACTAACTCTCCAGTGGGTGGAGGATCCGGAG	7	1.22136e-05	1
EIF4E	EIF4E_eIF4E__P06730_1_217	Q13541	EIF4EBP1	Eukaryotic translation initiation factor 4E-binding protein 1	52	67	mut	IIYDRKFLMEAVNSPV	11	R	V	mut_00484	wt_00002	CAGCCTCTTCATCTGGCATAATCTACGATCGCAAATTTCTGATGGAGGCTGTGAATAGCCCAGTCGGTGGAGGATCCGGAG	14	2.44273e-05	1
EIF4E	EIF4E_eIF4E__P06730_1_217	Q13541	EIF4EBP1	Eukaryotic translation initiation factor 4E-binding protein 1	52	67	mut	IIYDRKFLMEAWNSPV	11	R	W	mut_00485	wt_00002	CAGCCTCTTCATCTGGCATTATCTATGACAGGAAATTCCTAATGGAAGCGTGGAACTCCCCCGTTGGTGGAGGATCCGGAG	8	1.39584e-05	1
EIF4E	EIF4E_eIF4E__P06730_1_217	Q13541	EIF4EBP1	Eukaryotic translation initiation factor 4E-binding protein 1	52	67	mut	IIYDRKFLMEAYNSPV	11	R	Y	mut_00486	wt_00002	CAGCCTCTTCATCTGGCATCATATACGATAGGAAGTTTCTTATGGAAGCGTACAACAGCCCTGTCGGTGGAGGATCCGGAG	20	3.48961e-05	1
EIF4E	EIF4E_eIF4E__P06730_1_217	Q13541	EIF4EBP1	Eukaryotic translation initiation factor 4E-binding protein 1	52	67	mut	IIYDRKFLMEARASPV	12	N	A	mut_00487	wt_00002	CAGCCTCTTCATCTGGCATTATATATGATCGCAAATTCCTTATGGAGGCGCGCGCCAGCCCAGTGGGTGGAGGATCCGGAG	9	1.57032e-05	1
EIF4E	EIF4E_eIF4E__P06730_1_217	Q13541	EIF4EBP1	Eukaryotic translation initiation factor 4E-binding protein 1	52	67	mut	IIYDRKFLMEARDSPV	12	N	D	mut_00488	wt_00002	CAGCCTCTTCATCTGGCATCATTTATGATCGCAAGTTCCTTATGGAAGCAAGAGACAGCCCCGTTGGTGGAGGATCCGGAG	19	3.31513e-05	1
EIF4E	EIF4E_eIF4E__P06730_1_217	Q13541	EIF4EBP1	Eukaryotic translation initiation factor 4E-binding protein 1	52	67	mut	IIYDRKFLMEARESPV	12	N	E	mut_00489	wt_00002	CAGCCTCTTCATCTGGCATCATTTACGATCGGAAATTCTTAATGGAGGCGAGGGAAAGTCCAGTAGGTGGAGGATCCGGAG	5	8.72402e-06	1
EIF4E	EIF4E_eIF4E__P06730_1_217	Q13541	EIF4EBP1	Eukaryotic translation initiation factor 4E-binding protein 1	52	67	mut	IIYDRKFLMEARFSPV	12	N	F	mut_00490	wt_00002	CAGCCTCTTCATCTGGCATTATCTATGATCGAAAGTTTCTGATGGAAGCAAGATTCTCACCCGTGGGTGGAGGATCCGGAG	3	5.23441e-06	1
EIF4E	EIF4E_eIF4E__P06730_1_217	Q13541	EIF4EBP1	Eukaryotic translation initiation factor 4E-binding protein 1	52	67	mut	IIYDRKFLMEARGSPV	12	N	G	mut_00491	wt_00002	CAGCCTCTTCATCTGGCATAATATATGACCGCAAATTTCTGATGGAAGCACGCGGCTCCCCAGTCGGTGGAGGATCCGGAG	11	1.91929e-05	1
EIF4E	EIF4E_eIF4E__P06730_1_217	Q13541	EIF4EBP1	Eukaryotic translation initiation factor 4E-binding protein 1	52	67	mut	IIYDRKFLMEARHSPV	12	N	H	mut_00492	wt_00002	CAGCCTCTTCATCTGGCATAATATATGACCGGAAGTTTCTCATGGAAGCGCGGCATAGTCCCGTTGGTGGAGGATCCGGAG	15	2.61721e-05	1
EIF4E	EIF4E_eIF4E__P06730_1_217	Q13541	EIF4EBP1	Eukaryotic translation initiation factor 4E-binding protein 1	52	67	mut	IIYDRKFLMEARISPV	12	N	I	mut_00493	wt_00002	CAGCCTCTTCATCTGGCATTATATATGATAGAAAGTTCCTTATGGAGGCACGAATTTCTCCGGTAGGTGGAGGATCCGGAG	5	8.72402e-06	1
EIF4E	EIF4E_eIF4E__P06730_1_217	Q13541	EIF4EBP1	Eukaryotic translation initiation factor 4E-binding protein 1	52	67	mut	IIYDRKFLMEARKSPV	12	N	K	mut_00494	wt_00002	CAGCCTCTTCATCTGGCATCATCTACGATCGCAAATTCCTGATGGAAGCGCGTAAGTCCCCCGTGGGTGGAGGATCCGGAG	55	9.59643e-05	1
EIF4E	EIF4E_eIF4E__P06730_1_217	Q13541	EIF4EBP1	Eukaryotic translation initiation factor 4E-binding protein 1	52	67	mut	IIYDRKFLMEARLSPV	12	N	L	mut_00495	wt_00002	CAGCCTCTTCATCTGGCATAATCTACGATCGAAAATTCCTTATGGAGGCTAGACTCTCTCCGGTGGGTGGAGGATCCGGAG	12	2.09377e-05	1
EIF4E	EIF4E_eIF4E__P06730_1_217	Q13541	EIF4EBP1	Eukaryotic translation initiation factor 4E-binding protein 1	52	67	mut	IIYDRKFLMEARMSPV	12	N	M	mut_00496	wt_00002	CAGCCTCTTCATCTGGCATCATCTATGATAGGAAATTCCTAATGGAGGCACGGATGTCCCCAGTAGGTGGAGGATCCGGAG	19	3.31513e-05	1
EIF4E	EIF4E_eIF4E__P06730_1_217	Q13541	EIF4EBP1	Eukaryotic translation initiation factor 4E-binding protein 1	52	67	mut	IIYDRKFLMEARPSPV	12	N	P	mut_00497	wt_00002	CAGCCTCTTCATCTGGCATAATATATGATAGAAAGTTTCTTATGGAGGCGCGCCCATCCCCAGTAGGTGGAGGATCCGGAG	1	1.7448e-06	1
EIF4E	EIF4E_eIF4E__P06730_1_217	Q13541	EIF4EBP1	Eukaryotic translation initiation factor 4E-binding protein 1	52	67	mut	IIYDRKFLMEARQSPV	12	N	Q	mut_00498	wt_00002	CAGCCTCTTCATCTGGCATCATTTATGACAGAAAATTTCTTATGGAGGCCCGGCAGTCACCTGTTGGTGGAGGATCCGGAG	2	3.48961e-06	1
EIF4E	EIF4E_eIF4E__P06730_1_217	Q13541	EIF4EBP1	Eukaryotic translation initiation factor 4E-binding protein 1	52	67	mut	IIYDRKFLMEARRSPV	12	N	R	mut_00499	wt_00002	CAGCCTCTTCATCTGGCATCATATACGATCGTAAGTTCCTAATGGAGGCCCGAAGGTCCCCTGTGGGTGGAGGATCCGGAG	16	2.79169e-05	1
EIF4E	EIF4E_eIF4E__P06730_1_217	Q13541	EIF4EBP1	Eukaryotic translation initiation factor 4E-binding protein 1	52	67	mut	IIYDRKFLMEARSSPV	12	N	S	mut_00500	wt_00002	CAGCCTCTTCATCTGGCATCATCTACGACAGGAAATTTCTAATGGAGGCACGCTCATCCCCAGTGGGTGGAGGATCCGGAG	59	0.000102943	1
EIF4E	EIF4E_eIF4E__P06730_1_217	Q13541	EIF4EBP1	Eukaryotic translation initiation factor 4E-binding protein 1	52	67	mut	IIYDRKFLMEARTSPV	12	N	T	mut_00501	wt_00002	CAGCCTCTTCATCTGGCATAATTTATGATCGAAAGTTTTTGATGGAGGCGCGTACAAGCCCTGTTGGTGGAGGATCCGGAG	0	0	1
EIF4E	EIF4E_eIF4E__P06730_1_217	Q13541	EIF4EBP1	Eukaryotic translation initiation factor 4E-binding protein 1	52	67	mut	IIYDRKFLMEARVSPV	12	N	V	mut_00502	wt_00002	CAGCCTCTTCATCTGGCATAATTTATGACCGAAAGTTCCTTATGGAAGCACGCGTAAGCCCAGTTGGTGGAGGATCCGGAG	9	1.57032e-05	1
EIF4E	EIF4E_eIF4E__P06730_1_217	Q13541	EIF4EBP1	Eukaryotic translation initiation factor 4E-binding protein 1	52	67	mut	IIYDRKFLMEARWSPV	12	N	W	mut_00503	wt_00002	CAGCCTCTTCATCTGGCATAATCTATGATAGAAAATTCCTGATGGAAGCCAGGTGGAGTCCTGTAGGTGGAGGATCCGGAG	5	8.72402e-06	1
EIF4E	EIF4E_eIF4E__P06730_1_217	Q13541	EIF4EBP1	Eukaryotic translation initiation factor 4E-binding protein 1	52	67	mut	IIYDRKFLMEARYSPV	12	N	Y	mut_00504	wt_00002	CAGCCTCTTCATCTGGCATTATCTATGACCGGAAGTTCTTAATGGAGGCTCGCTATTCCCCAGTGGGTGGAGGATCCGGAG	12	2.09377e-05	1
EIF4E	EIF4E_eIF4E__P06730_1_217	Q13541	EIF4EBP1	Eukaryotic translation initiation factor 4E-binding protein 1	52	67	mut	IIYDRKFLMEARNAPV	13	S	A	mut_00505	wt_00002	CAGCCTCTTCATCTGGCATTATCTACGATCGCAAGTTCCTCATGGAAGCAAGAAACGCTCCGGTCGGTGGAGGATCCGGAG	14	2.44273e-05	1
EIF4E	EIF4E_eIF4E__P06730_1_217	Q13541	EIF4EBP1	Eukaryotic translation initiation factor 4E-binding protein 1	52	67	mut	IIYDRKFLMEARNDPV	13	S	D	mut_00506	wt_00002	CAGCCTCTTCATCTGGCATTATATACGACCGAAAATTTTTAATGGAAGCTCGTAATGATCCGGTAGGTGGAGGATCCGGAG	2	3.48961e-06	1
EIF4E	EIF4E_eIF4E__P06730_1_217	Q13541	EIF4EBP1	Eukaryotic translation initiation factor 4E-binding protein 1	52	67	mut	IIYDRKFLMEARNEPV	13	S	E	mut_00507	wt_00002	CAGCCTCTTCATCTGGCATCATTTACGATCGCAAATTTCTAATGGAAGCCCGGAACGAACCAGTTGGTGGAGGATCCGGAG	4	6.97922e-06	1
EIF4E	EIF4E_eIF4E__P06730_1_217	Q13541	EIF4EBP1	Eukaryotic translation initiation factor 4E-binding protein 1	52	67	mut	IIYDRKFLMEARNFPV	13	S	F	mut_00508	wt_00002	CAGCCTCTTCATCTGGCATCATCTATGATCGGAAATTTCTGATGGAGGCTAGGAACTTCCCAGTTGGTGGAGGATCCGGAG	17	2.96617e-05	1
EIF4E	EIF4E_eIF4E__P06730_1_217	Q13541	EIF4EBP1	Eukaryotic translation initiation factor 4E-binding protein 1	52	67	mut	IIYDRKFLMEARNGPV	13	S	G	mut_00509	wt_00002	CAGCCTCTTCATCTGGCATAATTTATGACCGAAAATTCCTCATGGAGGCCCGGAATGGGCCTGTTGGTGGAGGATCCGGAG	0	0	1
EIF4E	EIF4E_eIF4E__P06730_1_217	Q13541	EIF4EBP1	Eukaryotic translation initiation factor 4E-binding protein 1	52	67	mut	IIYDRKFLMEARNHPV	13	S	H	mut_00510	wt_00002	CAGCCTCTTCATCTGGCATAATATATGATAGGAAGTTTCTCATGGAGGCCAGAAATCACCCAGTCGGTGGAGGATCCGGAG	0	0	1
EIF4E	EIF4E_eIF4E__P06730_1_217	Q13541	EIF4EBP1	Eukaryotic translation initiation factor 4E-binding protein 1	52	67	mut	IIYDRKFLMEARNIPV	13	S	I	mut_00511	wt_00002	CAGCCTCTTCATCTGGCATTATTTATGATCGCAAATTCCTCATGGAGGCGCGCAACATACCGGTGGGTGGAGGATCCGGAG	5	8.72402e-06	1
EIF4E	EIF4E_eIF4E__P06730_1_217	Q13541	EIF4EBP1	Eukaryotic translation initiation factor 4E-binding protein 1	52	67	mut	IIYDRKFLMEARNKPV	13	S	K	mut_00512	wt_00002	CAGCCTCTTCATCTGGCATAATATATGACCGCAAGTTTCTCATGGAAGCCAGAAACAAACCCGTGGGTGGAGGATCCGGAG	4	6.97922e-06	1
EIF4E	EIF4E_eIF4E__P06730_1_217	Q13541	EIF4EBP1	Eukaryotic translation initiation factor 4E-binding protein 1	52	67	mut	IIYDRKFLMEARNLPV	13	S	L	mut_00513	wt_00002	CAGCCTCTTCATCTGGCATTATATACGACCGCAAATTCCTAATGGAAGCCAGAAATCTTCCAGTAGGTGGAGGATCCGGAG	2	3.48961e-06	1
EIF4E	EIF4E_eIF4E__P06730_1_217	Q13541	EIF4EBP1	Eukaryotic translation initiation factor 4E-binding protein 1	52	67	mut	IIYDRKFLMEARNMPV	13	S	M	mut_00514	wt_00002	CAGCCTCTTCATCTGGCATCATTTACGATCGAAAATTCCTTATGGAGGCCCGCAACATGCCGGTGGGTGGAGGATCCGGAG	11	1.91929e-05	1
EIF4E	EIF4E_eIF4E__P06730_1_217	Q13541	EIF4EBP1	Eukaryotic translation initiation factor 4E-binding protein 1	52	67	mut	IIYDRKFLMEARNNPV	13	S	N	mut_00515	wt_00002	CAGCCTCTTCATCTGGCATTATATACGACCGCAAATTTCTGATGGAGGCGCGAAACAACCCAGTCGGTGGAGGATCCGGAG	5	8.72402e-06	1
EIF4E	EIF4E_eIF4E__P06730_1_217	Q13541	EIF4EBP1	Eukaryotic translation initiation factor 4E-binding protein 1	52	67	mut	IIYDRKFLMEARNPPV	13	S	P	mut_00516	wt_00002	CAGCCTCTTCATCTGGCATCATATACGATAGGAAATTTCTGATGGAGGCTCGGAACCCCCCAGTGGGTGGAGGATCCGGAG	13	2.26825e-05	1
EIF4E	EIF4E_eIF4E__P06730_1_217	Q13541	EIF4EBP1	Eukaryotic translation initiation factor 4E-binding protein 1	52	67	mut	IIYDRKFLMEARNQPV	13	S	Q	mut_00517	wt_00002	CAGCCTCTTCATCTGGCATCATTTACGATCGAAAGTTTCTGATGGAAGCTAGAAATCAGCCAGTAGGTGGAGGATCCGGAG	4	6.97922e-06	1
EIF4E	EIF4E_eIF4E__P06730_1_217	Q13541	EIF4EBP1	Eukaryotic translation initiation factor 4E-binding protein 1	52	67	mut	IIYDRKFLMEARNRPV	13	S	R	mut_00518	wt_00002	CAGCCTCTTCATCTGGCATCATATATGATAGAAAATTCCTGATGGAAGCTAGGAATAGACCCGTAGGTGGAGGATCCGGAG	0	0	1
EIF4E	EIF4E_eIF4E__P06730_1_217	Q13541	EIF4EBP1	Eukaryotic translation initiation factor 4E-binding protein 1	52	67	mut	IIYDRKFLMEARNTPV	13	S	T	mut_00519	wt_00002	CAGCCTCTTCATCTGGCATCATATACGATCGAAAATTCTTGATGGAGGCCAGGAATACACCTGTCGGTGGAGGATCCGGAG	12	2.09377e-05	1
EIF4E	EIF4E_eIF4E__P06730_1_217	Q13541	EIF4EBP1	Eukaryotic translation initiation factor 4E-binding protein 1	52	67	mut	IIYDRKFLMEARNVPV	13	S	V	mut_00520	wt_00002	CAGCCTCTTCATCTGGCATAATATATGATAGGAAATTCCTGATGGAGGCCCGTAATGTGCCCGTAGGTGGAGGATCCGGAG	3	5.23441e-06	1
EIF4E	EIF4E_eIF4E__P06730_1_217	Q13541	EIF4EBP1	Eukaryotic translation initiation factor 4E-binding protein 1	52	67	mut	IIYDRKFLMEARNWPV	13	S	W	mut_00521	wt_00002	CAGCCTCTTCATCTGGCATCATCTACGATCGGAAGTTTCTAATGGAAGCTCGGAACTGGCCTGTCGGTGGAGGATCCGGAG	34	5.93234e-05	1
EIF4E	EIF4E_eIF4E__P06730_1_217	Q13541	EIF4EBP1	Eukaryotic translation initiation factor 4E-binding protein 1	52	67	mut	IIYDRKFLMEARNYPV	13	S	Y	mut_00522	wt_00002	CAGCCTCTTCATCTGGCATAATTTACGACCGGAAGTTCCTGATGGAGGCACGTAACTACCCAGTCGGTGGAGGATCCGGAG	13	2.26825e-05	1
EIF4E	EIF4E_eIF4E__P06730_1_217	Q13541	EIF4EBP1	Eukaryotic translation initiation factor 4E-binding protein 1	52	67	mut	IIYDRKFLMEARNSAV	14	P	A	mut_00523	wt_00002	CAGCCTCTTCATCTGGCATCATTTATGACCGAAAATTCCTCATGGAAGCTCGTAACAGCGCTGTTGGTGGAGGATCCGGAG	26	4.53649e-05	1
EIF4E	EIF4E_eIF4E__P06730_1_217	Q13541	EIF4EBP1	Eukaryotic translation initiation factor 4E-binding protein 1	52	67	mut	IIYDRKFLMEARNSDV	14	P	D	mut_00524	wt_00002	CAGCCTCTTCATCTGGCATCATTTATGATCGTAAATTCCTCATGGAAGCTAGGAATTCCGATGTGGGTGGAGGATCCGGAG	9	1.57032e-05	1
EIF4E	EIF4E_eIF4E__P06730_1_217	Q13541	EIF4EBP1	Eukaryotic translation initiation factor 4E-binding protein 1	52	67	mut	IIYDRKFLMEARNSEV	14	P	E	mut_00525	wt_00002	CAGCCTCTTCATCTGGCATCATATACGATCGCAAATTTCTGATGGAAGCCCGAAACAGTGAGGTTGGTGGAGGATCCGGAG	24	4.18753e-05	1
EIF4E	EIF4E_eIF4E__P06730_1_217	Q13541	EIF4EBP1	Eukaryotic translation initiation factor 4E-binding protein 1	52	67	mut	IIYDRKFLMEARNSFV	14	P	F	mut_00526	wt_00002	CAGCCTCTTCATCTGGCATTATTTATGACCGCAAGTTCCTGATGGAGGCGCGTAATTCGTTCGTGGGTGGAGGATCCGGAG	21	3.66409e-05	1
EIF4E	EIF4E_eIF4E__P06730_1_217	Q13541	EIF4EBP1	Eukaryotic translation initiation factor 4E-binding protein 1	52	67	mut	IIYDRKFLMEARNSGV	14	P	G	mut_00527	wt_00002	CAGCCTCTTCATCTGGCATAATATACGACCGCAAGTTTCTAATGGAAGCCCGCAATTCTGGTGTGGGTGGAGGATCCGGAG	20	3.48961e-05	1
EIF4E	EIF4E_eIF4E__P06730_1_217	Q13541	EIF4EBP1	Eukaryotic translation initiation factor 4E-binding protein 1	52	67	mut	IIYDRKFLMEARNSHV	14	P	H	mut_00528	wt_00002	CAGCCTCTTCATCTGGCATTATATACGACAGGAAGTTCCTGATGGAAGCTAGAAACAGCCACGTCGGTGGAGGATCCGGAG	11	1.91929e-05	1
EIF4E	EIF4E_eIF4E__P06730_1_217	Q13541	EIF4EBP1	Eukaryotic translation initiation factor 4E-binding protein 1	52	67	mut	IIYDRKFLMEARNSIV	14	P	I	mut_00529	wt_00002	CAGCCTCTTCATCTGGCATCATTTATGATCGTAAGTTCCTCATGGAGGCGCGGAATAGCATTGTGGGTGGAGGATCCGGAG	18	3.14065e-05	1
EIF4E	EIF4E_eIF4E__P06730_1_217	Q13541	EIF4EBP1	Eukaryotic translation initiation factor 4E-binding protein 1	52	67	mut	IIYDRKFLMEARNSKV	14	P	K	mut_00530	wt_00002	CAGCCTCTTCATCTGGCATCATTTACGACCGAAAATTTCTCATGGAAGCTAGAAATAGCAAAGTAGGTGGAGGATCCGGAG	1	1.7448e-06	1
EIF4E	EIF4E_eIF4E__P06730_1_217	Q13541	EIF4EBP1	Eukaryotic translation initiation factor 4E-binding protein 1	52	67	mut	IIYDRKFLMEARNSLV	14	P	L	mut_00531	wt_00002	CAGCCTCTTCATCTGGCATAATCTATGACAGGAAATTCCTCATGGAGGCACGCAACAGTCTGGTAGGTGGAGGATCCGGAG	17	2.96617e-05	1
EIF4E	EIF4E_eIF4E__P06730_1_217	Q13541	EIF4EBP1	Eukaryotic translation initiation factor 4E-binding protein 1	52	67	mut	IIYDRKFLMEARNSMV	14	P	M	mut_00532	wt_00002	CAGCCTCTTCATCTGGCATAATCTATGACAGAAAGTTTCTCATGGAAGCTCGAAACAGCATGGTTGGTGGAGGATCCGGAG	12	2.09377e-05	1
EIF4E	EIF4E_eIF4E__P06730_1_217	Q13541	EIF4EBP1	Eukaryotic translation initiation factor 4E-binding protein 1	52	67	mut	IIYDRKFLMEARNSNV	14	P	N	mut_00533	wt_00002	CAGCCTCTTCATCTGGCATCATATACGACCGTAAGTTTCTGATGGAGGCAAGAAATAGCAACGTAGGTGGAGGATCCGGAG	13	2.26825e-05	1
EIF4E	EIF4E_eIF4E__P06730_1_217	Q13541	EIF4EBP1	Eukaryotic translation initiation factor 4E-binding protein 1	52	67	mut	IIYDRKFLMEARNSQV	14	P	Q	mut_00534	wt_00002	CAGCCTCTTCATCTGGCATCATCTATGATCGAAAATTTCTTATGGAAGCCCGAAATAGTCAAGTCGGTGGAGGATCCGGAG	2	3.48961e-06	1
EIF4E	EIF4E_eIF4E__P06730_1_217	Q13541	EIF4EBP1	Eukaryotic translation initiation factor 4E-binding protein 1	52	67	mut	IIYDRKFLMEARNSRV	14	P	R	mut_00535	wt_00002	CAGCCTCTTCATCTGGCATCATTTACGACAGAAAGTTCTTGATGGAAGCACGAAATTCACGTGTAGGTGGAGGATCCGGAG	21	3.66409e-05	1
EIF4E	EIF4E_eIF4E__P06730_1_217	Q13541	EIF4EBP1	Eukaryotic translation initiation factor 4E-binding protein 1	52	67	mut	IIYDRKFLMEARNSSV	14	P	S	mut_00536	wt_00002	CAGCCTCTTCATCTGGCATTATATACGATCGCAAATTCCTCATGGAAGCCCGCAATAGTTCGGTAGGTGGAGGATCCGGAG	7	1.22136e-05	1
EIF4E	EIF4E_eIF4E__P06730_1_217	Q13541	EIF4EBP1	Eukaryotic translation initiation factor 4E-binding protein 1	52	67	mut	IIYDRKFLMEARNSTV	14	P	T	mut_00537	wt_00002	CAGCCTCTTCATCTGGCATAATCTATGATCGGAAATTTCTGATGGAAGCGCGGAATAGCACGGTAGGTGGAGGATCCGGAG	12	2.09377e-05	1
EIF4E	EIF4E_eIF4E__P06730_1_217	Q13541	EIF4EBP1	Eukaryotic translation initiation factor 4E-binding protein 1	52	67	mut	IIYDRKFLMEARNSVV	14	P	V	mut_00538	wt_00002	CAGCCTCTTCATCTGGCATAATCTACGATAGAAAATTTCTTATGGAGGCCCGGAACTCCGTAGTCGGTGGAGGATCCGGAG	2	3.48961e-06	1
EIF4E	EIF4E_eIF4E__P06730_1_217	Q13541	EIF4EBP1	Eukaryotic translation initiation factor 4E-binding protein 1	52	67	mut	IIYDRKFLMEARNSWV	14	P	W	mut_00539	wt_00002	CAGCCTCTTCATCTGGCATTATCTACGATCGGAAGTTCCTAATGGAAGCAAGGAATTCATGGGTAGGTGGAGGATCCGGAG	10	1.7448e-05	1
EIF4E	EIF4E_eIF4E__P06730_1_217	Q13541	EIF4EBP1	Eukaryotic translation initiation factor 4E-binding protein 1	52	67	mut	IIYDRKFLMEARNSYV	14	P	Y	mut_00540	wt_00002	CAGCCTCTTCATCTGGCATAATCTATGACAGAAAGTTCCTTATGGAGGCGCGCAATTCATACGTAGGTGGAGGATCCGGAG	5	8.72402e-06	1
EIF4E	EIF4E_eIF4E__P06730_1_217	Q04637	EIF4G1	Eukaryotic translation initiation factor 4 gamma 1	606	621	wt	LEEKKRYDREFLLGFQ				wt_00003		CAGCCTCTTCATCTGGCTTAGAGGAAAAAAAAAGGTACGATAGAGAATTCTTGCTTGGTTTTCAAGGTGGAGGATCCGGAG	6	1.04688e-05	1
EIF4E	EIF4E_eIF4E__P06730_1_217	Q04637	EIF4G1	Eukaryotic translation initiation factor 4 gamma 1	606	621	mut	LAEKKRYDREFLLGFQ	1	E	A	mut_00541	wt_00003	CAGCCTCTTCATCTGGCTTAGCGGAGAAGAAACGCTATGATAGGGAATTCCTCCTCGGTTTTCAAGGTGGAGGATCCGGAG	14	2.44273e-05	1
EIF4E	EIF4E_eIF4E__P06730_1_217	Q04637	EIF4G1	Eukaryotic translation initiation factor 4 gamma 1	606	621	mut	LDEKKRYDREFLLGFQ	1	E	D	mut_00542	wt_00003	CAGCCTCTTCATCTGGCCTCGATGAGAAAAAACGCTATGACCGAGAATTTTTGCTAGGATTCCAGGGTGGAGGATCCGGAG	3	5.23441e-06	1
EIF4E	EIF4E_eIF4E__P06730_1_217	Q04637	EIF4G1	Eukaryotic translation initiation factor 4 gamma 1	606	621	mut	LFEKKRYDREFLLGFQ	1	E	F	mut_00543	wt_00003	CAGCCTCTTCATCTGGCCTGTTTGAGAAAAAACGCTACGATCGAGAATTTCTCCTTGGTTTCCAGGGTGGAGGATCCGGAG	10	1.7448e-05	1
EIF4E	EIF4E_eIF4E__P06730_1_217	Q04637	EIF4G1	Eukaryotic translation initiation factor 4 gamma 1	606	621	mut	LGEKKRYDREFLLGFQ	1	E	G	mut_00544	wt_00003	CAGCCTCTTCATCTGGCCTCGGGGAAAAGAAACGATACGATCGTGAATTCCTATTAGGGTTTCAGGGTGGAGGATCCGGAG	22	3.83857e-05	1
EIF4E	EIF4E_eIF4E__P06730_1_217	Q04637	EIF4G1	Eukaryotic translation initiation factor 4 gamma 1	606	621	mut	LHEKKRYDREFLLGFQ	1	E	H	mut_00545	wt_00003	CAGCCTCTTCATCTGGCCTTCACGAAAAAAAACGCTATGATCGAGAGTTTTTGCTGGGATTCCAAGGTGGAGGATCCGGAG	7	1.22136e-05	1
EIF4E	EIF4E_eIF4E__P06730_1_217	Q04637	EIF4G1	Eukaryotic translation initiation factor 4 gamma 1	606	621	mut	LIEKKRYDREFLLGFQ	1	E	I	mut_00546	wt_00003	CAGCCTCTTCATCTGGCCTAATCGAGAAAAAAAGATACGATCGCGAGTTTCTGCTAGGGTTCCAGGGTGGAGGATCCGGAG	22	3.83857e-05	1
EIF4E	EIF4E_eIF4E__P06730_1_217	Q04637	EIF4G1	Eukaryotic translation initiation factor 4 gamma 1	606	621	mut	LKEKKRYDREFLLGFQ	1	E	K	mut_00547	wt_00003	CAGCCTCTTCATCTGGCCTGAAGGAAAAGAAACGATACGATAGGGAATTTTTGCTGGGATTTCAAGGTGGAGGATCCGGAG	6	1.04688e-05	1
EIF4E	EIF4E_eIF4E__P06730_1_217	Q04637	EIF4G1	Eukaryotic translation initiation factor 4 gamma 1	606	621	mut	LLEKKRYDREFLLGFQ	1	E	L	mut_00548	wt_00003	CAGCCTCTTCATCTGGCCTATTAGAGAAAAAACGGTACGACCGTGAGTTTCTTTTGGGATTTCAAGGTGGAGGATCCGGAG	0	0	1
EIF4E	EIF4E_eIF4E__P06730_1_217	Q04637	EIF4G1	Eukaryotic translation initiation factor 4 gamma 1	606	621	mut	LMEKKRYDREFLLGFQ	1	E	M	mut_00549	wt_00003	CAGCCTCTTCATCTGGCCTGATGGAGAAAAAACGTTATGACAGAGAATTCCTCCTTGGTTTCCAAGGTGGAGGATCCGGAG	9	1.57032e-05	1
EIF4E	EIF4E_eIF4E__P06730_1_217	Q04637	EIF4G1	Eukaryotic translation initiation factor 4 gamma 1	606	621	mut	LNEKKRYDREFLLGFQ	1	E	N	mut_00550	wt_00003	CAGCCTCTTCATCTGGCCTTAACGAAAAGAAACGCTACGATCGAGAGTTTCTTCTGGGTTTTCAGGGTGGAGGATCCGGAG	17	2.96617e-05	1
EIF4E	EIF4E_eIF4E__P06730_1_217	Q04637	EIF4G1	Eukaryotic translation initiation factor 4 gamma 1	606	621	mut	LPEKKRYDREFLLGFQ	1	E	P	mut_00551	wt_00003	CAGCCTCTTCATCTGGCCTACCAGAGAAAAAGCGGTACGACAGAGAATTTCTTCTAGGGTTTCAAGGTGGAGGATCCGGAG	7	1.22136e-05	1
EIF4E	EIF4E_eIF4E__P06730_1_217	Q04637	EIF4G1	Eukaryotic translation initiation factor 4 gamma 1	606	621	mut	LQEKKRYDREFLLGFQ	1	E	Q	mut_00552	wt_00003	CAGCCTCTTCATCTGGCCTTCAGGAGAAGAAGAGGTACGACCGAGAATTCTTGTTAGGCTTTCAGGGTGGAGGATCCGGAG	10	1.7448e-05	1
EIF4E	EIF4E_eIF4E__P06730_1_217	Q04637	EIF4G1	Eukaryotic translation initiation factor 4 gamma 1	606	621	mut	LREKKRYDREFLLGFQ	1	E	R	mut_00553	wt_00003	CAGCCTCTTCATCTGGCCTACGGGAAAAGAAGAGATATGACCGCGAGTTTTTATTAGGCTTCCAAGGTGGAGGATCCGGAG	9	1.57032e-05	1
EIF4E	EIF4E_eIF4E__P06730_1_217	Q04637	EIF4G1	Eukaryotic translation initiation factor 4 gamma 1	606	621	mut	LSEKKRYDREFLLGFQ	1	E	S	mut_00554	wt_00003	CAGCCTCTTCATCTGGCTTGAGCGAGAAGAAGCGGTACGACAGGGAGTTTCTGCTGGGATTCCAAGGTGGAGGATCCGGAG	42	7.32818e-05	1
EIF4E	EIF4E_eIF4E__P06730_1_217	Q04637	EIF4G1	Eukaryotic translation initiation factor 4 gamma 1	606	621	mut	LTEKKRYDREFLLGFQ	1	E	T	mut_00555	wt_00003	CAGCCTCTTCATCTGGCTTAACCGAAAAAAAGCGCTATGACAGAGAGTTTCTGCTTGGATTCCAGGGTGGAGGATCCGGAG	13	2.26825e-05	1
EIF4E	EIF4E_eIF4E__P06730_1_217	Q04637	EIF4G1	Eukaryotic translation initiation factor 4 gamma 1	606	621	mut	LVEKKRYDREFLLGFQ	1	E	V	mut_00556	wt_00003	CAGCCTCTTCATCTGGCTTAGTAGAGAAAAAGCGGTATGATCGAGAATTTTTACTCGGGTTTCAGGGTGGAGGATCCGGAG	4	6.97922e-06	1
EIF4E	EIF4E_eIF4E__P06730_1_217	Q04637	EIF4G1	Eukaryotic translation initiation factor 4 gamma 1	606	621	mut	LWEKKRYDREFLLGFQ	1	E	W	mut_00557	wt_00003	CAGCCTCTTCATCTGGCCTATGGGAAAAGAAGAGATATGACCGGGAGTTTCTGCTAGGGTTCCAGGGTGGAGGATCCGGAG	14	2.44273e-05	1
EIF4E	EIF4E_eIF4E__P06730_1_217	Q04637	EIF4G1	Eukaryotic translation initiation factor 4 gamma 1	606	621	mut	LYEKKRYDREFLLGFQ	1	E	Y	mut_00558	wt_00003	CAGCCTCTTCATCTGGCTTGTACGAGAAAAAGAGGTACGATCGAGAGTTTTTGTTGGGTTTCCAAGGTGGAGGATCCGGAG	11	1.91929e-05	1
EIF4E	EIF4E_eIF4E__P06730_1_217	Q04637	EIF4G1	Eukaryotic translation initiation factor 4 gamma 1	606	621	mut	LEAKKRYDREFLLGFQ	2	E	A	mut_00559	wt_00003	CAGCCTCTTCATCTGGCCTAGAGGCCAAAAAGCGCTATGACAGAGAATTTCTGCTAGGATTCCAGGGTGGAGGATCCGGAG	2	3.48961e-06	1
EIF4E	EIF4E_eIF4E__P06730_1_217	Q04637	EIF4G1	Eukaryotic translation initiation factor 4 gamma 1	606	621	mut	LEDKKRYDREFLLGFQ	2	E	D	mut_00560	wt_00003	CAGCCTCTTCATCTGGCTTAGAGGACAAGAAACGCTACGACAGGGAGTTTCTTCTCGGATTTCAGGGTGGAGGATCCGGAG	22	3.83857e-05	1
EIF4E	EIF4E_eIF4E__P06730_1_217	Q04637	EIF4G1	Eukaryotic translation initiation factor 4 gamma 1	606	621	mut	LEFKKRYDREFLLGFQ	2	E	F	mut_00561	wt_00003	CAGCCTCTTCATCTGGCCTCGAATTTAAAAAGCGTTATGATCGTGAATTTCTGCTAGGGTTTCAGGGTGGAGGATCCGGAG	4	6.97922e-06	1
EIF4E	EIF4E_eIF4E__P06730_1_217	Q04637	EIF4G1	Eukaryotic translation initiation factor 4 gamma 1	606	621	mut	LEGKKRYDREFLLGFQ	2	E	G	mut_00562	wt_00003	CAGCCTCTTCATCTGGCCTCGAAGGGAAAAAACGCTATGACCGGGAATTCCTGCTAGGATTTCAAGGTGGAGGATCCGGAG	7	1.22136e-05	1
EIF4E	EIF4E_eIF4E__P06730_1_217	Q04637	EIF4G1	Eukaryotic translation initiation factor 4 gamma 1	606	621	mut	LEHKKRYDREFLLGFQ	2	E	H	mut_00563	wt_00003	CAGCCTCTTCATCTGGCCTAGAGCACAAGAAGCGCTATGACCGAGAGTTTTTGTTGGGTTTCCAAGGTGGAGGATCCGGAG	38	6.63026e-05	1
EIF4E	EIF4E_eIF4E__P06730_1_217	Q04637	EIF4G1	Eukaryotic translation initiation factor 4 gamma 1	606	621	mut	LEIKKRYDREFLLGFQ	2	E	I	mut_00564	wt_00003	CAGCCTCTTCATCTGGCCTGGAGATCAAAAAACGGTATGATCGTGAGTTTTTATTAGGATTTCAGGGTGGAGGATCCGGAG	5	8.72402e-06	1
EIF4E	EIF4E_eIF4E__P06730_1_217	Q04637	EIF4G1	Eukaryotic translation initiation factor 4 gamma 1	606	621	mut	LEKKKRYDREFLLGFQ	2	E	K	mut_00565	wt_00003	CAGCCTCTTCATCTGGCCTGGAGAAGAAGAAGCGGTATGATAGGGAATTTCTGCTTGGATTTCAGGGTGGAGGATCCGGAG	43	7.50266e-05	1
EIF4E	EIF4E_eIF4E__P06730_1_217	Q04637	EIF4G1	Eukaryotic translation initiation factor 4 gamma 1	606	621	mut	LELKKRYDREFLLGFQ	2	E	L	mut_00566	wt_00003	CAGCCTCTTCATCTGGCTTAGAACTGAAGAAGCGGTATGACCGGGAATTTCTCTTGGGGTTCCAGGGTGGAGGATCCGGAG	9	1.57032e-05	1
EIF4E	EIF4E_eIF4E__P06730_1_217	Q04637	EIF4G1	Eukaryotic translation initiation factor 4 gamma 1	606	621	mut	LEMKKRYDREFLLGFQ	2	E	M	mut_00567	wt_00003	CAGCCTCTTCATCTGGCCTGGAGATGAAAAAGCGATATGACAGGGAATTCTTGCTTGGGTTCCAAGGTGGAGGATCCGGAG	25	4.36201e-05	1
EIF4E	EIF4E_eIF4E__P06730_1_217	Q04637	EIF4G1	Eukaryotic translation initiation factor 4 gamma 1	606	621	mut	LENKKRYDREFLLGFQ	2	E	N	mut_00568	wt_00003	CAGCCTCTTCATCTGGCCTGGAGAATAAGAAGCGGTATGACCGGGAGTTCTTGCTTGGATTCCAGGGTGGAGGATCCGGAG	18	3.14065e-05	1
EIF4E	EIF4E_eIF4E__P06730_1_217	Q04637	EIF4G1	Eukaryotic translation initiation factor 4 gamma 1	606	621	mut	LEPKKRYDREFLLGFQ	2	E	P	mut_00569	wt_00003	CAGCCTCTTCATCTGGCCTTGAGCCCAAAAAACGCTACGACCGGGAATTCCTTCTCGGCTTTCAGGGTGGAGGATCCGGAG	32	5.58338e-05	1
EIF4E	EIF4E_eIF4E__P06730_1_217	Q04637	EIF4G1	Eukaryotic translation initiation factor 4 gamma 1	606	621	mut	LEQKKRYDREFLLGFQ	2	E	Q	mut_00570	wt_00003	CAGCCTCTTCATCTGGCCTAGAACAGAAAAAGAGGTATGATCGCGAATTCTTGTTGGGTTTCCAGGGTGGAGGATCCGGAG	28	4.88545e-05	1
EIF4E	EIF4E_eIF4E__P06730_1_217	Q04637	EIF4G1	Eukaryotic translation initiation factor 4 gamma 1	606	621	mut	LERKKRYDREFLLGFQ	2	E	R	mut_00571	wt_00003	CAGCCTCTTCATCTGGCCTTGAAAGAAAGAAAAGGTACGACAGAGAGTTCCTGCTAGGGTTCCAGGGTGGAGGATCCGGAG	5	8.72402e-06	1
EIF4E	EIF4E_eIF4E__P06730_1_217	Q04637	EIF4G1	Eukaryotic translation initiation factor 4 gamma 1	606	621	mut	LESKKRYDREFLLGFQ	2	E	S	mut_00572	wt_00003	CAGCCTCTTCATCTGGCCTTGAAAGTAAAAAGAGATACGATAGAGAATTCCTCCTCGGATTCCAAGGTGGAGGATCCGGAG	3	5.23441e-06	1
EIF4E	EIF4E_eIF4E__P06730_1_217	Q04637	EIF4G1	Eukaryotic translation initiation factor 4 gamma 1	606	621	mut	LETKKRYDREFLLGFQ	2	E	T	mut_00573	wt_00003	CAGCCTCTTCATCTGGCCTAGAGACTAAAAAACGTTACGACCGCGAGTTTTTACTCGGCTTCCAGGGTGGAGGATCCGGAG	23	4.01305e-05	1
EIF4E	EIF4E_eIF4E__P06730_1_217	Q04637	EIF4G1	Eukaryotic translation initiation factor 4 gamma 1	606	621	mut	LEVKKRYDREFLLGFQ	2	E	V	mut_00574	wt_00003	CAGCCTCTTCATCTGGCTTGGAAGTGAAAAAGAGGTACGATCGTGAGTTCTTGTTGGGTTTCCAGGGTGGAGGATCCGGAG	64	0.000111668	1
EIF4E	EIF4E_eIF4E__P06730_1_217	Q04637	EIF4G1	Eukaryotic translation initiation factor 4 gamma 1	606	621	mut	LEWKKRYDREFLLGFQ	2	E	W	mut_00575	wt_00003	CAGCCTCTTCATCTGGCCTTGAATGGAAGAAGAGATATGATCGGGAGTTCTTGCTGGGTTTCCAAGGTGGAGGATCCGGAG	15	2.61721e-05	1
EIF4E	EIF4E_eIF4E__P06730_1_217	Q04637	EIF4G1	Eukaryotic translation initiation factor 4 gamma 1	606	621	mut	LEYKKRYDREFLLGFQ	2	E	Y	mut_00576	wt_00003	CAGCCTCTTCATCTGGCTTAGAATACAAAAAGCGATACGACCGGGAGTTCCTTCTTGGATTCCAAGGTGGAGGATCCGGAG	4	6.97922e-06	1
EIF4E	EIF4E_eIF4E__P06730_1_217	Q04637	EIF4G1	Eukaryotic translation initiation factor 4 gamma 1	606	621	mut	LEEAKRYDREFLLGFQ	3	K	A	mut_00577	wt_00003	CAGCCTCTTCATCTGGCTTAGAGGAAGCGAAGAGGTATGACCGTGAATTTCTCTTGGGTTTTCAAGGTGGAGGATCCGGAG	11	1.91929e-05	1
EIF4E	EIF4E_eIF4E__P06730_1_217	Q04637	EIF4G1	Eukaryotic translation initiation factor 4 gamma 1	606	621	mut	LEEDKRYDREFLLGFQ	3	K	D	mut_00578	wt_00003	CAGCCTCTTCATCTGGCTTGGAGGAGGACAAACGGTACGATCGTGAATTCCTCCTTGGCTTTCAAGGTGGAGGATCCGGAG	98	0.000170991	1
EIF4E	EIF4E_eIF4E__P06730_1_217	Q04637	EIF4G1	Eukaryotic translation initiation factor 4 gamma 1	606	621	mut	LEEEKRYDREFLLGFQ	3	K	E	mut_00579	wt_00003	CAGCCTCTTCATCTGGCTTGGAGGAAGAAAAGCGCTACGATCGTGAGTTCCTGCTGGGTTTTCAGGGTGGAGGATCCGGAG	46	8.0261e-05	1
EIF4E	EIF4E_eIF4E__P06730_1_217	Q04637	EIF4G1	Eukaryotic translation initiation factor 4 gamma 1	606	621	mut	LEEFKRYDREFLLGFQ	3	K	F	mut_00580	wt_00003	CAGCCTCTTCATCTGGCCTGGAAGAATTTAAACGTTACGATCGAGAGTTTCTTCTGGGTTTCCAGGGTGGAGGATCCGGAG	9	1.57032e-05	1
EIF4E	EIF4E_eIF4E__P06730_1_217	Q04637	EIF4G1	Eukaryotic translation initiation factor 4 gamma 1	606	621	mut	LEEGKRYDREFLLGFQ	3	K	G	mut_00581	wt_00003	CAGCCTCTTCATCTGGCTTGGAAGAGGGTAAAAGGTACGACAGAGAGTTCCTCCTAGGATTCCAGGGTGGAGGATCCGGAG	8	1.39584e-05	1
EIF4E	EIF4E_eIF4E__P06730_1_217	Q04637	EIF4G1	Eukaryotic translation initiation factor 4 gamma 1	606	621	mut	LEEHKRYDREFLLGFQ	3	K	H	mut_00582	wt_00003	CAGCCTCTTCATCTGGCTTGGAGGAGCATAAACGTTACGATCGCGAGTTCTTACTTGGATTCCAGGGTGGAGGATCCGGAG	70	0.000122136	1
EIF4E	EIF4E_eIF4E__P06730_1_217	Q04637	EIF4G1	Eukaryotic translation initiation factor 4 gamma 1	606	621	mut	LEEIKRYDREFLLGFQ	3	K	I	mut_00583	wt_00003	CAGCCTCTTCATCTGGCCTTGAAGAAATAAAACGTTATGACCGTGAATTCCTCCTTGGTTTCCAGGGTGGAGGATCCGGAG	19	3.31513e-05	1
EIF4E	EIF4E_eIF4E__P06730_1_217	Q04637	EIF4G1	Eukaryotic translation initiation factor 4 gamma 1	606	621	mut	LEELKRYDREFLLGFQ	3	K	L	mut_00584	wt_00003	CAGCCTCTTCATCTGGCCTCGAGGAACTGAAGAGGTACGACAGGGAGTTCCTCCTAGGGTTTCAAGGTGGAGGATCCGGAG	34	5.93234e-05	1
EIF4E	EIF4E_eIF4E__P06730_1_217	Q04637	EIF4G1	Eukaryotic translation initiation factor 4 gamma 1	606	621	mut	LEEMKRYDREFLLGFQ	3	K	M	mut_00585	wt_00003	CAGCCTCTTCATCTGGCCTCGAAGAAATGAAACGTTATGATCGGGAGTTTCTCCTAGGGTTTCAAGGTGGAGGATCCGGAG	14	2.44273e-05	1
EIF4E	EIF4E_eIF4E__P06730_1_217	Q04637	EIF4G1	Eukaryotic translation initiation factor 4 gamma 1	606	621	mut	LEENKRYDREFLLGFQ	3	K	N	mut_00586	wt_00003	CAGCCTCTTCATCTGGCCTAGAAGAGAACAAGCGCTACGATCGGGAGTTTCTGCTGGGTTTCCAAGGTGGAGGATCCGGAG	31	5.4089e-05	1
EIF4E	EIF4E_eIF4E__P06730_1_217	Q04637	EIF4G1	Eukaryotic translation initiation factor 4 gamma 1	606	621	mut	LEEPKRYDREFLLGFQ	3	K	P	mut_00587	wt_00003	CAGCCTCTTCATCTGGCCTGGAGGAGCCAAAGCGGTACGACCGAGAGTTTCTCCTCGGTTTTCAAGGTGGAGGATCCGGAG	14	2.44273e-05	1
EIF4E	EIF4E_eIF4E__P06730_1_217	Q04637	EIF4G1	Eukaryotic translation initiation factor 4 gamma 1	606	621	mut	LEEQKRYDREFLLGFQ	3	K	Q	mut_00588	wt_00003	CAGCCTCTTCATCTGGCCTGGAGGAACAAAAACGGTATGATCGGGAATTCCTCCTAGGTTTCCAGGGTGGAGGATCCGGAG	30	5.23441e-05	1
EIF4E	EIF4E_eIF4E__P06730_1_217	Q04637	EIF4G1	Eukaryotic translation initiation factor 4 gamma 1	606	621	mut	LEERKRYDREFLLGFQ	3	K	R	mut_00589	wt_00003	CAGCCTCTTCATCTGGCTTAGAGGAACGCAAGCGTTACGATCGTGAGTTCCTCCTGGGTTTCCAAGGTGGAGGATCCGGAG	41	7.1537e-05	1
EIF4E	EIF4E_eIF4E__P06730_1_217	Q04637	EIF4G1	Eukaryotic translation initiation factor 4 gamma 1	606	621	mut	LEESKRYDREFLLGFQ	3	K	S	mut_00590	wt_00003	CAGCCTCTTCATCTGGCTTGGAAGAGTCAAAGCGATACGACAGAGAGTTCCTCTTAGGATTTCAAGGTGGAGGATCCGGAG	5	8.72402e-06	1
EIF4E	EIF4E_eIF4E__P06730_1_217	Q04637	EIF4G1	Eukaryotic translation initiation factor 4 gamma 1	606	621	mut	LEETKRYDREFLLGFQ	3	K	T	mut_00591	wt_00003	CAGCCTCTTCATCTGGCCTAGAGGAAACCAAACGTTACGACCGTGAATTCTTGCTCGGATTCCAGGGTGGAGGATCCGGAG	41	7.1537e-05	1
EIF4E	EIF4E_eIF4E__P06730_1_217	Q04637	EIF4G1	Eukaryotic translation initiation factor 4 gamma 1	606	621	mut	LEEVKRYDREFLLGFQ	3	K	V	mut_00592	wt_00003	CAGCCTCTTCATCTGGCCTCGAAGAAGTGAAGCGGTATGACCGGGAATTCCTTTTGGGTTTCCAAGGTGGAGGATCCGGAG	27	4.71097e-05	1
EIF4E	EIF4E_eIF4E__P06730_1_217	Q04637	EIF4G1	Eukaryotic translation initiation factor 4 gamma 1	606	621	mut	LEEWKRYDREFLLGFQ	3	K	W	mut_00593	wt_00003	CAGCCTCTTCATCTGGCCTCGAAGAGTGGAAAAGATATGATCGCGAATTCCTTCTAGGATTTCAAGGTGGAGGATCCGGAG	3	5.23441e-06	1
EIF4E	EIF4E_eIF4E__P06730_1_217	Q04637	EIF4G1	Eukaryotic translation initiation factor 4 gamma 1	606	621	mut	LEEYKRYDREFLLGFQ	3	K	Y	mut_00594	wt_00003	CAGCCTCTTCATCTGGCCTCGAAGAGTATAAAAGGTATGACCGAGAATTCCTGTTAGGCTTTCAGGGTGGAGGATCCGGAG	31	5.4089e-05	1
EIF4E	EIF4E_eIF4E__P06730_1_217	Q04637	EIF4G1	Eukaryotic translation initiation factor 4 gamma 1	606	621	mut	LEEKARYDREFLLGFQ	4	K	A	mut_00595	wt_00003	CAGCCTCTTCATCTGGCCTAGAGGAGAAGGCGCGCTATGATCGCGAATTCCTTCTCGGATTCCAAGGTGGAGGATCCGGAG	50	8.72402e-05	1
EIF4E	EIF4E_eIF4E__P06730_1_217	Q04637	EIF4G1	Eukaryotic translation initiation factor 4 gamma 1	606	621	mut	LEEKDRYDREFLLGFQ	4	K	D	mut_00596	wt_00003	CAGCCTCTTCATCTGGCCTAGAGGAGAAGGACAGGTATGATCGGGAGTTCCTCCTGGGTTTCCAAGGTGGAGGATCCGGAG	29	5.05993e-05	1
EIF4E	EIF4E_eIF4E__P06730_1_217	Q04637	EIF4G1	Eukaryotic translation initiation factor 4 gamma 1	606	621	mut	LEEKERYDREFLLGFQ	4	K	E	mut_00597	wt_00003	CAGCCTCTTCATCTGGCCTGGAGGAAAAAGAACGTTACGATAGGGAGTTCCTACTAGGATTTCAAGGTGGAGGATCCGGAG	5	8.72402e-06	1
EIF4E	EIF4E_eIF4E__P06730_1_217	Q04637	EIF4G1	Eukaryotic translation initiation factor 4 gamma 1	606	621	mut	LEEKFRYDREFLLGFQ	4	K	F	mut_00598	wt_00003	CAGCCTCTTCATCTGGCTTAGAAGAGAAGTTTAGGTACGATCGTGAGTTTCTACTGGGTTTCCAGGGTGGAGGATCCGGAG	17	2.96617e-05	1
EIF4E	EIF4E_eIF4E__P06730_1_217	Q04637	EIF4G1	Eukaryotic translation initiation factor 4 gamma 1	606	621	mut	LEEKGRYDREFLLGFQ	4	K	G	mut_00599	wt_00003	CAGCCTCTTCATCTGGCTTGGAAGAGAAGGGTAGGTATGATCGGGAGTTCCTCCTTGGATTCCAAGGTGGAGGATCCGGAG	9	1.57032e-05	1
EIF4E	EIF4E_eIF4E__P06730_1_217	Q04637	EIF4G1	Eukaryotic translation initiation factor 4 gamma 1	606	621	mut	LEEKHRYDREFLLGFQ	4	K	H	mut_00600	wt_00003	CAGCCTCTTCATCTGGCCTCGAGGAGAAGCACCGTTACGACCGTGAGTTTTTGCTTGGATTTCAAGGTGGAGGATCCGGAG	39	6.80474e-05	1
EIF4E	EIF4E_eIF4E__P06730_1_217	Q04637	EIF4G1	Eukaryotic translation initiation factor 4 gamma 1	606	621	mut	LEEKIRYDREFLLGFQ	4	K	I	mut_00601	wt_00003	CAGCCTCTTCATCTGGCCTCGAGGAGAAGATACGTTACGATCGAGAATTCCTGCTCGGTTTCCAAGGTGGAGGATCCGGAG	58	0.000101199	1
EIF4E	EIF4E_eIF4E__P06730_1_217	Q04637	EIF4G1	Eukaryotic translation initiation factor 4 gamma 1	606	621	mut	LEEKLRYDREFLLGFQ	4	K	L	mut_00602	wt_00003	CAGCCTCTTCATCTGGCCTGGAAGAGAAGCTAAGATACGATAGGGAGTTTCTGCTTGGGTTCCAAGGTGGAGGATCCGGAG	32	5.58338e-05	1
EIF4E	EIF4E_eIF4E__P06730_1_217	Q04637	EIF4G1	Eukaryotic translation initiation factor 4 gamma 1	606	621	mut	LEEKMRYDREFLLGFQ	4	K	M	mut_00603	wt_00003	CAGCCTCTTCATCTGGCTTAGAGGAAAAGATGCGTTATGATCGTGAATTCTTACTCGGGTTCCAAGGTGGAGGATCCGGAG	31	5.4089e-05	1
EIF4E	EIF4E_eIF4E__P06730_1_217	Q04637	EIF4G1	Eukaryotic translation initiation factor 4 gamma 1	606	621	mut	LEEKNRYDREFLLGFQ	4	K	N	mut_00604	wt_00003	CAGCCTCTTCATCTGGCTTGGAAGAAAAAAACCGTTATGACAGGGAATTCCTACTCGGCTTTCAGGGTGGAGGATCCGGAG	7	1.22136e-05	1
EIF4E	EIF4E_eIF4E__P06730_1_217	Q04637	EIF4G1	Eukaryotic translation initiation factor 4 gamma 1	606	621	mut	LEEKPRYDREFLLGFQ	4	K	P	mut_00605	wt_00003	CAGCCTCTTCATCTGGCTTGGAAGAAAAACCCCGTTACGACAGGGAGTTCCTCCTCGGTTTTCAGGGTGGAGGATCCGGAG	29	5.05993e-05	1
EIF4E	EIF4E_eIF4E__P06730_1_217	Q04637	EIF4G1	Eukaryotic translation initiation factor 4 gamma 1	606	621	mut	LEEKQRYDREFLLGFQ	4	K	Q	mut_00606	wt_00003	CAGCCTCTTCATCTGGCCTTGAGGAAAAGCAGAGATACGATAGAGAGTTCTTGTTAGGGTTTCAAGGTGGAGGATCCGGAG	11	1.91929e-05	1
EIF4E	EIF4E_eIF4E__P06730_1_217	Q04637	EIF4G1	Eukaryotic translation initiation factor 4 gamma 1	606	621	mut	LEEKRRYDREFLLGFQ	4	K	R	mut_00607	wt_00003	CAGCCTCTTCATCTGGCCTGGAGGAAAAGCGACGATATGACCGAGAATTCCTTTTGGGTTTCCAAGGTGGAGGATCCGGAG	21	3.66409e-05	1
EIF4E	EIF4E_eIF4E__P06730_1_217	Q04637	EIF4G1	Eukaryotic translation initiation factor 4 gamma 1	606	621	mut	LEEKSRYDREFLLGFQ	4	K	S	mut_00608	wt_00003	CAGCCTCTTCATCTGGCTTAGAAGAAAAGTCGAGGTATGATCGCGAGTTCCTTCTCGGCTTCCAGGGTGGAGGATCCGGAG	15	2.61721e-05	1
EIF4E	EIF4E_eIF4E__P06730_1_217	Q04637	EIF4G1	Eukaryotic translation initiation factor 4 gamma 1	606	621	mut	LEEKTRYDREFLLGFQ	4	K	T	mut_00609	wt_00003	CAGCCTCTTCATCTGGCTTAGAGGAAAAGACCAGATACGATCGAGAGTTTCTCCTCGGCTTCCAGGGTGGAGGATCCGGAG	19	3.31513e-05	1
EIF4E	EIF4E_eIF4E__P06730_1_217	Q04637	EIF4G1	Eukaryotic translation initiation factor 4 gamma 1	606	621	mut	LEEKVRYDREFLLGFQ	4	K	V	mut_00610	wt_00003	CAGCCTCTTCATCTGGCTTAGAAGAGAAGGTCCGCTATGACCGTGAATTTTTGCTCGGCTTCCAAGGTGGAGGATCCGGAG	20	3.48961e-05	1
EIF4E	EIF4E_eIF4E__P06730_1_217	Q04637	EIF4G1	Eukaryotic translation initiation factor 4 gamma 1	606	621	mut	LEEKWRYDREFLLGFQ	4	K	W	mut_00611	wt_00003	CAGCCTCTTCATCTGGCCTGGAGGAGAAGTGGCGTTACGATAGAGAGTTCCTTCTAGGGTTTCAGGGTGGAGGATCCGGAG	67	0.000116902	1
EIF4E	EIF4E_eIF4E__P06730_1_217	Q04637	EIF4G1	Eukaryotic translation initiation factor 4 gamma 1	606	621	mut	LEEKYRYDREFLLGFQ	4	K	Y	mut_00612	wt_00003	CAGCCTCTTCATCTGGCCTCGAAGAGAAGTATCGGTACGACCGTGAGTTCCTTCTTGGATTCCAAGGTGGAGGATCCGGAG	36	6.2813e-05	1
EIF4E	EIF4E_eIF4E__P06730_1_217	Q04637	EIF4G1	Eukaryotic translation initiation factor 4 gamma 1	606	621	mut	LEEKKAYDREFLLGFQ	5	R	A	mut_00613	wt_00003	CAGCCTCTTCATCTGGCCTAGAGGAAAAAAAGGCGTACGACCGTGAGTTTTTACTAGGTTTTCAGGGTGGAGGATCCGGAG	6	1.04688e-05	1
EIF4E	EIF4E_eIF4E__P06730_1_217	Q04637	EIF4G1	Eukaryotic translation initiation factor 4 gamma 1	606	621	mut	LEEKKDYDREFLLGFQ	5	R	D	mut_00614	wt_00003	CAGCCTCTTCATCTGGCTTGGAAGAGAAAAAAGATTACGATAGGGAGTTTCTACTAGGGTTTCAAGGTGGAGGATCCGGAG	0	0	1
EIF4E	EIF4E_eIF4E__P06730_1_217	Q04637	EIF4G1	Eukaryotic translation initiation factor 4 gamma 1	606	621	mut	LEEKKEYDREFLLGFQ	5	R	E	mut_00615	wt_00003	CAGCCTCTTCATCTGGCCTAGAAGAGAAAAAGGAGTATGATCGCGAGTTTTTACTCGGATTCCAGGGTGGAGGATCCGGAG	3	5.23441e-06	1
EIF4E	EIF4E_eIF4E__P06730_1_217	Q04637	EIF4G1	Eukaryotic translation initiation factor 4 gamma 1	606	621	mut	LEEKKFYDREFLLGFQ	5	R	F	mut_00616	wt_00003	CAGCCTCTTCATCTGGCTTGGAGGAGAAAAAATTTTATGATAGAGAGTTCCTCCTTGGTTTCCAGGGTGGAGGATCCGGAG	0	0	1
EIF4E	EIF4E_eIF4E__P06730_1_217	Q04637	EIF4G1	Eukaryotic translation initiation factor 4 gamma 1	606	621	mut	LEEKKGYDREFLLGFQ	5	R	G	mut_00617	wt_00003	CAGCCTCTTCATCTGGCCTAGAAGAAAAAAAAGGTTATGATCGGGAGTTTCTGCTGGGATTCCAGGGTGGAGGATCCGGAG	8	1.39584e-05	1
EIF4E	EIF4E_eIF4E__P06730_1_217	Q04637	EIF4G1	Eukaryotic translation initiation factor 4 gamma 1	606	621	mut	LEEKKHYDREFLLGFQ	5	R	H	mut_00618	wt_00003	CAGCCTCTTCATCTGGCCTGGAAGAAAAGAAGCACTACGATCGTGAGTTCCTGCTCGGCTTTCAAGGTGGAGGATCCGGAG	62	0.000108178	1
EIF4E	EIF4E_eIF4E__P06730_1_217	Q04637	EIF4G1	Eukaryotic translation initiation factor 4 gamma 1	606	621	mut	LEEKKIYDREFLLGFQ	5	R	I	mut_00619	wt_00003	CAGCCTCTTCATCTGGCCTAGAGGAAAAAAAGATTTATGATCGGGAGTTCTTGCTTGGCTTTCAGGGTGGAGGATCCGGAG	5	8.72402e-06	1
EIF4E	EIF4E_eIF4E__P06730_1_217	Q04637	EIF4G1	Eukaryotic translation initiation factor 4 gamma 1	606	621	mut	LEEKKKYDREFLLGFQ	5	R	K	mut_00620	wt_00003	CAGCCTCTTCATCTGGCCTTGAAGAAAAGAAAAAGTACGACAGGGAGTTTCTACTAGGATTTCAAGGTGGAGGATCCGGAG	3	5.23441e-06	1
EIF4E	EIF4E_eIF4E__P06730_1_217	Q04637	EIF4G1	Eukaryotic translation initiation factor 4 gamma 1	606	621	mut	LEEKKLYDREFLLGFQ	5	R	L	mut_00621	wt_00003	CAGCCTCTTCATCTGGCTTGGAAGAGAAAAAGCTATACGATCGTGAATTTCTTCTGGGTTTCCAAGGTGGAGGATCCGGAG	11	1.91929e-05	1
EIF4E	EIF4E_eIF4E__P06730_1_217	Q04637	EIF4G1	Eukaryotic translation initiation factor 4 gamma 1	606	621	mut	LEEKKMYDREFLLGFQ	5	R	M	mut_00622	wt_00003	CAGCCTCTTCATCTGGCCTAGAGGAGAAAAAAATGTACGATCGTGAATTCCTCCTGGGATTTCAGGGTGGAGGATCCGGAG	7	1.22136e-05	1
EIF4E	EIF4E_eIF4E__P06730_1_217	Q04637	EIF4G1	Eukaryotic translation initiation factor 4 gamma 1	606	621	mut	LEEKKNYDREFLLGFQ	5	R	N	mut_00623	wt_00003	CAGCCTCTTCATCTGGCCTCGAGGAAAAAAAGAATTATGACCGCGAGTTTCTACTTGGATTTCAAGGTGGAGGATCCGGAG	5	8.72402e-06	1
EIF4E	EIF4E_eIF4E__P06730_1_217	Q04637	EIF4G1	Eukaryotic translation initiation factor 4 gamma 1	606	621	mut	LEEKKPYDREFLLGFQ	5	R	P	mut_00624	wt_00003	CAGCCTCTTCATCTGGCCTCGAGGAGAAAAAGCCTTACGACAGAGAGTTTCTTTTAGGTTTTCAGGGTGGAGGATCCGGAG	7	1.22136e-05	1
EIF4E	EIF4E_eIF4E__P06730_1_217	Q04637	EIF4G1	Eukaryotic translation initiation factor 4 gamma 1	606	621	mut	LEEKKQYDREFLLGFQ	5	R	Q	mut_00625	wt_00003	CAGCCTCTTCATCTGGCCTGGAAGAAAAAAAACAGTATGATAGAGAATTTCTGCTCGGCTTTCAAGGTGGAGGATCCGGAG	3	5.23441e-06	1
EIF4E	EIF4E_eIF4E__P06730_1_217	Q04637	EIF4G1	Eukaryotic translation initiation factor 4 gamma 1	606	621	mut	LEEKKSYDREFLLGFQ	5	R	S	mut_00626	wt_00003	CAGCCTCTTCATCTGGCCTAGAGGAAAAAAAGAGCTACGATAGAGAATTCTTGCTCGGCTTCCAGGGTGGAGGATCCGGAG	5	8.72402e-06	1
EIF4E	EIF4E_eIF4E__P06730_1_217	Q04637	EIF4G1	Eukaryotic translation initiation factor 4 gamma 1	606	621	mut	LEEKKTYDREFLLGFQ	5	R	T	mut_00627	wt_00003	CAGCCTCTTCATCTGGCCTTGAGGAAAAAAAGACCTATGATAGGGAATTTCTACTAGGCTTTCAAGGTGGAGGATCCGGAG	1	1.7448e-06	1
EIF4E	EIF4E_eIF4E__P06730_1_217	Q04637	EIF4G1	Eukaryotic translation initiation factor 4 gamma 1	606	621	mut	LEEKKVYDREFLLGFQ	5	R	V	mut_00628	wt_00003	CAGCCTCTTCATCTGGCCTTGAGGAAAAAAAGGTCTATGATCGAGAATTCCTGTTGGGTTTTCAGGGTGGAGGATCCGGAG	11	1.91929e-05	1
EIF4E	EIF4E_eIF4E__P06730_1_217	Q04637	EIF4G1	Eukaryotic translation initiation factor 4 gamma 1	606	621	mut	LEEKKWYDREFLLGFQ	5	R	W	mut_00629	wt_00003	CAGCCTCTTCATCTGGCCTGGAGGAAAAGAAATGGTATGACCGGGAGTTCCTTTTAGGCTTTCAGGGTGGAGGATCCGGAG	16	2.79169e-05	1
EIF4E	EIF4E_eIF4E__P06730_1_217	Q04637	EIF4G1	Eukaryotic translation initiation factor 4 gamma 1	606	621	mut	LEEKKYYDREFLLGFQ	5	R	Y	mut_00630	wt_00003	CAGCCTCTTCATCTGGCCTTGAAGAAAAGAAGTATTACGATAGGGAGTTTCTGCTGGGTTTTCAGGGTGGAGGATCCGGAG	13	2.26825e-05	1
EIF4E	EIF4E_eIF4E__P06730_1_217	Q04637	EIF4G1	Eukaryotic translation initiation factor 4 gamma 1	606	621	mut	LEEKKRADREFLLGFQ	6	Y	A	mut_00631	wt_00003	CAGCCTCTTCATCTGGCCTTGAAGAGAAAAAGAGAGCAGATAGGGAGTTCCTGCTAGGATTTCAGGGTGGAGGATCCGGAG	5	8.72402e-06	1
EIF4E	EIF4E_eIF4E__P06730_1_217	Q04637	EIF4G1	Eukaryotic translation initiation factor 4 gamma 1	606	621	mut	LEEKKRDDREFLLGFQ	6	Y	D	mut_00632	wt_00003	CAGCCTCTTCATCTGGCCTAGAGGAAAAAAAGCGTGACGACAGAGAGTTTCTCCTTGGGTTTCAGGGTGGAGGATCCGGAG	25	4.36201e-05	1
EIF4E	EIF4E_eIF4E__P06730_1_217	Q04637	EIF4G1	Eukaryotic translation initiation factor 4 gamma 1	606	621	mut	LEEKKREDREFLLGFQ	6	Y	E	mut_00633	wt_00003	CAGCCTCTTCATCTGGCCTGGAGGAAAAAAAGAGGGAGGATAGGGAGTTTCTGCTCGGCTTTCAAGGTGGAGGATCCGGAG	17	2.96617e-05	1
EIF4E	EIF4E_eIF4E__P06730_1_217	Q04637	EIF4G1	Eukaryotic translation initiation factor 4 gamma 1	606	621	mut	LEEKKRFDREFLLGFQ	6	Y	F	mut_00634	wt_00003	CAGCCTCTTCATCTGGCCTAGAAGAGAAAAAAAGGTTTGATCGCGAGTTCCTGCTTGGCTTCCAAGGTGGAGGATCCGGAG	22	3.83857e-05	1
EIF4E	EIF4E_eIF4E__P06730_1_217	Q04637	EIF4G1	Eukaryotic translation initiation factor 4 gamma 1	606	621	mut	LEEKKRGDREFLLGFQ	6	Y	G	mut_00635	wt_00003	CAGCCTCTTCATCTGGCCTAGAGGAGAAAAAACGTGGTGATAGAGAATTCCTGCTTGGCTTTCAGGGTGGAGGATCCGGAG	53	9.24747e-05	1
EIF4E	EIF4E_eIF4E__P06730_1_217	Q04637	EIF4G1	Eukaryotic translation initiation factor 4 gamma 1	606	621	mut	LEEKKRHDREFLLGFQ	6	Y	H	mut_00636	wt_00003	CAGCCTCTTCATCTGGCTTGGAGGAGAAAAAGCGGCACGACCGCGAATTCTTGTTAGGCTTCCAAGGTGGAGGATCCGGAG	28	4.88545e-05	1
EIF4E	EIF4E_eIF4E__P06730_1_217	Q04637	EIF4G1	Eukaryotic translation initiation factor 4 gamma 1	606	621	mut	LEEKKRIDREFLLGFQ	6	Y	I	mut_00637	wt_00003	CAGCCTCTTCATCTGGCTTGGAGGAAAAAAAACGCATCGATCGGGAGTTTCTCCTAGGTTTTCAAGGTGGAGGATCCGGAG	6	1.04688e-05	1
EIF4E	EIF4E_eIF4E__P06730_1_217	Q04637	EIF4G1	Eukaryotic translation initiation factor 4 gamma 1	606	621	mut	LEEKKRKDREFLLGFQ	6	Y	K	mut_00638	wt_00003	CAGCCTCTTCATCTGGCCTCGAGGAAAAAAAACGAAAGGATCGGGAATTTCTGCTCGGTTTTCAAGGTGGAGGATCCGGAG	3	5.23441e-06	1
EIF4E	EIF4E_eIF4E__P06730_1_217	Q04637	EIF4G1	Eukaryotic translation initiation factor 4 gamma 1	606	621	mut	LEEKKRLDREFLLGFQ	6	Y	L	mut_00639	wt_00003	CAGCCTCTTCATCTGGCTTGGAGGAAAAGAAAAGGCTAGATCGCGAGTTTCTGTTAGGCTTCCAAGGTGGAGGATCCGGAG	27	4.71097e-05	1
EIF4E	EIF4E_eIF4E__P06730_1_217	Q04637	EIF4G1	Eukaryotic translation initiation factor 4 gamma 1	606	621	mut	LEEKKRMDREFLLGFQ	6	Y	M	mut_00640	wt_00003	CAGCCTCTTCATCTGGCCTGGAGGAAAAAAAAAGGATGGATCGTGAATTCTTGCTGGGTTTTCAGGGTGGAGGATCCGGAG	8	1.39584e-05	1
EIF4E	EIF4E_eIF4E__P06730_1_217	Q04637	EIF4G1	Eukaryotic translation initiation factor 4 gamma 1	606	621	mut	LEEKKRNDREFLLGFQ	6	Y	N	mut_00641	wt_00003	CAGCCTCTTCATCTGGCCTCGAAGAGAAGAAAAGGAATGACAGAGAGTTCCTATTGGGATTTCAGGGTGGAGGATCCGGAG	7	1.22136e-05	1
EIF4E	EIF4E_eIF4E__P06730_1_217	Q04637	EIF4G1	Eukaryotic translation initiation factor 4 gamma 1	606	621	mut	LEEKKRPDREFLLGFQ	6	Y	P	mut_00642	wt_00003	CAGCCTCTTCATCTGGCTTAGAAGAAAAAAAACGTCCCGATCGCGAGTTTCTCCTTGGTTTCCAAGGTGGAGGATCCGGAG	3	5.23441e-06	1
EIF4E	EIF4E_eIF4E__P06730_1_217	Q04637	EIF4G1	Eukaryotic translation initiation factor 4 gamma 1	606	621	mut	LEEKKRQDREFLLGFQ	6	Y	Q	mut_00643	wt_00003	CAGCCTCTTCATCTGGCCTGGAGGAGAAAAAGCGACAGGACCGCGAATTCCTCCTGGGGTTCCAGGGTGGAGGATCCGGAG	30	5.23441e-05	1
EIF4E	EIF4E_eIF4E__P06730_1_217	Q04637	EIF4G1	Eukaryotic translation initiation factor 4 gamma 1	606	621	mut	LEEKKRRDREFLLGFQ	6	Y	R	mut_00644	wt_00003	CAGCCTCTTCATCTGGCCTGGAAGAAAAAAAGCGGCGAGATCGAGAATTCCTTCTGGGATTTCAAGGTGGAGGATCCGGAG	6	1.04688e-05	1
EIF4E	EIF4E_eIF4E__P06730_1_217	Q04637	EIF4G1	Eukaryotic translation initiation factor 4 gamma 1	606	621	mut	LEEKKRSDREFLLGFQ	6	Y	S	mut_00645	wt_00003	CAGCCTCTTCATCTGGCTTAGAAGAAAAAAAAAGAAGCGATCGGGAATTCCTGTTGGGGTTCCAGGGTGGAGGATCCGGAG	1	1.7448e-06	1
EIF4E	EIF4E_eIF4E__P06730_1_217	Q04637	EIF4G1	Eukaryotic translation initiation factor 4 gamma 1	606	621	mut	LEEKKRTDREFLLGFQ	6	Y	T	mut_00646	wt_00003	CAGCCTCTTCATCTGGCCTGGAGGAGAAGAAACGTACAGATAGAGAATTTCTCTTAGGCTTCCAAGGTGGAGGATCCGGAG	15	2.61721e-05	1
EIF4E	EIF4E_eIF4E__P06730_1_217	Q04637	EIF4G1	Eukaryotic translation initiation factor 4 gamma 1	606	621	mut	LEEKKRVDREFLLGFQ	6	Y	V	mut_00647	wt_00003	CAGCCTCTTCATCTGGCCTTGAGGAGAAAAAGAGGGTGGACCGGGAATTCCTTCTAGGTTTTCAAGGTGGAGGATCCGGAG	9	1.57032e-05	1
EIF4E	EIF4E_eIF4E__P06730_1_217	Q04637	EIF4G1	Eukaryotic translation initiation factor 4 gamma 1	606	621	mut	LEEKKRWDREFLLGFQ	6	Y	W	mut_00648	wt_00003	CAGCCTCTTCATCTGGCCTAGAAGAGAAGAAGCGCTGGGATAGGGAATTCCTACTTGGGTTCCAGGGTGGAGGATCCGGAG	10	1.7448e-05	1
EIF4E	EIF4E_eIF4E__P06730_1_217	Q04637	EIF4G1	Eukaryotic translation initiation factor 4 gamma 1	606	621	mut	LEEKKRYAREFLLGFQ	7	D	A	mut_00649	wt_00003	CAGCCTCTTCATCTGGCCTGGAGGAAAAAAAAAGGTATGCGCGAGAGTTTCTTCTAGGTTTCCAAGGTGGAGGATCCGGAG	6	1.04688e-05	1
EIF4E	EIF4E_eIF4E__P06730_1_217	Q04637	EIF4G1	Eukaryotic translation initiation factor 4 gamma 1	606	621	mut	LEEKKRYEREFLLGFQ	7	D	E	mut_00650	wt_00003	CAGCCTCTTCATCTGGCCTAGAGGAGAAGAAACGGTACGAGAGAGAATTTCTACTTGGGTTCCAGGGTGGAGGATCCGGAG	25	4.36201e-05	1
EIF4E	EIF4E_eIF4E__P06730_1_217	Q04637	EIF4G1	Eukaryotic translation initiation factor 4 gamma 1	606	621	mut	LEEKKRYFREFLLGFQ	7	D	F	mut_00651	wt_00003	CAGCCTCTTCATCTGGCTTAGAGGAGAAGAAACGGTACTTCCGGGAGTTTCTATTAGGCTTCCAAGGTGGAGGATCCGGAG	9	1.57032e-05	1
EIF4E	EIF4E_eIF4E__P06730_1_217	Q04637	EIF4G1	Eukaryotic translation initiation factor 4 gamma 1	606	621	mut	LEEKKRYGREFLLGFQ	7	D	G	mut_00652	wt_00003	CAGCCTCTTCATCTGGCTTGGAAGAGAAGAAGCGGTACGGAAGAGAGTTCCTACTCGGTTTCCAGGGTGGAGGATCCGGAG	34	5.93234e-05	1
EIF4E	EIF4E_eIF4E__P06730_1_217	Q04637	EIF4G1	Eukaryotic translation initiation factor 4 gamma 1	606	621	mut	LEEKKRYHREFLLGFQ	7	D	H	mut_00653	wt_00003	CAGCCTCTTCATCTGGCCTAGAGGAAAAGAAGAGATACCATCGCGAATTTTTGCTAGGATTCCAGGGTGGAGGATCCGGAG	4	6.97922e-06	1
EIF4E	EIF4E_eIF4E__P06730_1_217	Q04637	EIF4G1	Eukaryotic translation initiation factor 4 gamma 1	606	621	mut	LEEKKRYIREFLLGFQ	7	D	I	mut_00654	wt_00003	CAGCCTCTTCATCTGGCCTTGAGGAGAAGAAGAGGTACATACGCGAGTTTCTCCTAGGCTTTCAAGGTGGAGGATCCGGAG	20	3.48961e-05	1
EIF4E	EIF4E_eIF4E__P06730_1_217	Q04637	EIF4G1	Eukaryotic translation initiation factor 4 gamma 1	606	621	mut	LEEKKRYKREFLLGFQ	7	D	K	mut_00655	wt_00003	CAGCCTCTTCATCTGGCCTCGAAGAGAAGAAAAGGTATAAACGAGAATTCCTGCTCGGGTTCCAAGGTGGAGGATCCGGAG	12	2.09377e-05	1
EIF4E	EIF4E_eIF4E__P06730_1_217	Q04637	EIF4G1	Eukaryotic translation initiation factor 4 gamma 1	606	621	mut	LEEKKRYLREFLLGFQ	7	D	L	mut_00656	wt_00003	CAGCCTCTTCATCTGGCCTCGAAGAAAAAAAAAGATACCTCCGTGAGTTCCTTCTAGGGTTCCAAGGTGGAGGATCCGGAG	7	1.22136e-05	1
EIF4E	EIF4E_eIF4E__P06730_1_217	Q04637	EIF4G1	Eukaryotic translation initiation factor 4 gamma 1	606	621	mut	LEEKKRYMREFLLGFQ	7	D	M	mut_00657	wt_00003	CAGCCTCTTCATCTGGCCTAGAAGAGAAAAAGCGTTACATGCGGGAGTTCCTTCTTGGCTTTCAGGGTGGAGGATCCGGAG	34	5.93234e-05	1
EIF4E	EIF4E_eIF4E__P06730_1_217	Q04637	EIF4G1	Eukaryotic translation initiation factor 4 gamma 1	606	621	mut	LEEKKRYNREFLLGFQ	7	D	N	mut_00658	wt_00003	CAGCCTCTTCATCTGGCTTGGAGGAGAAGAAGAGATACAACAGAGAATTCCTTCTCGGGTTTCAAGGTGGAGGATCCGGAG	10	1.7448e-05	1
EIF4E	EIF4E_eIF4E__P06730_1_217	Q04637	EIF4G1	Eukaryotic translation initiation factor 4 gamma 1	606	621	mut	LEEKKRYPREFLLGFQ	7	D	P	mut_00659	wt_00003	CAGCCTCTTCATCTGGCCTCGAGGAGAAGAAGCGCTATCCTCGTGAGTTTCTACTAGGCTTCCAGGGTGGAGGATCCGGAG	84	0.000146564	1
EIF4E	EIF4E_eIF4E__P06730_1_217	Q04637	EIF4G1	Eukaryotic translation initiation factor 4 gamma 1	606	621	mut	LEEKKRYQREFLLGFQ	7	D	Q	mut_00660	wt_00003	CAGCCTCTTCATCTGGCTTGGAAGAGAAGAAAAGGTACCAGAGGGAGTTTCTACTCGGATTTCAAGGTGGAGGATCCGGAG	3	5.23441e-06	1
EIF4E	EIF4E_eIF4E__P06730_1_217	Q04637	EIF4G1	Eukaryotic translation initiation factor 4 gamma 1	606	621	mut	LEEKKRYRREFLLGFQ	7	D	R	mut_00661	wt_00003	CAGCCTCTTCATCTGGCCTTGAGGAGAAGAAGCGGTATAGACGTGAGTTTCTGCTGGGGTTTCAAGGTGGAGGATCCGGAG	55	9.59643e-05	1
EIF4E	EIF4E_eIF4E__P06730_1_217	Q04637	EIF4G1	Eukaryotic translation initiation factor 4 gamma 1	606	621	mut	LEEKKRYSREFLLGFQ	7	D	S	mut_00662	wt_00003	CAGCCTCTTCATCTGGCTTAGAGGAGAAAAAGCGATACAGTAGGGAGTTCCTGCTCGGATTTCAGGGTGGAGGATCCGGAG	14	2.44273e-05	1
EIF4E	EIF4E_eIF4E__P06730_1_217	Q04637	EIF4G1	Eukaryotic translation initiation factor 4 gamma 1	606	621	mut	LEEKKRYTREFLLGFQ	7	D	T	mut_00663	wt_00003	CAGCCTCTTCATCTGGCCTAGAAGAAAAGAAACGCTACACCCGTGAGTTCCTTCTCGGATTCCAAGGTGGAGGATCCGGAG	17	2.96617e-05	1
EIF4E	EIF4E_eIF4E__P06730_1_217	Q04637	EIF4G1	Eukaryotic translation initiation factor 4 gamma 1	606	621	mut	LEEKKRYVREFLLGFQ	7	D	V	mut_00664	wt_00003	CAGCCTCTTCATCTGGCCTTGAGGAGAAGAAACGATATGTACGTGAGTTTCTTCTGGGGTTTCAAGGTGGAGGATCCGGAG	15	2.61721e-05	1
EIF4E	EIF4E_eIF4E__P06730_1_217	Q04637	EIF4G1	Eukaryotic translation initiation factor 4 gamma 1	606	621	mut	LEEKKRYWREFLLGFQ	7	D	W	mut_00665	wt_00003	CAGCCTCTTCATCTGGCCTAGAAGAGAAAAAAAGGTATTGGCGGGAGTTTCTACTTGGGTTCCAAGGTGGAGGATCCGGAG	7	1.22136e-05	1
EIF4E	EIF4E_eIF4E__P06730_1_217	Q04637	EIF4G1	Eukaryotic translation initiation factor 4 gamma 1	606	621	mut	LEEKKRYYREFLLGFQ	7	D	Y	mut_00666	wt_00003	CAGCCTCTTCATCTGGCTTAGAAGAAAAAAAAAGATACTATCGGGAATTCTTACTTGGCTTCCAGGGTGGAGGATCCGGAG	2	3.48961e-06	1
EIF4E	EIF4E_eIF4E__P06730_1_217	Q04637	EIF4G1	Eukaryotic translation initiation factor 4 gamma 1	606	621	mut	LEEKKRYDAEFLLGFQ	8	R	A	mut_00667	wt_00003	CAGCCTCTTCATCTGGCCTAGAGGAAAAGAAAAGGTATGACGCTGAGTTTCTATTGGGTTTCCAAGGTGGAGGATCCGGAG	12	2.09377e-05	1
EIF4E	EIF4E_eIF4E__P06730_1_217	Q04637	EIF4G1	Eukaryotic translation initiation factor 4 gamma 1	606	621	mut	LEEKKRYDDEFLLGFQ	8	R	D	mut_00668	wt_00003	CAGCCTCTTCATCTGGCCTTGAGGAAAAGAAACGCTACGACGACGAATTTCTACTTGGGTTCCAAGGTGGAGGATCCGGAG	37	6.45578e-05	1
EIF4E	EIF4E_eIF4E__P06730_1_217	Q04637	EIF4G1	Eukaryotic translation initiation factor 4 gamma 1	606	621	mut	LEEKKRYDEEFLLGFQ	8	R	E	mut_00669	wt_00003	CAGCCTCTTCATCTGGCCTGGAAGAAAAGAAAAGGTACGACGAGGAGTTTCTCCTAGGGTTCCAGGGTGGAGGATCCGGAG	13	2.26825e-05	1
EIF4E	EIF4E_eIF4E__P06730_1_217	Q04637	EIF4G1	Eukaryotic translation initiation factor 4 gamma 1	606	621	mut	LEEKKRYDFEFLLGFQ	8	R	F	mut_00670	wt_00003	CAGCCTCTTCATCTGGCCTTGAGGAAAAGAAGCGGTATGACTTCGAGTTTCTTCTTGGTTTTCAAGGTGGAGGATCCGGAG	6	1.04688e-05	1
EIF4E	EIF4E_eIF4E__P06730_1_217	Q04637	EIF4G1	Eukaryotic translation initiation factor 4 gamma 1	606	621	mut	LEEKKRYDGEFLLGFQ	8	R	G	mut_00671	wt_00003	CAGCCTCTTCATCTGGCCTTGAAGAGAAGAAGCGCTACGACGGCGAATTTTTGCTAGGCTTCCAAGGTGGAGGATCCGGAG	36	6.2813e-05	1
EIF4E	EIF4E_eIF4E__P06730_1_217	Q04637	EIF4G1	Eukaryotic translation initiation factor 4 gamma 1	606	621	mut	LEEKKRYDHEFLLGFQ	8	R	H	mut_00672	wt_00003	CAGCCTCTTCATCTGGCCTCGAAGAGAAGAAACGCTACGATCACGAGTTTCTTCTAGGATTCCAAGGTGGAGGATCCGGAG	16	2.79169e-05	1
EIF4E	EIF4E_eIF4E__P06730_1_217	Q04637	EIF4G1	Eukaryotic translation initiation factor 4 gamma 1	606	621	mut	LEEKKRYDIEFLLGFQ	8	R	I	mut_00673	wt_00003	CAGCCTCTTCATCTGGCCTAGAAGAGAAGAAGCGTTATGATATCGAGTTCTTGCTTGGTTTCCAGGGTGGAGGATCCGGAG	68	0.000118647	1
EIF4E	EIF4E_eIF4E__P06730_1_217	Q04637	EIF4G1	Eukaryotic translation initiation factor 4 gamma 1	606	621	mut	LEEKKRYDKEFLLGFQ	8	R	K	mut_00674	wt_00003	CAGCCTCTTCATCTGGCTTAGAGGAAAAAAAACGTTATGACAAAGAGTTCTTGCTTGGCTTCCAAGGTGGAGGATCCGGAG	22	3.83857e-05	1
EIF4E	EIF4E_eIF4E__P06730_1_217	Q04637	EIF4G1	Eukaryotic translation initiation factor 4 gamma 1	606	621	mut	LEEKKRYDLEFLLGFQ	8	R	L	mut_00675	wt_00003	CAGCCTCTTCATCTGGCCTGGAAGAGAAGAAGAGATATGATCTCGAGTTTTTGTTGGGATTCCAGGGTGGAGGATCCGGAG	9	1.57032e-05	1
EIF4E	EIF4E_eIF4E__P06730_1_217	Q04637	EIF4G1	Eukaryotic translation initiation factor 4 gamma 1	606	621	mut	LEEKKRYDMEFLLGFQ	8	R	M	mut_00676	wt_00003	CAGCCTCTTCATCTGGCCTGGAGGAGAAGAAACGATATGACATGGAATTTCTGCTTGGTTTCCAAGGTGGAGGATCCGGAG	48	8.37506e-05	1
EIF4E	EIF4E_eIF4E__P06730_1_217	Q04637	EIF4G1	Eukaryotic translation initiation factor 4 gamma 1	606	621	mut	LEEKKRYDNEFLLGFQ	8	R	N	mut_00677	wt_00003	CAGCCTCTTCATCTGGCCTAGAGGAAAAGAAACGATATGACAATGAATTTCTGCTGGGATTTCAAGGTGGAGGATCCGGAG	9	1.57032e-05	1
EIF4E	EIF4E_eIF4E__P06730_1_217	Q04637	EIF4G1	Eukaryotic translation initiation factor 4 gamma 1	606	621	mut	LEEKKRYDPEFLLGFQ	8	R	P	mut_00678	wt_00003	CAGCCTCTTCATCTGGCCTTGAGGAGAAGAAACGCTATGATCCAGAATTTCTTCTGGGATTCCAAGGTGGAGGATCCGGAG	2	3.48961e-06	1
EIF4E	EIF4E_eIF4E__P06730_1_217	Q04637	EIF4G1	Eukaryotic translation initiation factor 4 gamma 1	606	621	mut	LEEKKRYDQEFLLGFQ	8	R	Q	mut_00679	wt_00003	CAGCCTCTTCATCTGGCCTCGAGGAAAAGAAACGGTACGACCAAGAATTCCTACTGGGTTTCCAAGGTGGAGGATCCGGAG	16	2.79169e-05	1
EIF4E	EIF4E_eIF4E__P06730_1_217	Q04637	EIF4G1	Eukaryotic translation initiation factor 4 gamma 1	606	621	mut	LEEKKRYDSEFLLGFQ	8	R	S	mut_00680	wt_00003	CAGCCTCTTCATCTGGCCTCGAAGAAAAGAAACGGTATGATTCTGAATTTCTTCTCGGGTTTCAGGGTGGAGGATCCGGAG	14	2.44273e-05	1
EIF4E	EIF4E_eIF4E__P06730_1_217	Q04637	EIF4G1	Eukaryotic translation initiation factor 4 gamma 1	606	621	mut	LEEKKRYDTEFLLGFQ	8	R	T	mut_00681	wt_00003	CAGCCTCTTCATCTGGCCTTGAAGAAAAAAAACGATATGATACAGAGTTCCTACTTGGATTCCAAGGTGGAGGATCCGGAG	2	3.48961e-06	1
EIF4E	EIF4E_eIF4E__P06730_1_217	Q04637	EIF4G1	Eukaryotic translation initiation factor 4 gamma 1	606	621	mut	LEEKKRYDVEFLLGFQ	8	R	V	mut_00682	wt_00003	CAGCCTCTTCATCTGGCCTCGAGGAAAAAAAACGTTATGATGTTGAATTCCTCCTAGGCTTTCAAGGTGGAGGATCCGGAG	8	1.39584e-05	1
EIF4E	EIF4E_eIF4E__P06730_1_217	Q04637	EIF4G1	Eukaryotic translation initiation factor 4 gamma 1	606	621	mut	LEEKKRYDWEFLLGFQ	8	R	W	mut_00683	wt_00003	CAGCCTCTTCATCTGGCCTAGAAGAGAAAAAACGGTACGACTGGGAGTTTCTTTTAGGTTTTCAGGGTGGAGGATCCGGAG	4	6.97922e-06	1
EIF4E	EIF4E_eIF4E__P06730_1_217	Q04637	EIF4G1	Eukaryotic translation initiation factor 4 gamma 1	606	621	mut	LEEKKRYDYEFLLGFQ	8	R	Y	mut_00684	wt_00003	CAGCCTCTTCATCTGGCCTAGAGGAGAAGAAGCGCTATGATTATGAGTTCCTGCTAGGTTTTCAGGGTGGAGGATCCGGAG	22	3.83857e-05	1
EIF4E	EIF4E_eIF4E__P06730_1_217	Q04637	EIF4G1	Eukaryotic translation initiation factor 4 gamma 1	606	621	mut	LEEKKRYDRAFLLGFQ	9	E	A	mut_00685	wt_00003	CAGCCTCTTCATCTGGCCTAGAAGAGAAGAAAAGATACGATAGAGCGTTCCTATTGGGATTTCAAGGTGGAGGATCCGGAG	2	3.48961e-06	1
EIF4E	EIF4E_eIF4E__P06730_1_217	Q04637	EIF4G1	Eukaryotic translation initiation factor 4 gamma 1	606	621	mut	LEEKKRYDRDFLLGFQ	9	E	D	mut_00686	wt_00003	CAGCCTCTTCATCTGGCCTGGAAGAGAAGAAGCGGTACGACAGAGACTTTCTCCTTGGTTTTCAGGGTGGAGGATCCGGAG	33	5.75786e-05	1
EIF4E	EIF4E_eIF4E__P06730_1_217	Q04637	EIF4G1	Eukaryotic translation initiation factor 4 gamma 1	606	621	mut	LEEKKRYDRFFLLGFQ	9	E	F	mut_00687	wt_00003	CAGCCTCTTCATCTGGCCTCGAGGAAAAAAAGAGATACGATCGCTTTTTTCTATTGGGTTTTCAGGGTGGAGGATCCGGAG	3	5.23441e-06	1
EIF4E	EIF4E_eIF4E__P06730_1_217	Q04637	EIF4G1	Eukaryotic translation initiation factor 4 gamma 1	606	621	mut	LEEKKRYDRGFLLGFQ	9	E	G	mut_00688	wt_00003	CAGCCTCTTCATCTGGCCTGGAGGAGAAAAAGAGATATGATAGAGGATTCCTATTAGGCTTCCAAGGTGGAGGATCCGGAG	8	1.39584e-05	1
EIF4E	EIF4E_eIF4E__P06730_1_217	Q04637	EIF4G1	Eukaryotic translation initiation factor 4 gamma 1	606	621	mut	LEEKKRYDRHFLLGFQ	9	E	H	mut_00689	wt_00003	CAGCCTCTTCATCTGGCCTAGAAGAAAAGAAGCGATATGATCGCCATTTTCTGTTGGGATTTCAGGGTGGAGGATCCGGAG	20	3.48961e-05	1
EIF4E	EIF4E_eIF4E__P06730_1_217	Q04637	EIF4G1	Eukaryotic translation initiation factor 4 gamma 1	606	621	mut	LEEKKRYDRIFLLGFQ	9	E	I	mut_00690	wt_00003	CAGCCTCTTCATCTGGCCTTGAAGAAAAAAAACGCTACGATCGGATCTTCCTTCTAGGGTTCCAAGGTGGAGGATCCGGAG	11	1.91929e-05	1
EIF4E	EIF4E_eIF4E__P06730_1_217	Q04637	EIF4G1	Eukaryotic translation initiation factor 4 gamma 1	606	621	mut	LEEKKRYDRKFLLGFQ	9	E	K	mut_00691	wt_00003	CAGCCTCTTCATCTGGCTTAGAAGAAAAAAAACGTTATGACAGAAAATTTCTCCTGGGATTCCAAGGTGGAGGATCCGGAG	0	0	0
EIF4E	EIF4E_eIF4E__P06730_1_217	Q04637	EIF4G1	Eukaryotic translation initiation factor 4 gamma 1	606	621	mut	LEEKKRYDRLFLLGFQ	9	E	L	mut_00692	wt_00003	CAGCCTCTTCATCTGGCCTAGAGGAAAAGAAGCGGTATGATCGACTATTCTTGCTAGGTTTCCAGGGTGGAGGATCCGGAG	34	5.93234e-05	1
EIF4E	EIF4E_eIF4E__P06730_1_217	Q04637	EIF4G1	Eukaryotic translation initiation factor 4 gamma 1	606	621	mut	LEEKKRYDRMFLLGFQ	9	E	M	mut_00693	wt_00003	CAGCCTCTTCATCTGGCTTGGAAGAGAAAAAGAGATATGATAGAATGTTTCTGCTTGGCTTCCAGGGTGGAGGATCCGGAG	18	3.14065e-05	1
EIF4E	EIF4E_eIF4E__P06730_1_217	Q04637	EIF4G1	Eukaryotic translation initiation factor 4 gamma 1	606	621	mut	LEEKKRYDRNFLLGFQ	9	E	N	mut_00694	wt_00003	CAGCCTCTTCATCTGGCTTGGAAGAGAAAAAACGGTACGACCGAAACTTTCTTTTAGGCTTCCAGGGTGGAGGATCCGGAG	16	2.79169e-05	1
EIF4E	EIF4E_eIF4E__P06730_1_217	Q04637	EIF4G1	Eukaryotic translation initiation factor 4 gamma 1	606	621	mut	LEEKKRYDRPFLLGFQ	9	E	P	mut_00695	wt_00003	CAGCCTCTTCATCTGGCCTAGAAGAGAAGAAACGGTACGACAGACCCTTTCTACTCGGCTTCCAAGGTGGAGGATCCGGAG	30	5.23441e-05	1
EIF4E	EIF4E_eIF4E__P06730_1_217	Q04637	EIF4G1	Eukaryotic translation initiation factor 4 gamma 1	606	621	mut	LEEKKRYDRQFLLGFQ	9	E	Q	mut_00696	wt_00003	CAGCCTCTTCATCTGGCCTGGAAGAAAAAAAACGTTACGATCGCCAATTTCTCCTTGGTTTCCAAGGTGGAGGATCCGGAG	11	1.91929e-05	1
EIF4E	EIF4E_eIF4E__P06730_1_217	Q04637	EIF4G1	Eukaryotic translation initiation factor 4 gamma 1	606	621	mut	LEEKKRYDRRFLLGFQ	9	E	R	mut_00697	wt_00003	CAGCCTCTTCATCTGGCCTAGAAGAGAAAAAGCGCTATGACAGACGATTTCTCCTCGGCTTCCAAGGTGGAGGATCCGGAG	34	5.93234e-05	1
EIF4E	EIF4E_eIF4E__P06730_1_217	Q04637	EIF4G1	Eukaryotic translation initiation factor 4 gamma 1	606	621	mut	LEEKKRYDRSFLLGFQ	9	E	S	mut_00698	wt_00003	CAGCCTCTTCATCTGGCCTGGAGGAAAAGAAAAGGTATGACCGATCTTTTCTGCTGGGGTTCCAAGGTGGAGGATCCGGAG	29	5.05993e-05	1
EIF4E	EIF4E_eIF4E__P06730_1_217	Q04637	EIF4G1	Eukaryotic translation initiation factor 4 gamma 1	606	621	mut	LEEKKRYDRTFLLGFQ	9	E	T	mut_00699	wt_00003	CAGCCTCTTCATCTGGCCTCGAAGAAAAAAAAAGATACGACCGCACGTTCCTGCTCGGGTTTCAAGGTGGAGGATCCGGAG	30	5.23441e-05	1
EIF4E	EIF4E_eIF4E__P06730_1_217	Q04637	EIF4G1	Eukaryotic translation initiation factor 4 gamma 1	606	621	mut	LEEKKRYDRVFLLGFQ	9	E	V	mut_00700	wt_00003	CAGCCTCTTCATCTGGCCTCGAAGAAAAGAAGCGTTATGATCGCGTATTTTTGCTGGGTTTCCAGGGTGGAGGATCCGGAG	50	8.72402e-05	1
EIF4E	EIF4E_eIF4E__P06730_1_217	Q04637	EIF4G1	Eukaryotic translation initiation factor 4 gamma 1	606	621	mut	LEEKKRYDRWFLLGFQ	9	E	W	mut_00701	wt_00003	CAGCCTCTTCATCTGGCCTTGAGGAGAAGAAACGGTATGATCGGTGGTTTCTTCTAGGTTTTCAAGGTGGAGGATCCGGAG	21	3.66409e-05	1
EIF4E	EIF4E_eIF4E__P06730_1_217	Q04637	EIF4G1	Eukaryotic translation initiation factor 4 gamma 1	606	621	mut	LEEKKRYDRYFLLGFQ	9	E	Y	mut_00702	wt_00003	CAGCCTCTTCATCTGGCCTAGAAGAGAAAAAACGTTATGACAGGTACTTCCTCCTCGGTTTTCAGGGTGGAGGATCCGGAG	18	3.14065e-05	1
EIF4E	EIF4E_eIF4E__P06730_1_217	Q04637	EIF4G1	Eukaryotic translation initiation factor 4 gamma 1	606	621	mut	LEEKKRYDREALLGFQ	10	F	A	mut_00703	wt_00003	CAGCCTCTTCATCTGGCCTCGAAGAAAAAAAGCGATATGATAGGGAGGCTCTGCTGGGATTCCAAGGTGGAGGATCCGGAG	6	1.04688e-05	1
EIF4E	EIF4E_eIF4E__P06730_1_217	Q04637	EIF4G1	Eukaryotic translation initiation factor 4 gamma 1	606	621	mut	LEEKKRYDREDLLGFQ	10	F	D	mut_00704	wt_00003	CAGCCTCTTCATCTGGCCTGGAAGAAAAAAAGCGTTATGATCGGGAGGACCTGTTAGGCTTTCAAGGTGGAGGATCCGGAG	29	5.05993e-05	1
EIF4E	EIF4E_eIF4E__P06730_1_217	Q04637	EIF4G1	Eukaryotic translation initiation factor 4 gamma 1	606	621	mut	LEEKKRYDREELLGFQ	10	F	E	mut_00705	wt_00003	CAGCCTCTTCATCTGGCCTGGAAGAGAAAAAGCGTTATGACAGAGAAGAACTCCTCGGATTCCAGGGTGGAGGATCCGGAG	8	1.39584e-05	1
EIF4E	EIF4E_eIF4E__P06730_1_217	Q04637	EIF4G1	Eukaryotic translation initiation factor 4 gamma 1	606	621	mut	LEEKKRYDREGLLGFQ	10	F	G	mut_00706	wt_00003	CAGCCTCTTCATCTGGCCTCGAAGAAAAGAAGCGTTATGACAGGGAAGGGCTGCTGGGTTTCCAAGGTGGAGGATCCGGAG	35	6.10682e-05	1
EIF4E	EIF4E_eIF4E__P06730_1_217	Q04637	EIF4G1	Eukaryotic translation initiation factor 4 gamma 1	606	621	mut	LEEKKRYDREHLLGFQ	10	F	H	mut_00707	wt_00003	CAGCCTCTTCATCTGGCCTCGAAGAGAAAAAACGATACGACAGAGAGCACCTGCTGGGATTCCAGGGTGGAGGATCCGGAG	8	1.39584e-05	1
EIF4E	EIF4E_eIF4E__P06730_1_217	Q04637	EIF4G1	Eukaryotic translation initiation factor 4 gamma 1	606	621	mut	LEEKKRYDREILLGFQ	10	F	I	mut_00708	wt_00003	CAGCCTCTTCATCTGGCCTGGAAGAAAAGAAGCGTTATGACAGGGAAATCCTACTGGGTTTCCAGGGTGGAGGATCCGGAG	19	3.31513e-05	1
EIF4E	EIF4E_eIF4E__P06730_1_217	Q04637	EIF4G1	Eukaryotic translation initiation factor 4 gamma 1	606	621	mut	LEEKKRYDREKLLGFQ	10	F	K	mut_00709	wt_00003	CAGCCTCTTCATCTGGCCTTGAGGAGAAAAAGAGGTACGACCGAGAGAAGCTGCTTGGGTTCCAGGGTGGAGGATCCGGAG	48	8.37506e-05	1
EIF4E	EIF4E_eIF4E__P06730_1_217	Q04637	EIF4G1	Eukaryotic translation initiation factor 4 gamma 1	606	621	mut	LEEKKRYDRELLLGFQ	10	F	L	mut_00710	wt_00003	CAGCCTCTTCATCTGGCTTGGAGGAAAAGAAGCGATACGATCGAGAGCTGTTGCTAGGCTTCCAGGGTGGAGGATCCGGAG	89	0.000155288	1
EIF4E	EIF4E_eIF4E__P06730_1_217	Q04637	EIF4G1	Eukaryotic translation initiation factor 4 gamma 1	606	621	mut	LEEKKRYDREMLLGFQ	10	F	M	mut_00711	wt_00003	CAGCCTCTTCATCTGGCCTCGAAGAAAAAAAGCGCTATGACCGAGAGATGCTGCTTGGTTTCCAAGGTGGAGGATCCGGAG	18	3.14065e-05	1
EIF4E	EIF4E_eIF4E__P06730_1_217	Q04637	EIF4G1	Eukaryotic translation initiation factor 4 gamma 1	606	621	mut	LEEKKRYDRENLLGFQ	10	F	N	mut_00712	wt_00003	CAGCCTCTTCATCTGGCTTGGAGGAAAAGAAGAGGTATGATCGGGAAAACCTTCTAGGTTTTCAAGGTGGAGGATCCGGAG	1	1.7448e-06	1
EIF4E	EIF4E_eIF4E__P06730_1_217	Q04637	EIF4G1	Eukaryotic translation initiation factor 4 gamma 1	606	621	mut	LEEKKRYDREPLLGFQ	10	F	P	mut_00713	wt_00003	CAGCCTCTTCATCTGGCTTAGAAGAGAAGAAACGATATGATCGGGAACCCCTGCTGGGATTTCAAGGTGGAGGATCCGGAG	5	8.72402e-06	1
EIF4E	EIF4E_eIF4E__P06730_1_217	Q04637	EIF4G1	Eukaryotic translation initiation factor 4 gamma 1	606	621	mut	LEEKKRYDREQLLGFQ	10	F	Q	mut_00714	wt_00003	CAGCCTCTTCATCTGGCCTAGAAGAGAAAAAGCGATACGATCGGGAACAGCTGCTGGGTTTCCAGGGTGGAGGATCCGGAG	22	3.83857e-05	1
EIF4E	EIF4E_eIF4E__P06730_1_217	Q04637	EIF4G1	Eukaryotic translation initiation factor 4 gamma 1	606	621	mut	LEEKKRYDRERLLGFQ	10	F	R	mut_00715	wt_00003	CAGCCTCTTCATCTGGCCTCGAGGAAAAGAAACGTTACGACAGGGAGCGTCTCCTCGGCTTTCAGGGTGGAGGATCCGGAG	74	0.000129116	1
EIF4E	EIF4E_eIF4E__P06730_1_217	Q04637	EIF4G1	Eukaryotic translation initiation factor 4 gamma 1	606	621	mut	LEEKKRYDRESLLGFQ	10	F	S	mut_00716	wt_00003	CAGCCTCTTCATCTGGCTTGGAGGAGAAGAAGCGATACGACCGAGAGTCTCTGTTGGGGTTTCAGGGTGGAGGATCCGGAG	26	4.53649e-05	1
EIF4E	EIF4E_eIF4E__P06730_1_217	Q04637	EIF4G1	Eukaryotic translation initiation factor 4 gamma 1	606	621	mut	LEEKKRYDRETLLGFQ	10	F	T	mut_00717	wt_00003	CAGCCTCTTCATCTGGCCTGGAGGAGAAAAAAAGATATGATAGAGAAACTCTTTTGGGGTTCCAGGGTGGAGGATCCGGAG	9	1.57032e-05	1
EIF4E	EIF4E_eIF4E__P06730_1_217	Q04637	EIF4G1	Eukaryotic translation initiation factor 4 gamma 1	606	621	mut	LEEKKRYDREVLLGFQ	10	F	V	mut_00718	wt_00003	CAGCCTCTTCATCTGGCTTGGAAGAAAAGAAAAGGTACGATCGGGAGGTACTGCTCGGCTTCCAAGGTGGAGGATCCGGAG	31	5.4089e-05	1
EIF4E	EIF4E_eIF4E__P06730_1_217	Q04637	EIF4G1	Eukaryotic translation initiation factor 4 gamma 1	606	621	mut	LEEKKRYDREWLLGFQ	10	F	W	mut_00719	wt_00003	CAGCCTCTTCATCTGGCCTGGAAGAAAAAAAGCGTTATGATCGCGAATGGCTCTTAGGTTTCCAGGGTGGAGGATCCGGAG	19	3.31513e-05	1
EIF4E	EIF4E_eIF4E__P06730_1_217	Q04637	EIF4G1	Eukaryotic translation initiation factor 4 gamma 1	606	621	mut	LEEKKRYDREYLLGFQ	10	F	Y	mut_00720	wt_00003	CAGCCTCTTCATCTGGCCTCGAGGAGAAAAAAAGATATGATCGCGAGTATCTACTCGGCTTCCAAGGTGGAGGATCCGGAG	17	2.96617e-05	1
EIF4E	EIF4E_eIF4E__P06730_1_217	Q04637	EIF4G1	Eukaryotic translation initiation factor 4 gamma 1	606	621	mut	LEEKKRYDREFALGFQ	11	L	A	mut_00721	wt_00003	CAGCCTCTTCATCTGGCCTTGAAGAAAAAAAAAGGTATGATCGTGAATTCGCCCTTGGGTTCCAAGGTGGAGGATCCGGAG	2	3.48961e-06	1
EIF4E	EIF4E_eIF4E__P06730_1_217	Q04637	EIF4G1	Eukaryotic translation initiation factor 4 gamma 1	606	621	mut	LEEKKRYDREFDLGFQ	11	L	D	mut_00722	wt_00003	CAGCCTCTTCATCTGGCCTTGAGGAGAAGAAACGCTACGATCGCGAGTTTGACCTCGGTTTCCAGGGTGGAGGATCCGGAG	83	0.000144819	1
EIF4E	EIF4E_eIF4E__P06730_1_217	Q04637	EIF4G1	Eukaryotic translation initiation factor 4 gamma 1	606	621	mut	LEEKKRYDREFELGFQ	11	L	E	mut_00723	wt_00003	CAGCCTCTTCATCTGGCCTTGAAGAAAAAAAACGATATGATCGAGAATTTGAGCTTGGTTTCCAAGGTGGAGGATCCGGAG	4	6.97922e-06	1
EIF4E	EIF4E_eIF4E__P06730_1_217	Q04637	EIF4G1	Eukaryotic translation initiation factor 4 gamma 1	606	621	mut	LEEKKRYDREFFLGFQ	11	L	F	mut_00724	wt_00003	CAGCCTCTTCATCTGGCCTGGAGGAAAAAAAACGCTATGATAGAGAGTTCTTCCTAGGCTTTCAGGGTGGAGGATCCGGAG	7	1.22136e-05	1
EIF4E	EIF4E_eIF4E__P06730_1_217	Q04637	EIF4G1	Eukaryotic translation initiation factor 4 gamma 1	606	621	mut	LEEKKRYDREFGLGFQ	11	L	G	mut_00725	wt_00003	CAGCCTCTTCATCTGGCCTCGAAGAAAAAAAACGCTATGACCGGGAATTCGGACTCGGTTTTCAAGGTGGAGGATCCGGAG	6	1.04688e-05	1
EIF4E	EIF4E_eIF4E__P06730_1_217	Q04637	EIF4G1	Eukaryotic translation initiation factor 4 gamma 1	606	621	mut	LEEKKRYDREFHLGFQ	11	L	H	mut_00726	wt_00003	CAGCCTCTTCATCTGGCCTAGAAGAGAAGAAGCGTTACGACCGTGAATTTCACCTTGGTTTTCAAGGTGGAGGATCCGGAG	6	1.04688e-05	1
EIF4E	EIF4E_eIF4E__P06730_1_217	Q04637	EIF4G1	Eukaryotic translation initiation factor 4 gamma 1	606	621	mut	LEEKKRYDREFILGFQ	11	L	I	mut_00727	wt_00003	CAGCCTCTTCATCTGGCTTGGAAGAAAAGAAGAGGTACGATAGGGAATTCATACTCGGGTTCCAAGGTGGAGGATCCGGAG	8	1.39584e-05	1
EIF4E	EIF4E_eIF4E__P06730_1_217	Q04637	EIF4G1	Eukaryotic translation initiation factor 4 gamma 1	606	621	mut	LEEKKRYDREFKLGFQ	11	L	K	mut_00728	wt_00003	CAGCCTCTTCATCTGGCCTCGAAGAGAAAAAACGGTACGATAGGGAATTTAAACTGGGGTTCCAAGGTGGAGGATCCGGAG	11	1.91929e-05	1
EIF4E	EIF4E_eIF4E__P06730_1_217	Q04637	EIF4G1	Eukaryotic translation initiation factor 4 gamma 1	606	621	mut	LEEKKRYDREFMLGFQ	11	L	M	mut_00729	wt_00003	CAGCCTCTTCATCTGGCCTCGAGGAGAAAAAGAGGTACGACAGAGAGTTCATGCTAGGGTTCCAGGGTGGAGGATCCGGAG	50	8.72402e-05	1
EIF4E	EIF4E_eIF4E__P06730_1_217	Q04637	EIF4G1	Eukaryotic translation initiation factor 4 gamma 1	606	621	mut	LEEKKRYDREFNLGFQ	11	L	N	mut_00730	wt_00003	CAGCCTCTTCATCTGGCCTCGAAGAAAAGAAGCGCTACGATCGTGAGTTCAATCTAGGGTTTCAAGGTGGAGGATCCGGAG	13	2.26825e-05	1
EIF4E	EIF4E_eIF4E__P06730_1_217	Q04637	EIF4G1	Eukaryotic translation initiation factor 4 gamma 1	606	621	mut	LEEKKRYDREFPLGFQ	11	L	P	mut_00731	wt_00003	CAGCCTCTTCATCTGGCCTAGAAGAGAAGAAGCGCTATGACCGGGAATTTCCGCTGGGTTTTCAAGGTGGAGGATCCGGAG	7	1.22136e-05	1
EIF4E	EIF4E_eIF4E__P06730_1_217	Q04637	EIF4G1	Eukaryotic translation initiation factor 4 gamma 1	606	621	mut	LEEKKRYDREFQLGFQ	11	L	Q	mut_00732	wt_00003	CAGCCTCTTCATCTGGCCTCGAGGAGAAGAAACGATACGACCGTGAGTTCCAACTGGGTTTCCAGGGTGGAGGATCCGGAG	41	7.1537e-05	1
EIF4E	EIF4E_eIF4E__P06730_1_217	Q04637	EIF4G1	Eukaryotic translation initiation factor 4 gamma 1	606	621	mut	LEEKKRYDREFRLGFQ	11	L	R	mut_00733	wt_00003	CAGCCTCTTCATCTGGCCTCGAAGAGAAGAAGCGCTATGACAGGGAATTTCGGCTCGGGTTTCAAGGTGGAGGATCCGGAG	34	5.93234e-05	1
EIF4E	EIF4E_eIF4E__P06730_1_217	Q04637	EIF4G1	Eukaryotic translation initiation factor 4 gamma 1	606	621	mut	LEEKKRYDREFSLGFQ	11	L	S	mut_00734	wt_00003	CAGCCTCTTCATCTGGCCTAGAAGAGAAAAAACGCTACGATCGCGAATTCAGTTTAGGATTCCAAGGTGGAGGATCCGGAG	4	6.97922e-06	1
EIF4E	EIF4E_eIF4E__P06730_1_217	Q04637	EIF4G1	Eukaryotic translation initiation factor 4 gamma 1	606	621	mut	LEEKKRYDREFTLGFQ	11	L	T	mut_00735	wt_00003	CAGCCTCTTCATCTGGCCTGGAGGAGAAGAAGAGATATGACAGAGAATTTACGCTCGGCTTCCAGGGTGGAGGATCCGGAG	38	6.63026e-05	1
EIF4E	EIF4E_eIF4E__P06730_1_217	Q04637	EIF4G1	Eukaryotic translation initiation factor 4 gamma 1	606	621	mut	LEEKKRYDREFVLGFQ	11	L	V	mut_00736	wt_00003	CAGCCTCTTCATCTGGCCTGGAAGAGAAGAAAAGATACGATCGAGAGTTCGTGCTTGGATTCCAGGGTGGAGGATCCGGAG	12	2.09377e-05	1
EIF4E	EIF4E_eIF4E__P06730_1_217	Q04637	EIF4G1	Eukaryotic translation initiation factor 4 gamma 1	606	621	mut	LEEKKRYDREFWLGFQ	11	L	W	mut_00737	wt_00003	CAGCCTCTTCATCTGGCTTAGAGGAAAAAAAAAGATACGATCGGGAATTCTGGCTTGGTTTTCAGGGTGGAGGATCCGGAG	4	6.97922e-06	1
EIF4E	EIF4E_eIF4E__P06730_1_217	Q04637	EIF4G1	Eukaryotic translation initiation factor 4 gamma 1	606	621	mut	LEEKKRYDREFYLGFQ	11	L	Y	mut_00738	wt_00003	CAGCCTCTTCATCTGGCCTTGAAGAGAAGAAAAGGTACGATAGGGAGTTCTACCTTGGGTTTCAAGGTGGAGGATCCGGAG	7	1.22136e-05	1
EIF4E	EIF4E_eIF4E__P06730_1_217	Q04637	EIF4G1	Eukaryotic translation initiation factor 4 gamma 1	606	621	mut	LEEKKRYDREFLAGFQ	12	L	A	mut_00739	wt_00003	CAGCCTCTTCATCTGGCCTAGAGGAGAAAAAAAGATATGACAGAGAATTCCTAGCGGGTTTCCAGGGTGGAGGATCCGGAG	3	5.23441e-06	1
EIF4E	EIF4E_eIF4E__P06730_1_217	Q04637	EIF4G1	Eukaryotic translation initiation factor 4 gamma 1	606	621	mut	LEEKKRYDREFLDGFQ	12	L	D	mut_00740	wt_00003	CAGCCTCTTCATCTGGCCTGGAAGAAAAAAAGCGCTACGATCGTGAATTCCTGGATGGATTCCAGGGTGGAGGATCCGGAG	5	8.72402e-06	1
EIF4E	EIF4E_eIF4E__P06730_1_217	Q04637	EIF4G1	Eukaryotic translation initiation factor 4 gamma 1	606	621	mut	LEEKKRYDREFLEGFQ	12	L	E	mut_00741	wt_00003	CAGCCTCTTCATCTGGCCTAGAGGAAAAAAAGAGGTATGACCGTGAATTCCTCGAAGGGTTTCAAGGTGGAGGATCCGGAG	7	1.22136e-05	1
EIF4E	EIF4E_eIF4E__P06730_1_217	Q04637	EIF4G1	Eukaryotic translation initiation factor 4 gamma 1	606	621	mut	LEEKKRYDREFLFGFQ	12	L	F	mut_00742	wt_00003	CAGCCTCTTCATCTGGCCTCGAAGAAAAAAAGCGCTATGACCGTGAGTTCCTTTTTGGGTTCCAAGGTGGAGGATCCGGAG	13	2.26825e-05	1
EIF4E	EIF4E_eIF4E__P06730_1_217	Q04637	EIF4G1	Eukaryotic translation initiation factor 4 gamma 1	606	621	mut	LEEKKRYDREFLGGFQ	12	L	G	mut_00743	wt_00003	CAGCCTCTTCATCTGGCCTAGAAGAGAAAAAAAGATACGATAGGGAGTTTCTTGGAGGATTTCAGGGTGGAGGATCCGGAG	1	1.7448e-06	1
EIF4E	EIF4E_eIF4E__P06730_1_217	Q04637	EIF4G1	Eukaryotic translation initiation factor 4 gamma 1	606	621	mut	LEEKKRYDREFLHGFQ	12	L	H	mut_00744	wt_00003	CAGCCTCTTCATCTGGCCTCGAAGAAAAGAAACGATACGACCGGGAATTCCTACATGGTTTTCAGGGTGGAGGATCCGGAG	17	2.96617e-05	1
EIF4E	EIF4E_eIF4E__P06730_1_217	Q04637	EIF4G1	Eukaryotic translation initiation factor 4 gamma 1	606	621	mut	LEEKKRYDREFLIGFQ	12	L	I	mut_00745	wt_00003	CAGCCTCTTCATCTGGCCTTGAAGAAAAGAAGCGCTATGATCGGGAGTTCCTGATAGGTTTTCAGGGTGGAGGATCCGGAG	8	1.39584e-05	1
EIF4E	EIF4E_eIF4E__P06730_1_217	Q04637	EIF4G1	Eukaryotic translation initiation factor 4 gamma 1	606	621	mut	LEEKKRYDREFLKGFQ	12	L	K	mut_00746	wt_00003	CAGCCTCTTCATCTGGCCTCGAAGAAAAAAAGCGCTATGATCGCGAGTTCCTGAAAGGCTTTCAAGGTGGAGGATCCGGAG	11	1.91929e-05	1
EIF4E	EIF4E_eIF4E__P06730_1_217	Q04637	EIF4G1	Eukaryotic translation initiation factor 4 gamma 1	606	621	mut	LEEKKRYDREFLMGFQ	12	L	M	mut_00747	wt_00003	CAGCCTCTTCATCTGGCCTCGAGGAGAAGAAGCGGTACGACCGTGAATTCCTCATGGGTTTTCAGGGTGGAGGATCCGGAG	28	4.88545e-05	1
EIF4E	EIF4E_eIF4E__P06730_1_217	Q04637	EIF4G1	Eukaryotic translation initiation factor 4 gamma 1	606	621	mut	LEEKKRYDREFLNGFQ	12	L	N	mut_00748	wt_00003	CAGCCTCTTCATCTGGCTTAGAAGAGAAGAAGAGGTATGACCGAGAATTTTTGAATGGTTTTCAGGGTGGAGGATCCGGAG	2	3.48961e-06	1
EIF4E	EIF4E_eIF4E__P06730_1_217	Q04637	EIF4G1	Eukaryotic translation initiation factor 4 gamma 1	606	621	mut	LEEKKRYDREFLPGFQ	12	L	P	mut_00749	wt_00003	CAGCCTCTTCATCTGGCCTCGAAGAGAAAAAAAGGTACGATAGGGAGTTTCTTCCAGGTTTTCAAGGTGGAGGATCCGGAG	2	3.48961e-06	1
EIF4E	EIF4E_eIF4E__P06730_1_217	Q04637	EIF4G1	Eukaryotic translation initiation factor 4 gamma 1	606	621	mut	LEEKKRYDREFLQGFQ	12	L	Q	mut_00750	wt_00003	CAGCCTCTTCATCTGGCCTGGAAGAAAAAAAACGGTACGACAGGGAATTCCTACAAGGCTTTCAGGGTGGAGGATCCGGAG	4	6.97922e-06	1
EIF4E	EIF4E_eIF4E__P06730_1_217	Q04637	EIF4G1	Eukaryotic translation initiation factor 4 gamma 1	606	621	mut	LEEKKRYDREFLRGFQ	12	L	R	mut_00751	wt_00003	CAGCCTCTTCATCTGGCCTCGAGGAGAAAAAGCGCTATGACCGGGAATTCCTCCGAGGTTTCCAGGGTGGAGGATCCGGAG	11	1.91929e-05	1
EIF4E	EIF4E_eIF4E__P06730_1_217	Q04637	EIF4G1	Eukaryotic translation initiation factor 4 gamma 1	606	621	mut	LEEKKRYDREFLSGFQ	12	L	S	mut_00752	wt_00003	CAGCCTCTTCATCTGGCCTCGAAGAGAAAAAACGCTACGATCGCGAGTTCCTATCGGGTTTCCAAGGTGGAGGATCCGGAG	10	1.7448e-05	1
EIF4E	EIF4E_eIF4E__P06730_1_217	Q04637	EIF4G1	Eukaryotic translation initiation factor 4 gamma 1	606	621	mut	LEEKKRYDREFLTGFQ	12	L	T	mut_00753	wt_00003	CAGCCTCTTCATCTGGCCTCGAGGAAAAAAAGCGGTATGATCGCGAGTTCCTAACGGGGTTCCAGGGTGGAGGATCCGGAG	36	6.2813e-05	1
EIF4E	EIF4E_eIF4E__P06730_1_217	Q04637	EIF4G1	Eukaryotic translation initiation factor 4 gamma 1	606	621	mut	LEEKKRYDREFLVGFQ	12	L	V	mut_00754	wt_00003	CAGCCTCTTCATCTGGCCTGGAAGAAAAGAAGCGCTACGATCGGGAATTCCTTGTGGGATTTCAAGGTGGAGGATCCGGAG	8	1.39584e-05	1
EIF4E	EIF4E_eIF4E__P06730_1_217	Q04637	EIF4G1	Eukaryotic translation initiation factor 4 gamma 1	606	621	mut	LEEKKRYDREFLWGFQ	12	L	W	mut_00755	wt_00003	CAGCCTCTTCATCTGGCCTGGAGGAAAAAAAGCGATACGACCGCGAATTTCTCTGGGGGTTCCAGGGTGGAGGATCCGGAG	17	2.96617e-05	1
EIF4E	EIF4E_eIF4E__P06730_1_217	Q04637	EIF4G1	Eukaryotic translation initiation factor 4 gamma 1	606	621	mut	LEEKKRYDREFLYGFQ	12	L	Y	mut_00756	wt_00003	CAGCCTCTTCATCTGGCTTAGAAGAAAAGAAGAGATATGACCGTGAATTTTTGTACGGGTTTCAAGGTGGAGGATCCGGAG	7	1.22136e-05	1
EIF4E	EIF4E_eIF4E__P06730_1_217	Q04637	EIF4G1	Eukaryotic translation initiation factor 4 gamma 1	606	621	mut	LEEKKRYDREFLLAFQ	13	G	A	mut_00757	wt_00003	CAGCCTCTTCATCTGGCTTGGAAGAGAAAAAGCGGTATGACCGAGAATTTTTGCTCGCGTTTCAGGGTGGAGGATCCGGAG	38	6.63026e-05	1
EIF4E	EIF4E_eIF4E__P06730_1_217	Q04637	EIF4G1	Eukaryotic translation initiation factor 4 gamma 1	606	621	mut	LEEKKRYDREFLLDFQ	13	G	D	mut_00758	wt_00003	CAGCCTCTTCATCTGGCCTCGAAGAGAAAAAACGATACGATAGAGAATTTCTATTAGATTTCCAAGGTGGAGGATCCGGAG	0	0	1
EIF4E	EIF4E_eIF4E__P06730_1_217	Q04637	EIF4G1	Eukaryotic translation initiation factor 4 gamma 1	606	621	mut	LEEKKRYDREFLLEFQ	13	G	E	mut_00759	wt_00003	CAGCCTCTTCATCTGGCCTCGAAGAAAAAAAGCGCTACGATAGAGAATTCCTCCTAGAGTTTCAAGGTGGAGGATCCGGAG	2	3.48961e-06	1
EIF4E	EIF4E_eIF4E__P06730_1_217	Q04637	EIF4G1	Eukaryotic translation initiation factor 4 gamma 1	606	621	mut	LEEKKRYDREFLLFFQ	13	G	F	mut_00760	wt_00003	CAGCCTCTTCATCTGGCCTCGAGGAGAAGAAGCGGTACGACCGTGAGTTCCTGCTCTTCTTCCAAGGTGGAGGATCCGGAG	144	0.000251252	1
EIF4E	EIF4E_eIF4E__P06730_1_217	Q04637	EIF4G1	Eukaryotic translation initiation factor 4 gamma 1	606	621	mut	LEEKKRYDREFLLHFQ	13	G	H	mut_00761	wt_00003	CAGCCTCTTCATCTGGCCTGGAAGAGAAAAAACGTTACGACCGAGAGTTTCTGCTTCATTTCCAGGGTGGAGGATCCGGAG	4	6.97922e-06	1
EIF4E	EIF4E_eIF4E__P06730_1_217	Q04637	EIF4G1	Eukaryotic translation initiation factor 4 gamma 1	606	621	mut	LEEKKRYDREFLLIFQ	13	G	I	mut_00762	wt_00003	CAGCCTCTTCATCTGGCTTAGAGGAGAAGAAAAGATACGACCGAGAATTTTTACTGATCTTCCAAGGTGGAGGATCCGGAG	4	6.97922e-06	1
EIF4E	EIF4E_eIF4E__P06730_1_217	Q04637	EIF4G1	Eukaryotic translation initiation factor 4 gamma 1	606	621	mut	LEEKKRYDREFLLKFQ	13	G	K	mut_00763	wt_00003	CAGCCTCTTCATCTGGCCTCGAGGAAAAGAAACGGTACGACCGGGAATTCCTTCTCAAATTCCAGGGTGGAGGATCCGGAG	5	8.72402e-06	1
EIF4E	EIF4E_eIF4E__P06730_1_217	Q04637	EIF4G1	Eukaryotic translation initiation factor 4 gamma 1	606	621	mut	LEEKKRYDREFLLLFQ	13	G	L	mut_00764	wt_00003	CAGCCTCTTCATCTGGCTTGGAGGAGAAAAAAAGGTATGATCGCGAGTTTCTTCTGTTGTTCCAGGGTGGAGGATCCGGAG	19	3.31513e-05	1
EIF4E	EIF4E_eIF4E__P06730_1_217	Q04637	EIF4G1	Eukaryotic translation initiation factor 4 gamma 1	606	621	mut	LEEKKRYDREFLLMFQ	13	G	M	mut_00765	wt_00003	CAGCCTCTTCATCTGGCCTAGAAGAGAAAAAACGGTACGACAGAGAATTTCTACTGATGTTTCAAGGTGGAGGATCCGGAG	5	8.72402e-06	1
EIF4E	EIF4E_eIF4E__P06730_1_217	Q04637	EIF4G1	Eukaryotic translation initiation factor 4 gamma 1	606	621	mut	LEEKKRYDREFLLNFQ	13	G	N	mut_00766	wt_00003	CAGCCTCTTCATCTGGCTTGGAGGAAAAGAAACGTTACGACAGAGAGTTTCTACTGAATTTCCAAGGTGGAGGATCCGGAG	3	5.23441e-06	1
EIF4E	EIF4E_eIF4E__P06730_1_217	Q04637	EIF4G1	Eukaryotic translation initiation factor 4 gamma 1	606	621	mut	LEEKKRYDREFLLPFQ	13	G	P	mut_00767	wt_00003	CAGCCTCTTCATCTGGCCTGGAGGAAAAAAAAAGGTACGACAGGGAGTTTCTACTACCATTCCAGGGTGGAGGATCCGGAG	8	1.39584e-05	1
EIF4E	EIF4E_eIF4E__P06730_1_217	Q04637	EIF4G1	Eukaryotic translation initiation factor 4 gamma 1	606	621	mut	LEEKKRYDREFLLQFQ	13	G	Q	mut_00768	wt_00003	CAGCCTCTTCATCTGGCCTAGAGGAAAAGAAACGCTACGACAGGGAGTTCTTGCTCCAATTCCAAGGTGGAGGATCCGGAG	5	8.72402e-06	1
EIF4E	EIF4E_eIF4E__P06730_1_217	Q04637	EIF4G1	Eukaryotic translation initiation factor 4 gamma 1	606	621	mut	LEEKKRYDREFLLRFQ	13	G	R	mut_00769	wt_00003	CAGCCTCTTCATCTGGCTTAGAGGAGAAGAAACGTTACGACCGTGAGTTCCTTTTACGATTTCAGGGTGGAGGATCCGGAG	26	4.53649e-05	1
EIF4E	EIF4E_eIF4E__P06730_1_217	Q04637	EIF4G1	Eukaryotic translation initiation factor 4 gamma 1	606	621	mut	LEEKKRYDREFLLSFQ	13	G	S	mut_00770	wt_00003	CAGCCTCTTCATCTGGCTTGGAGGAGAAAAAGCGATACGACAGGGAGTTCCTACTTAGTTTCCAAGGTGGAGGATCCGGAG	19	3.31513e-05	1
EIF4E	EIF4E_eIF4E__P06730_1_217	Q04637	EIF4G1	Eukaryotic translation initiation factor 4 gamma 1	606	621	mut	LEEKKRYDREFLLTFQ	13	G	T	mut_00771	wt_00003	CAGCCTCTTCATCTGGCCTTGAAGAAAAAAAACGATATGACAGAGAATTCCTATTAACATTTCAGGGTGGAGGATCCGGAG	0	0	1
EIF4E	EIF4E_eIF4E__P06730_1_217	Q04637	EIF4G1	Eukaryotic translation initiation factor 4 gamma 1	606	621	mut	LEEKKRYDREFLLVFQ	13	G	V	mut_00772	wt_00003	CAGCCTCTTCATCTGGCCTGGAGGAGAAAAAGCGCTACGATAGAGAATTTTTGCTTGTTTTTCAGGGTGGAGGATCCGGAG	6	1.04688e-05	1
EIF4E	EIF4E_eIF4E__P06730_1_217	Q04637	EIF4G1	Eukaryotic translation initiation factor 4 gamma 1	606	621	mut	LEEKKRYDREFLLWFQ	13	G	W	mut_00773	wt_00003	CAGCCTCTTCATCTGGCCTCGAGGAAAAAAAACGTTACGATCGTGAGTTCCTATTATGGTTTCAGGGTGGAGGATCCGGAG	21	3.66409e-05	1
EIF4E	EIF4E_eIF4E__P06730_1_217	Q04637	EIF4G1	Eukaryotic translation initiation factor 4 gamma 1	606	621	mut	LEEKKRYDREFLLYFQ	13	G	Y	mut_00774	wt_00003	CAGCCTCTTCATCTGGCTTAGAAGAAAAAAAGCGGTACGATAGAGAGTTTCTGCTGTACTTTCAAGGTGGAGGATCCGGAG	4	6.97922e-06	1
EIF4E	EIF4E_eIF4E__P06730_1_217	Q04637	EIF4G1	Eukaryotic translation initiation factor 4 gamma 1	606	621	mut	LEEKKRYDREFLLGAQ	14	F	A	mut_00775	wt_00003	CAGCCTCTTCATCTGGCTTGGAAGAAAAAAAGCGCTATGACCGAGAATTCCTGCTAGGAGCCCAAGGTGGAGGATCCGGAG	5	8.72402e-06	1
EIF4E	EIF4E_eIF4E__P06730_1_217	Q04637	EIF4G1	Eukaryotic translation initiation factor 4 gamma 1	606	621	mut	LEEKKRYDREFLLGDQ	14	F	D	mut_00776	wt_00003	CAGCCTCTTCATCTGGCCTGGAGGAGAAAAAGCGATACGACCGAGAGTTCCTTCTCGGAGACCAGGGTGGAGGATCCGGAG	19	3.31513e-05	1
EIF4E	EIF4E_eIF4E__P06730_1_217	Q04637	EIF4G1	Eukaryotic translation initiation factor 4 gamma 1	606	621	mut	LEEKKRYDREFLLGEQ	14	F	E	mut_00777	wt_00003	CAGCCTCTTCATCTGGCCTTGAAGAAAAAAAGCGATACGATCGCGAGTTCTTACTAGGGGAGCAGGGTGGAGGATCCGGAG	16	2.79169e-05	1
EIF4E	EIF4E_eIF4E__P06730_1_217	Q04637	EIF4G1	Eukaryotic translation initiation factor 4 gamma 1	606	621	mut	LEEKKRYDREFLLGGQ	14	F	G	mut_00778	wt_00003	CAGCCTCTTCATCTGGCCTGGAAGAGAAGAAACGCTACGACCGAGAATTTCTTCTTGGCGGACAAGGTGGAGGATCCGGAG	41	7.1537e-05	1
EIF4E	EIF4E_eIF4E__P06730_1_217	Q04637	EIF4G1	Eukaryotic translation initiation factor 4 gamma 1	606	621	mut	LEEKKRYDREFLLGHQ	14	F	H	mut_00779	wt_00003	CAGCCTCTTCATCTGGCTTAGAAGAGAAAAAACGTTATGACCGGGAATTTCTGCTAGGGCACCAGGGTGGAGGATCCGGAG	10	1.7448e-05	1
EIF4E	EIF4E_eIF4E__P06730_1_217	Q04637	EIF4G1	Eukaryotic translation initiation factor 4 gamma 1	606	621	mut	LEEKKRYDREFLLGIQ	14	F	I	mut_00780	wt_00003	CAGCCTCTTCATCTGGCCTGGAAGAAAAGAAACGCTATGACCGAGAATTTCTACTCGGGATACAGGGTGGAGGATCCGGAG	8	1.39584e-05	1
EIF4E	EIF4E_eIF4E__P06730_1_217	Q04637	EIF4G1	Eukaryotic translation initiation factor 4 gamma 1	606	621	mut	LEEKKRYDREFLLGKQ	14	F	K	mut_00781	wt_00003	CAGCCTCTTCATCTGGCTTAGAAGAAAAGAAACGGTACGATCGTGAATTTCTACTCGGCAAACAAGGTGGAGGATCCGGAG	3	5.23441e-06	1
EIF4E	EIF4E_eIF4E__P06730_1_217	Q04637	EIF4G1	Eukaryotic translation initiation factor 4 gamma 1	606	621	mut	LEEKKRYDREFLLGLQ	14	F	L	mut_00782	wt_00003	CAGCCTCTTCATCTGGCCTCGAGGAGAAAAAGAGGTATGACCGCGAGTTCCTCTTAGGACTACAAGGTGGAGGATCCGGAG	15	2.61721e-05	1
EIF4E	EIF4E_eIF4E__P06730_1_217	Q04637	EIF4G1	Eukaryotic translation initiation factor 4 gamma 1	606	621	mut	LEEKKRYDREFLLGMQ	14	F	M	mut_00783	wt_00003	CAGCCTCTTCATCTGGCCTGGAAGAAAAGAAGCGATACGATCGGGAGTTCCTACTTGGGATGCAGGGTGGAGGATCCGGAG	71	0.000123881	1
EIF4E	EIF4E_eIF4E__P06730_1_217	Q04637	EIF4G1	Eukaryotic translation initiation factor 4 gamma 1	606	621	mut	LEEKKRYDREFLLGNQ	14	F	N	mut_00784	wt_00003	CAGCCTCTTCATCTGGCCTCGAAGAAAAGAAGAGGTATGACCGTGAATTCCTCCTCGGCAATCAAGGTGGAGGATCCGGAG	26	4.53649e-05	1
EIF4E	EIF4E_eIF4E__P06730_1_217	Q04637	EIF4G1	Eukaryotic translation initiation factor 4 gamma 1	606	621	mut	LEEKKRYDREFLLGPQ	14	F	P	mut_00785	wt_00003	CAGCCTCTTCATCTGGCCTTGAAGAGAAGAAGCGATATGATCGGGAATTCCTGCTTGGCCCACAGGGTGGAGGATCCGGAG	41	7.1537e-05	1
EIF4E	EIF4E_eIF4E__P06730_1_217	Q04637	EIF4G1	Eukaryotic translation initiation factor 4 gamma 1	606	621	mut	LEEKKRYDREFLLGQQ	14	F	Q	mut_00786	wt_00003	CAGCCTCTTCATCTGGCTTAGAAGAGAAAAAGAGATACGACAGGGAATTCCTACTGGGTCAGCAAGGTGGAGGATCCGGAG	15	2.61721e-05	1
EIF4E	EIF4E_eIF4E__P06730_1_217	Q04637	EIF4G1	Eukaryotic translation initiation factor 4 gamma 1	606	621	mut	LEEKKRYDREFLLGRQ	14	F	R	mut_00787	wt_00003	CAGCCTCTTCATCTGGCCTCGAAGAAAAAAAGCGTTATGACCGCGAGTTCCTACTAGGAAGACAAGGTGGAGGATCCGGAG	5	8.72402e-06	1
EIF4E	EIF4E_eIF4E__P06730_1_217	Q04637	EIF4G1	Eukaryotic translation initiation factor 4 gamma 1	606	621	mut	LEEKKRYDREFLLGSQ	14	F	S	mut_00788	wt_00003	CAGCCTCTTCATCTGGCCTAGAAGAAAAGAAACGTTATGATCGAGAATTCCTACTCGGTAGCCAAGGTGGAGGATCCGGAG	16	2.79169e-05	1
EIF4E	EIF4E_eIF4E__P06730_1_217	Q04637	EIF4G1	Eukaryotic translation initiation factor 4 gamma 1	606	621	mut	LEEKKRYDREFLLGTQ	14	F	T	mut_00789	wt_00003	CAGCCTCTTCATCTGGCCTGGAGGAGAAGAAGCGATACGACCGCGAATTTCTCCTGGGGACGCAAGGTGGAGGATCCGGAG	101	0.000176225	1
EIF4E	EIF4E_eIF4E__P06730_1_217	Q04637	EIF4G1	Eukaryotic translation initiation factor 4 gamma 1	606	621	mut	LEEKKRYDREFLLGVQ	14	F	V	mut_00790	wt_00003	CAGCCTCTTCATCTGGCCTAGAGGAGAAAAAGCGGTACGATAGGGAATTCCTCCTTGGGGTTCAGGGTGGAGGATCCGGAG	41	7.1537e-05	1
EIF4E	EIF4E_eIF4E__P06730_1_217	Q04637	EIF4G1	Eukaryotic translation initiation factor 4 gamma 1	606	621	mut	LEEKKRYDREFLLGWQ	14	F	W	mut_00791	wt_00003	CAGCCTCTTCATCTGGCTTGGAAGAGAAAAAGCGCTATGATCGAGAGTTCCTACTGGGTTGGCAAGGTGGAGGATCCGGAG	59	0.000102943	1
EIF4E	EIF4E_eIF4E__P06730_1_217	Q04637	EIF4G1	Eukaryotic translation initiation factor 4 gamma 1	606	621	mut	LEEKKRYDREFLLGYQ	14	F	Y	mut_00792	wt_00003	CAGCCTCTTCATCTGGCCTAGAGGAAAAAAAAAGATACGATAGGGAATTCCTCCTAGGGTACCAGGGTGGAGGATCCGGAG	4	6.97922e-06	1
EIF4E	EIF4E_eIF4E__P06730_1_217	Q04637	EIF4G1	Eukaryotic translation initiation factor 4 gamma 1	606	621	mut	LEEKKRYDREFLLGFA	15	Q	A	mut_00793	wt_00003	CAGCCTCTTCATCTGGCCTAGAGGAAAAAAAACGTTATGACCGAGAGTTCTTGCTCGGATTTGCGGGTGGAGGATCCGGAG	42	7.32818e-05	1
EIF4E	EIF4E_eIF4E__P06730_1_217	Q04637	EIF4G1	Eukaryotic translation initiation factor 4 gamma 1	606	621	mut	LEEKKRYDREFLLGFD	15	Q	D	mut_00794	wt_00003	CAGCCTCTTCATCTGGCCTAGAAGAAAAGAAACGCTACGATCGAGAATTCCTTCTCGGTTTCGACGGTGGAGGATCCGGAG	28	4.88545e-05	1
EIF4E	EIF4E_eIF4E__P06730_1_217	Q04637	EIF4G1	Eukaryotic translation initiation factor 4 gamma 1	606	621	mut	LEEKKRYDREFLLGFE	15	Q	E	mut_00795	wt_00003	CAGCCTCTTCATCTGGCCTGGAAGAAAAAAAACGGTACGACAGAGAATTTTTACTTGGGTTTGAGGGTGGAGGATCCGGAG	4	6.97922e-06	1
EIF4E	EIF4E_eIF4E__P06730_1_217	Q04637	EIF4G1	Eukaryotic translation initiation factor 4 gamma 1	606	621	mut	LEEKKRYDREFLLGFF	15	Q	F	mut_00796	wt_00003	CAGCCTCTTCATCTGGCCTAGAGGAGAAAAAAAGATACGATCGCGAGTTCCTTCTTGGCTTCTTCGGTGGAGGATCCGGAG	18	3.14065e-05	1
EIF4E	EIF4E_eIF4E__P06730_1_217	Q04637	EIF4G1	Eukaryotic translation initiation factor 4 gamma 1	606	621	mut	LEEKKRYDREFLLGFG	15	Q	G	mut_00797	wt_00003	CAGCCTCTTCATCTGGCCTAGAGGAGAAAAAGCGCTACGATCGAGAGTTTTTGCTAGGTTTTGGGGGTGGAGGATCCGGAG	26	4.53649e-05	1
EIF4E	EIF4E_eIF4E__P06730_1_217	Q04637	EIF4G1	Eukaryotic translation initiation factor 4 gamma 1	606	621	mut	LEEKKRYDREFLLGFH	15	Q	H	mut_00798	wt_00003	CAGCCTCTTCATCTGGCTTAGAGGAGAAAAAAAGATATGACCGGGAATTTCTCCTTGGTTTTCATGGTGGAGGATCCGGAG	7	1.22136e-05	1
EIF4E	EIF4E_eIF4E__P06730_1_217	Q04637	EIF4G1	Eukaryotic translation initiation factor 4 gamma 1	606	621	mut	LEEKKRYDREFLLGFI	15	Q	I	mut_00799	wt_00003	CAGCCTCTTCATCTGGCTTAGAGGAAAAGAAGCGATATGATCGCGAATTTCTTCTAGGGTTTATCGGTGGAGGATCCGGAG	4	6.97922e-06	1
EIF4E	EIF4E_eIF4E__P06730_1_217	Q04637	EIF4G1	Eukaryotic translation initiation factor 4 gamma 1	606	621	mut	LEEKKRYDREFLLGFK	15	Q	K	mut_00800	wt_00003	CAGCCTCTTCATCTGGCCTTGAGGAAAAAAAGCGCTACGATCGTGAATTTCTCCTGGGTTTTAAAGGTGGAGGATCCGGAG	3	5.23441e-06	1
EIF4E	EIF4E_eIF4E__P06730_1_217	Q04637	EIF4G1	Eukaryotic translation initiation factor 4 gamma 1	606	621	mut	LEEKKRYDREFLLGFL	15	Q	L	mut_00801	wt_00003	CAGCCTCTTCATCTGGCTTGGAGGAAAAGAAGCGCTATGACCGCGAATTTCTCCTAGGTTTCTTGGGTGGAGGATCCGGAG	26	4.53649e-05	1
EIF4E	EIF4E_eIF4E__P06730_1_217	Q04637	EIF4G1	Eukaryotic translation initiation factor 4 gamma 1	606	621	mut	LEEKKRYDREFLLGFM	15	Q	M	mut_00802	wt_00003	CAGCCTCTTCATCTGGCCTAGAGGAGAAAAAGAGATATGATCGGGAATTCCTGCTGGGTTTTATGGGTGGAGGATCCGGAG	21	3.66409e-05	1
EIF4E	EIF4E_eIF4E__P06730_1_217	Q04637	EIF4G1	Eukaryotic translation initiation factor 4 gamma 1	606	621	mut	LEEKKRYDREFLLGFN	15	Q	N	mut_00803	wt_00003	CAGCCTCTTCATCTGGCCTTGAAGAGAAGAAACGATATGACCGAGAATTTCTCTTAGGATTTAATGGTGGAGGATCCGGAG	1	1.7448e-06	1
EIF4E	EIF4E_eIF4E__P06730_1_217	Q04637	EIF4G1	Eukaryotic translation initiation factor 4 gamma 1	606	621	mut	LEEKKRYDREFLLGFP	15	Q	P	mut_00804	wt_00003	CAGCCTCTTCATCTGGCTTAGAGGAGAAAAAAAGATATGATAGAGAATTCCTACTCGGATTCCCAGGTGGAGGATCCGGAG	0	0	1
EIF4E	EIF4E_eIF4E__P06730_1_217	Q04637	EIF4G1	Eukaryotic translation initiation factor 4 gamma 1	606	621	mut	LEEKKRYDREFLLGFR	15	Q	R	mut_00805	wt_00003	CAGCCTCTTCATCTGGCCTGGAGGAGAAAAAACGCTATGACAGGGAGTTCCTCCTAGGGTTCCGCGGTGGAGGATCCGGAG	60	0.000104688	1
EIF4E	EIF4E_eIF4E__P06730_1_217	Q04637	EIF4G1	Eukaryotic translation initiation factor 4 gamma 1	606	621	mut	LEEKKRYDREFLLGFS	15	Q	S	mut_00806	wt_00003	CAGCCTCTTCATCTGGCCTCGAAGAGAAAAAAAGATATGACAGGGAGTTTCTATTAGGGTTTTCAGGTGGAGGATCCGGAG	1	1.7448e-06	1
EIF4E	EIF4E_eIF4E__P06730_1_217	Q04637	EIF4G1	Eukaryotic translation initiation factor 4 gamma 1	606	621	mut	LEEKKRYDREFLLGFT	15	Q	T	mut_00807	wt_00003	CAGCCTCTTCATCTGGCCTGGAAGAGAAGAAACGATATGACCGGGAGTTCCTGCTCGGATTCACAGGTGGAGGATCCGGAG	32	5.58338e-05	1
EIF4E	EIF4E_eIF4E__P06730_1_217	Q04637	EIF4G1	Eukaryotic translation initiation factor 4 gamma 1	606	621	mut	LEEKKRYDREFLLGFV	15	Q	V	mut_00808	wt_00003	CAGCCTCTTCATCTGGCTTAGAAGAAAAAAAGCGGTATGATCGTGAATTTTTGCTAGGGTTTGTCGGTGGAGGATCCGGAG	5	8.72402e-06	1
EIF4E	EIF4E_eIF4E__P06730_1_217	Q04637	EIF4G1	Eukaryotic translation initiation factor 4 gamma 1	606	621	mut	LEEKKRYDREFLLGFW	15	Q	W	mut_00809	wt_00003	CAGCCTCTTCATCTGGCCTCGAGGAGAAAAAGCGGTATGACAGGGAATTTCTCCTTGGTTTTTGGGGTGGAGGATCCGGAG	28	4.88545e-05	1
EIF4E	EIF4E_eIF4E__P06730_1_217	Q04637	EIF4G1	Eukaryotic translation initiation factor 4 gamma 1	606	621	mut	LEEKKRYDREFLLGFY	15	Q	Y	mut_00810	wt_00003	CAGCCTCTTCATCTGGCTTGGAGGAAAAAAAAAGATATGACAGGGAATTTCTACTAGGATTCTACGGTGGAGGATCCGGAG	3	5.23441e-06	1
EIF4E	EIF4E_eIF4E__P06730_1_217	Q04637	EIF4G1	Eukaryotic translation initiation factor 4 gamma 1	608	623	wt	EKKRYDREFLLGFQFI				wt_00004		CAGCCTCTTCATCTGGCGAGAAAAAGAGGTACGATCGCGAGTTCTTGCTGGGATTCCAGTTTATTGGTGGAGGATCCGGAG	7	1.22136e-05	1
EIF4E	EIF4E_eIF4E__P06730_1_217	Q04637	EIF4G1	Eukaryotic translation initiation factor 4 gamma 1	608	623	mut	AKKRYDREFLLGFQFI	0	E	A	mut_00811	wt_00004	CAGCCTCTTCATCTGGCGCAAAAAAAAGGTACGACCGTGAGTTTCTTTTAGGGTTCCAGTTTATCGGTGGAGGATCCGGAG	11	1.91929e-05	1
EIF4E	EIF4E_eIF4E__P06730_1_217	Q04637	EIF4G1	Eukaryotic translation initiation factor 4 gamma 1	608	623	mut	DKKRYDREFLLGFQFI	0	E	D	mut_00812	wt_00004	CAGCCTCTTCATCTGGCGACAAAAAACGCTATGACCGAGAGTTCCTACTAGGGTTTCAATTCATAGGTGGAGGATCCGGAG	7	1.22136e-05	1
EIF4E	EIF4E_eIF4E__P06730_1_217	Q04637	EIF4G1	Eukaryotic translation initiation factor 4 gamma 1	608	623	mut	FKKRYDREFLLGFQFI	0	E	F	mut_00813	wt_00004	CAGCCTCTTCATCTGGCTTTAAAAAAAGATACGATCGAGAGTTCCTGCTGGGATTTCAATTCATTGGTGGAGGATCCGGAG	2	3.48961e-06	1
EIF4E	EIF4E_eIF4E__P06730_1_217	Q04637	EIF4G1	Eukaryotic translation initiation factor 4 gamma 1	608	623	mut	GKKRYDREFLLGFQFI	0	E	G	mut_00814	wt_00004	CAGCCTCTTCATCTGGCGGCAAAAAGCGCTATGATCGAGAGTTTTTGCTTGGATTTCAATTCATCGGTGGAGGATCCGGAG	15	2.61721e-05	1
EIF4E	EIF4E_eIF4E__P06730_1_217	Q04637	EIF4G1	Eukaryotic translation initiation factor 4 gamma 1	608	623	mut	HKKRYDREFLLGFQFI	0	E	H	mut_00815	wt_00004	CAGCCTCTTCATCTGGCCACAAGAAGAGATACGATCGTGAATTTTTACTCGGATTCCAGTTTATTGGTGGAGGATCCGGAG	1	1.7448e-06	1
EIF4E	EIF4E_eIF4E__P06730_1_217	Q04637	EIF4G1	Eukaryotic translation initiation factor 4 gamma 1	608	623	mut	IKKRYDREFLLGFQFI	0	E	I	mut_00816	wt_00004	CAGCCTCTTCATCTGGCATAAAAAAACGTTACGATCGGGAGTTCCTACTAGGCTTCCAGTTCATTGGTGGAGGATCCGGAG	10	1.7448e-05	1
EIF4E	EIF4E_eIF4E__P06730_1_217	Q04637	EIF4G1	Eukaryotic translation initiation factor 4 gamma 1	608	623	mut	KKKRYDREFLLGFQFI	0	E	K	mut_00817	wt_00004	CAGCCTCTTCATCTGGCAAGAAGAAACGCTACGACCGAGAATTCCTTTTAGGCTTTCAGTTTATCGGTGGAGGATCCGGAG	2	3.48961e-06	1
EIF4E	EIF4E_eIF4E__P06730_1_217	Q04637	EIF4G1	Eukaryotic translation initiation factor 4 gamma 1	608	623	mut	LKKRYDREFLLGFQFI	0	E	L	mut_00818	wt_00004	CAGCCTCTTCATCTGGCTTAAAGAAAAGATACGATAGAGAGTTTCTCCTGGGGTTCCAATTCATCGGTGGAGGATCCGGAG	1	1.7448e-06	1
EIF4E	EIF4E_eIF4E__P06730_1_217	Q04637	EIF4G1	Eukaryotic translation initiation factor 4 gamma 1	608	623	mut	MKKRYDREFLLGFQFI	0	E	M	mut_00819	wt_00004	CAGCCTCTTCATCTGGCATGAAGAAGAGATACGATCGAGAATTCTTACTGGGATTCCAATTCATCGGTGGAGGATCCGGAG	4	6.97922e-06	1
EIF4E	EIF4E_eIF4E__P06730_1_217	Q04637	EIF4G1	Eukaryotic translation initiation factor 4 gamma 1	608	623	mut	NKKRYDREFLLGFQFI	0	E	N	mut_00820	wt_00004	CAGCCTCTTCATCTGGCAATAAAAAACGATATGATCGGGAGTTTCTGCTTGGGTTCCAATTTATAGGTGGAGGATCCGGAG	1	1.7448e-06	1
EIF4E	EIF4E_eIF4E__P06730_1_217	Q04637	EIF4G1	Eukaryotic translation initiation factor 4 gamma 1	608	623	mut	PKKRYDREFLLGFQFI	0	E	P	mut_00821	wt_00004	CAGCCTCTTCATCTGGCCCAAAGAAACGTTATGATCGTGAATTTCTTCTTGGCTTTCAGTTCATTGGTGGAGGATCCGGAG	14	2.44273e-05	1
EIF4E	EIF4E_eIF4E__P06730_1_217	Q04637	EIF4G1	Eukaryotic translation initiation factor 4 gamma 1	608	623	mut	QKKRYDREFLLGFQFI	0	E	Q	mut_00822	wt_00004	CAGCCTCTTCATCTGGCCAAAAGAAAAGATATGACAGAGAGTTTCTCCTGGGTTTTCAGTTTATCGGTGGAGGATCCGGAG	1	1.7448e-06	1
EIF4E	EIF4E_eIF4E__P06730_1_217	Q04637	EIF4G1	Eukaryotic translation initiation factor 4 gamma 1	608	623	mut	RKKRYDREFLLGFQFI	0	E	R	mut_00823	wt_00004	CAGCCTCTTCATCTGGCAGAAAGAAACGGTACGACCGCGAATTTTTGCTTGGTTTCCAATTTATCGGTGGAGGATCCGGAG	4	6.97922e-06	1
EIF4E	EIF4E_eIF4E__P06730_1_217	Q04637	EIF4G1	Eukaryotic translation initiation factor 4 gamma 1	608	623	mut	SKKRYDREFLLGFQFI	0	E	S	mut_00824	wt_00004	CAGCCTCTTCATCTGGCAGCAAAAAACGCTATGATAGAGAGTTCCTTCTTGGATTCCAGTTTATTGGTGGAGGATCCGGAG	9	1.57032e-05	1
EIF4E	EIF4E_eIF4E__P06730_1_217	Q04637	EIF4G1	Eukaryotic translation initiation factor 4 gamma 1	608	623	mut	TKKRYDREFLLGFQFI	0	E	T	mut_00825	wt_00004	CAGCCTCTTCATCTGGCACCAAGAAGCGCTACGACAGGGAGTTCCTTCTTGGGTTTCAATTCATTGGTGGAGGATCCGGAG	29	5.05993e-05	1
EIF4E	EIF4E_eIF4E__P06730_1_217	Q04637	EIF4G1	Eukaryotic translation initiation factor 4 gamma 1	608	623	mut	VKKRYDREFLLGFQFI	0	E	V	mut_00826	wt_00004	CAGCCTCTTCATCTGGCGTCAAAAAAAGATACGATCGCGAGTTCCTACTTGGGTTCCAATTTATCGGTGGAGGATCCGGAG	7	1.22136e-05	1
EIF4E	EIF4E_eIF4E__P06730_1_217	Q04637	EIF4G1	Eukaryotic translation initiation factor 4 gamma 1	608	623	mut	WKKRYDREFLLGFQFI	0	E	W	mut_00827	wt_00004	CAGCCTCTTCATCTGGCTGGAAAAAGAGATATGATCGGGAATTTCTCCTGGGTTTCCAGTTTATTGGTGGAGGATCCGGAG	2	3.48961e-06	1
EIF4E	EIF4E_eIF4E__P06730_1_217	Q04637	EIF4G1	Eukaryotic translation initiation factor 4 gamma 1	608	623	mut	YKKRYDREFLLGFQFI	0	E	Y	mut_00828	wt_00004	CAGCCTCTTCATCTGGCTACAAGAAACGGTATGATCGCGAGTTTCTCCTGGGTTTCCAATTCATAGGTGGAGGATCCGGAG	6	1.04688e-05	1
EIF4E	EIF4E_eIF4E__P06730_1_217	Q04637	EIF4G1	Eukaryotic translation initiation factor 4 gamma 1	608	623	mut	EAKRYDREFLLGFQFI	1	K	A	mut_00829	wt_00004	CAGCCTCTTCATCTGGCGAAGCAAAACGTTATGATCGGGAGTTTCTTCTAGGGTTTCAGTTCATAGGTGGAGGATCCGGAG	13	2.26825e-05	1
EIF4E	EIF4E_eIF4E__P06730_1_217	Q04637	EIF4G1	Eukaryotic translation initiation factor 4 gamma 1	608	623	mut	EDKRYDREFLLGFQFI	1	K	D	mut_00830	wt_00004	CAGCCTCTTCATCTGGCGAAGACAAACGTTATGATCGAGAATTTCTGCTGGGATTCCAGTTTATAGGTGGAGGATCCGGAG	3	5.23441e-06	1
EIF4E	EIF4E_eIF4E__P06730_1_217	Q04637	EIF4G1	Eukaryotic translation initiation factor 4 gamma 1	608	623	mut	EEKRYDREFLLGFQFI	1	K	E	mut_00831	wt_00004	CAGCCTCTTCATCTGGCGAGGAAAAACGATACGACCGGGAGTTTCTTTTGGGTTTCCAGTTCATAGGTGGAGGATCCGGAG	4	6.97922e-06	1
EIF4E	EIF4E_eIF4E__P06730_1_217	Q04637	EIF4G1	Eukaryotic translation initiation factor 4 gamma 1	608	623	mut	EFKRYDREFLLGFQFI	1	K	F	mut_00832	wt_00004	CAGCCTCTTCATCTGGCGAGTTCAAGCGCTATGATCGGGAATTCTTGCTTGGCTTCCAGTTCATTGGTGGAGGATCCGGAG	43	7.50266e-05	1
EIF4E	EIF4E_eIF4E__P06730_1_217	Q04637	EIF4G1	Eukaryotic translation initiation factor 4 gamma 1	608	623	mut	EGKRYDREFLLGFQFI	1	K	G	mut_00833	wt_00004	CAGCCTCTTCATCTGGCGAAGGGAAGAGATATGATCGAGAGTTCCTGCTGGGTTTTCAATTTATAGGTGGAGGATCCGGAG	2	3.48961e-06	1
EIF4E	EIF4E_eIF4E__P06730_1_217	Q04637	EIF4G1	Eukaryotic translation initiation factor 4 gamma 1	608	623	mut	EHKRYDREFLLGFQFI	1	K	H	mut_00834	wt_00004	CAGCCTCTTCATCTGGCGAACATAAGAGATATGATAGGGAGTTCCTCTTAGGCTTCCAGTTTATCGGTGGAGGATCCGGAG	9	1.57032e-05	1
EIF4E	EIF4E_eIF4E__P06730_1_217	Q04637	EIF4G1	Eukaryotic translation initiation factor 4 gamma 1	608	623	mut	EIKRYDREFLLGFQFI	1	K	I	mut_00835	wt_00004	CAGCCTCTTCATCTGGCGAGATTAAACGCTATGACAGGGAATTCCTACTGGGTTTTCAGTTTATTGGTGGAGGATCCGGAG	2	3.48961e-06	1
EIF4E	EIF4E_eIF4E__P06730_1_217	Q04637	EIF4G1	Eukaryotic translation initiation factor 4 gamma 1	608	623	mut	ELKRYDREFLLGFQFI	1	K	L	mut_00836	wt_00004	CAGCCTCTTCATCTGGCGAACTCAAGCGATATGATCGTGAGTTTCTCCTGGGATTCCAGTTTATAGGTGGAGGATCCGGAG	5	8.72402e-06	1
EIF4E	EIF4E_eIF4E__P06730_1_217	Q04637	EIF4G1	Eukaryotic translation initiation factor 4 gamma 1	608	623	mut	EMKRYDREFLLGFQFI	1	K	M	mut_00837	wt_00004	CAGCCTCTTCATCTGGCGAAATGAAACGATATGACCGAGAATTCCTGCTCGGTTTTCAGTTCATAGGTGGAGGATCCGGAG	11	1.91929e-05	1
EIF4E	EIF4E_eIF4E__P06730_1_217	Q04637	EIF4G1	Eukaryotic translation initiation factor 4 gamma 1	608	623	mut	ENKRYDREFLLGFQFI	1	K	N	mut_00838	wt_00004	CAGCCTCTTCATCTGGCGAGAATAAACGCTATGATCGGGAGTTCCTTCTCGGATTTCAGTTTATAGGTGGAGGATCCGGAG	0	0	1
EIF4E	EIF4E_eIF4E__P06730_1_217	Q04637	EIF4G1	Eukaryotic translation initiation factor 4 gamma 1	608	623	mut	EPKRYDREFLLGFQFI	1	K	P	mut_00839	wt_00004	CAGCCTCTTCATCTGGCGAACCCAAGAGGTACGATAGAGAATTTCTGCTAGGGTTTCAGTTTATCGGTGGAGGATCCGGAG	7	1.22136e-05	1
EIF4E	EIF4E_eIF4E__P06730_1_217	Q04637	EIF4G1	Eukaryotic translation initiation factor 4 gamma 1	608	623	mut	EQKRYDREFLLGFQFI	1	K	Q	mut_00840	wt_00004	CAGCCTCTTCATCTGGCGAGCAGAAGAGGTATGACCGGGAGTTTCTTTTAGGGTTTCAATTTATCGGTGGAGGATCCGGAG	4	6.97922e-06	1
EIF4E	EIF4E_eIF4E__P06730_1_217	Q04637	EIF4G1	Eukaryotic translation initiation factor 4 gamma 1	608	623	mut	ERKRYDREFLLGFQFI	1	K	R	mut_00841	wt_00004	CAGCCTCTTCATCTGGCGAGCGGAAACGCTACGACCGAGAGTTTCTGCTGGGTTTTCAATTCATTGGTGGAGGATCCGGAG	21	3.66409e-05	1
EIF4E	EIF4E_eIF4E__P06730_1_217	Q04637	EIF4G1	Eukaryotic translation initiation factor 4 gamma 1	608	623	mut	ESKRYDREFLLGFQFI	1	K	S	mut_00842	wt_00004	CAGCCTCTTCATCTGGCGAAAGCAAGAGATACGACCGCGAATTTCTGCTGGGTTTCCAGTTTATTGGTGGAGGATCCGGAG	1	1.7448e-06	1
EIF4E	EIF4E_eIF4E__P06730_1_217	Q04637	EIF4G1	Eukaryotic translation initiation factor 4 gamma 1	608	623	mut	ETKRYDREFLLGFQFI	1	K	T	mut_00843	wt_00004	CAGCCTCTTCATCTGGCGAGACCAAGCGGTACGATCGAGAATTTCTGCTAGGGTTTCAGTTCATCGGTGGAGGATCCGGAG	53	9.24747e-05	1
EIF4E	EIF4E_eIF4E__P06730_1_217	Q04637	EIF4G1	Eukaryotic translation initiation factor 4 gamma 1	608	623	mut	EVKRYDREFLLGFQFI	1	K	V	mut_00844	wt_00004	CAGCCTCTTCATCTGGCGAAGTTAAGCGCTATGACCGTGAGTTCCTATTAGGCTTCCAATTTATCGGTGGAGGATCCGGAG	10	1.7448e-05	1
EIF4E	EIF4E_eIF4E__P06730_1_217	Q04637	EIF4G1	Eukaryotic translation initiation factor 4 gamma 1	608	623	mut	EWKRYDREFLLGFQFI	1	K	W	mut_00845	wt_00004	CAGCCTCTTCATCTGGCGAATGGAAGCGGTATGACCGTGAGTTCCTGCTTGGGTTCCAATTTATCGGTGGAGGATCCGGAG	25	4.36201e-05	1
EIF4E	EIF4E_eIF4E__P06730_1_217	Q04637	EIF4G1	Eukaryotic translation initiation factor 4 gamma 1	608	623	mut	EYKRYDREFLLGFQFI	1	K	Y	mut_00846	wt_00004	CAGCCTCTTCATCTGGCGAATACAAGCGCTACGACCGCGAATTCTTGCTGGGGTTCCAGTTTATCGGTGGAGGATCCGGAG	36	6.2813e-05	1
EIF4E	EIF4E_eIF4E__P06730_1_217	Q04637	EIF4G1	Eukaryotic translation initiation factor 4 gamma 1	608	623	mut	EKARYDREFLLGFQFI	2	K	A	mut_00847	wt_00004	CAGCCTCTTCATCTGGCGAAAAAGCGCGTTACGATCGCGAATTTCTATTGGGGTTTCAGTTCATCGGTGGAGGATCCGGAG	47	8.20058e-05	1
EIF4E	EIF4E_eIF4E__P06730_1_217	Q04637	EIF4G1	Eukaryotic translation initiation factor 4 gamma 1	608	623	mut	EKDRYDREFLLGFQFI	2	K	D	mut_00848	wt_00004	CAGCCTCTTCATCTGGCGAAAAAGACCGATACGACCGCGAATTCCTCTTGGGGTTCCAATTTATAGGTGGAGGATCCGGAG	3	5.23441e-06	1
EIF4E	EIF4E_eIF4E__P06730_1_217	Q04637	EIF4G1	Eukaryotic translation initiation factor 4 gamma 1	608	623	mut	EKERYDREFLLGFQFI	2	K	E	mut_00849	wt_00004	CAGCCTCTTCATCTGGCGAGAAAGAACGGTATGATCGGGAGTTTCTTCTAGGGTTCCAATTCATAGGTGGAGGATCCGGAG	7	1.22136e-05	1
EIF4E	EIF4E_eIF4E__P06730_1_217	Q04637	EIF4G1	Eukaryotic translation initiation factor 4 gamma 1	608	623	mut	EKFRYDREFLLGFQFI	2	K	F	mut_00850	wt_00004	CAGCCTCTTCATCTGGCGAAAAGTTCAGATACGACAGGGAATTCTTGCTAGGCTTCCAGTTCATTGGTGGAGGATCCGGAG	14	2.44273e-05	1
EIF4E	EIF4E_eIF4E__P06730_1_217	Q04637	EIF4G1	Eukaryotic translation initiation factor 4 gamma 1	608	623	mut	EKGRYDREFLLGFQFI	2	K	G	mut_00851	wt_00004	CAGCCTCTTCATCTGGCGAGAAAGGTAGATATGATCGAGAATTCCTGCTAGGGTTCCAGTTTATAGGTGGAGGATCCGGAG	5	8.72402e-06	1
EIF4E	EIF4E_eIF4E__P06730_1_217	Q04637	EIF4G1	Eukaryotic translation initiation factor 4 gamma 1	608	623	mut	EKHRYDREFLLGFQFI	2	K	H	mut_00852	wt_00004	CAGCCTCTTCATCTGGCGAGAAACATCGTTACGATCGAGAGTTCCTCCTAGGATTCCAATTTATCGGTGGAGGATCCGGAG	3	5.23441e-06	1
EIF4E	EIF4E_eIF4E__P06730_1_217	Q04637	EIF4G1	Eukaryotic translation initiation factor 4 gamma 1	608	623	mut	EKIRYDREFLLGFQFI	2	K	I	mut_00853	wt_00004	CAGCCTCTTCATCTGGCGAAAAGATCCGTTATGACCGAGAGTTCTTGCTGGGGTTCCAGTTTATAGGTGGAGGATCCGGAG	5	8.72402e-06	1
EIF4E	EIF4E_eIF4E__P06730_1_217	Q04637	EIF4G1	Eukaryotic translation initiation factor 4 gamma 1	608	623	mut	EKLRYDREFLLGFQFI	2	K	L	mut_00854	wt_00004	CAGCCTCTTCATCTGGCGAAAAATTGCGCTATGACAGGGAGTTTCTTCTTGGGTTTCAATTTATCGGTGGAGGATCCGGAG	5	8.72402e-06	1
EIF4E	EIF4E_eIF4E__P06730_1_217	Q04637	EIF4G1	Eukaryotic translation initiation factor 4 gamma 1	608	623	mut	EKMRYDREFLLGFQFI	2	K	M	mut_00855	wt_00004	CAGCCTCTTCATCTGGCGAGAAGATGCGATACGACCGGGAGTTCTTGCTCGGATTTCAGTTCATTGGTGGAGGATCCGGAG	54	9.42195e-05	1
EIF4E	EIF4E_eIF4E__P06730_1_217	Q04637	EIF4G1	Eukaryotic translation initiation factor 4 gamma 1	608	623	mut	EKNRYDREFLLGFQFI	2	K	N	mut_00856	wt_00004	CAGCCTCTTCATCTGGCGAAAAAAACAGATACGACAGGGAGTTTTTGCTTGGCTTTCAATTTATAGGTGGAGGATCCGGAG	2	3.48961e-06	1
EIF4E	EIF4E_eIF4E__P06730_1_217	Q04637	EIF4G1	Eukaryotic translation initiation factor 4 gamma 1	608	623	mut	EKPRYDREFLLGFQFI	2	K	P	mut_00857	wt_00004	CAGCCTCTTCATCTGGCGAAAAGCCTCGCTACGACCGGGAATTTCTCCTGGGTTTCCAGTTCATTGGTGGAGGATCCGGAG	12	2.09377e-05	1
EIF4E	EIF4E_eIF4E__P06730_1_217	Q04637	EIF4G1	Eukaryotic translation initiation factor 4 gamma 1	608	623	mut	EKQRYDREFLLGFQFI	2	K	Q	mut_00858	wt_00004	CAGCCTCTTCATCTGGCGAGAAGCAGCGTTACGACCGAGAGTTCCTCCTTGGGTTCCAATTTATTGGTGGAGGATCCGGAG	10	1.7448e-05	1
EIF4E	EIF4E_eIF4E__P06730_1_217	Q04637	EIF4G1	Eukaryotic translation initiation factor 4 gamma 1	608	623	mut	EKRRYDREFLLGFQFI	2	K	R	mut_00859	wt_00004	CAGCCTCTTCATCTGGCGAGAAGCGGCGGTATGACCGAGAATTCCTTCTGGGTTTCCAGTTCATAGGTGGAGGATCCGGAG	21	3.66409e-05	1
EIF4E	EIF4E_eIF4E__P06730_1_217	Q04637	EIF4G1	Eukaryotic translation initiation factor 4 gamma 1	608	623	mut	EKSRYDREFLLGFQFI	2	K	S	mut_00860	wt_00004	CAGCCTCTTCATCTGGCGAAAAAAGCCGTTATGACCGTGAATTCTTACTAGGGTTTCAGTTTATCGGTGGAGGATCCGGAG	12	2.09377e-05	1
EIF4E	EIF4E_eIF4E__P06730_1_217	Q04637	EIF4G1	Eukaryotic translation initiation factor 4 gamma 1	608	623	mut	EKTRYDREFLLGFQFI	2	K	T	mut_00861	wt_00004	CAGCCTCTTCATCTGGCGAAAAGACTCGATATGATAGGGAATTCCTATTGGGTTTTCAATTTATTGGTGGAGGATCCGGAG	3	5.23441e-06	1
EIF4E	EIF4E_eIF4E__P06730_1_217	Q04637	EIF4G1	Eukaryotic translation initiation factor 4 gamma 1	608	623	mut	EKVRYDREFLLGFQFI	2	K	V	mut_00862	wt_00004	CAGCCTCTTCATCTGGCGAAAAGGTTCGATACGATAGAGAATTTCTTCTAGGATTCCAGTTTATAGGTGGAGGATCCGGAG	2	3.48961e-06	1
EIF4E	EIF4E_eIF4E__P06730_1_217	Q04637	EIF4G1	Eukaryotic translation initiation factor 4 gamma 1	608	623	mut	EKWRYDREFLLGFQFI	2	K	W	mut_00863	wt_00004	CAGCCTCTTCATCTGGCGAAAAGTGGCGGTACGACCGGGAGTTTCTATTAGGCTTCCAGTTCATTGGTGGAGGATCCGGAG	31	5.4089e-05	1
EIF4E	EIF4E_eIF4E__P06730_1_217	Q04637	EIF4G1	Eukaryotic translation initiation factor 4 gamma 1	608	623	mut	EKYRYDREFLLGFQFI	2	K	Y	mut_00864	wt_00004	CAGCCTCTTCATCTGGCGAGAAGTACCGGTACGACAGAGAGTTCCTCTTAGGATTTCAATTTATCGGTGGAGGATCCGGAG	5	8.72402e-06	1
EIF4E	EIF4E_eIF4E__P06730_1_217	Q04637	EIF4G1	Eukaryotic translation initiation factor 4 gamma 1	608	623	mut	EKKAYDREFLLGFQFI	3	R	A	mut_00865	wt_00004	CAGCCTCTTCATCTGGCGAGAAAAAAGCCTATGATAGAGAGTTTCTTCTAGGATTTCAGTTCATTGGTGGAGGATCCGGAG	0	0	1
EIF4E	EIF4E_eIF4E__P06730_1_217	Q04637	EIF4G1	Eukaryotic translation initiation factor 4 gamma 1	608	623	mut	EKKDYDREFLLGFQFI	3	R	D	mut_00866	wt_00004	CAGCCTCTTCATCTGGCGAGAAGAAGGACTACGATCGTGAATTCTTGCTTGGCTTCCAATTTATTGGTGGAGGATCCGGAG	10	1.7448e-05	1
EIF4E	EIF4E_eIF4E__P06730_1_217	Q04637	EIF4G1	Eukaryotic translation initiation factor 4 gamma 1	608	623	mut	EKKEYDREFLLGFQFI	3	R	E	mut_00867	wt_00004	CAGCCTCTTCATCTGGCGAGAAGAAGGAATACGATAGGGAATTCCTGCTGGGATTTCAGTTCATAGGTGGAGGATCCGGAG	5	8.72402e-06	1
EIF4E	EIF4E_eIF4E__P06730_1_217	Q04637	EIF4G1	Eukaryotic translation initiation factor 4 gamma 1	608	623	mut	EKKFYDREFLLGFQFI	3	R	F	mut_00868	wt_00004	CAGCCTCTTCATCTGGCGAAAAGAAATTTTATGATCGGGAGTTTCTGCTAGGCTTTCAGTTTATCGGTGGAGGATCCGGAG	1	1.7448e-06	1
EIF4E	EIF4E_eIF4E__P06730_1_217	Q04637	EIF4G1	Eukaryotic translation initiation factor 4 gamma 1	608	623	mut	EKKGYDREFLLGFQFI	3	R	G	mut_00869	wt_00004	CAGCCTCTTCATCTGGCGAGAAGAAGGGGTATGACCGTGAGTTTCTGTTGGGATTTCAGTTCATCGGTGGAGGATCCGGAG	36	6.2813e-05	1
EIF4E	EIF4E_eIF4E__P06730_1_217	Q04637	EIF4G1	Eukaryotic translation initiation factor 4 gamma 1	608	623	mut	EKKHYDREFLLGFQFI	3	R	H	mut_00870	wt_00004	CAGCCTCTTCATCTGGCGAAAAAAAGCACTACGATCGAGAATTTCTCCTCGGGTTCCAATTTATAGGTGGAGGATCCGGAG	0	0	1
EIF4E	EIF4E_eIF4E__P06730_1_217	Q04637	EIF4G1	Eukaryotic translation initiation factor 4 gamma 1	608	623	mut	EKKIYDREFLLGFQFI	3	R	I	mut_00871	wt_00004	CAGCCTCTTCATCTGGCGAGAAAAAAATCTATGATCGAGAGTTTCTCTTGGGTTTCCAATTCATTGGTGGAGGATCCGGAG	0	0	1
EIF4E	EIF4E_eIF4E__P06730_1_217	Q04637	EIF4G1	Eukaryotic translation initiation factor 4 gamma 1	608	623	mut	EKKKYDREFLLGFQFI	3	R	K	mut_00872	wt_00004	CAGCCTCTTCATCTGGCGAGAAAAAAAAATATGACCGAGAATTTCTCCTAGGATTTCAATTCATAGGTGGAGGATCCGGAG	0	0	0
EIF4E	EIF4E_eIF4E__P06730_1_217	Q04637	EIF4G1	Eukaryotic translation initiation factor 4 gamma 1	608	623	mut	EKKLYDREFLLGFQFI	3	R	L	mut_00873	wt_00004	CAGCCTCTTCATCTGGCGAGAAGAAGCTATACGATCGGGAGTTTCTACTAGGTTTCCAGTTCATCGGTGGAGGATCCGGAG	12	2.09377e-05	1
EIF4E	EIF4E_eIF4E__P06730_1_217	Q04637	EIF4G1	Eukaryotic translation initiation factor 4 gamma 1	608	623	mut	EKKMYDREFLLGFQFI	3	R	M	mut_00874	wt_00004	CAGCCTCTTCATCTGGCGAAAAGAAGATGTATGACAGGGAGTTCCTCCTGGGGTTCCAGTTCATTGGTGGAGGATCCGGAG	18	3.14065e-05	1
EIF4E	EIF4E_eIF4E__P06730_1_217	Q04637	EIF4G1	Eukaryotic translation initiation factor 4 gamma 1	608	623	mut	EKKNYDREFLLGFQFI	3	R	N	mut_00875	wt_00004	CAGCCTCTTCATCTGGCGAGAAAAAAAACTACGACAGGGAATTTTTACTGGGTTTTCAGTTTATAGGTGGAGGATCCGGAG	1	1.7448e-06	1
EIF4E	EIF4E_eIF4E__P06730_1_217	Q04637	EIF4G1	Eukaryotic translation initiation factor 4 gamma 1	608	623	mut	EKKPYDREFLLGFQFI	3	R	P	mut_00876	wt_00004	CAGCCTCTTCATCTGGCGAGAAAAAGCCATATGATAGGGAATTTCTACTGGGTTTTCAGTTTATAGGTGGAGGATCCGGAG	0	0	1
EIF4E	EIF4E_eIF4E__P06730_1_217	Q04637	EIF4G1	Eukaryotic translation initiation factor 4 gamma 1	608	623	mut	EKKQYDREFLLGFQFI	3	R	Q	mut_00877	wt_00004	CAGCCTCTTCATCTGGCGAGAAAAAGCAGTATGATCGCGAATTTCTTTTGGGTTTTCAGTTTATAGGTGGAGGATCCGGAG	3	5.23441e-06	1
EIF4E	EIF4E_eIF4E__P06730_1_217	Q04637	EIF4G1	Eukaryotic translation initiation factor 4 gamma 1	608	623	mut	EKKSYDREFLLGFQFI	3	R	S	mut_00878	wt_00004	CAGCCTCTTCATCTGGCGAAAAAAAAAGTTACGATAGGGAATTCCTTCTGGGTTTTCAATTTATAGGTGGAGGATCCGGAG	0	0	1
EIF4E	EIF4E_eIF4E__P06730_1_217	Q04637	EIF4G1	Eukaryotic translation initiation factor 4 gamma 1	608	623	mut	EKKTYDREFLLGFQFI	3	R	T	mut_00879	wt_00004	CAGCCTCTTCATCTGGCGAGAAAAAAACTTACGACCGCGAATTCTTACTGGGTTTCCAATTTATTGGTGGAGGATCCGGAG	1	1.7448e-06	1
EIF4E	EIF4E_eIF4E__P06730_1_217	Q04637	EIF4G1	Eukaryotic translation initiation factor 4 gamma 1	608	623	mut	EKKVYDREFLLGFQFI	3	R	V	mut_00880	wt_00004	CAGCCTCTTCATCTGGCGAAAAAAAAGTATATGATAGGGAATTTCTGCTCGGATTCCAATTCATAGGTGGAGGATCCGGAG	3	5.23441e-06	1
EIF4E	EIF4E_eIF4E__P06730_1_217	Q04637	EIF4G1	Eukaryotic translation initiation factor 4 gamma 1	608	623	mut	EKKWYDREFLLGFQFI	3	R	W	mut_00881	wt_00004	CAGCCTCTTCATCTGGCGAGAAGAAGTGGTACGACAGAGAGTTTCTTTTGGGATTTCAATTTATAGGTGGAGGATCCGGAG	3	5.23441e-06	1
EIF4E	EIF4E_eIF4E__P06730_1_217	Q04637	EIF4G1	Eukaryotic translation initiation factor 4 gamma 1	608	623	mut	EKKYYDREFLLGFQFI	3	R	Y	mut_00882	wt_00004	CAGCCTCTTCATCTGGCGAAAAGAAGTACTACGATCGGGAGTTTTTGCTCGGCTTCCAATTTATAGGTGGAGGATCCGGAG	2	3.48961e-06	1
EIF4E	EIF4E_eIF4E__P06730_1_217	Q04637	EIF4G1	Eukaryotic translation initiation factor 4 gamma 1	608	623	mut	EKKRADREFLLGFQFI	4	Y	A	mut_00883	wt_00004	CAGCCTCTTCATCTGGCGAAAAAAAACGAGCCGACCGGGAATTCTTGCTCGGCTTCCAATTCATTGGTGGAGGATCCGGAG	2	3.48961e-06	1
EIF4E	EIF4E_eIF4E__P06730_1_217	Q04637	EIF4G1	Eukaryotic translation initiation factor 4 gamma 1	608	623	mut	EKKRDDREFLLGFQFI	4	Y	D	mut_00884	wt_00004	CAGCCTCTTCATCTGGCGAAAAAAAGCGGGATGACCGGGAATTTCTTCTAGGCTTTCAGTTTATAGGTGGAGGATCCGGAG	0	0	0
EIF4E	EIF4E_eIF4E__P06730_1_217	Q04637	EIF4G1	Eukaryotic translation initiation factor 4 gamma 1	608	623	mut	EKKREDREFLLGFQFI	4	Y	E	mut_00885	wt_00004	CAGCCTCTTCATCTGGCGAAAAGAAGCGTGAAGATCGTGAGTTTCTCCTAGGCTTCCAATTCATTGGTGGAGGATCCGGAG	16	2.79169e-05	1
EIF4E	EIF4E_eIF4E__P06730_1_217	Q04637	EIF4G1	Eukaryotic translation initiation factor 4 gamma 1	608	623	mut	EKKRFDREFLLGFQFI	4	Y	F	mut_00886	wt_00004	CAGCCTCTTCATCTGGCGAAAAAAAACGGTTCGATCGTGAGTTTTTACTGGGATTCCAATTCATCGGTGGAGGATCCGGAG	7	1.22136e-05	1
EIF4E	EIF4E_eIF4E__P06730_1_217	Q04637	EIF4G1	Eukaryotic translation initiation factor 4 gamma 1	608	623	mut	EKKRGDREFLLGFQFI	4	Y	G	mut_00887	wt_00004	CAGCCTCTTCATCTGGCGAGAAGAAGCGCGGTGACCGAGAATTTCTACTAGGGTTCCAGTTTATTGGTGGAGGATCCGGAG	7	1.22136e-05	1
EIF4E	EIF4E_eIF4E__P06730_1_217	Q04637	EIF4G1	Eukaryotic translation initiation factor 4 gamma 1	608	623	mut	EKKRHDREFLLGFQFI	4	Y	H	mut_00888	wt_00004	CAGCCTCTTCATCTGGCGAGAAGAAAAGGCATGATAGAGAATTTCTGCTAGGTTTTCAATTTATAGGTGGAGGATCCGGAG	0	0	0
EIF4E	EIF4E_eIF4E__P06730_1_217	Q04637	EIF4G1	Eukaryotic translation initiation factor 4 gamma 1	608	623	mut	EKKRIDREFLLGFQFI	4	Y	I	mut_00889	wt_00004	CAGCCTCTTCATCTGGCGAAAAAAAGCGCATAGATCGCGAATTTCTCTTAGGTTTCCAATTTATTGGTGGAGGATCCGGAG	1	1.7448e-06	1
EIF4E	EIF4E_eIF4E__P06730_1_217	Q04637	EIF4G1	Eukaryotic translation initiation factor 4 gamma 1	608	623	mut	EKKRKDREFLLGFQFI	4	Y	K	mut_00890	wt_00004	CAGCCTCTTCATCTGGCGAGAAAAAGCGTAAAGATCGCGAGTTCCTCCTGGGTTTCCAGTTTATCGGTGGAGGATCCGGAG	4	6.97922e-06	1
EIF4E	EIF4E_eIF4E__P06730_1_217	Q04637	EIF4G1	Eukaryotic translation initiation factor 4 gamma 1	608	623	mut	EKKRLDREFLLGFQFI	4	Y	L	mut_00891	wt_00004	CAGCCTCTTCATCTGGCGAGAAGAAACGACTCGATCGAGAGTTTCTACTTGGTTTTCAGTTCATAGGTGGAGGATCCGGAG	8	1.39584e-05	1
EIF4E	EIF4E_eIF4E__P06730_1_217	Q04637	EIF4G1	Eukaryotic translation initiation factor 4 gamma 1	608	623	mut	EKKRMDREFLLGFQFI	4	Y	M	mut_00892	wt_00004	CAGCCTCTTCATCTGGCGAAAAGAAACGTATGGATAGAGAGTTTCTCCTCGGCTTCCAGTTTATCGGTGGAGGATCCGGAG	5	8.72402e-06	1
EIF4E	EIF4E_eIF4E__P06730_1_217	Q04637	EIF4G1	Eukaryotic translation initiation factor 4 gamma 1	608	623	mut	EKKRNDREFLLGFQFI	4	Y	N	mut_00893	wt_00004	CAGCCTCTTCATCTGGCGAGAAGAAAAGGAACGACAGGGAGTTTCTGTTGGGGTTTCAATTTATCGGTGGAGGATCCGGAG	3	5.23441e-06	1
EIF4E	EIF4E_eIF4E__P06730_1_217	Q04637	EIF4G1	Eukaryotic translation initiation factor 4 gamma 1	608	623	mut	EKKRPDREFLLGFQFI	4	Y	P	mut_00894	wt_00004	CAGCCTCTTCATCTGGCGAGAAGAAGCGTCCCGATCGTGAATTTCTTTTGGGTTTTCAGTTTATAGGTGGAGGATCCGGAG	5	8.72402e-06	1
EIF4E	EIF4E_eIF4E__P06730_1_217	Q04637	EIF4G1	Eukaryotic translation initiation factor 4 gamma 1	608	623	mut	EKKRQDREFLLGFQFI	4	Y	Q	mut_00895	wt_00004	CAGCCTCTTCATCTGGCGAAAAAAAACGACAAGATCGAGAGTTTCTGCTGGGATTCCAGTTCATTGGTGGAGGATCCGGAG	5	8.72402e-06	1
EIF4E	EIF4E_eIF4E__P06730_1_217	Q04637	EIF4G1	Eukaryotic translation initiation factor 4 gamma 1	608	623	mut	EKKRRDREFLLGFQFI	4	Y	R	mut_00896	wt_00004	CAGCCTCTTCATCTGGCGAAAAGAAGCGTCGAGACAGGGAATTTCTACTTGGTTTCCAATTCATCGGTGGAGGATCCGGAG	8	1.39584e-05	1
EIF4E	EIF4E_eIF4E__P06730_1_217	Q04637	EIF4G1	Eukaryotic translation initiation factor 4 gamma 1	608	623	mut	EKKRSDREFLLGFQFI	4	Y	S	mut_00897	wt_00004	CAGCCTCTTCATCTGGCGAGAAAAAGCGCAGTGACCGTGAATTCCTGCTGGGGTTCCAGTTTATTGGTGGAGGATCCGGAG	9	1.57032e-05	1
EIF4E	EIF4E_eIF4E__P06730_1_217	Q04637	EIF4G1	Eukaryotic translation initiation factor 4 gamma 1	608	623	mut	EKKRTDREFLLGFQFI	4	Y	T	mut_00898	wt_00004	CAGCCTCTTCATCTGGCGAAAAAAAGCGTACGGATCGCGAGTTTCTCTTGGGTTTCCAGTTTATAGGTGGAGGATCCGGAG	5	8.72402e-06	1
EIF4E	EIF4E_eIF4E__P06730_1_217	Q04637	EIF4G1	Eukaryotic translation initiation factor 4 gamma 1	608	623	mut	EKKRVDREFLLGFQFI	4	Y	V	mut_00899	wt_00004	CAGCCTCTTCATCTGGCGAAAAGAAACGTGTGGATAGGGAATTCCTACTGGGGTTCCAATTTATAGGTGGAGGATCCGGAG	1	1.7448e-06	1
EIF4E	EIF4E_eIF4E__P06730_1_217	Q04637	EIF4G1	Eukaryotic translation initiation factor 4 gamma 1	608	623	mut	EKKRWDREFLLGFQFI	4	Y	W	mut_00900	wt_00004	CAGCCTCTTCATCTGGCGAAAAGAAACGCTGGGACCGCGAATTTCTTCTAGGCTTTCAATTCATAGGTGGAGGATCCGGAG	2	3.48961e-06	1
EIF4E	EIF4E_eIF4E__P06730_1_217	Q04637	EIF4G1	Eukaryotic translation initiation factor 4 gamma 1	608	623	mut	EKKRYAREFLLGFQFI	5	D	A	mut_00901	wt_00004	CAGCCTCTTCATCTGGCGAGAAGAAGCGCTACGCCAGGGAATTCCTGTTAGGGTTCCAGTTCATTGGTGGAGGATCCGGAG	28	4.88545e-05	1
EIF4E	EIF4E_eIF4E__P06730_1_217	Q04637	EIF4G1	Eukaryotic translation initiation factor 4 gamma 1	608	623	mut	EKKRYEREFLLGFQFI	5	D	E	mut_00902	wt_00004	CAGCCTCTTCATCTGGCGAAAAGAAGCGGTATGAAAGAGAATTTTTGCTGGGTTTTCAGTTTATTGGTGGAGGATCCGGAG	1	1.7448e-06	1
EIF4E	EIF4E_eIF4E__P06730_1_217	Q04637	EIF4G1	Eukaryotic translation initiation factor 4 gamma 1	608	623	mut	EKKRYFREFLLGFQFI	5	D	F	mut_00903	wt_00004	CAGCCTCTTCATCTGGCGAGAAAAAAAGATATTTTCGTGAATTTCTGCTAGGATTCCAGTTCATTGGTGGAGGATCCGGAG	0	0	1
EIF4E	EIF4E_eIF4E__P06730_1_217	Q04637	EIF4G1	Eukaryotic translation initiation factor 4 gamma 1	608	623	mut	EKKRYGREFLLGFQFI	5	D	G	mut_00904	wt_00004	CAGCCTCTTCATCTGGCGAGAAAAAACGTTATGGACGTGAGTTTTTACTTGGGTTCCAGTTCATTGGTGGAGGATCCGGAG	19	3.31513e-05	1
EIF4E	EIF4E_eIF4E__P06730_1_217	Q04637	EIF4G1	Eukaryotic translation initiation factor 4 gamma 1	608	623	mut	EKKRYHREFLLGFQFI	5	D	H	mut_00905	wt_00004	CAGCCTCTTCATCTGGCGAAAAAAAGCGATATCATCGAGAATTCTTACTAGGATTCCAGTTTATAGGTGGAGGATCCGGAG	1	1.7448e-06	1
EIF4E	EIF4E_eIF4E__P06730_1_217	Q04637	EIF4G1	Eukaryotic translation initiation factor 4 gamma 1	608	623	mut	EKKRYIREFLLGFQFI	5	D	I	mut_00906	wt_00004	CAGCCTCTTCATCTGGCGAAAAGAAGCGATATATTCGTGAGTTTTTACTTGGGTTCCAGTTTATAGGTGGAGGATCCGGAG	4	6.97922e-06	1
EIF4E	EIF4E_eIF4E__P06730_1_217	Q04637	EIF4G1	Eukaryotic translation initiation factor 4 gamma 1	608	623	mut	EKKRYKREFLLGFQFI	5	D	K	mut_00907	wt_00004	CAGCCTCTTCATCTGGCGAAAAGAAGCGTTACAAGCGCGAATTCCTTCTTGGATTTCAATTTATCGGTGGAGGATCCGGAG	3	5.23441e-06	1
EIF4E	EIF4E_eIF4E__P06730_1_217	Q04637	EIF4G1	Eukaryotic translation initiation factor 4 gamma 1	608	623	mut	EKKRYLREFLLGFQFI	5	D	L	mut_00908	wt_00004	CAGCCTCTTCATCTGGCGAAAAAAAGCGCTATCTCCGCGAATTCCTCCTTGGATTTCAGTTCATCGGTGGAGGATCCGGAG	19	3.31513e-05	1
EIF4E	EIF4E_eIF4E__P06730_1_217	Q04637	EIF4G1	Eukaryotic translation initiation factor 4 gamma 1	608	623	mut	EKKRYMREFLLGFQFI	5	D	M	mut_00909	wt_00004	CAGCCTCTTCATCTGGCGAAAAAAAGAGATATATGAGAGAATTCCTTCTAGGGTTTCAGTTTATTGGTGGAGGATCCGGAG	1	1.7448e-06	1
EIF4E	EIF4E_eIF4E__P06730_1_217	Q04637	EIF4G1	Eukaryotic translation initiation factor 4 gamma 1	608	623	mut	EKKRYNREFLLGFQFI	5	D	N	mut_00910	wt_00004	CAGCCTCTTCATCTGGCGAAAAAAAGCGATACAACCGTGAGTTCCTACTAGGATTTCAGTTCATTGGTGGAGGATCCGGAG	20	3.48961e-05	1
EIF4E	EIF4E_eIF4E__P06730_1_217	Q04637	EIF4G1	Eukaryotic translation initiation factor 4 gamma 1	608	623	mut	EKKRYPREFLLGFQFI	5	D	P	mut_00911	wt_00004	CAGCCTCTTCATCTGGCGAAAAGAAACGTTACCCTCGCGAATTCCTTCTTGGTTTCCAATTTATCGGTGGAGGATCCGGAG	6	1.04688e-05	1
EIF4E	EIF4E_eIF4E__P06730_1_217	Q04637	EIF4G1	Eukaryotic translation initiation factor 4 gamma 1	608	623	mut	EKKRYQREFLLGFQFI	5	D	Q	mut_00912	wt_00004	CAGCCTCTTCATCTGGCGAGAAAAAACGTTACCAGCGGGAATTTTTGTTGGGTTTCCAATTTATTGGTGGAGGATCCGGAG	1	1.7448e-06	1
EIF4E	EIF4E_eIF4E__P06730_1_217	Q04637	EIF4G1	Eukaryotic translation initiation factor 4 gamma 1	608	623	mut	EKKRYRREFLLGFQFI	5	D	R	mut_00913	wt_00004	CAGCCTCTTCATCTGGCGAGAAGAAGAGGTACCGTAGGGAATTCTTACTCGGGTTTCAATTTATTGGTGGAGGATCCGGAG	0	0	0
EIF4E	EIF4E_eIF4E__P06730_1_217	Q04637	EIF4G1	Eukaryotic translation initiation factor 4 gamma 1	608	623	mut	EKKRYSREFLLGFQFI	5	D	S	mut_00914	wt_00004	CAGCCTCTTCATCTGGCGAAAAGAAGAGATATAGTAGGGAATTTCTGCTAGGGTTCCAGTTTATAGGTGGAGGATCCGGAG	3	5.23441e-06	1
EIF4E	EIF4E_eIF4E__P06730_1_217	Q04637	EIF4G1	Eukaryotic translation initiation factor 4 gamma 1	608	623	mut	EKKRYTREFLLGFQFI	5	D	T	mut_00915	wt_00004	CAGCCTCTTCATCTGGCGAAAAGAAAAGATATACACGCGAGTTCCTTCTAGGATTTCAATTTATTGGTGGAGGATCCGGAG	2	3.48961e-06	1
EIF4E	EIF4E_eIF4E__P06730_1_217	Q04637	EIF4G1	Eukaryotic translation initiation factor 4 gamma 1	608	623	mut	EKKRYVREFLLGFQFI	5	D	V	mut_00916	wt_00004	CAGCCTCTTCATCTGGCGAGAAAAAGCGGTATGTTCGTGAATTTCTGTTGGGTTTCCAATTTATCGGTGGAGGATCCGGAG	7	1.22136e-05	1
EIF4E	EIF4E_eIF4E__P06730_1_217	Q04637	EIF4G1	Eukaryotic translation initiation factor 4 gamma 1	608	623	mut	EKKRYWREFLLGFQFI	5	D	W	mut_00917	wt_00004	CAGCCTCTTCATCTGGCGAAAAAAAGCGCTATTGGAGAGAGTTTTTGCTGGGATTTCAATTCATCGGTGGAGGATCCGGAG	2	3.48961e-06	1
EIF4E	EIF4E_eIF4E__P06730_1_217	Q04637	EIF4G1	Eukaryotic translation initiation factor 4 gamma 1	608	623	mut	EKKRYYREFLLGFQFI	5	D	Y	mut_00918	wt_00004	CAGCCTCTTCATCTGGCGAAAAGAAACGATATTATCGCGAATTTCTTCTTGGATTTCAGTTCATCGGTGGAGGATCCGGAG	9	1.57032e-05	1
EIF4E	EIF4E_eIF4E__P06730_1_217	Q04637	EIF4G1	Eukaryotic translation initiation factor 4 gamma 1	608	623	mut	EKKRYDAEFLLGFQFI	6	R	A	mut_00919	wt_00004	CAGCCTCTTCATCTGGCGAGAAGAAACGTTATGATGCCGAGTTCCTCTTAGGTTTTCAATTTATAGGTGGAGGATCCGGAG	0	0	1
EIF4E	EIF4E_eIF4E__P06730_1_217	Q04637	EIF4G1	Eukaryotic translation initiation factor 4 gamma 1	608	623	mut	EKKRYDDEFLLGFQFI	6	R	D	mut_00920	wt_00004	CAGCCTCTTCATCTGGCGAGAAGAAACGTTACGATGATGAGTTCCTACTAGGGTTTCAATTTATAGGTGGAGGATCCGGAG	2	3.48961e-06	1
EIF4E	EIF4E_eIF4E__P06730_1_217	Q04637	EIF4G1	Eukaryotic translation initiation factor 4 gamma 1	608	623	mut	EKKRYDEEFLLGFQFI	6	R	E	mut_00921	wt_00004	CAGCCTCTTCATCTGGCGAGAAGAAGCGGTATGATGAGGAATTCCTCTTGGGATTCCAATTCATCGGTGGAGGATCCGGAG	17	2.96617e-05	1
EIF4E	EIF4E_eIF4E__P06730_1_217	Q04637	EIF4G1	Eukaryotic translation initiation factor 4 gamma 1	608	623	mut	EKKRYDFEFLLGFQFI	6	R	F	mut_00922	wt_00004	CAGCCTCTTCATCTGGCGAGAAAAAAAGATATGACTTCGAATTCTTGTTAGGCTTCCAGTTCATTGGTGGAGGATCCGGAG	5	8.72402e-06	1
EIF4E	EIF4E_eIF4E__P06730_1_217	Q04637	EIF4G1	Eukaryotic translation initiation factor 4 gamma 1	608	623	mut	EKKRYDGEFLLGFQFI	6	R	G	mut_00923	wt_00004	CAGCCTCTTCATCTGGCGAGAAAAAACGATATGACGGTGAATTTCTGCTCGGCTTTCAATTCATTGGTGGAGGATCCGGAG	6	1.04688e-05	1
EIF4E	EIF4E_eIF4E__P06730_1_217	Q04637	EIF4G1	Eukaryotic translation initiation factor 4 gamma 1	608	623	mut	EKKRYDHEFLLGFQFI	6	R	H	mut_00924	wt_00004	CAGCCTCTTCATCTGGCGAAAAAAAGCGATACGACCACGAATTTCTTCTTGGGTTCCAGTTCATCGGTGGAGGATCCGGAG	18	3.14065e-05	1
EIF4E	EIF4E_eIF4E__P06730_1_217	Q04637	EIF4G1	Eukaryotic translation initiation factor 4 gamma 1	608	623	mut	EKKRYDIEFLLGFQFI	6	R	I	mut_00925	wt_00004	CAGCCTCTTCATCTGGCGAAAAAAAGCGCTATGATATAGAATTTCTGTTGGGATTCCAATTCATCGGTGGAGGATCCGGAG	1	1.7448e-06	1
EIF4E	EIF4E_eIF4E__P06730_1_217	Q04637	EIF4G1	Eukaryotic translation initiation factor 4 gamma 1	608	623	mut	EKKRYDKEFLLGFQFI	6	R	K	mut_00926	wt_00004	CAGCCTCTTCATCTGGCGAGAAAAAGCGGTATGATAAAGAATTCCTCTTGGGGTTTCAATTCATTGGTGGAGGATCCGGAG	4	6.97922e-06	1
EIF4E	EIF4E_eIF4E__P06730_1_217	Q04637	EIF4G1	Eukaryotic translation initiation factor 4 gamma 1	608	623	mut	EKKRYDLEFLLGFQFI	6	R	L	mut_00927	wt_00004	CAGCCTCTTCATCTGGCGAAAAAAAGAGGTATGACTTGGAGTTCCTCCTCGGATTCCAGTTTATCGGTGGAGGATCCGGAG	1	1.7448e-06	1
EIF4E	EIF4E_eIF4E__P06730_1_217	Q04637	EIF4G1	Eukaryotic translation initiation factor 4 gamma 1	608	623	mut	EKKRYDMEFLLGFQFI	6	R	M	mut_00928	wt_00004	CAGCCTCTTCATCTGGCGAGAAAAAGCGGTATGATATGGAGTTCCTCCTCGGGTTTCAGTTTATTGGTGGAGGATCCGGAG	5	8.72402e-06	1
EIF4E	EIF4E_eIF4E__P06730_1_217	Q04637	EIF4G1	Eukaryotic translation initiation factor 4 gamma 1	608	623	mut	EKKRYDNEFLLGFQFI	6	R	N	mut_00929	wt_00004	CAGCCTCTTCATCTGGCGAGAAAAAGCGCTACGACAATGAATTTCTACTTGGGTTCCAATTTATCGGTGGAGGATCCGGAG	2	3.48961e-06	1
EIF4E	EIF4E_eIF4E__P06730_1_217	Q04637	EIF4G1	Eukaryotic translation initiation factor 4 gamma 1	608	623	mut	EKKRYDPEFLLGFQFI	6	R	P	mut_00930	wt_00004	CAGCCTCTTCATCTGGCGAAAAAAAGAGGTATGACCCAGAATTTCTCCTCGGATTCCAGTTCATCGGTGGAGGATCCGGAG	5	8.72402e-06	1
EIF4E	EIF4E_eIF4E__P06730_1_217	Q04637	EIF4G1	Eukaryotic translation initiation factor 4 gamma 1	608	623	mut	EKKRYDQEFLLGFQFI	6	R	Q	mut_00931	wt_00004	CAGCCTCTTCATCTGGCGAGAAGAAAAGATACGACCAAGAATTTTTACTGGGATTCCAATTTATCGGTGGAGGATCCGGAG	3	5.23441e-06	1
EIF4E	EIF4E_eIF4E__P06730_1_217	Q04637	EIF4G1	Eukaryotic translation initiation factor 4 gamma 1	608	623	mut	EKKRYDSEFLLGFQFI	6	R	S	mut_00932	wt_00004	CAGCCTCTTCATCTGGCGAGAAAAAAAGATATGATTCTGAATTCCTGTTGGGATTCCAATTTATAGGTGGAGGATCCGGAG	2	3.48961e-06	1
EIF4E	EIF4E_eIF4E__P06730_1_217	Q04637	EIF4G1	Eukaryotic translation initiation factor 4 gamma 1	608	623	mut	EKKRYDTEFLLGFQFI	6	R	T	mut_00933	wt_00004	CAGCCTCTTCATCTGGCGAAAAAAAAAGATATGACACTGAATTCCTCTTAGGATTCCAGTTCATTGGTGGAGGATCCGGAG	1	1.7448e-06	1
EIF4E	EIF4E_eIF4E__P06730_1_217	Q04637	EIF4G1	Eukaryotic translation initiation factor 4 gamma 1	608	623	mut	EKKRYDVEFLLGFQFI	6	R	V	mut_00934	wt_00004	CAGCCTCTTCATCTGGCGAAAAAAAACGATACGACGTCGAATTCTTACTGGGTTTCCAGTTCATCGGTGGAGGATCCGGAG	11	1.91929e-05	1
EIF4E	EIF4E_eIF4E__P06730_1_217	Q04637	EIF4G1	Eukaryotic translation initiation factor 4 gamma 1	608	623	mut	EKKRYDWEFLLGFQFI	6	R	W	mut_00935	wt_00004	CAGCCTCTTCATCTGGCGAAAAGAAGCGGTACGACTGGGAGTTCCTGCTAGGATTCCAATTTATTGGTGGAGGATCCGGAG	2	3.48961e-06	1
EIF4E	EIF4E_eIF4E__P06730_1_217	Q04637	EIF4G1	Eukaryotic translation initiation factor 4 gamma 1	608	623	mut	EKKRYDYEFLLGFQFI	6	R	Y	mut_00936	wt_00004	CAGCCTCTTCATCTGGCGAAAAAAAGCGATACGACTATGAGTTTCTTTTAGGGTTCCAATTTATCGGTGGAGGATCCGGAG	4	6.97922e-06	1
EIF4E	EIF4E_eIF4E__P06730_1_217	Q04637	EIF4G1	Eukaryotic translation initiation factor 4 gamma 1	608	623	mut	EKKRYDRAFLLGFQFI	7	E	A	mut_00937	wt_00004	CAGCCTCTTCATCTGGCGAGAAGAAGCGTTACGATCGCGCGTTTCTCCTAGGCTTCCAATTCATCGGTGGAGGATCCGGAG	30	5.23441e-05	1
EIF4E	EIF4E_eIF4E__P06730_1_217	Q04637	EIF4G1	Eukaryotic translation initiation factor 4 gamma 1	608	623	mut	EKKRYDRDFLLGFQFI	7	E	D	mut_00938	wt_00004	CAGCCTCTTCATCTGGCGAGAAAAAAAGGTACGATAGGGATTTTTTGTTAGGTTTCCAGTTTATTGGTGGAGGATCCGGAG	3	5.23441e-06	1
EIF4E	EIF4E_eIF4E__P06730_1_217	Q04637	EIF4G1	Eukaryotic translation initiation factor 4 gamma 1	608	623	mut	EKKRYDRFFLLGFQFI	7	E	F	mut_00939	wt_00004	CAGCCTCTTCATCTGGCGAAAAAAAACGGTACGATAGATTCTTTCTCCTAGGGTTTCAATTCATTGGTGGAGGATCCGGAG	2	3.48961e-06	1
EIF4E	EIF4E_eIF4E__P06730_1_217	Q04637	EIF4G1	Eukaryotic translation initiation factor 4 gamma 1	608	623	mut	EKKRYDRGFLLGFQFI	7	E	G	mut_00940	wt_00004	CAGCCTCTTCATCTGGCGAGAAGAAGCGATATGATCGTGGGTTCTTGCTTGGCTTTCAGTTTATCGGTGGAGGATCCGGAG	33	5.75786e-05	1
EIF4E	EIF4E_eIF4E__P06730_1_217	Q04637	EIF4G1	Eukaryotic translation initiation factor 4 gamma 1	608	623	mut	EKKRYDRHFLLGFQFI	7	E	H	mut_00941	wt_00004	CAGCCTCTTCATCTGGCGAAAAAAAGAGATATGATCGGCATTTTCTTCTAGGATTTCAGTTTATCGGTGGAGGATCCGGAG	2	3.48961e-06	1
EIF4E	EIF4E_eIF4E__P06730_1_217	Q04637	EIF4G1	Eukaryotic translation initiation factor 4 gamma 1	608	623	mut	EKKRYDRIFLLGFQFI	7	E	I	mut_00942	wt_00004	CAGCCTCTTCATCTGGCGAAAAGAAACGTTACGACAGGATATTCCTGCTCGGTTTCCAATTCATCGGTGGAGGATCCGGAG	9	1.57032e-05	1
EIF4E	EIF4E_eIF4E__P06730_1_217	Q04637	EIF4G1	Eukaryotic translation initiation factor 4 gamma 1	608	623	mut	EKKRYDRKFLLGFQFI	7	E	K	mut_00943	wt_00004	CAGCCTCTTCATCTGGCGAAAAGAAACGTTATGACCGCAAGTTTCTGTTAGGATTCCAATTCATAGGTGGAGGATCCGGAG	5	8.72402e-06	1
EIF4E	EIF4E_eIF4E__P06730_1_217	Q04637	EIF4G1	Eukaryotic translation initiation factor 4 gamma 1	608	623	mut	EKKRYDRLFLLGFQFI	7	E	L	mut_00944	wt_00004	CAGCCTCTTCATCTGGCGAAAAGAAAAGGTATGACCGTCTGTTCCTACTGGGTTTCCAATTCATAGGTGGAGGATCCGGAG	8	1.39584e-05	1
EIF4E	EIF4E_eIF4E__P06730_1_217	Q04637	EIF4G1	Eukaryotic translation initiation factor 4 gamma 1	608	623	mut	EKKRYDRMFLLGFQFI	7	E	M	mut_00945	wt_00004	CAGCCTCTTCATCTGGCGAGAAAAAACGCTATGATCGCATGTTCCTTCTTGGATTTCAATTCATTGGTGGAGGATCCGGAG	9	1.57032e-05	1
EIF4E	EIF4E_eIF4E__P06730_1_217	Q04637	EIF4G1	Eukaryotic translation initiation factor 4 gamma 1	608	623	mut	EKKRYDRNFLLGFQFI	7	E	N	mut_00946	wt_00004	CAGCCTCTTCATCTGGCGAAAAGAAACGGTATGACCGAAATTTCCTATTAGGGTTTCAGTTTATCGGTGGAGGATCCGGAG	4	6.97922e-06	1
EIF4E	EIF4E_eIF4E__P06730_1_217	Q04637	EIF4G1	Eukaryotic translation initiation factor 4 gamma 1	608	623	mut	EKKRYDRPFLLGFQFI	7	E	P	mut_00947	wt_00004	CAGCCTCTTCATCTGGCGAGAAAAAGCGTTACGATCGGCCCTTTCTATTGGGTTTCCAATTCATCGGTGGAGGATCCGGAG	8	1.39584e-05	1
EIF4E	EIF4E_eIF4E__P06730_1_217	Q04637	EIF4G1	Eukaryotic translation initiation factor 4 gamma 1	608	623	mut	EKKRYDRQFLLGFQFI	7	E	Q	mut_00948	wt_00004	CAGCCTCTTCATCTGGCGAGAAAAAGCGGTATGACAGGCAATTTTTACTAGGTTTTCAATTCATCGGTGGAGGATCCGGAG	6	1.04688e-05	1
EIF4E	EIF4E_eIF4E__P06730_1_217	Q04637	EIF4G1	Eukaryotic translation initiation factor 4 gamma 1	608	623	mut	EKKRYDRRFLLGFQFI	7	E	R	mut_00949	wt_00004	CAGCCTCTTCATCTGGCGAAAAGAAACGCTATGACCGGCGGTTTCTCCTAGGTTTTCAATTTATCGGTGGAGGATCCGGAG	5	8.72402e-06	1
EIF4E	EIF4E_eIF4E__P06730_1_217	Q04637	EIF4G1	Eukaryotic translation initiation factor 4 gamma 1	608	623	mut	EKKRYDRSFLLGFQFI	7	E	S	mut_00950	wt_00004	CAGCCTCTTCATCTGGCGAAAAGAAGCGTTATGACCGCAGTTTCCTACTGGGGTTTCAATTTATCGGTGGAGGATCCGGAG	9	1.57032e-05	1
EIF4E	EIF4E_eIF4E__P06730_1_217	Q04637	EIF4G1	Eukaryotic translation initiation factor 4 gamma 1	608	623	mut	EKKRYDRTFLLGFQFI	7	E	T	mut_00951	wt_00004	CAGCCTCTTCATCTGGCGAAAAGAAACGGTATGATCGAACTTTTCTTCTTGGGTTCCAGTTCATAGGTGGAGGATCCGGAG	17	2.96617e-05	1
EIF4E	EIF4E_eIF4E__P06730_1_217	Q04637	EIF4G1	Eukaryotic translation initiation factor 4 gamma 1	608	623	mut	EKKRYDRVFLLGFQFI	7	E	V	mut_00952	wt_00004	CAGCCTCTTCATCTGGCGAAAAGAAGAGATATGACAGAGTTTTTCTTCTAGGTTTCCAGTTCATTGGTGGAGGATCCGGAG	2	3.48961e-06	1
EIF4E	EIF4E_eIF4E__P06730_1_217	Q04637	EIF4G1	Eukaryotic translation initiation factor 4 gamma 1	608	623	mut	EKKRYDRWFLLGFQFI	7	E	W	mut_00953	wt_00004	CAGCCTCTTCATCTGGCGAGAAAAAAAGGTATGATAGGTGGTTCCTTCTTGGGTTCCAATTTATTGGTGGAGGATCCGGAG	2	3.48961e-06	1
EIF4E	EIF4E_eIF4E__P06730_1_217	Q04637	EIF4G1	Eukaryotic translation initiation factor 4 gamma 1	608	623	mut	EKKRYDRYFLLGFQFI	7	E	Y	mut_00954	wt_00004	CAGCCTCTTCATCTGGCGAAAAGAAGCGATATGACCGTTACTTTCTTCTTGGCTTTCAATTTATCGGTGGAGGATCCGGAG	9	1.57032e-05	1
EIF4E	EIF4E_eIF4E__P06730_1_217	Q04637	EIF4G1	Eukaryotic translation initiation factor 4 gamma 1	608	623	mut	EKKRYDREALLGFQFI	8	F	A	mut_00955	wt_00004	CAGCCTCTTCATCTGGCGAGAAAAAGCGATACGATAGGGAGGCACTCCTGGGTTTCCAATTCATTGGTGGAGGATCCGGAG	12	2.09377e-05	1
EIF4E	EIF4E_eIF4E__P06730_1_217	Q04637	EIF4G1	Eukaryotic translation initiation factor 4 gamma 1	608	623	mut	EKKRYDREDLLGFQFI	8	F	D	mut_00956	wt_00004	CAGCCTCTTCATCTGGCGAGAAAAAGCGCTATGACCGAGAGGATCTTCTCGGCTTCCAATTCATAGGTGGAGGATCCGGAG	8	1.39584e-05	1
EIF4E	EIF4E_eIF4E__P06730_1_217	Q04637	EIF4G1	Eukaryotic translation initiation factor 4 gamma 1	608	623	mut	EKKRYDREELLGFQFI	8	F	E	mut_00957	wt_00004	CAGCCTCTTCATCTGGCGAGAAAAAACGCTACGATCGTGAGGAGCTCCTGGGTTTTCAGTTCATAGGTGGAGGATCCGGAG	14	2.44273e-05	1
EIF4E	EIF4E_eIF4E__P06730_1_217	Q04637	EIF4G1	Eukaryotic translation initiation factor 4 gamma 1	608	623	mut	EKKRYDREGLLGFQFI	8	F	G	mut_00958	wt_00004	CAGCCTCTTCATCTGGCGAGAAGAAGCGCTACGACCGGGAAGGGCTCCTGGGGTTCCAATTTATCGGTGGAGGATCCGGAG	12	2.09377e-05	1
EIF4E	EIF4E_eIF4E__P06730_1_217	Q04637	EIF4G1	Eukaryotic translation initiation factor 4 gamma 1	608	623	mut	EKKRYDREHLLGFQFI	8	F	H	mut_00959	wt_00004	CAGCCTCTTCATCTGGCGAAAAAAAAAGATACGACCGGGAGCACCTGCTTGGCTTCCAATTCATCGGTGGAGGATCCGGAG	7	1.22136e-05	1
EIF4E	EIF4E_eIF4E__P06730_1_217	Q04637	EIF4G1	Eukaryotic translation initiation factor 4 gamma 1	608	623	mut	EKKRYDREILLGFQFI	8	F	I	mut_00960	wt_00004	CAGCCTCTTCATCTGGCGAAAAAAAGCGATACGATCGAGAAATACTACTTGGGTTTCAATTCATTGGTGGAGGATCCGGAG	7	1.22136e-05	1
EIF4E	EIF4E_eIF4E__P06730_1_217	Q04637	EIF4G1	Eukaryotic translation initiation factor 4 gamma 1	608	623	mut	EKKRYDREKLLGFQFI	8	F	K	mut_00961	wt_00004	CAGCCTCTTCATCTGGCGAGAAGAAGAGATACGATCGAGAGAAGTTGCTCGGATTTCAGTTCATCGGTGGAGGATCCGGAG	17	2.96617e-05	1
EIF4E	EIF4E_eIF4E__P06730_1_217	Q04637	EIF4G1	Eukaryotic translation initiation factor 4 gamma 1	608	623	mut	EKKRYDRELLLGFQFI	8	F	L	mut_00962	wt_00004	CAGCCTCTTCATCTGGCGAAAAAAAGAGGTACGATCGGGAACTACTACTCGGATTCCAATTCATTGGTGGAGGATCCGGAG	2	3.48961e-06	1
EIF4E	EIF4E_eIF4E__P06730_1_217	Q04637	EIF4G1	Eukaryotic translation initiation factor 4 gamma 1	608	623	mut	EKKRYDREMLLGFQFI	8	F	M	mut_00963	wt_00004	CAGCCTCTTCATCTGGCGAGAAGAAACGCTACGATCGAGAAATGCTCCTTGGATTTCAGTTTATCGGTGGAGGATCCGGAG	13	2.26825e-05	1
EIF4E	EIF4E_eIF4E__P06730_1_217	Q04637	EIF4G1	Eukaryotic translation initiation factor 4 gamma 1	608	623	mut	EKKRYDRENLLGFQFI	8	F	N	mut_00964	wt_00004	CAGCCTCTTCATCTGGCGAAAAAAAGCGATATGACCGTGAAAATCTCCTCGGCTTTCAATTCATTGGTGGAGGATCCGGAG	11	1.91929e-05	1
EIF4E	EIF4E_eIF4E__P06730_1_217	Q04637	EIF4G1	Eukaryotic translation initiation factor 4 gamma 1	608	623	mut	EKKRYDREPLLGFQFI	8	F	P	mut_00965	wt_00004	CAGCCTCTTCATCTGGCGAGAAGAAGAGATATGACCGTGAACCGTTGCTAGGTTTTCAATTCATTGGTGGAGGATCCGGAG	16	2.79169e-05	1
EIF4E	EIF4E_eIF4E__P06730_1_217	Q04637	EIF4G1	Eukaryotic translation initiation factor 4 gamma 1	608	623	mut	EKKRYDREQLLGFQFI	8	F	Q	mut_00966	wt_00004	CAGCCTCTTCATCTGGCGAGAAGAAACGTTATGATCGTGAGCAACTCCTTGGCTTTCAGTTCATAGGTGGAGGATCCGGAG	46	8.0261e-05	1
EIF4E	EIF4E_eIF4E__P06730_1_217	Q04637	EIF4G1	Eukaryotic translation initiation factor 4 gamma 1	608	623	mut	EKKRYDRERLLGFQFI	8	F	R	mut_00967	wt_00004	CAGCCTCTTCATCTGGCGAAAAGAAGAGGTATGATAGGGAGAGGTTACTTGGCTTTCAGTTCATCGGTGGAGGATCCGGAG	23	4.01305e-05	1
EIF4E	EIF4E_eIF4E__P06730_1_217	Q04637	EIF4G1	Eukaryotic translation initiation factor 4 gamma 1	608	623	mut	EKKRYDRESLLGFQFI	8	F	S	mut_00968	wt_00004	CAGCCTCTTCATCTGGCGAGAAGAAAAGGTATGACCGAGAGTCGCTACTAGGATTCCAATTCATAGGTGGAGGATCCGGAG	2	3.48961e-06	1
EIF4E	EIF4E_eIF4E__P06730_1_217	Q04637	EIF4G1	Eukaryotic translation initiation factor 4 gamma 1	608	623	mut	EKKRYDRETLLGFQFI	8	F	T	mut_00969	wt_00004	CAGCCTCTTCATCTGGCGAGAAAAAGCGTTACGATAGAGAGACACTTTTGGGGTTCCAGTTTATAGGTGGAGGATCCGGAG	2	3.48961e-06	1
EIF4E	EIF4E_eIF4E__P06730_1_217	Q04637	EIF4G1	Eukaryotic translation initiation factor 4 gamma 1	608	623	mut	EKKRYDREVLLGFQFI	8	F	V	mut_00970	wt_00004	CAGCCTCTTCATCTGGCGAAAAGAAACGTTATGACAGAGAGGTTTTGCTTGGCTTTCAATTTATTGGTGGAGGATCCGGAG	2	3.48961e-06	1
EIF4E	EIF4E_eIF4E__P06730_1_217	Q04637	EIF4G1	Eukaryotic translation initiation factor 4 gamma 1	608	623	mut	EKKRYDREWLLGFQFI	8	F	W	mut_00971	wt_00004	CAGCCTCTTCATCTGGCGAGAAAAAGCGGTACGACAGAGAATGGTTACTCGGTTTCCAATTCATAGGTGGAGGATCCGGAG	17	2.96617e-05	1
EIF4E	EIF4E_eIF4E__P06730_1_217	Q04637	EIF4G1	Eukaryotic translation initiation factor 4 gamma 1	608	623	mut	EKKRYDREYLLGFQFI	8	F	Y	mut_00972	wt_00004	CAGCCTCTTCATCTGGCGAAAAAAAGAGGTACGACCGAGAGTATCTCTTAGGGTTTCAGTTTATCGGTGGAGGATCCGGAG	8	1.39584e-05	1
EIF4E	EIF4E_eIF4E__P06730_1_217	Q04637	EIF4G1	Eukaryotic translation initiation factor 4 gamma 1	608	623	mut	EKKRYDREFALGFQFI	9	L	A	mut_00973	wt_00004	CAGCCTCTTCATCTGGCGAGAAAAAACGGTATGACCGAGAATTTGCCCTAGGCTTTCAATTCATCGGTGGAGGATCCGGAG	7	1.22136e-05	1
EIF4E	EIF4E_eIF4E__P06730_1_217	Q04637	EIF4G1	Eukaryotic translation initiation factor 4 gamma 1	608	623	mut	EKKRYDREFDLGFQFI	9	L	D	mut_00974	wt_00004	CAGCCTCTTCATCTGGCGAGAAGAAGCGGTACGATAGGGAATTCGATCTTGGATTTCAGTTCATAGGTGGAGGATCCGGAG	28	4.88545e-05	1
EIF4E	EIF4E_eIF4E__P06730_1_217	Q04637	EIF4G1	Eukaryotic translation initiation factor 4 gamma 1	608	623	mut	EKKRYDREFELGFQFI	9	L	E	mut_00975	wt_00004	CAGCCTCTTCATCTGGCGAGAAGAAGCGATACGATCGGGAGTTCGAGCTCGGTTTTCAGTTTATCGGTGGAGGATCCGGAG	22	3.83857e-05	1
EIF4E	EIF4E_eIF4E__P06730_1_217	Q04637	EIF4G1	Eukaryotic translation initiation factor 4 gamma 1	608	623	mut	EKKRYDREFFLGFQFI	9	L	F	mut_00976	wt_00004	CAGCCTCTTCATCTGGCGAAAAAAAACGCTACGATAGGGAATTCTTCCTGGGTTTTCAATTTATCGGTGGAGGATCCGGAG	1	1.7448e-06	1
EIF4E	EIF4E_eIF4E__P06730_1_217	Q04637	EIF4G1	Eukaryotic translation initiation factor 4 gamma 1	608	623	mut	EKKRYDREFGLGFQFI	9	L	G	mut_00977	wt_00004	CAGCCTCTTCATCTGGCGAGAAAAAAAGATACGATCGTGAGTTTGGTCTAGGTTTCCAGTTCATTGGTGGAGGATCCGGAG	15	2.61721e-05	1
EIF4E	EIF4E_eIF4E__P06730_1_217	Q04637	EIF4G1	Eukaryotic translation initiation factor 4 gamma 1	608	623	mut	EKKRYDREFHLGFQFI	9	L	H	mut_00978	wt_00004	CAGCCTCTTCATCTGGCGAAAAGAAGCGCTATGATCGTGAATTTCACCTTGGATTTCAATTTATAGGTGGAGGATCCGGAG	0	0	1
EIF4E	EIF4E_eIF4E__P06730_1_217	Q04637	EIF4G1	Eukaryotic translation initiation factor 4 gamma 1	608	623	mut	EKKRYDREFILGFQFI	9	L	I	mut_00979	wt_00004	CAGCCTCTTCATCTGGCGAAAAAAAACGGTACGATCGCGAATTCATCCTGGGTTTTCAATTTATAGGTGGAGGATCCGGAG	1	1.7448e-06	1
EIF4E	EIF4E_eIF4E__P06730_1_217	Q04637	EIF4G1	Eukaryotic translation initiation factor 4 gamma 1	608	623	mut	EKKRYDREFKLGFQFI	9	L	K	mut_00980	wt_00004	CAGCCTCTTCATCTGGCGAAAAAAAGCGTTATGACCGGGAGTTCAAGCTGGGTTTTCAATTCATAGGTGGAGGATCCGGAG	2	3.48961e-06	1
EIF4E	EIF4E_eIF4E__P06730_1_217	Q04637	EIF4G1	Eukaryotic translation initiation factor 4 gamma 1	608	623	mut	EKKRYDREFMLGFQFI	9	L	M	mut_00981	wt_00004	CAGCCTCTTCATCTGGCGAGAAAAAACGTTACGACCGTGAGTTTATGCTCGGGTTTCAGTTCATTGGTGGAGGATCCGGAG	25	4.36201e-05	1
EIF4E	EIF4E_eIF4E__P06730_1_217	Q04637	EIF4G1	Eukaryotic translation initiation factor 4 gamma 1	608	623	mut	EKKRYDREFNLGFQFI	9	L	N	mut_00982	wt_00004	CAGCCTCTTCATCTGGCGAGAAAAAAAGATACGACCGTGAGTTCAACCTGGGTTTTCAATTTATTGGTGGAGGATCCGGAG	2	3.48961e-06	1
EIF4E	EIF4E_eIF4E__P06730_1_217	Q04637	EIF4G1	Eukaryotic translation initiation factor 4 gamma 1	608	623	mut	EKKRYDREFPLGFQFI	9	L	P	mut_00983	wt_00004	CAGCCTCTTCATCTGGCGAAAAGAAACGATACGACCGAGAATTTCCGCTTGGATTCCAGTTTATCGGTGGAGGATCCGGAG	10	1.7448e-05	1
EIF4E	EIF4E_eIF4E__P06730_1_217	Q04637	EIF4G1	Eukaryotic translation initiation factor 4 gamma 1	608	623	mut	EKKRYDREFQLGFQFI	9	L	Q	mut_00984	wt_00004	CAGCCTCTTCATCTGGCGAAAAGAAAAGGTATGATCGCGAATTCCAACTGGGTTTCCAGTTTATCGGTGGAGGATCCGGAG	7	1.22136e-05	1
EIF4E	EIF4E_eIF4E__P06730_1_217	Q04637	EIF4G1	Eukaryotic translation initiation factor 4 gamma 1	608	623	mut	EKKRYDREFRLGFQFI	9	L	R	mut_00985	wt_00004	CAGCCTCTTCATCTGGCGAAAAAAAGAGATACGACAGAGAATTCCGACTAGGGTTCCAATTCATAGGTGGAGGATCCGGAG	1	1.7448e-06	1
EIF4E	EIF4E_eIF4E__P06730_1_217	Q04637	EIF4G1	Eukaryotic translation initiation factor 4 gamma 1	608	623	mut	EKKRYDREFSLGFQFI	9	L	S	mut_00986	wt_00004	CAGCCTCTTCATCTGGCGAAAAGAAGCGGTACGATAGGGAATTTTCGCTCGGCTTTCAATTCATTGGTGGAGGATCCGGAG	7	1.22136e-05	1
EIF4E	EIF4E_eIF4E__P06730_1_217	Q04637	EIF4G1	Eukaryotic translation initiation factor 4 gamma 1	608	623	mut	EKKRYDREFTLGFQFI	9	L	T	mut_00987	wt_00004	CAGCCTCTTCATCTGGCGAGAAGAAAAGGTATGATAGGGAGTTCACACTGGGTTTCCAATTTATAGGTGGAGGATCCGGAG	1	1.7448e-06	1
EIF4E	EIF4E_eIF4E__P06730_1_217	Q04637	EIF4G1	Eukaryotic translation initiation factor 4 gamma 1	608	623	mut	EKKRYDREFVLGFQFI	9	L	V	mut_00988	wt_00004	CAGCCTCTTCATCTGGCGAGAAAAAGCGTTATGACCGTGAATTCGTACTGGGGTTTCAATTCATCGGTGGAGGATCCGGAG	26	4.53649e-05	1
EIF4E	EIF4E_eIF4E__P06730_1_217	Q04637	EIF4G1	Eukaryotic translation initiation factor 4 gamma 1	608	623	mut	EKKRYDREFWLGFQFI	9	L	W	mut_00989	wt_00004	CAGCCTCTTCATCTGGCGAAAAAAAGCGATATGACCGCGAATTCTGGCTCGGATTTCAATTTATTGGTGGAGGATCCGGAG	0	0	1
EIF4E	EIF4E_eIF4E__P06730_1_217	Q04637	EIF4G1	Eukaryotic translation initiation factor 4 gamma 1	608	623	mut	EKKRYDREFYLGFQFI	9	L	Y	mut_00990	wt_00004	CAGCCTCTTCATCTGGCGAAAAGAAACGCTACGATCGAGAATTTTATCTAGGCTTCCAATTCATTGGTGGAGGATCCGGAG	3	5.23441e-06	1
EIF4E	EIF4E_eIF4E__P06730_1_217	Q04637	EIF4G1	Eukaryotic translation initiation factor 4 gamma 1	608	623	mut	EKKRYDREFLAGFQFI	10	L	A	mut_00991	wt_00004	CAGCCTCTTCATCTGGCGAGAAAAAGCGGTACGACCGCGAGTTCCTTGCTGGGTTCCAGTTTATCGGTGGAGGATCCGGAG	21	3.66409e-05	1
EIF4E	EIF4E_eIF4E__P06730_1_217	Q04637	EIF4G1	Eukaryotic translation initiation factor 4 gamma 1	608	623	mut	EKKRYDREFLDGFQFI	10	L	D	mut_00992	wt_00004	CAGCCTCTTCATCTGGCGAGAAGAAGCGATACGACAGGGAATTTCTTGATGGGTTCCAATTTATAGGTGGAGGATCCGGAG	3	5.23441e-06	1
EIF4E	EIF4E_eIF4E__P06730_1_217	Q04637	EIF4G1	Eukaryotic translation initiation factor 4 gamma 1	608	623	mut	EKKRYDREFLEGFQFI	10	L	E	mut_00993	wt_00004	CAGCCTCTTCATCTGGCGAAAAAAAACGCTATGATCGCGAATTCCTAGAAGGCTTTCAGTTCATAGGTGGAGGATCCGGAG	2	3.48961e-06	1
EIF4E	EIF4E_eIF4E__P06730_1_217	Q04637	EIF4G1	Eukaryotic translation initiation factor 4 gamma 1	608	623	mut	EKKRYDREFLFGFQFI	10	L	F	mut_00994	wt_00004	CAGCCTCTTCATCTGGCGAAAAGAAGCGCTATGATAGAGAGTTCCTATTCGGCTTTCAGTTCATCGGTGGAGGATCCGGAG	11	1.91929e-05	1
EIF4E	EIF4E_eIF4E__P06730_1_217	Q04637	EIF4G1	Eukaryotic translation initiation factor 4 gamma 1	608	623	mut	EKKRYDREFLGGFQFI	10	L	G	mut_00995	wt_00004	CAGCCTCTTCATCTGGCGAGAAGAAACGCTATGATCGGGAATTCCTTGGTGGTTTTCAATTCATAGGTGGAGGATCCGGAG	9	1.57032e-05	1
EIF4E	EIF4E_eIF4E__P06730_1_217	Q04637	EIF4G1	Eukaryotic translation initiation factor 4 gamma 1	608	623	mut	EKKRYDREFLHGFQFI	10	L	H	mut_00996	wt_00004	CAGCCTCTTCATCTGGCGAGAAAAAGCGCTATGATCGAGAATTCCTGCACGGCTTCCAGTTTATTGGTGGAGGATCCGGAG	4	6.97922e-06	1
EIF4E	EIF4E_eIF4E__P06730_1_217	Q04637	EIF4G1	Eukaryotic translation initiation factor 4 gamma 1	608	623	mut	EKKRYDREFLIGFQFI	10	L	I	mut_00997	wt_00004	CAGCCTCTTCATCTGGCGAAAAAAAGCGATACGATAGAGAATTCCTTATTGGGTTCCAATTTATAGGTGGAGGATCCGGAG	0	0	0
EIF4E	EIF4E_eIF4E__P06730_1_217	Q04637	EIF4G1	Eukaryotic translation initiation factor 4 gamma 1	608	623	mut	EKKRYDREFLKGFQFI	10	L	K	mut_00998	wt_00004	CAGCCTCTTCATCTGGCGAGAAAAAGCGCTACGATCGCGAGTTCCTAAAGGGTTTTCAGTTCATCGGTGGAGGATCCGGAG	21	3.66409e-05	1
EIF4E	EIF4E_eIF4E__P06730_1_217	Q04637	EIF4G1	Eukaryotic translation initiation factor 4 gamma 1	608	623	mut	EKKRYDREFLMGFQFI	10	L	M	mut_00999	wt_00004	CAGCCTCTTCATCTGGCGAAAAAAAACGCTACGACAGAGAGTTCTTAATGGGGTTCCAATTCATAGGTGGAGGATCCGGAG	2	3.48961e-06	1
EIF4E	EIF4E_eIF4E__P06730_1_217	Q04637	EIF4G1	Eukaryotic translation initiation factor 4 gamma 1	608	623	mut	EKKRYDREFLNGFQFI	10	L	N	mut_01000	wt_00004	CAGCCTCTTCATCTGGCGAAAAAAAACGTTATGACCGAGAATTCCTAAATGGTTTTCAATTCATCGGTGGAGGATCCGGAG	2	3.48961e-06	1
EIF4E	EIF4E_eIF4E__P06730_1_217	Q04637	EIF4G1	Eukaryotic translation initiation factor 4 gamma 1	608	623	mut	EKKRYDREFLPGFQFI	10	L	P	mut_01001	wt_00004	CAGCCTCTTCATCTGGCGAGAAGAAGAGGTACGATCGTGAATTTCTGCCGGGTTTTCAGTTCATTGGTGGAGGATCCGGAG	13	2.26825e-05	1
EIF4E	EIF4E_eIF4E__P06730_1_217	Q04637	EIF4G1	Eukaryotic translation initiation factor 4 gamma 1	608	623	mut	EKKRYDREFLQGFQFI	10	L	Q	mut_01002	wt_00004	CAGCCTCTTCATCTGGCGAAAAAAAGCGCTATGATCGCGAGTTTTTGCAGGGTTTCCAATTCATCGGTGGAGGATCCGGAG	11	1.91929e-05	1
EIF4E	EIF4E_eIF4E__P06730_1_217	Q04637	EIF4G1	Eukaryotic translation initiation factor 4 gamma 1	608	623	mut	EKKRYDREFLRGFQFI	10	L	R	mut_01003	wt_00004	CAGCCTCTTCATCTGGCGAGAAGAAAAGATACGATCGCGAATTCCTCCGGGGGTTTCAGTTTATTGGTGGAGGATCCGGAG	2	3.48961e-06	1
EIF4E	EIF4E_eIF4E__P06730_1_217	Q04637	EIF4G1	Eukaryotic translation initiation factor 4 gamma 1	608	623	mut	EKKRYDREFLSGFQFI	10	L	S	mut_01004	wt_00004	CAGCCTCTTCATCTGGCGAGAAGAAACGATATGATCGGGAATTCCTGTCTGGATTCCAGTTCATCGGTGGAGGATCCGGAG	17	2.96617e-05	1
EIF4E	EIF4E_eIF4E__P06730_1_217	Q04637	EIF4G1	Eukaryotic translation initiation factor 4 gamma 1	608	623	mut	EKKRYDREFLTGFQFI	10	L	T	mut_01005	wt_00004	CAGCCTCTTCATCTGGCGAAAAGAAACGCTATGATCGCGAGTTCCTGACAGGCTTCCAATTTATAGGTGGAGGATCCGGAG	2	3.48961e-06	1
EIF4E	EIF4E_eIF4E__P06730_1_217	Q04637	EIF4G1	Eukaryotic translation initiation factor 4 gamma 1	608	623	mut	EKKRYDREFLVGFQFI	10	L	V	mut_01006	wt_00004	CAGCCTCTTCATCTGGCGAGAAAAAAAGATACGATCGCGAATTCTTAGTTGGGTTTCAATTTATTGGTGGAGGATCCGGAG	1	1.7448e-06	1
EIF4E	EIF4E_eIF4E__P06730_1_217	Q04637	EIF4G1	Eukaryotic translation initiation factor 4 gamma 1	608	623	mut	EKKRYDREFLWGFQFI	10	L	W	mut_01007	wt_00004	CAGCCTCTTCATCTGGCGAAAAAAAGCGATATGATCGCGAATTCCTGTGGGGGTTTCAGTTCATTGGTGGAGGATCCGGAG	15	2.61721e-05	1
EIF4E	EIF4E_eIF4E__P06730_1_217	Q04637	EIF4G1	Eukaryotic translation initiation factor 4 gamma 1	608	623	mut	EKKRYDREFLYGFQFI	10	L	Y	mut_01008	wt_00004	CAGCCTCTTCATCTGGCGAGAAGAAACGCTATGATCGAGAGTTCCTGTATGGCTTTCAATTCATAGGTGGAGGATCCGGAG	9	1.57032e-05	1
EIF4E	EIF4E_eIF4E__P06730_1_217	Q04637	EIF4G1	Eukaryotic translation initiation factor 4 gamma 1	608	623	mut	EKKRYDREFLLAFQFI	11	G	A	mut_01009	wt_00004	CAGCCTCTTCATCTGGCGAGAAAAAAAGGTATGATCGTGAGTTCCTATTAGCTTTTCAATTCATCGGTGGAGGATCCGGAG	4	6.97922e-06	1
EIF4E	EIF4E_eIF4E__P06730_1_217	Q04637	EIF4G1	Eukaryotic translation initiation factor 4 gamma 1	608	623	mut	EKKRYDREFLLDFQFI	11	G	D	mut_01010	wt_00004	CAGCCTCTTCATCTGGCGAGAAGAAGCGCTACGACCGTGAATTTCTGTTGGACTTCCAGTTTATCGGTGGAGGATCCGGAG	21	3.66409e-05	1
EIF4E	EIF4E_eIF4E__P06730_1_217	Q04637	EIF4G1	Eukaryotic translation initiation factor 4 gamma 1	608	623	mut	EKKRYDREFLLEFQFI	11	G	E	mut_01011	wt_00004	CAGCCTCTTCATCTGGCGAAAAAAAACGTTACGATAGGGAGTTCCTGCTAGAGTTTCAGTTCATAGGTGGAGGATCCGGAG	6	1.04688e-05	1
EIF4E	EIF4E_eIF4E__P06730_1_217	Q04637	EIF4G1	Eukaryotic translation initiation factor 4 gamma 1	608	623	mut	EKKRYDREFLLFFQFI	11	G	F	mut_01012	wt_00004	CAGCCTCTTCATCTGGCGAAAAAAAGCGGTATGATCGCGAGTTTCTCCTCTTCTTTCAATTTATCGGTGGAGGATCCGGAG	4	6.97922e-06	1
EIF4E	EIF4E_eIF4E__P06730_1_217	Q04637	EIF4G1	Eukaryotic translation initiation factor 4 gamma 1	608	623	mut	EKKRYDREFLLHFQFI	11	G	H	mut_01013	wt_00004	CAGCCTCTTCATCTGGCGAAAAAAAACGCTACGACCGAGAATTTCTCCTCCACTTTCAATTTATAGGTGGAGGATCCGGAG	0	0	0
EIF4E	EIF4E_eIF4E__P06730_1_217	Q04637	EIF4G1	Eukaryotic translation initiation factor 4 gamma 1	608	623	mut	EKKRYDREFLLIFQFI	11	G	I	mut_01014	wt_00004	CAGCCTCTTCATCTGGCGAAAAGAAAAGGTATGATCGCGAATTTCTACTAATATTTCAGTTCATTGGTGGAGGATCCGGAG	3	5.23441e-06	1
EIF4E	EIF4E_eIF4E__P06730_1_217	Q04637	EIF4G1	Eukaryotic translation initiation factor 4 gamma 1	608	623	mut	EKKRYDREFLLKFQFI	11	G	K	mut_01015	wt_00004	CAGCCTCTTCATCTGGCGAGAAGAAGAGATACGACCGAGAATTCCTTCTGAAGTTTCAATTTATAGGTGGAGGATCCGGAG	2	3.48961e-06	1
EIF4E	EIF4E_eIF4E__P06730_1_217	Q04637	EIF4G1	Eukaryotic translation initiation factor 4 gamma 1	608	623	mut	EKKRYDREFLLLFQFI	11	G	L	mut_01016	wt_00004	CAGCCTCTTCATCTGGCGAGAAAAAACGCTACGATCGCGAATTCTTGCTTCTCTTCCAGTTTATAGGTGGAGGATCCGGAG	1	1.7448e-06	1
EIF4E	EIF4E_eIF4E__P06730_1_217	Q04637	EIF4G1	Eukaryotic translation initiation factor 4 gamma 1	608	623	mut	EKKRYDREFLLMFQFI	11	G	M	mut_01017	wt_00004	CAGCCTCTTCATCTGGCGAAAAAAAAAGGTATGATCGAGAATTCCTCCTAATGTTCCAATTCATAGGTGGAGGATCCGGAG	1	1.7448e-06	1
EIF4E	EIF4E_eIF4E__P06730_1_217	Q04637	EIF4G1	Eukaryotic translation initiation factor 4 gamma 1	608	623	mut	EKKRYDREFLLNFQFI	11	G	N	mut_01018	wt_00004	CAGCCTCTTCATCTGGCGAGAAAAAGCGTTATGACCGCGAATTTCTACTCAATTTCCAGTTTATCGGTGGAGGATCCGGAG	12	2.09377e-05	1
EIF4E	EIF4E_eIF4E__P06730_1_217	Q04637	EIF4G1	Eukaryotic translation initiation factor 4 gamma 1	608	623	mut	EKKRYDREFLLPFQFI	11	G	P	mut_01019	wt_00004	CAGCCTCTTCATCTGGCGAGAAGAAGAGATATGATAGAGAGTTTTTACTACCTTTCCAGTTTATCGGTGGAGGATCCGGAG	5	8.72402e-06	1
EIF4E	EIF4E_eIF4E__P06730_1_217	Q04637	EIF4G1	Eukaryotic translation initiation factor 4 gamma 1	608	623	mut	EKKRYDREFLLQFQFI	11	G	Q	mut_01020	wt_00004	CAGCCTCTTCATCTGGCGAAAAGAAGCGGTACGACCGCGAGTTTTTATTGCAATTTCAATTCATCGGTGGAGGATCCGGAG	1	1.7448e-06	1
EIF4E	EIF4E_eIF4E__P06730_1_217	Q04637	EIF4G1	Eukaryotic translation initiation factor 4 gamma 1	608	623	mut	EKKRYDREFLLRFQFI	11	G	R	mut_01021	wt_00004	CAGCCTCTTCATCTGGCGAAAAAAAGAGGTACGATCGCGAGTTCCTGCTGCGATTTCAGTTCATCGGTGGAGGATCCGGAG	29	5.05993e-05	1
EIF4E	EIF4E_eIF4E__P06730_1_217	Q04637	EIF4G1	Eukaryotic translation initiation factor 4 gamma 1	608	623	mut	EKKRYDREFLLSFQFI	11	G	S	mut_01022	wt_00004	CAGCCTCTTCATCTGGCGAAAAGAAAAGATACGACCGTGAGTTTCTGCTCTCGTTCCAATTTATAGGTGGAGGATCCGGAG	1	1.7448e-06	1
EIF4E	EIF4E_eIF4E__P06730_1_217	Q04637	EIF4G1	Eukaryotic translation initiation factor 4 gamma 1	608	623	mut	EKKRYDREFLLTFQFI	11	G	T	mut_01023	wt_00004	CAGCCTCTTCATCTGGCGAAAAGAAGCGATACGATAGGGAATTCCTACTAACGTTCCAGTTCATCGGTGGAGGATCCGGAG	44	7.67714e-05	1
EIF4E	EIF4E_eIF4E__P06730_1_217	Q04637	EIF4G1	Eukaryotic translation initiation factor 4 gamma 1	608	623	mut	EKKRYDREFLLVFQFI	11	G	V	mut_01024	wt_00004	CAGCCTCTTCATCTGGCGAGAAAAAGCGCTACGACAGAGAATTCCTTCTGGTATTCCAATTCATTGGTGGAGGATCCGGAG	2	3.48961e-06	1
EIF4E	EIF4E_eIF4E__P06730_1_217	Q04637	EIF4G1	Eukaryotic translation initiation factor 4 gamma 1	608	623	mut	EKKRYDREFLLWFQFI	11	G	W	mut_01025	wt_00004	CAGCCTCTTCATCTGGCGAGAAGAAGCGATACGACCGCGAGTTTTTGCTATGGTTTCAGTTCATAGGTGGAGGATCCGGAG	31	5.4089e-05	1
EIF4E	EIF4E_eIF4E__P06730_1_217	Q04637	EIF4G1	Eukaryotic translation initiation factor 4 gamma 1	608	623	mut	EKKRYDREFLLYFQFI	11	G	Y	mut_01026	wt_00004	CAGCCTCTTCATCTGGCGAGAAGAAGCGGTATGACAGGGAGTTCCTCCTATACTTTCAATTCATAGGTGGAGGATCCGGAG	5	8.72402e-06	1
EIF4E	EIF4E_eIF4E__P06730_1_217	Q04637	EIF4G1	Eukaryotic translation initiation factor 4 gamma 1	608	623	mut	EKKRYDREFLLGAQFI	12	F	A	mut_01027	wt_00004	CAGCCTCTTCATCTGGCGAGAAAAAACGCTACGACCGGGAGTTTCTACTAGGGGCTCAGTTCATTGGTGGAGGATCCGGAG	13	2.26825e-05	1
EIF4E	EIF4E_eIF4E__P06730_1_217	Q04637	EIF4G1	Eukaryotic translation initiation factor 4 gamma 1	608	623	mut	EKKRYDREFLLGDQFI	12	F	D	mut_01028	wt_00004	CAGCCTCTTCATCTGGCGAAAAGAAAAGGTACGATAGGGAGTTCTTGCTGGGTGACCAGTTCATTGGTGGAGGATCCGGAG	14	2.44273e-05	1
EIF4E	EIF4E_eIF4E__P06730_1_217	Q04637	EIF4G1	Eukaryotic translation initiation factor 4 gamma 1	608	623	mut	EKKRYDREFLLGEQFI	12	F	E	mut_01029	wt_00004	CAGCCTCTTCATCTGGCGAAAAAAAAAGATATGATAGGGAATTTCTACTTGGCGAGCAATTCATTGGTGGAGGATCCGGAG	1	1.7448e-06	1
EIF4E	EIF4E_eIF4E__P06730_1_217	Q04637	EIF4G1	Eukaryotic translation initiation factor 4 gamma 1	608	623	mut	EKKRYDREFLLGGQFI	12	F	G	mut_01030	wt_00004	CAGCCTCTTCATCTGGCGAGAAAAAGCGTTATGATCGGGAGTTCTTGCTAGGTGGACAGTTTATTGGTGGAGGATCCGGAG	23	4.01305e-05	1
EIF4E	EIF4E_eIF4E__P06730_1_217	Q04637	EIF4G1	Eukaryotic translation initiation factor 4 gamma 1	608	623	mut	EKKRYDREFLLGHQFI	12	F	H	mut_01031	wt_00004	CAGCCTCTTCATCTGGCGAAAAAAAGAGGTATGATCGTGAATTTCTATTAGGCCACCAATTCATAGGTGGAGGATCCGGAG	4	6.97922e-06	1
EIF4E	EIF4E_eIF4E__P06730_1_217	Q04637	EIF4G1	Eukaryotic translation initiation factor 4 gamma 1	608	623	mut	EKKRYDREFLLGIQFI	12	F	I	mut_01032	wt_00004	CAGCCTCTTCATCTGGCGAAAAGAAAAGATATGACCGCGAATTTCTTCTGGGTATTCAGTTTATAGGTGGAGGATCCGGAG	1	1.7448e-06	1
EIF4E	EIF4E_eIF4E__P06730_1_217	Q04637	EIF4G1	Eukaryotic translation initiation factor 4 gamma 1	608	623	mut	EKKRYDREFLLGKQFI	12	F	K	mut_01033	wt_00004	CAGCCTCTTCATCTGGCGAGAAAAAACGCTACGACAGGGAGTTTCTACTTGGCAAGCAGTTTATAGGTGGAGGATCCGGAG	6	1.04688e-05	1
EIF4E	EIF4E_eIF4E__P06730_1_217	Q04637	EIF4G1	Eukaryotic translation initiation factor 4 gamma 1	608	623	mut	EKKRYDREFLLGLQFI	12	F	L	mut_01034	wt_00004	CAGCCTCTTCATCTGGCGAGAAAAAAAGGTACGACCGAGAGTTTCTACTTGGTCTTCAGTTCATTGGTGGAGGATCCGGAG	9	1.57032e-05	1
EIF4E	EIF4E_eIF4E__P06730_1_217	Q04637	EIF4G1	Eukaryotic translation initiation factor 4 gamma 1	608	623	mut	EKKRYDREFLLGMQFI	12	F	M	mut_01035	wt_00004	CAGCCTCTTCATCTGGCGAGAAGAAGCGGTACGATCGAGAGTTTCTTCTTGGAATGCAATTCATTGGTGGAGGATCCGGAG	16	2.79169e-05	1
EIF4E	EIF4E_eIF4E__P06730_1_217	Q04637	EIF4G1	Eukaryotic translation initiation factor 4 gamma 1	608	623	mut	EKKRYDREFLLGNQFI	12	F	N	mut_01036	wt_00004	CAGCCTCTTCATCTGGCGAAAAAAAGAGATATGATCGGGAATTCCTACTGGGGAATCAGTTTATAGGTGGAGGATCCGGAG	0	0	1
EIF4E	EIF4E_eIF4E__P06730_1_217	Q04637	EIF4G1	Eukaryotic translation initiation factor 4 gamma 1	608	623	mut	EKKRYDREFLLGPQFI	12	F	P	mut_01037	wt_00004	CAGCCTCTTCATCTGGCGAAAAAAAACGCTACGATCGTGAGTTTCTCCTAGGTCCACAGTTCATTGGTGGAGGATCCGGAG	16	2.79169e-05	1
EIF4E	EIF4E_eIF4E__P06730_1_217	Q04637	EIF4G1	Eukaryotic translation initiation factor 4 gamma 1	608	623	mut	EKKRYDREFLLGQQFI	12	F	Q	mut_01038	wt_00004	CAGCCTCTTCATCTGGCGAGAAAAAACGCTACGATCGTGAGTTTCTTCTCGGACAACAGTTTATAGGTGGAGGATCCGGAG	1	1.7448e-06	1
EIF4E	EIF4E_eIF4E__P06730_1_217	Q04637	EIF4G1	Eukaryotic translation initiation factor 4 gamma 1	608	623	mut	EKKRYDREFLLGRQFI	12	F	R	mut_01039	wt_00004	CAGCCTCTTCATCTGGCGAGAAGAAACGTTATGATCGCGAATTCCTGCTAGGACGACAGTTCATTGGTGGAGGATCCGGAG	48	8.37506e-05	1
EIF4E	EIF4E_eIF4E__P06730_1_217	Q04637	EIF4G1	Eukaryotic translation initiation factor 4 gamma 1	608	623	mut	EKKRYDREFLLGSQFI	12	F	S	mut_01040	wt_00004	CAGCCTCTTCATCTGGCGAGAAGAAGCGGTACGACCGAGAGTTTCTACTGGGATCTCAATTTATAGGTGGAGGATCCGGAG	4	6.97922e-06	1
EIF4E	EIF4E_eIF4E__P06730_1_217	Q04637	EIF4G1	Eukaryotic translation initiation factor 4 gamma 1	608	623	mut	EKKRYDREFLLGTQFI	12	F	T	mut_01041	wt_00004	CAGCCTCTTCATCTGGCGAAAAGAAGCGCTATGATCGAGAATTTCTGCTGGGTACCCAATTTATAGGTGGAGGATCCGGAG	0	0	1
EIF4E	EIF4E_eIF4E__P06730_1_217	Q04637	EIF4G1	Eukaryotic translation initiation factor 4 gamma 1	608	623	mut	EKKRYDREFLLGVQFI	12	F	V	mut_01042	wt_00004	CAGCCTCTTCATCTGGCGAAAAAAAGCGATATGATAGGGAGTTTCTACTGGGGGTCCAGTTTATTGGTGGAGGATCCGGAG	6	1.04688e-05	1
EIF4E	EIF4E_eIF4E__P06730_1_217	Q04637	EIF4G1	Eukaryotic translation initiation factor 4 gamma 1	608	623	mut	EKKRYDREFLLGWQFI	12	F	W	mut_01043	wt_00004	CAGCCTCTTCATCTGGCGAGAAGAAACGCTATGACCGGGAATTTTTACTCGGGTGGCAGTTCATAGGTGGAGGATCCGGAG	10	1.7448e-05	1
EIF4E	EIF4E_eIF4E__P06730_1_217	Q04637	EIF4G1	Eukaryotic translation initiation factor 4 gamma 1	608	623	mut	EKKRYDREFLLGYQFI	12	F	Y	mut_01044	wt_00004	CAGCCTCTTCATCTGGCGAGAAGAAGAGGTATGACCGTGAATTCCTTCTCGGATACCAATTTATTGGTGGAGGATCCGGAG	3	5.23441e-06	1
EIF4E	EIF4E_eIF4E__P06730_1_217	Q04637	EIF4G1	Eukaryotic translation initiation factor 4 gamma 1	608	623	mut	EKKRYDREFLLGFAFI	13	Q	A	mut_01045	wt_00004	CAGCCTCTTCATCTGGCGAGAAGAAACGGTACGATAGAGAATTTCTCCTAGGCTTTGCTTTTATCGGTGGAGGATCCGGAG	5	8.72402e-06	1
EIF4E	EIF4E_eIF4E__P06730_1_217	Q04637	EIF4G1	Eukaryotic translation initiation factor 4 gamma 1	608	623	mut	EKKRYDREFLLGFDFI	13	Q	D	mut_01046	wt_00004	CAGCCTCTTCATCTGGCGAGAAGAAAAGGTACGACCGCGAATTTCTGCTGGGTTTCGACTTCATCGGTGGAGGATCCGGAG	32	5.58338e-05	1
EIF4E	EIF4E_eIF4E__P06730_1_217	Q04637	EIF4G1	Eukaryotic translation initiation factor 4 gamma 1	608	623	mut	EKKRYDREFLLGFEFI	13	Q	E	mut_01047	wt_00004	CAGCCTCTTCATCTGGCGAGAAGAAACGTTATGACAGAGAGTTTCTCCTAGGATTCGAGTTCATCGGTGGAGGATCCGGAG	8	1.39584e-05	1
EIF4E	EIF4E_eIF4E__P06730_1_217	Q04637	EIF4G1	Eukaryotic translation initiation factor 4 gamma 1	608	623	mut	EKKRYDREFLLGFFFI	13	Q	F	mut_01048	wt_00004	CAGCCTCTTCATCTGGCGAGAAAAAGCGATATGATAGAGAATTTCTTCTCGGATTCTTTTTCATTGGTGGAGGATCCGGAG	0	0	0
EIF4E	EIF4E_eIF4E__P06730_1_217	Q04637	EIF4G1	Eukaryotic translation initiation factor 4 gamma 1	608	623	mut	EKKRYDREFLLGFGFI	13	Q	G	mut_01049	wt_00004	CAGCCTCTTCATCTGGCGAGAAAAAGCGTTATGATAGGGAGTTCCTCCTTGGCTTTGGGTTCATAGGTGGAGGATCCGGAG	23	4.01305e-05	1
EIF4E	EIF4E_eIF4E__P06730_1_217	Q04637	EIF4G1	Eukaryotic translation initiation factor 4 gamma 1	608	623	mut	EKKRYDREFLLGFHFI	13	Q	H	mut_01050	wt_00004	CAGCCTCTTCATCTGGCGAAAAGAAACGATATGATCGTGAATTTCTCCTAGGATTCCATTTTATTGGTGGAGGATCCGGAG	0	0	1
EIF4E	EIF4E_eIF4E__P06730_1_217	Q04637	EIF4G1	Eukaryotic translation initiation factor 4 gamma 1	608	623	mut	EKKRYDREFLLGFIFI	13	Q	I	mut_01051	wt_00004	CAGCCTCTTCATCTGGCGAAAAAAAGAGGTATGATCGGGAATTCCTTCTTGGATTCATTTTCATAGGTGGAGGATCCGGAG	2	3.48961e-06	1
EIF4E	EIF4E_eIF4E__P06730_1_217	Q04637	EIF4G1	Eukaryotic translation initiation factor 4 gamma 1	608	623	mut	EKKRYDREFLLGFKFI	13	Q	K	mut_01052	wt_00004	CAGCCTCTTCATCTGGCGAGAAGAAGCGCTACGATAGAGAATTCCTTTTGGGTTTCAAATTCATCGGTGGAGGATCCGGAG	2	3.48961e-06	1
EIF4E	EIF4E_eIF4E__P06730_1_217	Q04637	EIF4G1	Eukaryotic translation initiation factor 4 gamma 1	608	623	mut	EKKRYDREFLLGFLFI	13	Q	L	mut_01053	wt_00004	CAGCCTCTTCATCTGGCGAGAAGAAAAGGTACGACAGGGAATTCCTGTTGGGTTTCCTATTCATTGGTGGAGGATCCGGAG	8	1.39584e-05	1
EIF4E	EIF4E_eIF4E__P06730_1_217	Q04637	EIF4G1	Eukaryotic translation initiation factor 4 gamma 1	608	623	mut	EKKRYDREFLLGFMFI	13	Q	M	mut_01054	wt_00004	CAGCCTCTTCATCTGGCGAGAAGAAACGGTACGATAGAGAATTCCTACTTGGTTTTATGTTCATCGGTGGAGGATCCGGAG	12	2.09377e-05	1
EIF4E	EIF4E_eIF4E__P06730_1_217	Q04637	EIF4G1	Eukaryotic translation initiation factor 4 gamma 1	608	623	mut	EKKRYDREFLLGFNFI	13	Q	N	mut_01055	wt_00004	CAGCCTCTTCATCTGGCGAAAAGAAACGCTATGATAGGGAATTTCTCCTCGGTTTTAATTTTATTGGTGGAGGATCCGGAG	1	1.7448e-06	1
EIF4E	EIF4E_eIF4E__P06730_1_217	Q04637	EIF4G1	Eukaryotic translation initiation factor 4 gamma 1	608	623	mut	EKKRYDREFLLGFPFI	13	Q	P	mut_01056	wt_00004	CAGCCTCTTCATCTGGCGAGAAGAAACGATACGACAGAGAGTTCCTTCTAGGTTTTCCATTCATCGGTGGAGGATCCGGAG	9	1.57032e-05	1
EIF4E	EIF4E_eIF4E__P06730_1_217	Q04637	EIF4G1	Eukaryotic translation initiation factor 4 gamma 1	608	623	mut	EKKRYDREFLLGFRFI	13	Q	R	mut_01057	wt_00004	CAGCCTCTTCATCTGGCGAAAAGAAACGCTATGATCGGGAGTTTTTACTGGGTTTCCGTTTCATAGGTGGAGGATCCGGAG	5	8.72402e-06	1
EIF4E	EIF4E_eIF4E__P06730_1_217	Q04637	EIF4G1	Eukaryotic translation initiation factor 4 gamma 1	608	623	mut	EKKRYDREFLLGFSFI	13	Q	S	mut_01058	wt_00004	CAGCCTCTTCATCTGGCGAAAAAAAAAGATATGATCGCGAATTTCTTCTAGGGTTTTCATTTATTGGTGGAGGATCCGGAG	0	0	0
EIF4E	EIF4E_eIF4E__P06730_1_217	Q04637	EIF4G1	Eukaryotic translation initiation factor 4 gamma 1	608	623	mut	EKKRYDREFLLGFTFI	13	Q	T	mut_01059	wt_00004	CAGCCTCTTCATCTGGCGAGAAGAAACGATACGATAGAGAGTTCCTCTTAGGGTTTACTTTTATTGGTGGAGGATCCGGAG	1	1.7448e-06	1
EIF4E	EIF4E_eIF4E__P06730_1_217	Q04637	EIF4G1	Eukaryotic translation initiation factor 4 gamma 1	608	623	mut	EKKRYDREFLLGFVFI	13	Q	V	mut_01060	wt_00004	CAGCCTCTTCATCTGGCGAGAAAAAACGATATGACCGCGAGTTTCTGCTGGGTTTTGTGTTCATTGGTGGAGGATCCGGAG	22	3.83857e-05	1
EIF4E	EIF4E_eIF4E__P06730_1_217	Q04637	EIF4G1	Eukaryotic translation initiation factor 4 gamma 1	608	623	mut	EKKRYDREFLLGFWFI	13	Q	W	mut_01061	wt_00004	CAGCCTCTTCATCTGGCGAGAAAAAGAGATACGATCGCGAGTTTCTCCTTGGGTTCTGGTTTATTGGTGGAGGATCCGGAG	7	1.22136e-05	1
EIF4E	EIF4E_eIF4E__P06730_1_217	Q04637	EIF4G1	Eukaryotic translation initiation factor 4 gamma 1	608	623	mut	EKKRYDREFLLGFYFI	13	Q	Y	mut_01062	wt_00004	CAGCCTCTTCATCTGGCGAAAAAAAACGCTATGACCGCGAGTTCTTGCTCGGCTTCTACTTCATTGGTGGAGGATCCGGAG	7	1.22136e-05	1
EIF4E	EIF4E_eIF4E__P06730_1_217	Q04637	EIF4G1	Eukaryotic translation initiation factor 4 gamma 1	608	623	mut	EKKRYDREFLLGFQAI	14	F	A	mut_01063	wt_00004	CAGCCTCTTCATCTGGCGAGAAGAAAAGATATGATCGTGAATTTCTCCTCGGCTTTCAGGCCATTGGTGGAGGATCCGGAG	13	2.26825e-05	1
EIF4E	EIF4E_eIF4E__P06730_1_217	Q04637	EIF4G1	Eukaryotic translation initiation factor 4 gamma 1	608	623	mut	EKKRYDREFLLGFQDI	14	F	D	mut_01064	wt_00004	CAGCCTCTTCATCTGGCGAAAAAAAGCGTTACGATCGCGAATTCTTGCTAGGCTTTCAGGATATTGGTGGAGGATCCGGAG	21	3.66409e-05	1
EIF4E	EIF4E_eIF4E__P06730_1_217	Q04637	EIF4G1	Eukaryotic translation initiation factor 4 gamma 1	608	623	mut	EKKRYDREFLLGFQEI	14	F	E	mut_01065	wt_00004	CAGCCTCTTCATCTGGCGAAAAGAAAAGGTACGATCGTGAATTCCTCCTCGGTTTTCAAGAGATAGGTGGAGGATCCGGAG	6	1.04688e-05	1
EIF4E	EIF4E_eIF4E__P06730_1_217	Q04637	EIF4G1	Eukaryotic translation initiation factor 4 gamma 1	608	623	mut	EKKRYDREFLLGFQGI	14	F	G	mut_01066	wt_00004	CAGCCTCTTCATCTGGCGAGAAAAAGAGGTATGACCGGGAGTTTCTTCTTGGGTTTCAAGGTATCGGTGGAGGATCCGGAG	9	1.57032e-05	1
EIF4E	EIF4E_eIF4E__P06730_1_217	Q04637	EIF4G1	Eukaryotic translation initiation factor 4 gamma 1	608	623	mut	EKKRYDREFLLGFQHI	14	F	H	mut_01067	wt_00004	CAGCCTCTTCATCTGGCGAGAAGAAAAGGTATGACAGAGAATTCCTGCTTGGGTTCCAGCACATCGGTGGAGGATCCGGAG	42	7.32818e-05	1
EIF4E	EIF4E_eIF4E__P06730_1_217	Q04637	EIF4G1	Eukaryotic translation initiation factor 4 gamma 1	608	623	mut	EKKRYDREFLLGFQII	14	F	I	mut_01068	wt_00004	CAGCCTCTTCATCTGGCGAGAAGAAGCGCTATGATAGGGAGTTCCTCCTAGGGTTTCAAATTATTGGTGGAGGATCCGGAG	1	1.7448e-06	1
EIF4E	EIF4E_eIF4E__P06730_1_217	Q04637	EIF4G1	Eukaryotic translation initiation factor 4 gamma 1	608	623	mut	EKKRYDREFLLGFQKI	14	F	K	mut_01069	wt_00004	CAGCCTCTTCATCTGGCGAAAAAAAACGCTACGACCGGGAGTTTCTCCTAGGCTTCCAGAAAATTGGTGGAGGATCCGGAG	1	1.7448e-06	1
EIF4E	EIF4E_eIF4E__P06730_1_217	Q04637	EIF4G1	Eukaryotic translation initiation factor 4 gamma 1	608	623	mut	EKKRYDREFLLGFQLI	14	F	L	mut_01070	wt_00004	CAGCCTCTTCATCTGGCGAAAAGAAACGTTATGACAGGGAGTTTCTCCTAGGCTTCCAGCTGATCGGTGGAGGATCCGGAG	29	5.05993e-05	1
EIF4E	EIF4E_eIF4E__P06730_1_217	Q04637	EIF4G1	Eukaryotic translation initiation factor 4 gamma 1	608	623	mut	EKKRYDREFLLGFQMI	14	F	M	mut_01071	wt_00004	CAGCCTCTTCATCTGGCGAAAAAAAGCGATACGACAGGGAATTCCTGCTAGGGTTCCAGATGATTGGTGGAGGATCCGGAG	17	2.96617e-05	1
EIF4E	EIF4E_eIF4E__P06730_1_217	Q04637	EIF4G1	Eukaryotic translation initiation factor 4 gamma 1	608	623	mut	EKKRYDREFLLGFQNI	14	F	N	mut_01072	wt_00004	CAGCCTCTTCATCTGGCGAGAAGAAGCGTTATGATAGAGAGTTTTTACTGGGATTCCAGAACATAGGTGGAGGATCCGGAG	6	1.04688e-05	1
EIF4E	EIF4E_eIF4E__P06730_1_217	Q04637	EIF4G1	Eukaryotic translation initiation factor 4 gamma 1	608	623	mut	EKKRYDREFLLGFQPI	14	F	P	mut_01073	wt_00004	CAGCCTCTTCATCTGGCGAAAAGAAACGTTATGATCGTGAGTTCCTCCTGGGATTCCAGCCTATCGGTGGAGGATCCGGAG	41	7.1537e-05	1
EIF4E	EIF4E_eIF4E__P06730_1_217	Q04637	EIF4G1	Eukaryotic translation initiation factor 4 gamma 1	608	623	mut	EKKRYDREFLLGFQQI	14	F	Q	mut_01074	wt_00004	CAGCCTCTTCATCTGGCGAAAAAAAACGATATGATAGGGAATTCCTCCTCGGCTTTCAACAGATCGGTGGAGGATCCGGAG	9	1.57032e-05	1
EIF4E	EIF4E_eIF4E__P06730_1_217	Q04637	EIF4G1	Eukaryotic translation initiation factor 4 gamma 1	608	623	mut	EKKRYDREFLLGFQRI	14	F	R	mut_01075	wt_00004	CAGCCTCTTCATCTGGCGAAAAGAAGCGTTATGACAGAGAGTTCTTACTCGGCTTCCAACGCATAGGTGGAGGATCCGGAG	39	6.80474e-05	1
EIF4E	EIF4E_eIF4E__P06730_1_217	Q04637	EIF4G1	Eukaryotic translation initiation factor 4 gamma 1	608	623	mut	EKKRYDREFLLGFQSI	14	F	S	mut_01076	wt_00004	CAGCCTCTTCATCTGGCGAAAAAAAGAGGTACGACCGGGAGTTTCTACTGGGTTTTCAGTCGATAGGTGGAGGATCCGGAG	8	1.39584e-05	1
EIF4E	EIF4E_eIF4E__P06730_1_217	Q04637	EIF4G1	Eukaryotic translation initiation factor 4 gamma 1	608	623	mut	EKKRYDREFLLGFQTI	14	F	T	mut_01077	wt_00004	CAGCCTCTTCATCTGGCGAAAAAAAGCGGTACGACCGGGAGTTCCTCTTGGGTTTTCAGACGATCGGTGGAGGATCCGGAG	17	2.96617e-05	1
EIF4E	EIF4E_eIF4E__P06730_1_217	Q04637	EIF4G1	Eukaryotic translation initiation factor 4 gamma 1	608	623	mut	EKKRYDREFLLGFQVI	14	F	V	mut_01078	wt_00004	CAGCCTCTTCATCTGGCGAAAAAAAGAGGTATGACAGAGAATTTCTCTTAGGATTCCAAGTAATAGGTGGAGGATCCGGAG	0	0	1
EIF4E	EIF4E_eIF4E__P06730_1_217	Q04637	EIF4G1	Eukaryotic translation initiation factor 4 gamma 1	608	623	mut	EKKRYDREFLLGFQWI	14	F	W	mut_01079	wt_00004	CAGCCTCTTCATCTGGCGAGAAAAAAAGATACGACCGGGAGTTTCTCTTAGGCTTCCAGTGGATCGGTGGAGGATCCGGAG	9	1.57032e-05	1
EIF4E	EIF4E_eIF4E__P06730_1_217	Q04637	EIF4G1	Eukaryotic translation initiation factor 4 gamma 1	608	623	mut	EKKRYDREFLLGFQYI	14	F	Y	mut_01080	wt_00004	CAGCCTCTTCATCTGGCGAGAAGAAACGCTATGACAGGGAATTTCTACTGGGGTTCCAATACATTGGTGGAGGATCCGGAG	7	1.22136e-05	1
G3BP1 NFT2	G3BP1_NTF2_1_Q13283_1_139	Q14694	USP10	Ubiquitin carboxyl-terminal hydrolase 10	3	18	wt	LHSPQYIFGDFSPDEF				wt_00005		CAGCCTCTTCATCTGGCTTACATTCGCCCCAGTATATCTTTGGAGATTTCAGTCCTGATGAATTTGGTGGAGGATCCGGAG	9	1.57032e-05	1
G3BP1 NFT2	G3BP1_NTF2_1_Q13283_1_139	Q14694	USP10	Ubiquitin carboxyl-terminal hydrolase 10	3	18	mut	LASPQYIFGDFSPDEF	1	H	A	mut_01081	wt_00005	CAGCCTCTTCATCTGGCCTTGCCAGTCCACAATACATCTTCGGTGACTTCAGCCCCGACGAATTCGGTGGAGGATCCGGAG	27	4.71097e-05	1
G3BP1 NFT2	G3BP1_NTF2_1_Q13283_1_139	Q14694	USP10	Ubiquitin carboxyl-terminal hydrolase 10	3	18	mut	LDSPQYIFGDFSPDEF	1	H	D	mut_01082	wt_00005	CAGCCTCTTCATCTGGCTTAGATTCTCCTCAATATATTTTCGGCGACTTTTCACCTGACGAATTCGGTGGAGGATCCGGAG	0	0	1
G3BP1 NFT2	G3BP1_NTF2_1_Q13283_1_139	Q14694	USP10	Ubiquitin carboxyl-terminal hydrolase 10	3	18	mut	LESPQYIFGDFSPDEF	1	H	E	mut_01083	wt_00005	CAGCCTCTTCATCTGGCTTGGAAAGCCCACAATACATCTTCGGGGACTTTTCCCCAGATGAATTCGGTGGAGGATCCGGAG	4	6.97922e-06	1
G3BP1 NFT2	G3BP1_NTF2_1_Q13283_1_139	Q14694	USP10	Ubiquitin carboxyl-terminal hydrolase 10	3	18	mut	LFSPQYIFGDFSPDEF	1	H	F	mut_01084	wt_00005	CAGCCTCTTCATCTGGCTTATTTAGCCCTCAGTATATCTTCGGCGATTTTTCACCCGACGAATTCGGTGGAGGATCCGGAG	6	1.04688e-05	1
G3BP1 NFT2	G3BP1_NTF2_1_Q13283_1_139	Q14694	USP10	Ubiquitin carboxyl-terminal hydrolase 10	3	18	mut	LGSPQYIFGDFSPDEF	1	H	G	mut_01085	wt_00005	CAGCCTCTTCATCTGGCCTAGGGAGTCCTCAGTATATTTTCGGGGATTTTAGTCCGGACGAGTTTGGTGGAGGATCCGGAG	10	1.7448e-05	1
G3BP1 NFT2	G3BP1_NTF2_1_Q13283_1_139	Q14694	USP10	Ubiquitin carboxyl-terminal hydrolase 10	3	18	mut	LISPQYIFGDFSPDEF	1	H	I	mut_01086	wt_00005	CAGCCTCTTCATCTGGCCTGATCAGCCCCCAATATATCTTTGGCGACTTTTCCCCCGATGAGTTCGGTGGAGGATCCGGAG	43	7.50266e-05	1
G3BP1 NFT2	G3BP1_NTF2_1_Q13283_1_139	Q14694	USP10	Ubiquitin carboxyl-terminal hydrolase 10	3	18	mut	LKSPQYIFGDFSPDEF	1	H	K	mut_01087	wt_00005	CAGCCTCTTCATCTGGCCTAAAAAGCCCACAATATATTTTCGGAGACTTCTCGCCAGATGAGTTTGGTGGAGGATCCGGAG	2	3.48961e-06	1
G3BP1 NFT2	G3BP1_NTF2_1_Q13283_1_139	Q14694	USP10	Ubiquitin carboxyl-terminal hydrolase 10	3	18	mut	LLSPQYIFGDFSPDEF	1	H	L	mut_01088	wt_00005	CAGCCTCTTCATCTGGCCTTTTATCTCCACAATACATATTTGGGGACTTTTCCCCCGACGAGTTCGGTGGAGGATCCGGAG	3	5.23441e-06	1
G3BP1 NFT2	G3BP1_NTF2_1_Q13283_1_139	Q14694	USP10	Ubiquitin carboxyl-terminal hydrolase 10	3	18	mut	LMSPQYIFGDFSPDEF	1	H	M	mut_01089	wt_00005	CAGCCTCTTCATCTGGCCTTATGTCCCCACAGTATATATTTGGCGACTTTAGTCCGGACGAATTTGGTGGAGGATCCGGAG	11	1.91929e-05	1
G3BP1 NFT2	G3BP1_NTF2_1_Q13283_1_139	Q14694	USP10	Ubiquitin carboxyl-terminal hydrolase 10	3	18	mut	LNSPQYIFGDFSPDEF	1	H	N	mut_01090	wt_00005	CAGCCTCTTCATCTGGCCTGAATAGTCCCCAGTACATCTTCGGGGATTTCTCTCCGGACGAGTTCGGTGGAGGATCCGGAG	23	4.01305e-05	1
G3BP1 NFT2	G3BP1_NTF2_1_Q13283_1_139	Q14694	USP10	Ubiquitin carboxyl-terminal hydrolase 10	3	18	mut	LPSPQYIFGDFSPDEF	1	H	P	mut_01091	wt_00005	CAGCCTCTTCATCTGGCTTGCCGTCGCCCCAGTATATATTCGGAGACTTCAGCCCTGATGAGTTCGGTGGAGGATCCGGAG	52	9.07299e-05	1
G3BP1 NFT2	G3BP1_NTF2_1_Q13283_1_139	Q14694	USP10	Ubiquitin carboxyl-terminal hydrolase 10	3	18	mut	LQSPQYIFGDFSPDEF	1	H	Q	mut_01092	wt_00005	CAGCCTCTTCATCTGGCCTACAAAGCCCACAGTACATTTTCGGAGACTTTTCTCCGGACGAGTTCGGTGGAGGATCCGGAG	28	4.88545e-05	1
G3BP1 NFT2	G3BP1_NTF2_1_Q13283_1_139	Q14694	USP10	Ubiquitin carboxyl-terminal hydrolase 10	3	18	mut	LRSPQYIFGDFSPDEF	1	H	R	mut_01093	wt_00005	CAGCCTCTTCATCTGGCCTTCGCTCACCGCAATATATATTCGGTGATTTTAGCCCCGACGAATTTGGTGGAGGATCCGGAG	6	1.04688e-05	1
G3BP1 NFT2	G3BP1_NTF2_1_Q13283_1_139	Q14694	USP10	Ubiquitin carboxyl-terminal hydrolase 10	3	18	mut	LSSPQYIFGDFSPDEF	1	H	S	mut_01094	wt_00005	CAGCCTCTTCATCTGGCCTTAGTAGCCCACAGTACATCTTCGGCGATTTTAGTCCCGATGAGTTTGGTGGAGGATCCGGAG	29	5.05993e-05	1
G3BP1 NFT2	G3BP1_NTF2_1_Q13283_1_139	Q14694	USP10	Ubiquitin carboxyl-terminal hydrolase 10	3	18	mut	LTSPQYIFGDFSPDEF	1	H	T	mut_01095	wt_00005	CAGCCTCTTCATCTGGCCTAACCTCCCCACAATATATATTTGGGGACTTCTCGCCTGACGAGTTTGGTGGAGGATCCGGAG	29	5.05993e-05	1
G3BP1 NFT2	G3BP1_NTF2_1_Q13283_1_139	Q14694	USP10	Ubiquitin carboxyl-terminal hydrolase 10	3	18	mut	LVSPQYIFGDFSPDEF	1	H	V	mut_01096	wt_00005	CAGCCTCTTCATCTGGCCTCGTTAGCCCACAGTACATCTTTGGTGACTTCAGCCCTGACGAATTCGGTGGAGGATCCGGAG	48	8.37506e-05	1
G3BP1 NFT2	G3BP1_NTF2_1_Q13283_1_139	Q14694	USP10	Ubiquitin carboxyl-terminal hydrolase 10	3	18	mut	LWSPQYIFGDFSPDEF	1	H	W	mut_01097	wt_00005	CAGCCTCTTCATCTGGCCTGTGGTCACCGCAATACATCTTTGGTGACTTCTCTCCAGACGAATTTGGTGGAGGATCCGGAG	21	3.66409e-05	1
G3BP1 NFT2	G3BP1_NTF2_1_Q13283_1_139	Q14694	USP10	Ubiquitin carboxyl-terminal hydrolase 10	3	18	mut	LYSPQYIFGDFSPDEF	1	H	Y	mut_01098	wt_00005	CAGCCTCTTCATCTGGCCTCTATAGCCCTCAGTATATCTTTGGTGATTTCTCTCCGGACGAATTCGGTGGAGGATCCGGAG	9	1.57032e-05	1
G3BP1 NFT2	G3BP1_NTF2_1_Q13283_1_139	Q14694	USP10	Ubiquitin carboxyl-terminal hydrolase 10	3	18	mut	LHAPQYIFGDFSPDEF	2	S	A	mut_01099	wt_00005	CAGCCTCTTCATCTGGCCTACACGCCCCCCAGTACATATTTGGTGACTTTAGTCCTGACGAATTTGGTGGAGGATCCGGAG	26	4.53649e-05	1
G3BP1 NFT2	G3BP1_NTF2_1_Q13283_1_139	Q14694	USP10	Ubiquitin carboxyl-terminal hydrolase 10	3	18	mut	LHDPQYIFGDFSPDEF	2	S	D	mut_01100	wt_00005	CAGCCTCTTCATCTGGCCTGCACGATCCACAGTATATCTTCGGCGACTTCAGTCCCGATGAGTTCGGTGGAGGATCCGGAG	56	9.77091e-05	1
G3BP1 NFT2	G3BP1_NTF2_1_Q13283_1_139	Q14694	USP10	Ubiquitin carboxyl-terminal hydrolase 10	3	18	mut	LHEPQYIFGDFSPDEF	2	S	E	mut_01101	wt_00005	CAGCCTCTTCATCTGGCCTGCACGAGCCGCAATACATCTTTGGTGACTTTTCCCCTGACGAATTTGGTGGAGGATCCGGAG	36	6.2813e-05	1
G3BP1 NFT2	G3BP1_NTF2_1_Q13283_1_139	Q14694	USP10	Ubiquitin carboxyl-terminal hydrolase 10	3	18	mut	LHFPQYIFGDFSPDEF	2	S	F	mut_01102	wt_00005	CAGCCTCTTCATCTGGCCTGCATTTCCCTCAATACATCTTCGGCGACTTCTCACCGGATGAGTTCGGTGGAGGATCCGGAG	29	5.05993e-05	1
G3BP1 NFT2	G3BP1_NTF2_1_Q13283_1_139	Q14694	USP10	Ubiquitin carboxyl-terminal hydrolase 10	3	18	mut	LHGPQYIFGDFSPDEF	2	S	G	mut_01103	wt_00005	CAGCCTCTTCATCTGGCCTACATGGACCGCAGTACATATTCGGGGATTTTTCTCCGGACGAGTTTGGTGGAGGATCCGGAG	20	3.48961e-05	1
G3BP1 NFT2	G3BP1_NTF2_1_Q13283_1_139	Q14694	USP10	Ubiquitin carboxyl-terminal hydrolase 10	3	18	mut	LHHPQYIFGDFSPDEF	2	S	H	mut_01104	wt_00005	CAGCCTCTTCATCTGGCTTGCATCATCCTCAGTATATTTTTGGCGATTTTTCACCGGATGAATTTGGTGGAGGATCCGGAG	5	8.72402e-06	1
G3BP1 NFT2	G3BP1_NTF2_1_Q13283_1_139	Q14694	USP10	Ubiquitin carboxyl-terminal hydrolase 10	3	18	mut	LHIPQYIFGDFSPDEF	2	S	I	mut_01105	wt_00005	CAGCCTCTTCATCTGGCCTCCATATACCGCAATACATATTCGGAGATTTCTCCCCTGATGAATTCGGTGGAGGATCCGGAG	7	1.22136e-05	1
G3BP1 NFT2	G3BP1_NTF2_1_Q13283_1_139	Q14694	USP10	Ubiquitin carboxyl-terminal hydrolase 10	3	18	mut	LHKPQYIFGDFSPDEF	2	S	K	mut_01106	wt_00005	CAGCCTCTTCATCTGGCTTGCATAAACCGCAATATATATTCGGTGATTTCAGTCCCGACGAGTTCGGTGGAGGATCCGGAG	29	5.05993e-05	1
G3BP1 NFT2	G3BP1_NTF2_1_Q13283_1_139	Q14694	USP10	Ubiquitin carboxyl-terminal hydrolase 10	3	18	mut	LHLPQYIFGDFSPDEF	2	S	L	mut_01107	wt_00005	CAGCCTCTTCATCTGGCCTCCATCTACCACAATACATCTTTGGAGATTTTTCGCCTGACGAGTTTGGTGGAGGATCCGGAG	22	3.83857e-05	1
G3BP1 NFT2	G3BP1_NTF2_1_Q13283_1_139	Q14694	USP10	Ubiquitin carboxyl-terminal hydrolase 10	3	18	mut	LHMPQYIFGDFSPDEF	2	S	M	mut_01108	wt_00005	CAGCCTCTTCATCTGGCTTACACATGCCCCAATATATTTTCGGAGACTTCTCGCCGGACGAATTTGGTGGAGGATCCGGAG	15	2.61721e-05	1
G3BP1 NFT2	G3BP1_NTF2_1_Q13283_1_139	Q14694	USP10	Ubiquitin carboxyl-terminal hydrolase 10	3	18	mut	LHNPQYIFGDFSPDEF	2	S	N	mut_01109	wt_00005	CAGCCTCTTCATCTGGCCTACATAACCCCCAGTATATATTTGGGGACTTCAGTCCCGACGAATTTGGTGGAGGATCCGGAG	1	1.7448e-06	1
G3BP1 NFT2	G3BP1_NTF2_1_Q13283_1_139	Q14694	USP10	Ubiquitin carboxyl-terminal hydrolase 10	3	18	mut	LHPPQYIFGDFSPDEF	2	S	P	mut_01110	wt_00005	CAGCCTCTTCATCTGGCCTGCACCCCCCACAGTATATTTTCGGTGACTTTTCTCCTGACGAATTCGGTGGAGGATCCGGAG	15	2.61721e-05	1
G3BP1 NFT2	G3BP1_NTF2_1_Q13283_1_139	Q14694	USP10	Ubiquitin carboxyl-terminal hydrolase 10	3	18	mut	LHQPQYIFGDFSPDEF	2	S	Q	mut_01111	wt_00005	CAGCCTCTTCATCTGGCCTCCATCAACCGCAGTATATATTTGGTGATTTCTCCCCTGATGAATTCGGTGGAGGATCCGGAG	10	1.7448e-05	1
G3BP1 NFT2	G3BP1_NTF2_1_Q13283_1_139	Q14694	USP10	Ubiquitin carboxyl-terminal hydrolase 10	3	18	mut	LHRPQYIFGDFSPDEF	2	S	R	mut_01112	wt_00005	CAGCCTCTTCATCTGGCCTTCATCGTCCCCAGTATATCTTCGGCGATTTTTCCCCAGATGAGTTTGGTGGAGGATCCGGAG	16	2.79169e-05	1
G3BP1 NFT2	G3BP1_NTF2_1_Q13283_1_139	Q14694	USP10	Ubiquitin carboxyl-terminal hydrolase 10	3	18	mut	LHTPQYIFGDFSPDEF	2	S	T	mut_01113	wt_00005	CAGCCTCTTCATCTGGCCTTCATACTCCACAGTACATCTTTGGTGATTTCTCACCAGACGAGTTCGGTGGAGGATCCGGAG	12	2.09377e-05	1
G3BP1 NFT2	G3BP1_NTF2_1_Q13283_1_139	Q14694	USP10	Ubiquitin carboxyl-terminal hydrolase 10	3	18	mut	LHVPQYIFGDFSPDEF	2	S	V	mut_01114	wt_00005	CAGCCTCTTCATCTGGCCTACACGTCCCACAATATATCTTTGGTGACTTCAGTCCTGACGAATTCGGTGGAGGATCCGGAG	31	5.4089e-05	1
G3BP1 NFT2	G3BP1_NTF2_1_Q13283_1_139	Q14694	USP10	Ubiquitin carboxyl-terminal hydrolase 10	3	18	mut	LHWPQYIFGDFSPDEF	2	S	W	mut_01115	wt_00005	CAGCCTCTTCATCTGGCCTGCATTGGCCCCAGTATATCTTCGGGGACTTTTCTCCTGACGAATTTGGTGGAGGATCCGGAG	3	5.23441e-06	1
G3BP1 NFT2	G3BP1_NTF2_1_Q13283_1_139	Q14694	USP10	Ubiquitin carboxyl-terminal hydrolase 10	3	18	mut	LHYPQYIFGDFSPDEF	2	S	Y	mut_01116	wt_00005	CAGCCTCTTCATCTGGCCTACACTATCCGCAGTACATTTTTGGTGATTTTAGCCCAGACGAGTTTGGTGGAGGATCCGGAG	34	5.93234e-05	1
G3BP1 NFT2	G3BP1_NTF2_1_Q13283_1_139	Q14694	USP10	Ubiquitin carboxyl-terminal hydrolase 10	3	18	mut	LHSAQYIFGDFSPDEF	3	P	A	mut_01117	wt_00005	CAGCCTCTTCATCTGGCTTGCATAGCGCTCAGTACATATTCGGGGACTTTAGTCCCGATGAGTTCGGTGGAGGATCCGGAG	10	1.7448e-05	1
G3BP1 NFT2	G3BP1_NTF2_1_Q13283_1_139	Q14694	USP10	Ubiquitin carboxyl-terminal hydrolase 10	3	18	mut	LHSDQYIFGDFSPDEF	3	P	D	mut_01118	wt_00005	CAGCCTCTTCATCTGGCCTACATTCCGATCAGTATATTTTTGGTGATTTTTCCCCAGACGAATTTGGTGGAGGATCCGGAG	2	3.48961e-06	1
G3BP1 NFT2	G3BP1_NTF2_1_Q13283_1_139	Q14694	USP10	Ubiquitin carboxyl-terminal hydrolase 10	3	18	mut	LHSEQYIFGDFSPDEF	3	P	E	mut_01119	wt_00005	CAGCCTCTTCATCTGGCCTTCATAGTGAACAGTACATTTTTGGGGACTTTTCGCCCGACGAATTTGGTGGAGGATCCGGAG	11	1.91929e-05	1
G3BP1 NFT2	G3BP1_NTF2_1_Q13283_1_139	Q14694	USP10	Ubiquitin carboxyl-terminal hydrolase 10	3	18	mut	LHSFQYIFGDFSPDEF	3	P	F	mut_01120	wt_00005	CAGCCTCTTCATCTGGCCTTCATTCTTTCCAGTACATATTCGGCGATTTCTCGCCTGACGAATTTGGTGGAGGATCCGGAG	3	5.23441e-06	1
G3BP1 NFT2	G3BP1_NTF2_1_Q13283_1_139	Q14694	USP10	Ubiquitin carboxyl-terminal hydrolase 10	3	18	mut	LHSGQYIFGDFSPDEF	3	P	G	mut_01121	wt_00005	CAGCCTCTTCATCTGGCCTACACTCTGGCCAGTATATATTCGGCGATTTTTCACCTGATGAATTCGGTGGAGGATCCGGAG	8	1.39584e-05	1
G3BP1 NFT2	G3BP1_NTF2_1_Q13283_1_139	Q14694	USP10	Ubiquitin carboxyl-terminal hydrolase 10	3	18	mut	LHSHQYIFGDFSPDEF	3	P	H	mut_01122	wt_00005	CAGCCTCTTCATCTGGCCTACACTCCCACCAGTATATTTTCGGGGATTTTAGCCCAGATGAATTTGGTGGAGGATCCGGAG	4	6.97922e-06	1
G3BP1 NFT2	G3BP1_NTF2_1_Q13283_1_139	Q14694	USP10	Ubiquitin carboxyl-terminal hydrolase 10	3	18	mut	LHSIQYIFGDFSPDEF	3	P	I	mut_01123	wt_00005	CAGCCTCTTCATCTGGCCTCCATTCCATACAGTATATTTTTGGAGACTTTTCTCCAGACGAATTCGGTGGAGGATCCGGAG	0	0	1
G3BP1 NFT2	G3BP1_NTF2_1_Q13283_1_139	Q14694	USP10	Ubiquitin carboxyl-terminal hydrolase 10	3	18	mut	LHSKQYIFGDFSPDEF	3	P	K	mut_01124	wt_00005	CAGCCTCTTCATCTGGCCTACACTCGAAGCAATATATATTCGGTGACTTTTCTCCGGACGAATTCGGTGGAGGATCCGGAG	12	2.09377e-05	1
G3BP1 NFT2	G3BP1_NTF2_1_Q13283_1_139	Q14694	USP10	Ubiquitin carboxyl-terminal hydrolase 10	3	18	mut	LHSLQYIFGDFSPDEF	3	P	L	mut_01125	wt_00005	CAGCCTCTTCATCTGGCTTGCATAGTCTACAATATATCTTCGGAGACTTTAGTCCTGACGAGTTTGGTGGAGGATCCGGAG	13	2.26825e-05	1
G3BP1 NFT2	G3BP1_NTF2_1_Q13283_1_139	Q14694	USP10	Ubiquitin carboxyl-terminal hydrolase 10	3	18	mut	LHSMQYIFGDFSPDEF	3	P	M	mut_01126	wt_00005	CAGCCTCTTCATCTGGCCTCCATAGTATGCAATATATATTTGGTGATTTTAGTCCCGATGAATTTGGTGGAGGATCCGGAG	11	1.91929e-05	1
G3BP1 NFT2	G3BP1_NTF2_1_Q13283_1_139	Q14694	USP10	Ubiquitin carboxyl-terminal hydrolase 10	3	18	mut	LHSNQYIFGDFSPDEF	3	P	N	mut_01127	wt_00005	CAGCCTCTTCATCTGGCCTGCACAGCAACCAATACATATTCGGCGATTTTAGCCCTGATGAGTTTGGTGGAGGATCCGGAG	80	0.000139584	1
G3BP1 NFT2	G3BP1_NTF2_1_Q13283_1_139	Q14694	USP10	Ubiquitin carboxyl-terminal hydrolase 10	3	18	mut	LHSQQYIFGDFSPDEF	3	P	Q	mut_01128	wt_00005	CAGCCTCTTCATCTGGCCTTCACTCCCAACAATACATATTCGGCGATTTTAGCCCCGACGAATTTGGTGGAGGATCCGGAG	5	8.72402e-06	1
G3BP1 NFT2	G3BP1_NTF2_1_Q13283_1_139	Q14694	USP10	Ubiquitin carboxyl-terminal hydrolase 10	3	18	mut	LHSRQYIFGDFSPDEF	3	P	R	mut_01129	wt_00005	CAGCCTCTTCATCTGGCCTACACAGCCGTCAATATATCTTCGGGGATTTCAGCCCAGATGAGTTTGGTGGAGGATCCGGAG	22	3.83857e-05	1
G3BP1 NFT2	G3BP1_NTF2_1_Q13283_1_139	Q14694	USP10	Ubiquitin carboxyl-terminal hydrolase 10	3	18	mut	LHSSQYIFGDFSPDEF	3	P	S	mut_01130	wt_00005	CAGCCTCTTCATCTGGCCTCCACAGCTCACAATATATTTTCGGAGACTTCTCTCCGGACGAGTTTGGTGGAGGATCCGGAG	21	3.66409e-05	1
G3BP1 NFT2	G3BP1_NTF2_1_Q13283_1_139	Q14694	USP10	Ubiquitin carboxyl-terminal hydrolase 10	3	18	mut	LHSTQYIFGDFSPDEF	3	P	T	mut_01131	wt_00005	CAGCCTCTTCATCTGGCTTACATAGCACCCAGTACATCTTCGGGGACTTCAGTCCCGATGAGTTTGGTGGAGGATCCGGAG	7	1.22136e-05	1
G3BP1 NFT2	G3BP1_NTF2_1_Q13283_1_139	Q14694	USP10	Ubiquitin carboxyl-terminal hydrolase 10	3	18	mut	LHSVQYIFGDFSPDEF	3	P	V	mut_01132	wt_00005	CAGCCTCTTCATCTGGCCTACACTCGGTCCAGTACATATTTGGGGATTTCAGCCCAGATGAGTTCGGTGGAGGATCCGGAG	28	4.88545e-05	1
G3BP1 NFT2	G3BP1_NTF2_1_Q13283_1_139	Q14694	USP10	Ubiquitin carboxyl-terminal hydrolase 10	3	18	mut	LHSWQYIFGDFSPDEF	3	P	W	mut_01133	wt_00005	CAGCCTCTTCATCTGGCCTTCATAGCTGGCAATACATTTTTGGTGACTTTAGTCCTGACGAGTTCGGTGGAGGATCCGGAG	36	6.2813e-05	1
G3BP1 NFT2	G3BP1_NTF2_1_Q13283_1_139	Q14694	USP10	Ubiquitin carboxyl-terminal hydrolase 10	3	18	mut	LHSYQYIFGDFSPDEF	3	P	Y	mut_01134	wt_00005	CAGCCTCTTCATCTGGCCTCCACAGTTATCAATATATCTTCGGAGACTTTTCACCAGATGAATTTGGTGGAGGATCCGGAG	0	0	1
G3BP1 NFT2	G3BP1_NTF2_1_Q13283_1_139	Q14694	USP10	Ubiquitin carboxyl-terminal hydrolase 10	3	18	mut	LHSPAYIFGDFSPDEF	4	Q	A	mut_01135	wt_00005	CAGCCTCTTCATCTGGCCTCCACAGCCCCGCTTATATATTTGGTGATTTTAGTCCAGATGAGTTCGGTGGAGGATCCGGAG	18	3.14065e-05	1
G3BP1 NFT2	G3BP1_NTF2_1_Q13283_1_139	Q14694	USP10	Ubiquitin carboxyl-terminal hydrolase 10	3	18	mut	LHSPDYIFGDFSPDEF	4	Q	D	mut_01136	wt_00005	CAGCCTCTTCATCTGGCCTCCACAGTCCTGATTATATTTTCGGAGACTTTAGCCCAGATGAGTTCGGTGGAGGATCCGGAG	11	1.91929e-05	1
G3BP1 NFT2	G3BP1_NTF2_1_Q13283_1_139	Q14694	USP10	Ubiquitin carboxyl-terminal hydrolase 10	3	18	mut	LHSPEYIFGDFSPDEF	4	Q	E	mut_01137	wt_00005	CAGCCTCTTCATCTGGCCTTCACAGCCCTGAGTATATTTTCGGTGATTTTAGTCCTGACGAGTTTGGTGGAGGATCCGGAG	27	4.71097e-05	1
G3BP1 NFT2	G3BP1_NTF2_1_Q13283_1_139	Q14694	USP10	Ubiquitin carboxyl-terminal hydrolase 10	3	18	mut	LHSPFYIFGDFSPDEF	4	Q	F	mut_01138	wt_00005	CAGCCTCTTCATCTGGCCTGCATTCACCCTTTTATATTTTCGGCGATTTTTCCCCAGACGAGTTTGGTGGAGGATCCGGAG	17	2.96617e-05	1
G3BP1 NFT2	G3BP1_NTF2_1_Q13283_1_139	Q14694	USP10	Ubiquitin carboxyl-terminal hydrolase 10	3	18	mut	LHSPGYIFGDFSPDEF	4	Q	G	mut_01139	wt_00005	CAGCCTCTTCATCTGGCCTACACTCACCAGGTTACATTTTTGGTGACTTTTCGCCCGACGAATTCGGTGGAGGATCCGGAG	36	6.2813e-05	1
G3BP1 NFT2	G3BP1_NTF2_1_Q13283_1_139	Q14694	USP10	Ubiquitin carboxyl-terminal hydrolase 10	3	18	mut	LHSPHYIFGDFSPDEF	4	Q	H	mut_01140	wt_00005	CAGCCTCTTCATCTGGCCTTCATAGCCCACATTACATTTTTGGCGATTTTAGCCCAGATGAATTTGGTGGAGGATCCGGAG	7	1.22136e-05	1
G3BP1 NFT2	G3BP1_NTF2_1_Q13283_1_139	Q14694	USP10	Ubiquitin carboxyl-terminal hydrolase 10	3	18	mut	LHSPIYIFGDFSPDEF	4	Q	I	mut_01141	wt_00005	CAGCCTCTTCATCTGGCCTACACAGTCCAATCTACATCTTTGGCGATTTCAGCCCTGACGAATTCGGTGGAGGATCCGGAG	52	9.07299e-05	1
G3BP1 NFT2	G3BP1_NTF2_1_Q13283_1_139	Q14694	USP10	Ubiquitin carboxyl-terminal hydrolase 10	3	18	mut	LHSPKYIFGDFSPDEF	4	Q	K	mut_01142	wt_00005	CAGCCTCTTCATCTGGCCTTCATAGTCCAAAGTATATCTTCGGTGATTTCAGTCCCGATGAGTTTGGTGGAGGATCCGGAG	17	2.96617e-05	1
G3BP1 NFT2	G3BP1_NTF2_1_Q13283_1_139	Q14694	USP10	Ubiquitin carboxyl-terminal hydrolase 10	3	18	mut	LHSPLYIFGDFSPDEF	4	Q	L	mut_01143	wt_00005	CAGCCTCTTCATCTGGCCTCCACTCGCCCCTTTATATATTCGGAGATTTTAGCCCCGACGAGTTCGGTGGAGGATCCGGAG	16	2.79169e-05	1
G3BP1 NFT2	G3BP1_NTF2_1_Q13283_1_139	Q14694	USP10	Ubiquitin carboxyl-terminal hydrolase 10	3	18	mut	LHSPMYIFGDFSPDEF	4	Q	M	mut_01144	wt_00005	CAGCCTCTTCATCTGGCTTGCACAGTCCCATGTATATCTTTGGCGATTTTAGCCCCGATGAGTTTGGTGGAGGATCCGGAG	63	0.000109923	1
G3BP1 NFT2	G3BP1_NTF2_1_Q13283_1_139	Q14694	USP10	Ubiquitin carboxyl-terminal hydrolase 10	3	18	mut	LHSPNYIFGDFSPDEF	4	Q	N	mut_01145	wt_00005	CAGCCTCTTCATCTGGCCTGCATAGCCCTAATTACATCTTCGGGGACTTCAGTCCTGATGAATTTGGTGGAGGATCCGGAG	7	1.22136e-05	1
G3BP1 NFT2	G3BP1_NTF2_1_Q13283_1_139	Q14694	USP10	Ubiquitin carboxyl-terminal hydrolase 10	3	18	mut	LHSPPYIFGDFSPDEF	4	Q	P	mut_01146	wt_00005	CAGCCTCTTCATCTGGCCTTCATTCTCCCCCCTACATTTTTGGTGATTTCAGCCCCGATGAATTTGGTGGAGGATCCGGAG	8	1.39584e-05	1
G3BP1 NFT2	G3BP1_NTF2_1_Q13283_1_139	Q14694	USP10	Ubiquitin carboxyl-terminal hydrolase 10	3	18	mut	LHSPRYIFGDFSPDEF	4	Q	R	mut_01147	wt_00005	CAGCCTCTTCATCTGGCCTGCATAGTCCTAGGTATATATTCGGCGATTTTTCCCCCGATGAATTCGGTGGAGGATCCGGAG	8	1.39584e-05	1
G3BP1 NFT2	G3BP1_NTF2_1_Q13283_1_139	Q14694	USP10	Ubiquitin carboxyl-terminal hydrolase 10	3	18	mut	LHSPSYIFGDFSPDEF	4	Q	S	mut_01148	wt_00005	CAGCCTCTTCATCTGGCCTCCATAGTCCAAGCTATATATTCGGGGATTTCTCCCCAGATGAGTTTGGTGGAGGATCCGGAG	4	6.97922e-06	1
G3BP1 NFT2	G3BP1_NTF2_1_Q13283_1_139	Q14694	USP10	Ubiquitin carboxyl-terminal hydrolase 10	3	18	mut	LHSPTYIFGDFSPDEF	4	Q	T	mut_01149	wt_00005	CAGCCTCTTCATCTGGCCTTCATAGCCCCACTTACATATTCGGCGATTTCTCCCCCGATGAGTTCGGTGGAGGATCCGGAG	43	7.50266e-05	1
G3BP1 NFT2	G3BP1_NTF2_1_Q13283_1_139	Q14694	USP10	Ubiquitin carboxyl-terminal hydrolase 10	3	18	mut	LHSPVYIFGDFSPDEF	4	Q	V	mut_01150	wt_00005	CAGCCTCTTCATCTGGCTTGCACTCTCCGGTGTATATTTTTGGCGACTTTTCGCCGGACGAGTTTGGTGGAGGATCCGGAG	25	4.36201e-05	1
G3BP1 NFT2	G3BP1_NTF2_1_Q13283_1_139	Q14694	USP10	Ubiquitin carboxyl-terminal hydrolase 10	3	18	mut	LHSPWYIFGDFSPDEF	4	Q	W	mut_01151	wt_00005	CAGCCTCTTCATCTGGCTTACATAGTCCTTGGTACATATTTGGTGACTTTTCCCCAGACGAATTTGGTGGAGGATCCGGAG	6	1.04688e-05	1
G3BP1 NFT2	G3BP1_NTF2_1_Q13283_1_139	Q14694	USP10	Ubiquitin carboxyl-terminal hydrolase 10	3	18	mut	LHSPYYIFGDFSPDEF	4	Q	Y	mut_01152	wt_00005	CAGCCTCTTCATCTGGCCTTCATAGTCCCTACTACATATTCGGCGACTTCAGCCCAGATGAGTTCGGTGGAGGATCCGGAG	13	2.26825e-05	1
G3BP1 NFT2	G3BP1_NTF2_1_Q13283_1_139	Q14694	USP10	Ubiquitin carboxyl-terminal hydrolase 10	3	18	mut	LHSPQAIFGDFSPDEF	5	Y	A	mut_01153	wt_00005	CAGCCTCTTCATCTGGCTTACATAGTCCCCAAGCCATATTCGGCGACTTCTCGCCCGATGAATTTGGTGGAGGATCCGGAG	8	1.39584e-05	1
G3BP1 NFT2	G3BP1_NTF2_1_Q13283_1_139	Q14694	USP10	Ubiquitin carboxyl-terminal hydrolase 10	3	18	mut	LHSPQDIFGDFSPDEF	5	Y	D	mut_01154	wt_00005	CAGCCTCTTCATCTGGCTTGCATTCGCCTCAAGATATCTTTGGTGATTTTAGTCCCGATGAGTTCGGTGGAGGATCCGGAG	16	2.79169e-05	1
G3BP1 NFT2	G3BP1_NTF2_1_Q13283_1_139	Q14694	USP10	Ubiquitin carboxyl-terminal hydrolase 10	3	18	mut	LHSPQEIFGDFSPDEF	5	Y	E	mut_01155	wt_00005	CAGCCTCTTCATCTGGCCTGCATAGTCCACAGGAAATTTTTGGCGACTTCAGTCCGGACGAGTTTGGTGGAGGATCCGGAG	38	6.63026e-05	1
G3BP1 NFT2	G3BP1_NTF2_1_Q13283_1_139	Q14694	USP10	Ubiquitin carboxyl-terminal hydrolase 10	3	18	mut	LHSPQFIFGDFSPDEF	5	Y	F	mut_01156	wt_00005	CAGCCTCTTCATCTGGCCTACACTCGCCTCAATTCATCTTCGGGGACTTCTCTCCCGACGAATTCGGTGGAGGATCCGGAG	22	3.83857e-05	1
G3BP1 NFT2	G3BP1_NTF2_1_Q13283_1_139	Q14694	USP10	Ubiquitin carboxyl-terminal hydrolase 10	3	18	mut	LHSPQGIFGDFSPDEF	5	Y	G	mut_01157	wt_00005	CAGCCTCTTCATCTGGCTTACACAGTCCCCAAGGCATCTTTGGTGACTTCAGCCCAGACGAATTTGGTGGAGGATCCGGAG	13	2.26825e-05	1
G3BP1 NFT2	G3BP1_NTF2_1_Q13283_1_139	Q14694	USP10	Ubiquitin carboxyl-terminal hydrolase 10	3	18	mut	LHSPQHIFGDFSPDEF	5	Y	H	mut_01158	wt_00005	CAGCCTCTTCATCTGGCCTACATAGTCCGCAACATATATTCGGAGATTTCTCACCGGATGAGTTTGGTGGAGGATCCGGAG	19	3.31513e-05	1
G3BP1 NFT2	G3BP1_NTF2_1_Q13283_1_139	Q14694	USP10	Ubiquitin carboxyl-terminal hydrolase 10	3	18	mut	LHSPQIIFGDFSPDEF	5	Y	I	mut_01159	wt_00005	CAGCCTCTTCATCTGGCTTGCATTCTCCACAGATTATATTTGGGGATTTTAGCCCCGATGAATTTGGTGGAGGATCCGGAG	1	1.7448e-06	1
G3BP1 NFT2	G3BP1_NTF2_1_Q13283_1_139	Q14694	USP10	Ubiquitin carboxyl-terminal hydrolase 10	3	18	mut	LHSPQKIFGDFSPDEF	5	Y	K	mut_01160	wt_00005	CAGCCTCTTCATCTGGCTTACATTCACCGCAGAAAATCTTCGGTGACTTCAGTCCTGACGAGTTTGGTGGAGGATCCGGAG	14	2.44273e-05	1
G3BP1 NFT2	G3BP1_NTF2_1_Q13283_1_139	Q14694	USP10	Ubiquitin carboxyl-terminal hydrolase 10	3	18	mut	LHSPQLIFGDFSPDEF	5	Y	L	mut_01161	wt_00005	CAGCCTCTTCATCTGGCTTGCATTCGCCACAGCTGATATTCGGGGACTTTTCTCCCGATGAGTTTGGTGGAGGATCCGGAG	15	2.61721e-05	1
G3BP1 NFT2	G3BP1_NTF2_1_Q13283_1_139	Q14694	USP10	Ubiquitin carboxyl-terminal hydrolase 10	3	18	mut	LHSPQMIFGDFSPDEF	5	Y	M	mut_01162	wt_00005	CAGCCTCTTCATCTGGCTTACACTCGCCACAAATGATCTTTGGTGATTTCTCTCCTGACGAATTCGGTGGAGGATCCGGAG	11	1.91929e-05	1
G3BP1 NFT2	G3BP1_NTF2_1_Q13283_1_139	Q14694	USP10	Ubiquitin carboxyl-terminal hydrolase 10	3	18	mut	LHSPQNIFGDFSPDEF	5	Y	N	mut_01163	wt_00005	CAGCCTCTTCATCTGGCCTGCATTCTCCACAGAATATTTTTGGGGATTTTTCTCCCGATGAGTTCGGTGGAGGATCCGGAG	3	5.23441e-06	1
G3BP1 NFT2	G3BP1_NTF2_1_Q13283_1_139	Q14694	USP10	Ubiquitin carboxyl-terminal hydrolase 10	3	18	mut	LHSPQPIFGDFSPDEF	5	Y	P	mut_01164	wt_00005	CAGCCTCTTCATCTGGCCTACACTCACCTCAGCCCATCTTCGGTGATTTTAGCCCTGATGAGTTTGGTGGAGGATCCGGAG	41	7.1537e-05	1
G3BP1 NFT2	G3BP1_NTF2_1_Q13283_1_139	Q14694	USP10	Ubiquitin carboxyl-terminal hydrolase 10	3	18	mut	LHSPQQIFGDFSPDEF	5	Y	Q	mut_01165	wt_00005	CAGCCTCTTCATCTGGCTTGCACTCTCCGCAACAAATTTTTGGTGATTTTAGTCCTGACGAGTTTGGTGGAGGATCCGGAG	18	3.14065e-05	1
G3BP1 NFT2	G3BP1_NTF2_1_Q13283_1_139	Q14694	USP10	Ubiquitin carboxyl-terminal hydrolase 10	3	18	mut	LHSPQRIFGDFSPDEF	5	Y	R	mut_01166	wt_00005	CAGCCTCTTCATCTGGCTTGCACTCACCCCAAAGGATCTTCGGAGATTTCAGTCCGGACGAGTTTGGTGGAGGATCCGGAG	39	6.80474e-05	1
G3BP1 NFT2	G3BP1_NTF2_1_Q13283_1_139	Q14694	USP10	Ubiquitin carboxyl-terminal hydrolase 10	3	18	mut	LHSPQSIFGDFSPDEF	5	Y	S	mut_01167	wt_00005	CAGCCTCTTCATCTGGCCTTCACTCACCCCAGTCCATTTTTGGCGATTTTTCACCAGATGAATTCGGTGGAGGATCCGGAG	6	1.04688e-05	1
G3BP1 NFT2	G3BP1_NTF2_1_Q13283_1_139	Q14694	USP10	Ubiquitin carboxyl-terminal hydrolase 10	3	18	mut	LHSPQTIFGDFSPDEF	5	Y	T	mut_01168	wt_00005	CAGCCTCTTCATCTGGCCTTCACTCCCCACAAACTATATTTGGCGACTTTTCTCCAGATGAGTTCGGTGGAGGATCCGGAG	9	1.57032e-05	1
G3BP1 NFT2	G3BP1_NTF2_1_Q13283_1_139	Q14694	USP10	Ubiquitin carboxyl-terminal hydrolase 10	3	18	mut	LHSPQVIFGDFSPDEF	5	Y	V	mut_01169	wt_00005	CAGCCTCTTCATCTGGCCTTCATTCTCCTCAAGTGATATTCGGAGATTTCTCTCCGGACGAGTTCGGTGGAGGATCCGGAG	6	1.04688e-05	1
G3BP1 NFT2	G3BP1_NTF2_1_Q13283_1_139	Q14694	USP10	Ubiquitin carboxyl-terminal hydrolase 10	3	18	mut	LHSPQWIFGDFSPDEF	5	Y	W	mut_01170	wt_00005	CAGCCTCTTCATCTGGCTTGCATAGCCCACAATGGATATTTGGAGACTTCTCGCCAGACGAATTCGGTGGAGGATCCGGAG	13	2.26825e-05	1
G3BP1 NFT2	G3BP1_NTF2_1_Q13283_1_139	Q14694	USP10	Ubiquitin carboxyl-terminal hydrolase 10	3	18	mut	LHSPQYAFGDFSPDEF	6	I	A	mut_01171	wt_00005	CAGCCTCTTCATCTGGCCTTCATTCGCCCCAATATGCGTTTGGAGACTTCTCCCCTGATGAATTCGGTGGAGGATCCGGAG	7	1.22136e-05	1
G3BP1 NFT2	G3BP1_NTF2_1_Q13283_1_139	Q14694	USP10	Ubiquitin carboxyl-terminal hydrolase 10	3	18	mut	LHSPQYDFGDFSPDEF	6	I	D	mut_01172	wt_00005	CAGCCTCTTCATCTGGCCTCCATTCCCCACAGTACGATTTTGGTGATTTTTCCCCAGATGAATTTGGTGGAGGATCCGGAG	4	6.97922e-06	1
G3BP1 NFT2	G3BP1_NTF2_1_Q13283_1_139	Q14694	USP10	Ubiquitin carboxyl-terminal hydrolase 10	3	18	mut	LHSPQYEFGDFSPDEF	6	I	E	mut_01173	wt_00005	CAGCCTCTTCATCTGGCCTGCACTCTCCTCAATATGAGTTCGGCGATTTCAGCCCTGACGAGTTTGGTGGAGGATCCGGAG	33	5.75786e-05	1
G3BP1 NFT2	G3BP1_NTF2_1_Q13283_1_139	Q14694	USP10	Ubiquitin carboxyl-terminal hydrolase 10	3	18	mut	LHSPQYFFGDFSPDEF	6	I	F	mut_01174	wt_00005	CAGCCTCTTCATCTGGCCTACACTCGCCTCAGTATTTCTTCGGGGACTTCTCGCCGGACGAATTCGGTGGAGGATCCGGAG	28	4.88545e-05	1
G3BP1 NFT2	G3BP1_NTF2_1_Q13283_1_139	Q14694	USP10	Ubiquitin carboxyl-terminal hydrolase 10	3	18	mut	LHSPQYGFGDFSPDEF	6	I	G	mut_01175	wt_00005	CAGCCTCTTCATCTGGCCTTCATTCACCCCAGTACGGCTTTGGGGATTTTAGTCCTGATGAATTTGGTGGAGGATCCGGAG	2	3.48961e-06	1
G3BP1 NFT2	G3BP1_NTF2_1_Q13283_1_139	Q14694	USP10	Ubiquitin carboxyl-terminal hydrolase 10	3	18	mut	LHSPQYHFGDFSPDEF	6	I	H	mut_01176	wt_00005	CAGCCTCTTCATCTGGCCTGCACTCACCGCAATACCACTTCGGAGATTTTAGTCCGGACGAGTTCGGTGGAGGATCCGGAG	50	8.72402e-05	1
G3BP1 NFT2	G3BP1_NTF2_1_Q13283_1_139	Q14694	USP10	Ubiquitin carboxyl-terminal hydrolase 10	3	18	mut	LHSPQYKFGDFSPDEF	6	I	K	mut_01177	wt_00005	CAGCCTCTTCATCTGGCCTGCACTCGCCGCAGTATAAATTTGGGGATTTCAGTCCGGACGAATTTGGTGGAGGATCCGGAG	9	1.57032e-05	1
G3BP1 NFT2	G3BP1_NTF2_1_Q13283_1_139	Q14694	USP10	Ubiquitin carboxyl-terminal hydrolase 10	3	18	mut	LHSPQYLFGDFSPDEF	6	I	L	mut_01178	wt_00005	CAGCCTCTTCATCTGGCTTACACTCCCCCCAATACCTCTTTGGTGATTTCTCACCAGATGAATTCGGTGGAGGATCCGGAG	6	1.04688e-05	1
G3BP1 NFT2	G3BP1_NTF2_1_Q13283_1_139	Q14694	USP10	Ubiquitin carboxyl-terminal hydrolase 10	3	18	mut	LHSPQYMFGDFSPDEF	6	I	M	mut_01179	wt_00005	CAGCCTCTTCATCTGGCCTGCATTCCCCACAGTATATGTTTGGCGACTTTAGTCCGGACGAATTCGGTGGAGGATCCGGAG	30	5.23441e-05	1
G3BP1 NFT2	G3BP1_NTF2_1_Q13283_1_139	Q14694	USP10	Ubiquitin carboxyl-terminal hydrolase 10	3	18	mut	LHSPQYNFGDFSPDEF	6	I	N	mut_01180	wt_00005	CAGCCTCTTCATCTGGCCTACACTCACCCCAATACAATTTCGGTGATTTTAGCCCCGACGAGTTCGGTGGAGGATCCGGAG	47	8.20058e-05	1
G3BP1 NFT2	G3BP1_NTF2_1_Q13283_1_139	Q14694	USP10	Ubiquitin carboxyl-terminal hydrolase 10	3	18	mut	LHSPQYPFGDFSPDEF	6	I	P	mut_01181	wt_00005	CAGCCTCTTCATCTGGCCTACACTCTCCACAGTACCCATTCGGGGATTTTAGCCCAGACGAATTTGGTGGAGGATCCGGAG	11	1.91929e-05	1
G3BP1 NFT2	G3BP1_NTF2_1_Q13283_1_139	Q14694	USP10	Ubiquitin carboxyl-terminal hydrolase 10	3	18	mut	LHSPQYQFGDFSPDEF	6	I	Q	mut_01182	wt_00005	CAGCCTCTTCATCTGGCCTCCATTCGCCGCAATATCAATTTGGAGATTTCTCCCCTGACGAGTTCGGTGGAGGATCCGGAG	17	2.96617e-05	1
G3BP1 NFT2	G3BP1_NTF2_1_Q13283_1_139	Q14694	USP10	Ubiquitin carboxyl-terminal hydrolase 10	3	18	mut	LHSPQYRFGDFSPDEF	6	I	R	mut_01183	wt_00005	CAGCCTCTTCATCTGGCCTCCATTCCCCTCAATACCGCTTCGGCGACTTTTCACCCGACGAGTTCGGTGGAGGATCCGGAG	38	6.63026e-05	1
G3BP1 NFT2	G3BP1_NTF2_1_Q13283_1_139	Q14694	USP10	Ubiquitin carboxyl-terminal hydrolase 10	3	18	mut	LHSPQYSFGDFSPDEF	6	I	S	mut_01184	wt_00005	CAGCCTCTTCATCTGGCCTGCATAGCCCTCAGTATAGCTTTGGCGATTTTTCGCCCGACGAATTTGGTGGAGGATCCGGAG	38	6.63026e-05	1
G3BP1 NFT2	G3BP1_NTF2_1_Q13283_1_139	Q14694	USP10	Ubiquitin carboxyl-terminal hydrolase 10	3	18	mut	LHSPQYTFGDFSPDEF	6	I	T	mut_01185	wt_00005	CAGCCTCTTCATCTGGCCTCCACTCACCACAGTATACGTTCGGGGATTTCAGCCCAGACGAATTTGGTGGAGGATCCGGAG	8	1.39584e-05	1
G3BP1 NFT2	G3BP1_NTF2_1_Q13283_1_139	Q14694	USP10	Ubiquitin carboxyl-terminal hydrolase 10	3	18	mut	LHSPQYVFGDFSPDEF	6	I	V	mut_01186	wt_00005	CAGCCTCTTCATCTGGCTTGCATTCCCCTCAGTACGTCTTTGGAGACTTTTCTCCAGATGAATTCGGTGGAGGATCCGGAG	7	1.22136e-05	1
G3BP1 NFT2	G3BP1_NTF2_1_Q13283_1_139	Q14694	USP10	Ubiquitin carboxyl-terminal hydrolase 10	3	18	mut	LHSPQYWFGDFSPDEF	6	I	W	mut_01187	wt_00005	CAGCCTCTTCATCTGGCCTCCACTCCCCACAGTATTGGTTTGGTGACTTCAGCCCAGATGAATTCGGTGGAGGATCCGGAG	14	2.44273e-05	1
G3BP1 NFT2	G3BP1_NTF2_1_Q13283_1_139	Q14694	USP10	Ubiquitin carboxyl-terminal hydrolase 10	3	18	mut	LHSPQYYFGDFSPDEF	6	I	Y	mut_01188	wt_00005	CAGCCTCTTCATCTGGCTTGCACAGTCCTCAATATTACTTTGGAGATTTTTCTCCCGATGAGTTCGGTGGAGGATCCGGAG	11	1.91929e-05	1
G3BP1 NFT2	G3BP1_NTF2_1_Q13283_1_139	Q14694	USP10	Ubiquitin carboxyl-terminal hydrolase 10	3	18	mut	LHSPQYIAGDFSPDEF	7	F	A	mut_01189	wt_00005	CAGCCTCTTCATCTGGCCTTCACTCTCCGCAATATATTGCGGGTGACTTTTCTCCGGATGAGTTTGGTGGAGGATCCGGAG	7	1.22136e-05	1
G3BP1 NFT2	G3BP1_NTF2_1_Q13283_1_139	Q14694	USP10	Ubiquitin carboxyl-terminal hydrolase 10	3	18	mut	LHSPQYIDGDFSPDEF	7	F	D	mut_01190	wt_00005	CAGCCTCTTCATCTGGCTTACATAGCCCACAGTATATAGACGGAGACTTTTCTCCTGACGAGTTTGGTGGAGGATCCGGAG	19	3.31513e-05	1
G3BP1 NFT2	G3BP1_NTF2_1_Q13283_1_139	Q14694	USP10	Ubiquitin carboxyl-terminal hydrolase 10	3	18	mut	LHSPQYIEGDFSPDEF	7	F	E	mut_01191	wt_00005	CAGCCTCTTCATCTGGCCTACATTCACCGCAATACATCGAGGGGGACTTTAGTCCCGATGAATTTGGTGGAGGATCCGGAG	1	1.7448e-06	1
G3BP1 NFT2	G3BP1_NTF2_1_Q13283_1_139	Q14694	USP10	Ubiquitin carboxyl-terminal hydrolase 10	3	18	mut	LHSPQYIGGDFSPDEF	7	F	G	mut_01192	wt_00005	CAGCCTCTTCATCTGGCCTACACAGTCCTCAGTATATTGGGGGTGACTTTAGCCCTGATGAATTCGGTGGAGGATCCGGAG	15	2.61721e-05	1
G3BP1 NFT2	G3BP1_NTF2_1_Q13283_1_139	Q14694	USP10	Ubiquitin carboxyl-terminal hydrolase 10	3	18	mut	LHSPQYIHGDFSPDEF	7	F	H	mut_01193	wt_00005	CAGCCTCTTCATCTGGCCTCCACAGTCCACAATACATCCACGGCGATTTCAGCCCCGACGAATTTGGTGGAGGATCCGGAG	35	6.10682e-05	1
G3BP1 NFT2	G3BP1_NTF2_1_Q13283_1_139	Q14694	USP10	Ubiquitin carboxyl-terminal hydrolase 10	3	18	mut	LHSPQYIIGDFSPDEF	7	F	I	mut_01194	wt_00005	CAGCCTCTTCATCTGGCCTACACAGCCCACAATACATCATAGGCGACTTCAGCCCAGATGAGTTCGGTGGAGGATCCGGAG	67	0.000116902	1
G3BP1 NFT2	G3BP1_NTF2_1_Q13283_1_139	Q14694	USP10	Ubiquitin carboxyl-terminal hydrolase 10	3	18	mut	LHSPQYIKGDFSPDEF	7	F	K	mut_01195	wt_00005	CAGCCTCTTCATCTGGCCTACATAGTCCCCAGTACATAAAAGGGGACTTCTCTCCGGACGAGTTTGGTGGAGGATCCGGAG	26	4.53649e-05	1
G3BP1 NFT2	G3BP1_NTF2_1_Q13283_1_139	Q14694	USP10	Ubiquitin carboxyl-terminal hydrolase 10	3	18	mut	LHSPQYILGDFSPDEF	7	F	L	mut_01196	wt_00005	CAGCCTCTTCATCTGGCTTACATAGCCCCCAATACATTTTGGGAGACTTTTCCCCAGACGAGTTCGGTGGAGGATCCGGAG	16	2.79169e-05	1
G3BP1 NFT2	G3BP1_NTF2_1_Q13283_1_139	Q14694	USP10	Ubiquitin carboxyl-terminal hydrolase 10	3	18	mut	LHSPQYIMGDFSPDEF	7	F	M	mut_01197	wt_00005	CAGCCTCTTCATCTGGCCTCCATAGTCCACAATATATTATGGGTGACTTTAGCCCCGATGAGTTCGGTGGAGGATCCGGAG	9	1.57032e-05	1
G3BP1 NFT2	G3BP1_NTF2_1_Q13283_1_139	Q14694	USP10	Ubiquitin carboxyl-terminal hydrolase 10	3	18	mut	LHSPQYINGDFSPDEF	7	F	N	mut_01198	wt_00005	CAGCCTCTTCATCTGGCCTACATTCTCCACAATACATTAATGGCGATTTTTCGCCGGACGAATTCGGTGGAGGATCCGGAG	9	1.57032e-05	1
G3BP1 NFT2	G3BP1_NTF2_1_Q13283_1_139	Q14694	USP10	Ubiquitin carboxyl-terminal hydrolase 10	3	18	mut	LHSPQYIPGDFSPDEF	7	F	P	mut_01199	wt_00005	CAGCCTCTTCATCTGGCCTTCACAGCCCACAGTACATTCCTGGTGACTTTTCTCCAGACGAGTTCGGTGGAGGATCCGGAG	37	6.45578e-05	1
G3BP1 NFT2	G3BP1_NTF2_1_Q13283_1_139	Q14694	USP10	Ubiquitin carboxyl-terminal hydrolase 10	3	18	mut	LHSPQYIQGDFSPDEF	7	F	Q	mut_01200	wt_00005	CAGCCTCTTCATCTGGCCTACATAGTCCCCAGTACATTCAAGGTGATTTTTCTCCCGACGAGTTTGGTGGAGGATCCGGAG	32	5.58338e-05	1
G3BP1 NFT2	G3BP1_NTF2_1_Q13283_1_139	Q14694	USP10	Ubiquitin carboxyl-terminal hydrolase 10	3	18	mut	LHSPQYIRGDFSPDEF	7	F	R	mut_01201	wt_00005	CAGCCTCTTCATCTGGCCTGCACAGTCCGCAATATATCAGGGGAGATTTCTCTCCGGACGAATTTGGTGGAGGATCCGGAG	10	1.7448e-05	1
G3BP1 NFT2	G3BP1_NTF2_1_Q13283_1_139	Q14694	USP10	Ubiquitin carboxyl-terminal hydrolase 10	3	18	mut	LHSPQYISGDFSPDEF	7	F	S	mut_01202	wt_00005	CAGCCTCTTCATCTGGCCTGCACTCCCCACAATACATCTCTGGAGACTTCAGCCCTGACGAGTTCGGTGGAGGATCCGGAG	47	8.20058e-05	1
G3BP1 NFT2	G3BP1_NTF2_1_Q13283_1_139	Q14694	USP10	Ubiquitin carboxyl-terminal hydrolase 10	3	18	mut	LHSPQYITGDFSPDEF	7	F	T	mut_01203	wt_00005	CAGCCTCTTCATCTGGCCTCCATAGTCCACAATATATAACGGGGGACTTCTCGCCTGATGAGTTCGGTGGAGGATCCGGAG	22	3.83857e-05	1
G3BP1 NFT2	G3BP1_NTF2_1_Q13283_1_139	Q14694	USP10	Ubiquitin carboxyl-terminal hydrolase 10	3	18	mut	LHSPQYIVGDFSPDEF	7	F	V	mut_01204	wt_00005	CAGCCTCTTCATCTGGCCTGCACAGTCCACAGTACATTGTTGGAGATTTTTCACCCGACGAATTCGGTGGAGGATCCGGAG	43	7.50266e-05	1
G3BP1 NFT2	G3BP1_NTF2_1_Q13283_1_139	Q14694	USP10	Ubiquitin carboxyl-terminal hydrolase 10	3	18	mut	LHSPQYIWGDFSPDEF	7	F	W	mut_01205	wt_00005	CAGCCTCTTCATCTGGCCTCCACTCACCTCAATACATCTGGGGTGATTTCAGCCCAGATGAATTCGGTGGAGGATCCGGAG	0	0	1
G3BP1 NFT2	G3BP1_NTF2_1_Q13283_1_139	Q14694	USP10	Ubiquitin carboxyl-terminal hydrolase 10	3	18	mut	LHSPQYIYGDFSPDEF	7	F	Y	mut_01206	wt_00005	CAGCCTCTTCATCTGGCTTGCACAGTCCTCAGTACATCTACGGAGATTTCTCGCCCGATGAATTTGGTGGAGGATCCGGAG	25	4.36201e-05	1
G3BP1 NFT2	G3BP1_NTF2_1_Q13283_1_139	Q14694	USP10	Ubiquitin carboxyl-terminal hydrolase 10	3	18	mut	LHSPQYIFADFSPDEF	8	G	A	mut_01207	wt_00005	CAGCCTCTTCATCTGGCCTACATTCACCGCAATATATCTTTGCTGACTTCTCCCCAGACGAATTCGGTGGAGGATCCGGAG	10	1.7448e-05	1
G3BP1 NFT2	G3BP1_NTF2_1_Q13283_1_139	Q14694	USP10	Ubiquitin carboxyl-terminal hydrolase 10	3	18	mut	LHSPQYIFDDFSPDEF	8	G	D	mut_01208	wt_00005	CAGCCTCTTCATCTGGCCTTCATAGTCCGCAATACATATTTGATGACTTCAGTCCAGACGAGTTTGGTGGAGGATCCGGAG	18	3.14065e-05	1
G3BP1 NFT2	G3BP1_NTF2_1_Q13283_1_139	Q14694	USP10	Ubiquitin carboxyl-terminal hydrolase 10	3	18	mut	LHSPQYIFEDFSPDEF	8	G	E	mut_01209	wt_00005	CAGCCTCTTCATCTGGCCTGCACTCCCCACAGTACATTTTCGAGGACTTCAGCCCAGATGAGTTTGGTGGAGGATCCGGAG	34	5.93234e-05	1
G3BP1 NFT2	G3BP1_NTF2_1_Q13283_1_139	Q14694	USP10	Ubiquitin carboxyl-terminal hydrolase 10	3	18	mut	LHSPQYIFFDFSPDEF	8	G	F	mut_01210	wt_00005	CAGCCTCTTCATCTGGCTTGCATTCACCCCAATACATTTTTTTCGACTTCTCGCCTGATGAATTCGGTGGAGGATCCGGAG	8	1.39584e-05	1
G3BP1 NFT2	G3BP1_NTF2_1_Q13283_1_139	Q14694	USP10	Ubiquitin carboxyl-terminal hydrolase 10	3	18	mut	LHSPQYIFHDFSPDEF	8	G	H	mut_01211	wt_00005	CAGCCTCTTCATCTGGCCTACATAGTCCCCAATACATTTTTCATGACTTTAGCCCAGACGAGTTCGGTGGAGGATCCGGAG	17	2.96617e-05	1
G3BP1 NFT2	G3BP1_NTF2_1_Q13283_1_139	Q14694	USP10	Ubiquitin carboxyl-terminal hydrolase 10	3	18	mut	LHSPQYIFIDFSPDEF	8	G	I	mut_01212	wt_00005	CAGCCTCTTCATCTGGCCTGCATTCTCCCCAATATATATTTATCGATTTTTCTCCGGATGAGTTCGGTGGAGGATCCGGAG	16	2.79169e-05	1
G3BP1 NFT2	G3BP1_NTF2_1_Q13283_1_139	Q14694	USP10	Ubiquitin carboxyl-terminal hydrolase 10	3	18	mut	LHSPQYIFKDFSPDEF	8	G	K	mut_01213	wt_00005	CAGCCTCTTCATCTGGCCTGCATAGTCCTCAATACATCTTCAAAGACTTCAGTCCCGACGAGTTCGGTGGAGGATCCGGAG	34	5.93234e-05	1
G3BP1 NFT2	G3BP1_NTF2_1_Q13283_1_139	Q14694	USP10	Ubiquitin carboxyl-terminal hydrolase 10	3	18	mut	LHSPQYIFLDFSPDEF	8	G	L	mut_01214	wt_00005	CAGCCTCTTCATCTGGCCTGCACTCTCCACAATATATCTTCCTCGATTTCTCCCCCGACGAGTTTGGTGGAGGATCCGGAG	27	4.71097e-05	1
G3BP1 NFT2	G3BP1_NTF2_1_Q13283_1_139	Q14694	USP10	Ubiquitin carboxyl-terminal hydrolase 10	3	18	mut	LHSPQYIFMDFSPDEF	8	G	M	mut_01215	wt_00005	CAGCCTCTTCATCTGGCTTACACAGCCCTCAGTATATATTTATGGATTTCTCACCGGACGAATTTGGTGGAGGATCCGGAG	6	1.04688e-05	1
G3BP1 NFT2	G3BP1_NTF2_1_Q13283_1_139	Q14694	USP10	Ubiquitin carboxyl-terminal hydrolase 10	3	18	mut	LHSPQYIFNDFSPDEF	8	G	N	mut_01216	wt_00005	CAGCCTCTTCATCTGGCCTTCATAGCCCCCAGTACATATTTAATGACTTCTCACCGGACGAGTTTGGTGGAGGATCCGGAG	15	2.61721e-05	1
G3BP1 NFT2	G3BP1_NTF2_1_Q13283_1_139	Q14694	USP10	Ubiquitin carboxyl-terminal hydrolase 10	3	18	mut	LHSPQYIFPDFSPDEF	8	G	P	mut_01217	wt_00005	CAGCCTCTTCATCTGGCCTACACAGCCCACAGTACATATTTCCGGATTTCAGTCCGGACGAGTTCGGTGGAGGATCCGGAG	69	0.000120392	1
G3BP1 NFT2	G3BP1_NTF2_1_Q13283_1_139	Q14694	USP10	Ubiquitin carboxyl-terminal hydrolase 10	3	18	mut	LHSPQYIFQDFSPDEF	8	G	Q	mut_01218	wt_00005	CAGCCTCTTCATCTGGCTTGCATTCACCTCAGTATATCTTCCAAGATTTCAGTCCGGATGAGTTTGGTGGAGGATCCGGAG	24	4.18753e-05	1
G3BP1 NFT2	G3BP1_NTF2_1_Q13283_1_139	Q14694	USP10	Ubiquitin carboxyl-terminal hydrolase 10	3	18	mut	LHSPQYIFRDFSPDEF	8	G	R	mut_01219	wt_00005	CAGCCTCTTCATCTGGCCTCCACTCTCCGCAGTATATTTTCAGAGACTTTAGTCCGGACGAGTTTGGTGGAGGATCCGGAG	5	8.72402e-06	1
G3BP1 NFT2	G3BP1_NTF2_1_Q13283_1_139	Q14694	USP10	Ubiquitin carboxyl-terminal hydrolase 10	3	18	mut	LHSPQYIFSDFSPDEF	8	G	S	mut_01220	wt_00005	CAGCCTCTTCATCTGGCCTCCATTCACCACAATACATTTTCTCCGACTTCTCTCCCGACGAGTTTGGTGGAGGATCCGGAG	39	6.80474e-05	1
G3BP1 NFT2	G3BP1_NTF2_1_Q13283_1_139	Q14694	USP10	Ubiquitin carboxyl-terminal hydrolase 10	3	18	mut	LHSPQYIFTDFSPDEF	8	G	T	mut_01221	wt_00005	CAGCCTCTTCATCTGGCCTGCATAGTCCCCAATACATATTCACGGACTTTAGCCCAGATGAGTTTGGTGGAGGATCCGGAG	35	6.10682e-05	1
G3BP1 NFT2	G3BP1_NTF2_1_Q13283_1_139	Q14694	USP10	Ubiquitin carboxyl-terminal hydrolase 10	3	18	mut	LHSPQYIFVDFSPDEF	8	G	V	mut_01222	wt_00005	CAGCCTCTTCATCTGGCCTTCACTCACCTCAATATATCTTTGTTGACTTTAGTCCCGATGAATTTGGTGGAGGATCCGGAG	7	1.22136e-05	1
G3BP1 NFT2	G3BP1_NTF2_1_Q13283_1_139	Q14694	USP10	Ubiquitin carboxyl-terminal hydrolase 10	3	18	mut	LHSPQYIFWDFSPDEF	8	G	W	mut_01223	wt_00005	CAGCCTCTTCATCTGGCCTGCACAGCCCTCAATATATTTTTTGGGATTTCAGTCCCGACGAGTTTGGTGGAGGATCCGGAG	25	4.36201e-05	1
G3BP1 NFT2	G3BP1_NTF2_1_Q13283_1_139	Q14694	USP10	Ubiquitin carboxyl-terminal hydrolase 10	3	18	mut	LHSPQYIFYDFSPDEF	8	G	Y	mut_01224	wt_00005	CAGCCTCTTCATCTGGCCTTCATTCCCCCCAGTATATATTCTACGACTTCTCTCCGGACGAGTTCGGTGGAGGATCCGGAG	7	1.22136e-05	1
G3BP1 NFT2	G3BP1_NTF2_1_Q13283_1_139	Q14694	USP10	Ubiquitin carboxyl-terminal hydrolase 10	3	18	mut	LHSPQYIFGAFSPDEF	9	D	A	mut_01225	wt_00005	CAGCCTCTTCATCTGGCTTGCATTCCCCACAGTACATATTTGGTGCCTTTAGCCCAGACGAGTTCGGTGGAGGATCCGGAG	23	4.01305e-05	1
G3BP1 NFT2	G3BP1_NTF2_1_Q13283_1_139	Q14694	USP10	Ubiquitin carboxyl-terminal hydrolase 10	3	18	mut	LHSPQYIFGEFSPDEF	9	D	E	mut_01226	wt_00005	CAGCCTCTTCATCTGGCCTGCATTCTCCGCAATACATTTTTGGAGAATTTTCACCTGATGAATTCGGTGGAGGATCCGGAG	4	6.97922e-06	1
G3BP1 NFT2	G3BP1_NTF2_1_Q13283_1_139	Q14694	USP10	Ubiquitin carboxyl-terminal hydrolase 10	3	18	mut	LHSPQYIFGFFSPDEF	9	D	F	mut_01227	wt_00005	CAGCCTCTTCATCTGGCCTCCATTCGCCACAGTACATATTCGGATTTTTTTCACCCGACGAATTCGGTGGAGGATCCGGAG	8	1.39584e-05	1
G3BP1 NFT2	G3BP1_NTF2_1_Q13283_1_139	Q14694	USP10	Ubiquitin carboxyl-terminal hydrolase 10	3	18	mut	LHSPQYIFGGFSPDEF	9	D	G	mut_01228	wt_00005	CAGCCTCTTCATCTGGCCTTCATAGCCCACAGTACATTTTCGGAGGGTTCAGTCCTGACGAGTTCGGTGGAGGATCCGGAG	25	4.36201e-05	1
G3BP1 NFT2	G3BP1_NTF2_1_Q13283_1_139	Q14694	USP10	Ubiquitin carboxyl-terminal hydrolase 10	3	18	mut	LHSPQYIFGHFSPDEF	9	D	H	mut_01229	wt_00005	CAGCCTCTTCATCTGGCCTCCACAGCCCACAATATATTTTTGGACACTTTTCACCAGACGAGTTTGGTGGAGGATCCGGAG	25	4.36201e-05	1
G3BP1 NFT2	G3BP1_NTF2_1_Q13283_1_139	Q14694	USP10	Ubiquitin carboxyl-terminal hydrolase 10	3	18	mut	LHSPQYIFGIFSPDEF	9	D	I	mut_01230	wt_00005	CAGCCTCTTCATCTGGCCTTCACTCGCCGCAGTATATTTTTGGAATCTTTTCTCCGGATGAGTTTGGTGGAGGATCCGGAG	14	2.44273e-05	1
G3BP1 NFT2	G3BP1_NTF2_1_Q13283_1_139	Q14694	USP10	Ubiquitin carboxyl-terminal hydrolase 10	3	18	mut	LHSPQYIFGKFSPDEF	9	D	K	mut_01231	wt_00005	CAGCCTCTTCATCTGGCCTCCATTCACCCCAATATATATTTGGAAAGTTCTCACCCGATGAGTTTGGTGGAGGATCCGGAG	12	2.09377e-05	1
G3BP1 NFT2	G3BP1_NTF2_1_Q13283_1_139	Q14694	USP10	Ubiquitin carboxyl-terminal hydrolase 10	3	18	mut	LHSPQYIFGLFSPDEF	9	D	L	mut_01232	wt_00005	CAGCCTCTTCATCTGGCCTCCACTCCCCTCAATATATTTTCGGTCTGTTCAGCCCAGACGAATTCGGTGGAGGATCCGGAG	8	1.39584e-05	1
G3BP1 NFT2	G3BP1_NTF2_1_Q13283_1_139	Q14694	USP10	Ubiquitin carboxyl-terminal hydrolase 10	3	18	mut	LHSPQYIFGMFSPDEF	9	D	M	mut_01233	wt_00005	CAGCCTCTTCATCTGGCCTCCACTCTCCACAATACATTTTTGGAATGTTCAGTCCGGATGAATTCGGTGGAGGATCCGGAG	7	1.22136e-05	1
G3BP1 NFT2	G3BP1_NTF2_1_Q13283_1_139	Q14694	USP10	Ubiquitin carboxyl-terminal hydrolase 10	3	18	mut	LHSPQYIFGNFSPDEF	9	D	N	mut_01234	wt_00005	CAGCCTCTTCATCTGGCCTTCATTCACCCCAGTACATCTTTGGCAACTTTAGCCCAGATGAATTCGGTGGAGGATCCGGAG	6	1.04688e-05	1
G3BP1 NFT2	G3BP1_NTF2_1_Q13283_1_139	Q14694	USP10	Ubiquitin carboxyl-terminal hydrolase 10	3	18	mut	LHSPQYIFGPFSPDEF	9	D	P	mut_01235	wt_00005	CAGCCTCTTCATCTGGCCTGCATTCTCCTCAATATATTTTTGGACCATTCTCCCCCGATGAATTCGGTGGAGGATCCGGAG	7	1.22136e-05	1
G3BP1 NFT2	G3BP1_NTF2_1_Q13283_1_139	Q14694	USP10	Ubiquitin carboxyl-terminal hydrolase 10	3	18	mut	LHSPQYIFGQFSPDEF	9	D	Q	mut_01236	wt_00005	CAGCCTCTTCATCTGGCCTGCATTCGCCCCAGTACATTTTTGGCCAATTTAGTCCAGATGAATTTGGTGGAGGATCCGGAG	15	2.61721e-05	1
G3BP1 NFT2	G3BP1_NTF2_1_Q13283_1_139	Q14694	USP10	Ubiquitin carboxyl-terminal hydrolase 10	3	18	mut	LHSPQYIFGRFSPDEF	9	D	R	mut_01237	wt_00005	CAGCCTCTTCATCTGGCTTACACAGCCCTCAATACATCTTTGGCAGATTTTCGCCTGACGAATTTGGTGGAGGATCCGGAG	25	4.36201e-05	1
G3BP1 NFT2	G3BP1_NTF2_1_Q13283_1_139	Q14694	USP10	Ubiquitin carboxyl-terminal hydrolase 10	3	18	mut	LHSPQYIFGSFSPDEF	9	D	S	mut_01238	wt_00005	CAGCCTCTTCATCTGGCTTGCATTCCCCACAGTACATTTTCGGAAGCTTCAGCCCAGATGAATTTGGTGGAGGATCCGGAG	3	5.23441e-06	1
G3BP1 NFT2	G3BP1_NTF2_1_Q13283_1_139	Q14694	USP10	Ubiquitin carboxyl-terminal hydrolase 10	3	18	mut	LHSPQYIFGTFSPDEF	9	D	T	mut_01239	wt_00005	CAGCCTCTTCATCTGGCCTACATTCACCTCAATACATTTTCGGTACGTTTTCTCCGGATGAGTTTGGTGGAGGATCCGGAG	38	6.63026e-05	1
G3BP1 NFT2	G3BP1_NTF2_1_Q13283_1_139	Q14694	USP10	Ubiquitin carboxyl-terminal hydrolase 10	3	18	mut	LHSPQYIFGVFSPDEF	9	D	V	mut_01240	wt_00005	CAGCCTCTTCATCTGGCTTGCACTCTCCTCAATACATATTTGGGGTTTTTAGCCCAGATGAATTTGGTGGAGGATCCGGAG	3	5.23441e-06	1
G3BP1 NFT2	G3BP1_NTF2_1_Q13283_1_139	Q14694	USP10	Ubiquitin carboxyl-terminal hydrolase 10	3	18	mut	LHSPQYIFGWFSPDEF	9	D	W	mut_01241	wt_00005	CAGCCTCTTCATCTGGCTTACACAGCCCACAATACATTTTTGGATGGTTCTCCCCAGATGAATTTGGTGGAGGATCCGGAG	9	1.57032e-05	1
G3BP1 NFT2	G3BP1_NTF2_1_Q13283_1_139	Q14694	USP10	Ubiquitin carboxyl-terminal hydrolase 10	3	18	mut	LHSPQYIFGYFSPDEF	9	D	Y	mut_01242	wt_00005	CAGCCTCTTCATCTGGCCTTCACTCTCCGCAATACATATTCGGCTATTTTAGCCCAGATGAGTTTGGTGGAGGATCCGGAG	11	1.91929e-05	1
G3BP1 NFT2	G3BP1_NTF2_1_Q13283_1_139	Q14694	USP10	Ubiquitin carboxyl-terminal hydrolase 10	3	18	mut	LHSPQYIFGDASPDEF	10	F	A	mut_01243	wt_00005	CAGCCTCTTCATCTGGCCTACACTCCCCCCAGTACATCTTCGGCGATGCCAGCCCAGATGAATTCGGTGGAGGATCCGGAG	23	4.01305e-05	1
G3BP1 NFT2	G3BP1_NTF2_1_Q13283_1_139	Q14694	USP10	Ubiquitin carboxyl-terminal hydrolase 10	3	18	mut	LHSPQYIFGDDSPDEF	10	F	D	mut_01244	wt_00005	CAGCCTCTTCATCTGGCCTACACAGTCCACAATACATCTTCGGAGATGATTCCCCCGACGAATTCGGTGGAGGATCCGGAG	29	5.05993e-05	1
G3BP1 NFT2	G3BP1_NTF2_1_Q13283_1_139	Q14694	USP10	Ubiquitin carboxyl-terminal hydrolase 10	3	18	mut	LHSPQYIFGDESPDEF	10	F	E	mut_01245	wt_00005	CAGCCTCTTCATCTGGCTTACATAGTCCCCAGTATATTTTTGGCGATGAGTCCCCTGACGAATTTGGTGGAGGATCCGGAG	5	8.72402e-06	1
G3BP1 NFT2	G3BP1_NTF2_1_Q13283_1_139	Q14694	USP10	Ubiquitin carboxyl-terminal hydrolase 10	3	18	mut	LHSPQYIFGDGSPDEF	10	F	G	mut_01246	wt_00005	CAGCCTCTTCATCTGGCCTACACTCTCCCCAGTACATCTTTGGGGACGGCAGTCCCGATGAATTTGGTGGAGGATCCGGAG	1	1.7448e-06	1
G3BP1 NFT2	G3BP1_NTF2_1_Q13283_1_139	Q14694	USP10	Ubiquitin carboxyl-terminal hydrolase 10	3	18	mut	LHSPQYIFGDHSPDEF	10	F	H	mut_01247	wt_00005	CAGCCTCTTCATCTGGCTTGCACTCTCCTCAGTACATTTTTGGGGACCACAGCCCCGACGAATTCGGTGGAGGATCCGGAG	13	2.26825e-05	1
G3BP1 NFT2	G3BP1_NTF2_1_Q13283_1_139	Q14694	USP10	Ubiquitin carboxyl-terminal hydrolase 10	3	18	mut	LHSPQYIFGDISPDEF	10	F	I	mut_01248	wt_00005	CAGCCTCTTCATCTGGCCTGCACAGTCCTCAGTACATATTTGGAGATATCTCACCCGACGAATTTGGTGGAGGATCCGGAG	30	5.23441e-05	1
G3BP1 NFT2	G3BP1_NTF2_1_Q13283_1_139	Q14694	USP10	Ubiquitin carboxyl-terminal hydrolase 10	3	18	mut	LHSPQYIFGDKSPDEF	10	F	K	mut_01249	wt_00005	CAGCCTCTTCATCTGGCTTGCATAGTCCTCAATATATTTTTGGTGATAAATCCCCAGACGAATTCGGTGGAGGATCCGGAG	2	3.48961e-06	1
G3BP1 NFT2	G3BP1_NTF2_1_Q13283_1_139	Q14694	USP10	Ubiquitin carboxyl-terminal hydrolase 10	3	18	mut	LHSPQYIFGDLSPDEF	10	F	L	mut_01250	wt_00005	CAGCCTCTTCATCTGGCCTCCATAGTCCTCAGTACATATTCGGAGACCTCAGTCCTGACGAATTTGGTGGAGGATCCGGAG	15	2.61721e-05	1
G3BP1 NFT2	G3BP1_NTF2_1_Q13283_1_139	Q14694	USP10	Ubiquitin carboxyl-terminal hydrolase 10	3	18	mut	LHSPQYIFGDMSPDEF	10	F	M	mut_01251	wt_00005	CAGCCTCTTCATCTGGCCTACACAGTCCACAATACATTTTTGGCGATATGAGTCCAGACGAGTTCGGTGGAGGATCCGGAG	52	9.07299e-05	1
G3BP1 NFT2	G3BP1_NTF2_1_Q13283_1_139	Q14694	USP10	Ubiquitin carboxyl-terminal hydrolase 10	3	18	mut	LHSPQYIFGDNSPDEF	10	F	N	mut_01252	wt_00005	CAGCCTCTTCATCTGGCCTACACTCCCCCCAGTATATTTTTGGGGACAACTCCCCAGATGAGTTCGGTGGAGGATCCGGAG	13	2.26825e-05	1
G3BP1 NFT2	G3BP1_NTF2_1_Q13283_1_139	Q14694	USP10	Ubiquitin carboxyl-terminal hydrolase 10	3	18	mut	LHSPQYIFGDPSPDEF	10	F	P	mut_01253	wt_00005	CAGCCTCTTCATCTGGCCTACACAGCCCTCAGTATATTTTCGGCGATCCGAGCCCAGACGAGTTCGGTGGAGGATCCGGAG	44	7.67714e-05	1
G3BP1 NFT2	G3BP1_NTF2_1_Q13283_1_139	Q14694	USP10	Ubiquitin carboxyl-terminal hydrolase 10	3	18	mut	LHSPQYIFGDQSPDEF	10	F	Q	mut_01254	wt_00005	CAGCCTCTTCATCTGGCCTACACAGTCCACAATACATTTTTGGGGATCAAAGTCCCGACGAATTTGGTGGAGGATCCGGAG	19	3.31513e-05	1
G3BP1 NFT2	G3BP1_NTF2_1_Q13283_1_139	Q14694	USP10	Ubiquitin carboxyl-terminal hydrolase 10	3	18	mut	LHSPQYIFGDRSPDEF	10	F	R	mut_01255	wt_00005	CAGCCTCTTCATCTGGCCTTCATAGCCCACAATATATATTTGGTGATAGATCGCCGGACGAGTTCGGTGGAGGATCCGGAG	12	2.09377e-05	1
G3BP1 NFT2	G3BP1_NTF2_1_Q13283_1_139	Q14694	USP10	Ubiquitin carboxyl-terminal hydrolase 10	3	18	mut	LHSPQYIFGDSSPDEF	10	F	S	mut_01256	wt_00005	CAGCCTCTTCATCTGGCCTGCACTCTCCTCAGTACATCTTCGGAGATAGCAGCCCAGACGAATTCGGTGGAGGATCCGGAG	0	0	0
G3BP1 NFT2	G3BP1_NTF2_1_Q13283_1_139	Q14694	USP10	Ubiquitin carboxyl-terminal hydrolase 10	3	18	mut	LHSPQYIFGDTSPDEF	10	F	T	mut_01257	wt_00005	CAGCCTCTTCATCTGGCCTTCACAGCCCACAGTATATATTCGGCGATACGAGTCCCGATGAATTCGGTGGAGGATCCGGAG	18	3.14065e-05	1
G3BP1 NFT2	G3BP1_NTF2_1_Q13283_1_139	Q14694	USP10	Ubiquitin carboxyl-terminal hydrolase 10	3	18	mut	LHSPQYIFGDVSPDEF	10	F	V	mut_01258	wt_00005	CAGCCTCTTCATCTGGCCTGCATAGCCCACAATACATTTTCGGTGATGTCTCACCAGACGAATTCGGTGGAGGATCCGGAG	15	2.61721e-05	1
G3BP1 NFT2	G3BP1_NTF2_1_Q13283_1_139	Q14694	USP10	Ubiquitin carboxyl-terminal hydrolase 10	3	18	mut	LHSPQYIFGDWSPDEF	10	F	W	mut_01259	wt_00005	CAGCCTCTTCATCTGGCCTCCATAGCCCACAGTACATATTCGGTGACTGGTCTCCAGATGAATTTGGTGGAGGATCCGGAG	11	1.91929e-05	1
G3BP1 NFT2	G3BP1_NTF2_1_Q13283_1_139	Q14694	USP10	Ubiquitin carboxyl-terminal hydrolase 10	3	18	mut	LHSPQYIFGDYSPDEF	10	F	Y	mut_01260	wt_00005	CAGCCTCTTCATCTGGCCTTCATTCCCCTCAATATATCTTTGGCGATTATAGTCCTGATGAATTTGGTGGAGGATCCGGAG	7	1.22136e-05	1
G3BP1 NFT2	G3BP1_NTF2_1_Q13283_1_139	Q14694	USP10	Ubiquitin carboxyl-terminal hydrolase 10	3	18	mut	LHSPQYIFGDFAPDEF	11	S	A	mut_01261	wt_00005	CAGCCTCTTCATCTGGCCTACATAGCCCCCAATACATCTTCGGTGACTTCGCCCCTGATGAATTCGGTGGAGGATCCGGAG	28	4.88545e-05	1
G3BP1 NFT2	G3BP1_NTF2_1_Q13283_1_139	Q14694	USP10	Ubiquitin carboxyl-terminal hydrolase 10	3	18	mut	LHSPQYIFGDFDPDEF	11	S	D	mut_01262	wt_00005	CAGCCTCTTCATCTGGCCTACATAGTCCTCAATATATATTTGGGGATTTTGACCCCGACGAATTTGGTGGAGGATCCGGAG	4	6.97922e-06	1
G3BP1 NFT2	G3BP1_NTF2_1_Q13283_1_139	Q14694	USP10	Ubiquitin carboxyl-terminal hydrolase 10	3	18	mut	LHSPQYIFGDFEPDEF	11	S	E	mut_01263	wt_00005	CAGCCTCTTCATCTGGCCTCCACAGCCCCCAGTATATTTTCGGAGACTTTGAGCCCGACGAGTTTGGTGGAGGATCCGGAG	37	6.45578e-05	1
G3BP1 NFT2	G3BP1_NTF2_1_Q13283_1_139	Q14694	USP10	Ubiquitin carboxyl-terminal hydrolase 10	3	18	mut	LHSPQYIFGDFFPDEF	11	S	F	mut_01264	wt_00005	CAGCCTCTTCATCTGGCCTTCACTCCCCACAGTACATCTTCGGGGATTTCTTTCCGGACGAATTCGGTGGAGGATCCGGAG	18	3.14065e-05	1
G3BP1 NFT2	G3BP1_NTF2_1_Q13283_1_139	Q14694	USP10	Ubiquitin carboxyl-terminal hydrolase 10	3	18	mut	LHSPQYIFGDFGPDEF	11	S	G	mut_01265	wt_00005	CAGCCTCTTCATCTGGCCTTCACAGCCCACAATACATATTCGGGGACTTTGGCCCAGACGAATTTGGTGGAGGATCCGGAG	14	2.44273e-05	1
G3BP1 NFT2	G3BP1_NTF2_1_Q13283_1_139	Q14694	USP10	Ubiquitin carboxyl-terminal hydrolase 10	3	18	mut	LHSPQYIFGDFHPDEF	11	S	H	mut_01266	wt_00005	CAGCCTCTTCATCTGGCCTCCACAGTCCCCAATACATATTTGGGGACTTCCATCCCGATGAGTTTGGTGGAGGATCCGGAG	22	3.83857e-05	1
G3BP1 NFT2	G3BP1_NTF2_1_Q13283_1_139	Q14694	USP10	Ubiquitin carboxyl-terminal hydrolase 10	3	18	mut	LHSPQYIFGDFIPDEF	11	S	I	mut_01267	wt_00005	CAGCCTCTTCATCTGGCCTGCATTCCCCACAGTATATTTTTGGTGATTTCATACCCGACGAGTTCGGTGGAGGATCCGGAG	38	6.63026e-05	1
G3BP1 NFT2	G3BP1_NTF2_1_Q13283_1_139	Q14694	USP10	Ubiquitin carboxyl-terminal hydrolase 10	3	18	mut	LHSPQYIFGDFKPDEF	11	S	K	mut_01268	wt_00005	CAGCCTCTTCATCTGGCCTGCATTCGCCTCAGTACATCTTTGGTGATTTTAAGCCGGACGAATTTGGTGGAGGATCCGGAG	23	4.01305e-05	1
G3BP1 NFT2	G3BP1_NTF2_1_Q13283_1_139	Q14694	USP10	Ubiquitin carboxyl-terminal hydrolase 10	3	18	mut	LHSPQYIFGDFLPDEF	11	S	L	mut_01269	wt_00005	CAGCCTCTTCATCTGGCCTGCATAGTCCACAGTACATATTCGGGGATTTCCTCCCCGATGAGTTCGGTGGAGGATCCGGAG	27	4.71097e-05	1
G3BP1 NFT2	G3BP1_NTF2_1_Q13283_1_139	Q14694	USP10	Ubiquitin carboxyl-terminal hydrolase 10	3	18	mut	LHSPQYIFGDFMPDEF	11	S	M	mut_01270	wt_00005	CAGCCTCTTCATCTGGCCTGCACAGTCCTCAGTACATTTTCGGTGATTTCATGCCAGACGAATTTGGTGGAGGATCCGGAG	43	7.50266e-05	1
G3BP1 NFT2	G3BP1_NTF2_1_Q13283_1_139	Q14694	USP10	Ubiquitin carboxyl-terminal hydrolase 10	3	18	mut	LHSPQYIFGDFNPDEF	11	S	N	mut_01271	wt_00005	CAGCCTCTTCATCTGGCCTACACAGCCCCCAATATATCTTTGGTGATTTTAATCCGGATGAGTTTGGTGGAGGATCCGGAG	16	2.79169e-05	1
G3BP1 NFT2	G3BP1_NTF2_1_Q13283_1_139	Q14694	USP10	Ubiquitin carboxyl-terminal hydrolase 10	3	18	mut	LHSPQYIFGDFPPDEF	11	S	P	mut_01272	wt_00005	CAGCCTCTTCATCTGGCTTGCATTCTCCCCAGTACATATTCGGGGATTTCCCCCCAGATGAATTTGGTGGAGGATCCGGAG	1	1.7448e-06	1
G3BP1 NFT2	G3BP1_NTF2_1_Q13283_1_139	Q14694	USP10	Ubiquitin carboxyl-terminal hydrolase 10	3	18	mut	LHSPQYIFGDFQPDEF	11	S	Q	mut_01273	wt_00005	CAGCCTCTTCATCTGGCCTTCACAGTCCACAATACATATTTGGGGACTTTCAGCCTGATGAATTTGGTGGAGGATCCGGAG	8	1.39584e-05	1
G3BP1 NFT2	G3BP1_NTF2_1_Q13283_1_139	Q14694	USP10	Ubiquitin carboxyl-terminal hydrolase 10	3	18	mut	LHSPQYIFGDFRPDEF	11	S	R	mut_01274	wt_00005	CAGCCTCTTCATCTGGCCTCCACTCACCCCAATATATTTTCGGCGATTTCAGGCCAGACGAGTTTGGTGGAGGATCCGGAG	33	5.75786e-05	1
G3BP1 NFT2	G3BP1_NTF2_1_Q13283_1_139	Q14694	USP10	Ubiquitin carboxyl-terminal hydrolase 10	3	18	mut	LHSPQYIFGDFTPDEF	11	S	T	mut_01275	wt_00005	CAGCCTCTTCATCTGGCTTACATAGCCCACAATATATTTTTGGGGATTTTACGCCAGATGAATTCGGTGGAGGATCCGGAG	4	6.97922e-06	1
G3BP1 NFT2	G3BP1_NTF2_1_Q13283_1_139	Q14694	USP10	Ubiquitin carboxyl-terminal hydrolase 10	3	18	mut	LHSPQYIFGDFVPDEF	11	S	V	mut_01276	wt_00005	CAGCCTCTTCATCTGGCCTTCATTCACCCCAGTATATTTTCGGGGATTTCGTGCCAGACGAGTTTGGTGGAGGATCCGGAG	6	1.04688e-05	1
G3BP1 NFT2	G3BP1_NTF2_1_Q13283_1_139	Q14694	USP10	Ubiquitin carboxyl-terminal hydrolase 10	3	18	mut	LHSPQYIFGDFWPDEF	11	S	W	mut_01277	wt_00005	CAGCCTCTTCATCTGGCCTACACAGCCCACAGTATATCTTTGGAGACTTTTGGCCTGACGAGTTTGGTGGAGGATCCGGAG	52	9.07299e-05	1
G3BP1 NFT2	G3BP1_NTF2_1_Q13283_1_139	Q14694	USP10	Ubiquitin carboxyl-terminal hydrolase 10	3	18	mut	LHSPQYIFGDFYPDEF	11	S	Y	mut_01278	wt_00005	CAGCCTCTTCATCTGGCTTACACTCCCCACAATATATTTTCGGCGACTTTTACCCTGATGAGTTTGGTGGAGGATCCGGAG	12	2.09377e-05	1
G3BP1 NFT2	G3BP1_NTF2_1_Q13283_1_139	Q14694	USP10	Ubiquitin carboxyl-terminal hydrolase 10	3	18	mut	LHSPQYIFGDFSADEF	12	P	A	mut_01279	wt_00005	CAGCCTCTTCATCTGGCTTACATTCGCCTCAATATATCTTCGGGGACTTCAGTGCCGACGAATTTGGTGGAGGATCCGGAG	9	1.57032e-05	1
G3BP1 NFT2	G3BP1_NTF2_1_Q13283_1_139	Q14694	USP10	Ubiquitin carboxyl-terminal hydrolase 10	3	18	mut	LHSPQYIFGDFSDDEF	12	P	D	mut_01280	wt_00005	CAGCCTCTTCATCTGGCCTTCATTCCCCACAGTACATATTCGGAGACTTTAGTGATGACGAGTTTGGTGGAGGATCCGGAG	17	2.96617e-05	1
G3BP1 NFT2	G3BP1_NTF2_1_Q13283_1_139	Q14694	USP10	Ubiquitin carboxyl-terminal hydrolase 10	3	18	mut	LHSPQYIFGDFSEDEF	12	P	E	mut_01281	wt_00005	CAGCCTCTTCATCTGGCCTTCATTCCCCCCAATATATTTTTGGTGACTTCAGTGAAGATGAATTCGGTGGAGGATCCGGAG	1	1.7448e-06	1
G3BP1 NFT2	G3BP1_NTF2_1_Q13283_1_139	Q14694	USP10	Ubiquitin carboxyl-terminal hydrolase 10	3	18	mut	LHSPQYIFGDFSFDEF	12	P	F	mut_01282	wt_00005	CAGCCTCTTCATCTGGCCTCCATTCACCCCAGTACATCTTTGGAGATTTTAGTTTTGATGAATTCGGTGGAGGATCCGGAG	2	3.48961e-06	1
G3BP1 NFT2	G3BP1_NTF2_1_Q13283_1_139	Q14694	USP10	Ubiquitin carboxyl-terminal hydrolase 10	3	18	mut	LHSPQYIFGDFSGDEF	12	P	G	mut_01283	wt_00005	CAGCCTCTTCATCTGGCTTACATTCCCCTCAATACATCTTTGGAGACTTCAGCGGGGATGAGTTTGGTGGAGGATCCGGAG	17	2.96617e-05	1
G3BP1 NFT2	G3BP1_NTF2_1_Q13283_1_139	Q14694	USP10	Ubiquitin carboxyl-terminal hydrolase 10	3	18	mut	LHSPQYIFGDFSHDEF	12	P	H	mut_01284	wt_00005	CAGCCTCTTCATCTGGCCTCCACAGCCCTCAGTACATTTTCGGAGATTTCAGCCATGACGAATTTGGTGGAGGATCCGGAG	12	2.09377e-05	1
G3BP1 NFT2	G3BP1_NTF2_1_Q13283_1_139	Q14694	USP10	Ubiquitin carboxyl-terminal hydrolase 10	3	18	mut	LHSPQYIFGDFSIDEF	12	P	I	mut_01285	wt_00005	CAGCCTCTTCATCTGGCCTCCATTCCCCCCAGTACATCTTTGGCGATTTCAGCATTGATGAGTTTGGTGGAGGATCCGGAG	42	7.32818e-05	1
G3BP1 NFT2	G3BP1_NTF2_1_Q13283_1_139	Q14694	USP10	Ubiquitin carboxyl-terminal hydrolase 10	3	18	mut	LHSPQYIFGDFSKDEF	12	P	K	mut_01286	wt_00005	CAGCCTCTTCATCTGGCTTACATTCCCCTCAATATATTTTCGGGGACTTTAGTAAAGACGAGTTCGGTGGAGGATCCGGAG	3	5.23441e-06	1
G3BP1 NFT2	G3BP1_NTF2_1_Q13283_1_139	Q14694	USP10	Ubiquitin carboxyl-terminal hydrolase 10	3	18	mut	LHSPQYIFGDFSLDEF	12	P	L	mut_01287	wt_00005	CAGCCTCTTCATCTGGCTTACATAGCCCACAGTACATTTTTGGGGATTTTTCCCTTGATGAGTTCGGTGGAGGATCCGGAG	19	3.31513e-05	1
G3BP1 NFT2	G3BP1_NTF2_1_Q13283_1_139	Q14694	USP10	Ubiquitin carboxyl-terminal hydrolase 10	3	18	mut	LHSPQYIFGDFSMDEF	12	P	M	mut_01288	wt_00005	CAGCCTCTTCATCTGGCCTACATTCACCGCAATATATTTTTGGCGACTTCTCCATGGACGAGTTCGGTGGAGGATCCGGAG	10	1.7448e-05	1
G3BP1 NFT2	G3BP1_NTF2_1_Q13283_1_139	Q14694	USP10	Ubiquitin carboxyl-terminal hydrolase 10	3	18	mut	LHSPQYIFGDFSNDEF	12	P	N	mut_01289	wt_00005	CAGCCTCTTCATCTGGCCTCCATAGTCCCCAATACATATTTGGCGATTTCAGCAACGATGAGTTCGGTGGAGGATCCGGAG	17	2.96617e-05	1
G3BP1 NFT2	G3BP1_NTF2_1_Q13283_1_139	Q14694	USP10	Ubiquitin carboxyl-terminal hydrolase 10	3	18	mut	LHSPQYIFGDFSQDEF	12	P	Q	mut_01290	wt_00005	CAGCCTCTTCATCTGGCTTACATTCTCCCCAGTATATTTTTGGAGATTTTTCCCAAGACGAGTTCGGTGGAGGATCCGGAG	2	3.48961e-06	1
G3BP1 NFT2	G3BP1_NTF2_1_Q13283_1_139	Q14694	USP10	Ubiquitin carboxyl-terminal hydrolase 10	3	18	mut	LHSPQYIFGDFSRDEF	12	P	R	mut_01291	wt_00005	CAGCCTCTTCATCTGGCCTCCACAGCCCTCAGTATATATTTGGAGATTTTTCCCGCGACGAGTTCGGTGGAGGATCCGGAG	22	3.83857e-05	1
G3BP1 NFT2	G3BP1_NTF2_1_Q13283_1_139	Q14694	USP10	Ubiquitin carboxyl-terminal hydrolase 10	3	18	mut	LHSPQYIFGDFSSDEF	12	P	S	mut_01292	wt_00005	CAGCCTCTTCATCTGGCTTGCATAGCCCTCAATATATCTTTGGCGACTTCTCCAGTGACGAGTTTGGTGGAGGATCCGGAG	27	4.71097e-05	1
G3BP1 NFT2	G3BP1_NTF2_1_Q13283_1_139	Q14694	USP10	Ubiquitin carboxyl-terminal hydrolase 10	3	18	mut	LHSPQYIFGDFSTDEF	12	P	T	mut_01293	wt_00005	CAGCCTCTTCATCTGGCTTACATAGCCCTCAATATATATTTGGAGACTTTAGTACCGACGAATTTGGTGGAGGATCCGGAG	3	5.23441e-06	1
G3BP1 NFT2	G3BP1_NTF2_1_Q13283_1_139	Q14694	USP10	Ubiquitin carboxyl-terminal hydrolase 10	3	18	mut	LHSPQYIFGDFSVDEF	12	P	V	mut_01294	wt_00005	CAGCCTCTTCATCTGGCCTGCATAGCCCACAGTACATTTTTGGAGACTTCAGTGTTGACGAGTTTGGTGGAGGATCCGGAG	80	0.000139584	1
G3BP1 NFT2	G3BP1_NTF2_1_Q13283_1_139	Q14694	USP10	Ubiquitin carboxyl-terminal hydrolase 10	3	18	mut	LHSPQYIFGDFSWDEF	12	P	W	mut_01295	wt_00005	CAGCCTCTTCATCTGGCCTGCACTCTCCACAATATATATTTGGCGACTTCTCATGGGACGAGTTCGGTGGAGGATCCGGAG	28	4.88545e-05	1
G3BP1 NFT2	G3BP1_NTF2_1_Q13283_1_139	Q14694	USP10	Ubiquitin carboxyl-terminal hydrolase 10	3	18	mut	LHSPQYIFGDFSYDEF	12	P	Y	mut_01296	wt_00005	CAGCCTCTTCATCTGGCCTTCATAGCCCACAGTACATATTCGGGGACTTCAGTTATGACGAATTTGGTGGAGGATCCGGAG	5	8.72402e-06	1
G3BP1 NFT2	G3BP1_NTF2_1_Q13283_1_139	Q14694	USP10	Ubiquitin carboxyl-terminal hydrolase 10	3	18	mut	LHSPQYIFGDFSPAEF	13	D	A	mut_01297	wt_00005	CAGCCTCTTCATCTGGCCTACATTCTCCGCAATACATCTTTGGAGACTTTAGTCCTGCCGAATTTGGTGGAGGATCCGGAG	18	3.14065e-05	1
G3BP1 NFT2	G3BP1_NTF2_1_Q13283_1_139	Q14694	USP10	Ubiquitin carboxyl-terminal hydrolase 10	3	18	mut	LHSPQYIFGDFSPEEF	13	D	E	mut_01298	wt_00005	CAGCCTCTTCATCTGGCCTGCACTCCCCACAATACATCTTCGGTGACTTCAGTCCAGAAGAGTTCGGTGGAGGATCCGGAG	9	1.57032e-05	1
G3BP1 NFT2	G3BP1_NTF2_1_Q13283_1_139	Q14694	USP10	Ubiquitin carboxyl-terminal hydrolase 10	3	18	mut	LHSPQYIFGDFSPFEF	13	D	F	mut_01299	wt_00005	CAGCCTCTTCATCTGGCCTTCACTCTCCACAATACATTTTCGGCGACTTTTCCCCATTCGAGTTCGGTGGAGGATCCGGAG	12	2.09377e-05	1
G3BP1 NFT2	G3BP1_NTF2_1_Q13283_1_139	Q14694	USP10	Ubiquitin carboxyl-terminal hydrolase 10	3	18	mut	LHSPQYIFGDFSPGEF	13	D	G	mut_01300	wt_00005	CAGCCTCTTCATCTGGCCTGCACTCGCCCCAATACATATTCGGGGATTTTTCACCTGGCGAGTTCGGTGGAGGATCCGGAG	50	8.72402e-05	1
G3BP1 NFT2	G3BP1_NTF2_1_Q13283_1_139	Q14694	USP10	Ubiquitin carboxyl-terminal hydrolase 10	3	18	mut	LHSPQYIFGDFSPHEF	13	D	H	mut_01301	wt_00005	CAGCCTCTTCATCTGGCCTACACTCACCCCAATATATTTTCGGCGATTTTTCTCCGCATGAGTTTGGTGGAGGATCCGGAG	41	7.1537e-05	1
G3BP1 NFT2	G3BP1_NTF2_1_Q13283_1_139	Q14694	USP10	Ubiquitin carboxyl-terminal hydrolase 10	3	18	mut	LHSPQYIFGDFSPIEF	13	D	I	mut_01302	wt_00005	CAGCCTCTTCATCTGGCCTTCACAGCCCACAATATATATTTGGTGATTTTTCACCTATTGAGTTCGGTGGAGGATCCGGAG	17	2.96617e-05	1
G3BP1 NFT2	G3BP1_NTF2_1_Q13283_1_139	Q14694	USP10	Ubiquitin carboxyl-terminal hydrolase 10	3	18	mut	LHSPQYIFGDFSPKEF	13	D	K	mut_01303	wt_00005	CAGCCTCTTCATCTGGCTTGCACAGTCCACAATACATATTCGGTGATTTCAGTCCAAAGGAATTTGGTGGAGGATCCGGAG	4	6.97922e-06	1
G3BP1 NFT2	G3BP1_NTF2_1_Q13283_1_139	Q14694	USP10	Ubiquitin carboxyl-terminal hydrolase 10	3	18	mut	LHSPQYIFGDFSPLEF	13	D	L	mut_01304	wt_00005	CAGCCTCTTCATCTGGCTTACATAGTCCCCAATATATTTTTGGAGACTTCTCACCCCTCGAGTTCGGTGGAGGATCCGGAG	11	1.91929e-05	1
G3BP1 NFT2	G3BP1_NTF2_1_Q13283_1_139	Q14694	USP10	Ubiquitin carboxyl-terminal hydrolase 10	3	18	mut	LHSPQYIFGDFSPMEF	13	D	M	mut_01305	wt_00005	CAGCCTCTTCATCTGGCCTCCACTCACCCCAATATATATTCGGAGACTTCAGCCCAATGGAATTCGGTGGAGGATCCGGAG	6	1.04688e-05	1
G3BP1 NFT2	G3BP1_NTF2_1_Q13283_1_139	Q14694	USP10	Ubiquitin carboxyl-terminal hydrolase 10	3	18	mut	LHSPQYIFGDFSPNEF	13	D	N	mut_01306	wt_00005	CAGCCTCTTCATCTGGCCTGCACTCCCCTCAATACATTTTCGGTGACTTTTCCCCAAACGAGTTCGGTGGAGGATCCGGAG	25	4.36201e-05	1
G3BP1 NFT2	G3BP1_NTF2_1_Q13283_1_139	Q14694	USP10	Ubiquitin carboxyl-terminal hydrolase 10	3	18	mut	LHSPQYIFGDFSPPEF	13	D	P	mut_01307	wt_00005	CAGCCTCTTCATCTGGCCTGCATAGTCCTCAGTACATATTCGGGGATTTTTCACCCCCAGAATTTGGTGGAGGATCCGGAG	5	8.72402e-06	1
G3BP1 NFT2	G3BP1_NTF2_1_Q13283_1_139	Q14694	USP10	Ubiquitin carboxyl-terminal hydrolase 10	3	18	mut	LHSPQYIFGDFSPQEF	13	D	Q	mut_01308	wt_00005	CAGCCTCTTCATCTGGCCTTCACTCACCACAATATATTTTTGGAGACTTTTCCCCACAAGAGTTCGGTGGAGGATCCGGAG	3	5.23441e-06	1
G3BP1 NFT2	G3BP1_NTF2_1_Q13283_1_139	Q14694	USP10	Ubiquitin carboxyl-terminal hydrolase 10	3	18	mut	LHSPQYIFGDFSPREF	13	D	R	mut_01309	wt_00005	CAGCCTCTTCATCTGGCCTACATTCCCCCCAGTATATCTTTGGGGATTTTAGCCCTAGGGAGTTCGGTGGAGGATCCGGAG	7	1.22136e-05	1
G3BP1 NFT2	G3BP1_NTF2_1_Q13283_1_139	Q14694	USP10	Ubiquitin carboxyl-terminal hydrolase 10	3	18	mut	LHSPQYIFGDFSPSEF	13	D	S	mut_01310	wt_00005	CAGCCTCTTCATCTGGCCTCCACTCCCCTCAATATATCTTCGGCGACTTCTCTCCCAGTGAGTTCGGTGGAGGATCCGGAG	26	4.53649e-05	1
G3BP1 NFT2	G3BP1_NTF2_1_Q13283_1_139	Q14694	USP10	Ubiquitin carboxyl-terminal hydrolase 10	3	18	mut	LHSPQYIFGDFSPTEF	13	D	T	mut_01311	wt_00005	CAGCCTCTTCATCTGGCCTGCACAGCCCTCAGTACATATTCGGGGATTTCAGTCCGACAGAATTCGGTGGAGGATCCGGAG	6	1.04688e-05	1
G3BP1 NFT2	G3BP1_NTF2_1_Q13283_1_139	Q14694	USP10	Ubiquitin carboxyl-terminal hydrolase 10	3	18	mut	LHSPQYIFGDFSPVEF	13	D	V	mut_01312	wt_00005	CAGCCTCTTCATCTGGCTTACACTCTCCTCAATATATTTTCGGGGACTTCTCTCCTGTGGAGTTCGGTGGAGGATCCGGAG	5	8.72402e-06	1
G3BP1 NFT2	G3BP1_NTF2_1_Q13283_1_139	Q14694	USP10	Ubiquitin carboxyl-terminal hydrolase 10	3	18	mut	LHSPQYIFGDFSPWEF	13	D	W	mut_01313	wt_00005	CAGCCTCTTCATCTGGCCTGCACAGTCCCCAGTATATCTTCGGTGACTTTAGTCCGTGGGAGTTCGGTGGAGGATCCGGAG	51	8.8985e-05	1
G3BP1 NFT2	G3BP1_NTF2_1_Q13283_1_139	Q14694	USP10	Ubiquitin carboxyl-terminal hydrolase 10	3	18	mut	LHSPQYIFGDFSPYEF	13	D	Y	mut_01314	wt_00005	CAGCCTCTTCATCTGGCCTTCACAGTCCTCAGTATATATTTGGGGATTTTTCACCCTATGAGTTTGGTGGAGGATCCGGAG	5	8.72402e-06	1
G3BP1 NFT2	G3BP1_NTF2_1_Q13283_1_139	Q14694	USP10	Ubiquitin carboxyl-terminal hydrolase 10	3	18	mut	LHSPQYIFGDFSPDAF	14	E	A	mut_01315	wt_00005	CAGCCTCTTCATCTGGCCTCCATAGTCCTCAATACATTTTCGGGGACTTTAGCCCAGATGCTTTTGGTGGAGGATCCGGAG	11	1.91929e-05	1
G3BP1 NFT2	G3BP1_NTF2_1_Q13283_1_139	Q14694	USP10	Ubiquitin carboxyl-terminal hydrolase 10	3	18	mut	LHSPQYIFGDFSPDDF	14	E	D	mut_01316	wt_00005	CAGCCTCTTCATCTGGCTTGCATTCACCTCAATATATTTTCGGGGATTTCTCACCGGACGACTTCGGTGGAGGATCCGGAG	0	0	1
G3BP1 NFT2	G3BP1_NTF2_1_Q13283_1_139	Q14694	USP10	Ubiquitin carboxyl-terminal hydrolase 10	3	18	mut	LHSPQYIFGDFSPDFF	14	E	F	mut_01317	wt_00005	CAGCCTCTTCATCTGGCCTCCATAGCCCTCAGTATATCTTTGGGGATTTCAGCCCAGACTTCTTCGGTGGAGGATCCGGAG	10	1.7448e-05	1
G3BP1 NFT2	G3BP1_NTF2_1_Q13283_1_139	Q14694	USP10	Ubiquitin carboxyl-terminal hydrolase 10	3	18	mut	LHSPQYIFGDFSPDGF	14	E	G	mut_01318	wt_00005	CAGCCTCTTCATCTGGCTTGCATAGCCCACAATACATTTTTGGCGATTTTAGTCCGGACGGTTTCGGTGGAGGATCCGGAG	80	0.000139584	1
G3BP1 NFT2	G3BP1_NTF2_1_Q13283_1_139	Q14694	USP10	Ubiquitin carboxyl-terminal hydrolase 10	3	18	mut	LHSPQYIFGDFSPDHF	14	E	H	mut_01319	wt_00005	CAGCCTCTTCATCTGGCCTGCATAGTCCTCAATACATTTTCGGAGACTTTTCACCCGATCACTTCGGTGGAGGATCCGGAG	25	4.36201e-05	1
G3BP1 NFT2	G3BP1_NTF2_1_Q13283_1_139	Q14694	USP10	Ubiquitin carboxyl-terminal hydrolase 10	3	18	mut	LHSPQYIFGDFSPDIF	14	E	I	mut_01320	wt_00005	CAGCCTCTTCATCTGGCCTCCATTCGCCCCAGTACATTTTTGGTGACTTTTCCCCCGATATTTTTGGTGGAGGATCCGGAG	2	3.48961e-06	1
G3BP1 NFT2	G3BP1_NTF2_1_Q13283_1_139	Q14694	USP10	Ubiquitin carboxyl-terminal hydrolase 10	3	18	mut	LHSPQYIFGDFSPDKF	14	E	K	mut_01321	wt_00005	CAGCCTCTTCATCTGGCTTACACAGTCCACAGTATATCTTCGGTGACTTCAGTCCCGACAAGTTCGGTGGAGGATCCGGAG	36	6.2813e-05	1
G3BP1 NFT2	G3BP1_NTF2_1_Q13283_1_139	Q14694	USP10	Ubiquitin carboxyl-terminal hydrolase 10	3	18	mut	LHSPQYIFGDFSPDLF	14	E	L	mut_01322	wt_00005	CAGCCTCTTCATCTGGCTTACACAGTCCCCAGTACATCTTCGGAGACTTTAGTCCCGATTTATTTGGTGGAGGATCCGGAG	10	1.7448e-05	1
G3BP1 NFT2	G3BP1_NTF2_1_Q13283_1_139	Q14694	USP10	Ubiquitin carboxyl-terminal hydrolase 10	3	18	mut	LHSPQYIFGDFSPDMF	14	E	M	mut_01323	wt_00005	CAGCCTCTTCATCTGGCCTACATTCACCACAATATATATTTGGGGACTTTTCGCCCGACATGTTCGGTGGAGGATCCGGAG	25	4.36201e-05	1
G3BP1 NFT2	G3BP1_NTF2_1_Q13283_1_139	Q14694	USP10	Ubiquitin carboxyl-terminal hydrolase 10	3	18	mut	LHSPQYIFGDFSPDNF	14	E	N	mut_01324	wt_00005	CAGCCTCTTCATCTGGCCTTCATTCGCCGCAGTATATCTTTGGTGACTTTAGCCCAGATAACTTCGGTGGAGGATCCGGAG	1	1.7448e-06	1
G3BP1 NFT2	G3BP1_NTF2_1_Q13283_1_139	Q14694	USP10	Ubiquitin carboxyl-terminal hydrolase 10	3	18	mut	LHSPQYIFGDFSPDPF	14	E	P	mut_01325	wt_00005	CAGCCTCTTCATCTGGCCTCCATAGTCCGCAATATATTTTCGGGGACTTCTCTCCGGATCCTTTCGGTGGAGGATCCGGAG	0	0	0
G3BP1 NFT2	G3BP1_NTF2_1_Q13283_1_139	Q14694	USP10	Ubiquitin carboxyl-terminal hydrolase 10	3	18	mut	LHSPQYIFGDFSPDQF	14	E	Q	mut_01326	wt_00005	CAGCCTCTTCATCTGGCTTGCACTCTCCTCAATATATATTTGGCGATTTCTCGCCGGATCAATTCGGTGGAGGATCCGGAG	6	1.04688e-05	1
G3BP1 NFT2	G3BP1_NTF2_1_Q13283_1_139	Q14694	USP10	Ubiquitin carboxyl-terminal hydrolase 10	3	18	mut	LHSPQYIFGDFSPDRF	14	E	R	mut_01327	wt_00005	CAGCCTCTTCATCTGGCCTCCATAGCCCACAATACATATTTGGGGACTTTAGTCCCGATAGATTTGGTGGAGGATCCGGAG	2	3.48961e-06	1
G3BP1 NFT2	G3BP1_NTF2_1_Q13283_1_139	Q14694	USP10	Ubiquitin carboxyl-terminal hydrolase 10	3	18	mut	LHSPQYIFGDFSPDSF	14	E	S	mut_01328	wt_00005	CAGCCTCTTCATCTGGCCTGCATAGCCCACAATACATCTTCGGTGACTTTAGCCCTGACAGCTTTGGTGGAGGATCCGGAG	68	0.000118647	1
G3BP1 NFT2	G3BP1_NTF2_1_Q13283_1_139	Q14694	USP10	Ubiquitin carboxyl-terminal hydrolase 10	3	18	mut	LHSPQYIFGDFSPDTF	14	E	T	mut_01329	wt_00005	CAGCCTCTTCATCTGGCTTACATAGCCCACAATATATTTTTGGCGATTTTTCCCCTGATACATTCGGTGGAGGATCCGGAG	6	1.04688e-05	1
G3BP1 NFT2	G3BP1_NTF2_1_Q13283_1_139	Q14694	USP10	Ubiquitin carboxyl-terminal hydrolase 10	3	18	mut	LHSPQYIFGDFSPDVF	14	E	V	mut_01330	wt_00005	CAGCCTCTTCATCTGGCCTACACAGCCCACAATATATCTTCGGGGACTTCTCTCCAGACGTATTTGGTGGAGGATCCGGAG	19	3.31513e-05	1
G3BP1 NFT2	G3BP1_NTF2_1_Q13283_1_139	Q14694	USP10	Ubiquitin carboxyl-terminal hydrolase 10	3	18	mut	LHSPQYIFGDFSPDWF	14	E	W	mut_01331	wt_00005	CAGCCTCTTCATCTGGCCTTCATTCACCACAATATATTTTTGGCGATTTTAGCCCCGACTGGTTCGGTGGAGGATCCGGAG	7	1.22136e-05	1
G3BP1 NFT2	G3BP1_NTF2_1_Q13283_1_139	Q14694	USP10	Ubiquitin carboxyl-terminal hydrolase 10	3	18	mut	LHSPQYIFGDFSPDYF	14	E	Y	mut_01332	wt_00005	CAGCCTCTTCATCTGGCTTACATAGTCCGCAATATATCTTTGGGGATTTCTCCCCAGACTACTTTGGTGGAGGATCCGGAG	2	3.48961e-06	1
G3BP1 NFT2	G3BP1_NTF2_1_Q13283_1_139	Q14694	USP10	Ubiquitin carboxyl-terminal hydrolase 10	3	18	mut	LHSPQYIFGDFSPDEA	15	F	A	mut_01333	wt_00005	CAGCCTCTTCATCTGGCCTGCATTCACCACAGTACATTTTCGGCGACTTCAGTCCAGATGAGGCTGGTGGAGGATCCGGAG	15	2.61721e-05	1
G3BP1 NFT2	G3BP1_NTF2_1_Q13283_1_139	Q14694	USP10	Ubiquitin carboxyl-terminal hydrolase 10	3	18	mut	LHSPQYIFGDFSPDED	15	F	D	mut_01334	wt_00005	CAGCCTCTTCATCTGGCCTGCACTCACCGCAATATATATTCGGTGATTTCTCCCCAGATGAGGATGGTGGAGGATCCGGAG	29	5.05993e-05	1
G3BP1 NFT2	G3BP1_NTF2_1_Q13283_1_139	Q14694	USP10	Ubiquitin carboxyl-terminal hydrolase 10	3	18	mut	LHSPQYIFGDFSPDEE	15	F	E	mut_01335	wt_00005	CAGCCTCTTCATCTGGCCTACACAGCCCTCAGTACATTTTCGGGGATTTCTCTCCTGACGAGGAAGGTGGAGGATCCGGAG	37	6.45578e-05	1
G3BP1 NFT2	G3BP1_NTF2_1_Q13283_1_139	Q14694	USP10	Ubiquitin carboxyl-terminal hydrolase 10	3	18	mut	LHSPQYIFGDFSPDEG	15	F	G	mut_01336	wt_00005	CAGCCTCTTCATCTGGCCTACATAGTCCTCAATACATCTTTGGAGATTTCAGCCCTGACGAAGGCGGTGGAGGATCCGGAG	15	2.61721e-05	1
G3BP1 NFT2	G3BP1_NTF2_1_Q13283_1_139	Q14694	USP10	Ubiquitin carboxyl-terminal hydrolase 10	3	18	mut	LHSPQYIFGDFSPDEH	15	F	H	mut_01337	wt_00005	CAGCCTCTTCATCTGGCCTTCACAGTCCACAGTATATCTTCGGAGATTTTTCCCCCGATGAACACGGTGGAGGATCCGGAG	13	2.26825e-05	1
G3BP1 NFT2	G3BP1_NTF2_1_Q13283_1_139	Q14694	USP10	Ubiquitin carboxyl-terminal hydrolase 10	3	18	mut	LHSPQYIFGDFSPDEI	15	F	I	mut_01338	wt_00005	CAGCCTCTTCATCTGGCCTGCATAGTCCACAATATATTTTCGGGGACTTCTCACCTGACGAGATAGGTGGAGGATCCGGAG	14	2.44273e-05	1
G3BP1 NFT2	G3BP1_NTF2_1_Q13283_1_139	Q14694	USP10	Ubiquitin carboxyl-terminal hydrolase 10	3	18	mut	LHSPQYIFGDFSPDEK	15	F	K	mut_01339	wt_00005	CAGCCTCTTCATCTGGCCTCCACTCGCCACAATATATATTTGGCGACTTCTCACCCGATGAGAAAGGTGGAGGATCCGGAG	8	1.39584e-05	1
G3BP1 NFT2	G3BP1_NTF2_1_Q13283_1_139	Q14694	USP10	Ubiquitin carboxyl-terminal hydrolase 10	3	18	mut	LHSPQYIFGDFSPDEL	15	F	L	mut_01340	wt_00005	CAGCCTCTTCATCTGGCCTCCACTCCCCTCAGTATATATTCGGGGATTTTTCTCCGGACGAGCTGGGTGGAGGATCCGGAG	22	3.83857e-05	1
G3BP1 NFT2	G3BP1_NTF2_1_Q13283_1_139	Q14694	USP10	Ubiquitin carboxyl-terminal hydrolase 10	3	18	mut	LHSPQYIFGDFSPDEM	15	F	M	mut_01341	wt_00005	CAGCCTCTTCATCTGGCCTCCATAGCCCACAGTATATCTTTGGGGACTTCAGTCCGGACGAGATGGGTGGAGGATCCGGAG	36	6.2813e-05	1
G3BP1 NFT2	G3BP1_NTF2_1_Q13283_1_139	Q14694	USP10	Ubiquitin carboxyl-terminal hydrolase 10	3	18	mut	LHSPQYIFGDFSPDEN	15	F	N	mut_01342	wt_00005	CAGCCTCTTCATCTGGCTTGCACAGTCCTCAATATATCTTTGGCGATTTTAGCCCAGATGAAAATGGTGGAGGATCCGGAG	2	3.48961e-06	1
G3BP1 NFT2	G3BP1_NTF2_1_Q13283_1_139	Q14694	USP10	Ubiquitin carboxyl-terminal hydrolase 10	3	18	mut	LHSPQYIFGDFSPDEP	15	F	P	mut_01343	wt_00005	CAGCCTCTTCATCTGGCCTCCACTCTCCTCAGTATATATTTGGGGACTTCTCACCTGACGAGCCAGGTGGAGGATCCGGAG	13	2.26825e-05	1
G3BP1 NFT2	G3BP1_NTF2_1_Q13283_1_139	Q14694	USP10	Ubiquitin carboxyl-terminal hydrolase 10	3	18	mut	LHSPQYIFGDFSPDEQ	15	F	Q	mut_01344	wt_00005	CAGCCTCTTCATCTGGCCTCCATAGTCCGCAGTACATATTCGGAGATTTCTCACCCGATGAGCAGGGTGGAGGATCCGGAG	25	4.36201e-05	1
G3BP1 NFT2	G3BP1_NTF2_1_Q13283_1_139	Q14694	USP10	Ubiquitin carboxyl-terminal hydrolase 10	3	18	mut	LHSPQYIFGDFSPDER	15	F	R	mut_01345	wt_00005	CAGCCTCTTCATCTGGCTTACACTCACCGCAGTACATTTTCGGAGACTTTAGTCCGGATGAACGGGGTGGAGGATCCGGAG	33	5.75786e-05	1
G3BP1 NFT2	G3BP1_NTF2_1_Q13283_1_139	Q14694	USP10	Ubiquitin carboxyl-terminal hydrolase 10	3	18	mut	LHSPQYIFGDFSPDES	15	F	S	mut_01346	wt_00005	CAGCCTCTTCATCTGGCCTACACAGCCCACAATATATATTTGGGGATTTCAGCCCTGACGAGAGCGGTGGAGGATCCGGAG	36	6.2813e-05	1
G3BP1 NFT2	G3BP1_NTF2_1_Q13283_1_139	Q14694	USP10	Ubiquitin carboxyl-terminal hydrolase 10	3	18	mut	LHSPQYIFGDFSPDET	15	F	T	mut_01347	wt_00005	CAGCCTCTTCATCTGGCCTCCACTCACCGCAGTACATTTTTGGTGACTTTAGTCCAGACGAGACGGGTGGAGGATCCGGAG	42	7.32818e-05	1
G3BP1 NFT2	G3BP1_NTF2_1_Q13283_1_139	Q14694	USP10	Ubiquitin carboxyl-terminal hydrolase 10	3	18	mut	LHSPQYIFGDFSPDEV	15	F	V	mut_01348	wt_00005	CAGCCTCTTCATCTGGCCTCCATAGCCCACAGTATATTTTCGGAGACTTTTCACCTGATGAAGTGGGTGGAGGATCCGGAG	26	4.53649e-05	1
G3BP1 NFT2	G3BP1_NTF2_1_Q13283_1_139	Q14694	USP10	Ubiquitin carboxyl-terminal hydrolase 10	3	18	mut	LHSPQYIFGDFSPDEW	15	F	W	mut_01349	wt_00005	CAGCCTCTTCATCTGGCCTTCATAGCCCCCAATACATTTTCGGCGACTTTTCTCCCGATGAATGGGGTGGAGGATCCGGAG	26	4.53649e-05	1
G3BP1 NFT2	G3BP1_NTF2_1_Q13283_1_139	Q14694	USP10	Ubiquitin carboxyl-terminal hydrolase 10	3	18	mut	LHSPQYIFGDFSPDEY	15	F	Y	mut_01350	wt_00005	CAGCCTCTTCATCTGGCCTACATAGCCCACAATATATTTTTGGCGATTTTTCACCTGACGAGTATGGTGGAGGATCCGGAG	32	5.58338e-05	1
G3BP1 NFT2	G3BP1_NTF2_1_Q13283_1_139	Q14694	USP10	Ubiquitin carboxyl-terminal hydrolase 10	5	20	wt	SPQYIFGDFSPDEFNQ				wt_00006		CAGCCTCTTCATCTGGCAGTCCGCAGTACATTTTCGGAGACTTTTCGCCAGACGAATTCAACCAAGGTGGAGGATCCGGAG	21	3.66409e-05	1
G3BP1 NFT2	G3BP1_NTF2_1_Q13283_1_139	Q14694	USP10	Ubiquitin carboxyl-terminal hydrolase 10	5	20	mut	APQYIFGDFSPDEFNQ	0	S	A	mut_01351	wt_00006	CAGCCTCTTCATCTGGCGCTCCGCAATATATCTTCGGGGATTTTTCACCCGACGAGTTCAACCAGGGTGGAGGATCCGGAG	6	1.04688e-05	1
G3BP1 NFT2	G3BP1_NTF2_1_Q13283_1_139	Q14694	USP10	Ubiquitin carboxyl-terminal hydrolase 10	5	20	mut	DPQYIFGDFSPDEFNQ	0	S	D	mut_01352	wt_00006	CAGCCTCTTCATCTGGCGACCCACAGTACATCTTTGGGGATTTCAGTCCTGACGAATTCAACCAAGGTGGAGGATCCGGAG	23	4.01305e-05	1
G3BP1 NFT2	G3BP1_NTF2_1_Q13283_1_139	Q14694	USP10	Ubiquitin carboxyl-terminal hydrolase 10	5	20	mut	EPQYIFGDFSPDEFNQ	0	S	E	mut_01353	wt_00006	CAGCCTCTTCATCTGGCGAGCCGCAGTATATTTTTGGAGACTTTAGTCCTGACGAGTTCAATCAGGGTGGAGGATCCGGAG	18	3.14065e-05	1
G3BP1 NFT2	G3BP1_NTF2_1_Q13283_1_139	Q14694	USP10	Ubiquitin carboxyl-terminal hydrolase 10	5	20	mut	FPQYIFGDFSPDEFNQ	0	S	F	mut_01354	wt_00006	CAGCCTCTTCATCTGGCTTCCCACAGTATATTTTTGGCGACTTTAGTCCAGACGAGTTTAATCAAGGTGGAGGATCCGGAG	5	8.72402e-06	1
G3BP1 NFT2	G3BP1_NTF2_1_Q13283_1_139	Q14694	USP10	Ubiquitin carboxyl-terminal hydrolase 10	5	20	mut	GPQYIFGDFSPDEFNQ	0	S	G	mut_01355	wt_00006	CAGCCTCTTCATCTGGCGGTCCACAATATATATTTGGGGACTTTTCCCCCGATGAGTTCAACCAGGGTGGAGGATCCGGAG	11	1.91929e-05	1
G3BP1 NFT2	G3BP1_NTF2_1_Q13283_1_139	Q14694	USP10	Ubiquitin carboxyl-terminal hydrolase 10	5	20	mut	HPQYIFGDFSPDEFNQ	0	S	H	mut_01356	wt_00006	CAGCCTCTTCATCTGGCCATCCTCAATATATCTTTGGAGATTTCTCACCTGATGAATTTAACCAAGGTGGAGGATCCGGAG	1	1.7448e-06	1
G3BP1 NFT2	G3BP1_NTF2_1_Q13283_1_139	Q14694	USP10	Ubiquitin carboxyl-terminal hydrolase 10	5	20	mut	IPQYIFGDFSPDEFNQ	0	S	I	mut_01357	wt_00006	CAGCCTCTTCATCTGGCATTCCACAGTATATATTTGGGGATTTCTCACCGGACGAGTTCAACCAAGGTGGAGGATCCGGAG	1	1.7448e-06	1
G3BP1 NFT2	G3BP1_NTF2_1_Q13283_1_139	Q14694	USP10	Ubiquitin carboxyl-terminal hydrolase 10	5	20	mut	KPQYIFGDFSPDEFNQ	0	S	K	mut_01358	wt_00006	CAGCCTCTTCATCTGGCAAACCCCAGTATATTTTTGGTGACTTCTCCCCCGATGAGTTCAACCAGGGTGGAGGATCCGGAG	11	1.91929e-05	1
G3BP1 NFT2	G3BP1_NTF2_1_Q13283_1_139	Q14694	USP10	Ubiquitin carboxyl-terminal hydrolase 10	5	20	mut	LPQYIFGDFSPDEFNQ	0	S	L	mut_01359	wt_00006	CAGCCTCTTCATCTGGCCTCCCACAATACATATTCGGAGATTTCAGTCCTGATGAATTTAACCAGGGTGGAGGATCCGGAG	8	1.39584e-05	1
G3BP1 NFT2	G3BP1_NTF2_1_Q13283_1_139	Q14694	USP10	Ubiquitin carboxyl-terminal hydrolase 10	5	20	mut	MPQYIFGDFSPDEFNQ	0	S	M	mut_01360	wt_00006	CAGCCTCTTCATCTGGCATGCCACAATACATCTTTGGTGACTTCAGTCCGGATGAGTTCAATCAGGGTGGAGGATCCGGAG	91	0.000158777	1
G3BP1 NFT2	G3BP1_NTF2_1_Q13283_1_139	Q14694	USP10	Ubiquitin carboxyl-terminal hydrolase 10	5	20	mut	NPQYIFGDFSPDEFNQ	0	S	N	mut_01361	wt_00006	CAGCCTCTTCATCTGGCAACCCCCAATACATTTTTGGGGACTTCAGCCCAGACGAATTCAATCAAGGTGGAGGATCCGGAG	8	1.39584e-05	1
G3BP1 NFT2	G3BP1_NTF2_1_Q13283_1_139	Q14694	USP10	Ubiquitin carboxyl-terminal hydrolase 10	5	20	mut	PPQYIFGDFSPDEFNQ	0	S	P	mut_01362	wt_00006	CAGCCTCTTCATCTGGCCCACCCCAGTATATCTTTGGAGACTTTAGCCCAGACGAGTTCAATCAAGGTGGAGGATCCGGAG	9	1.57032e-05	1
G3BP1 NFT2	G3BP1_NTF2_1_Q13283_1_139	Q14694	USP10	Ubiquitin carboxyl-terminal hydrolase 10	5	20	mut	QPQYIFGDFSPDEFNQ	0	S	Q	mut_01363	wt_00006	CAGCCTCTTCATCTGGCCAGCCGCAGTACATCTTCGGCGATTTTAGCCCCGATGAGTTCAACCAGGGTGGAGGATCCGGAG	81	0.000141329	1
G3BP1 NFT2	G3BP1_NTF2_1_Q13283_1_139	Q14694	USP10	Ubiquitin carboxyl-terminal hydrolase 10	5	20	mut	RPQYIFGDFSPDEFNQ	0	S	R	mut_01364	wt_00006	CAGCCTCTTCATCTGGCCGTCCGCAGTACATATTCGGTGACTTCTCCCCAGACGAGTTCAACCAGGGTGGAGGATCCGGAG	92	0.000160522	1
G3BP1 NFT2	G3BP1_NTF2_1_Q13283_1_139	Q14694	USP10	Ubiquitin carboxyl-terminal hydrolase 10	5	20	mut	TPQYIFGDFSPDEFNQ	0	S	T	mut_01365	wt_00006	CAGCCTCTTCATCTGGCACGCCCCAATATATCTTTGGTGACTTTTCTCCCGATGAGTTCAATCAGGGTGGAGGATCCGGAG	21	3.66409e-05	1
G3BP1 NFT2	G3BP1_NTF2_1_Q13283_1_139	Q14694	USP10	Ubiquitin carboxyl-terminal hydrolase 10	5	20	mut	VPQYIFGDFSPDEFNQ	0	S	V	mut_01366	wt_00006	CAGCCTCTTCATCTGGCGTACCTCAGTACATTTTCGGCGACTTCAGCCCAGATGAGTTTAACCAAGGTGGAGGATCCGGAG	30	5.23441e-05	1
G3BP1 NFT2	G3BP1_NTF2_1_Q13283_1_139	Q14694	USP10	Ubiquitin carboxyl-terminal hydrolase 10	5	20	mut	WPQYIFGDFSPDEFNQ	0	S	W	mut_01367	wt_00006	CAGCCTCTTCATCTGGCTGGCCACAATATATTTTCGGTGACTTTTCACCCGACGAATTCAACCAGGGTGGAGGATCCGGAG	13	2.26825e-05	1
G3BP1 NFT2	G3BP1_NTF2_1_Q13283_1_139	Q14694	USP10	Ubiquitin carboxyl-terminal hydrolase 10	5	20	mut	YPQYIFGDFSPDEFNQ	0	S	Y	mut_01368	wt_00006	CAGCCTCTTCATCTGGCTACCCTCAATACATCTTTGGTGACTTTAGTCCAGATGAATTCAACCAGGGTGGAGGATCCGGAG	10	1.7448e-05	1
G3BP1 NFT2	G3BP1_NTF2_1_Q13283_1_139	Q14694	USP10	Ubiquitin carboxyl-terminal hydrolase 10	5	20	mut	SAQYIFGDFSPDEFNQ	1	P	A	mut_01369	wt_00006	CAGCCTCTTCATCTGGCTCCGCTCAGTACATTTTCGGTGATTTTAGTCCCGATGAGTTTAACCAGGGTGGAGGATCCGGAG	12	2.09377e-05	1
G3BP1 NFT2	G3BP1_NTF2_1_Q13283_1_139	Q14694	USP10	Ubiquitin carboxyl-terminal hydrolase 10	5	20	mut	SDQYIFGDFSPDEFNQ	1	P	D	mut_01370	wt_00006	CAGCCTCTTCATCTGGCAGTGATCAATACATATTTGGAGACTTTTCTCCCGACGAATTCAACCAGGGTGGAGGATCCGGAG	2	3.48961e-06	1
G3BP1 NFT2	G3BP1_NTF2_1_Q13283_1_139	Q14694	USP10	Ubiquitin carboxyl-terminal hydrolase 10	5	20	mut	SEQYIFGDFSPDEFNQ	1	P	E	mut_01371	wt_00006	CAGCCTCTTCATCTGGCAGCGAACAGTACATATTTGGAGATTTTTCTCCTGATGAGTTCAACCAAGGTGGAGGATCCGGAG	19	3.31513e-05	1
G3BP1 NFT2	G3BP1_NTF2_1_Q13283_1_139	Q14694	USP10	Ubiquitin carboxyl-terminal hydrolase 10	5	20	mut	SFQYIFGDFSPDEFNQ	1	P	F	mut_01372	wt_00006	CAGCCTCTTCATCTGGCTCATTTCAGTACATCTTCGGTGACTTCTCACCCGACGAATTTAATCAAGGTGGAGGATCCGGAG	4	6.97922e-06	1
G3BP1 NFT2	G3BP1_NTF2_1_Q13283_1_139	Q14694	USP10	Ubiquitin carboxyl-terminal hydrolase 10	5	20	mut	SGQYIFGDFSPDEFNQ	1	P	G	mut_01373	wt_00006	CAGCCTCTTCATCTGGCTCTGGTCAATACATATTTGGGGACTTTAGTCCCGATGAATTTAATCAGGGTGGAGGATCCGGAG	1	1.7448e-06	1
G3BP1 NFT2	G3BP1_NTF2_1_Q13283_1_139	Q14694	USP10	Ubiquitin carboxyl-terminal hydrolase 10	5	20	mut	SHQYIFGDFSPDEFNQ	1	P	H	mut_01374	wt_00006	CAGCCTCTTCATCTGGCTCCCATCAGTATATCTTCGGGGACTTCTCTCCCGATGAGTTCAACCAAGGTGGAGGATCCGGAG	9	1.57032e-05	1
G3BP1 NFT2	G3BP1_NTF2_1_Q13283_1_139	Q14694	USP10	Ubiquitin carboxyl-terminal hydrolase 10	5	20	mut	SIQYIFGDFSPDEFNQ	1	P	I	mut_01375	wt_00006	CAGCCTCTTCATCTGGCAGCATCCAATATATTTTCGGCGATTTTTCCCCCGATGAATTCAACCAGGGTGGAGGATCCGGAG	0	0	1
G3BP1 NFT2	G3BP1_NTF2_1_Q13283_1_139	Q14694	USP10	Ubiquitin carboxyl-terminal hydrolase 10	5	20	mut	SKQYIFGDFSPDEFNQ	1	P	K	mut_01376	wt_00006	CAGCCTCTTCATCTGGCTCTAAACAGTATATCTTCGGTGACTTCAGCCCAGATGAGTTTAATCAGGGTGGAGGATCCGGAG	5	8.72402e-06	1
G3BP1 NFT2	G3BP1_NTF2_1_Q13283_1_139	Q14694	USP10	Ubiquitin carboxyl-terminal hydrolase 10	5	20	mut	SLQYIFGDFSPDEFNQ	1	P	L	mut_01377	wt_00006	CAGCCTCTTCATCTGGCAGTCTACAATACATATTCGGTGATTTTAGCCCAGATGAATTTAATCAGGGTGGAGGATCCGGAG	7	1.22136e-05	1
G3BP1 NFT2	G3BP1_NTF2_1_Q13283_1_139	Q14694	USP10	Ubiquitin carboxyl-terminal hydrolase 10	5	20	mut	SMQYIFGDFSPDEFNQ	1	P	M	mut_01378	wt_00006	CAGCCTCTTCATCTGGCAGTATGCAGTACATCTTTGGAGACTTTTCCCCAGATGAGTTTAACCAAGGTGGAGGATCCGGAG	12	2.09377e-05	1
G3BP1 NFT2	G3BP1_NTF2_1_Q13283_1_139	Q14694	USP10	Ubiquitin carboxyl-terminal hydrolase 10	5	20	mut	SNQYIFGDFSPDEFNQ	1	P	N	mut_01379	wt_00006	CAGCCTCTTCATCTGGCAGTAACCAATACATCTTTGGGGATTTCTCCCCAGACGAGTTTAATCAGGGTGGAGGATCCGGAG	3	5.23441e-06	1
G3BP1 NFT2	G3BP1_NTF2_1_Q13283_1_139	Q14694	USP10	Ubiquitin carboxyl-terminal hydrolase 10	5	20	mut	SQQYIFGDFSPDEFNQ	1	P	Q	mut_01380	wt_00006	CAGCCTCTTCATCTGGCAGCCAGCAGTACATATTTGGGGATTTTTCGCCGGATGAGTTCAACCAAGGTGGAGGATCCGGAG	21	3.66409e-05	1
G3BP1 NFT2	G3BP1_NTF2_1_Q13283_1_139	Q14694	USP10	Ubiquitin carboxyl-terminal hydrolase 10	5	20	mut	SRQYIFGDFSPDEFNQ	1	P	R	mut_01381	wt_00006	CAGCCTCTTCATCTGGCTCCCGACAGTACATCTTTGGTGATTTTTCACCTGACGAGTTCAACCAGGGTGGAGGATCCGGAG	17	2.96617e-05	1
G3BP1 NFT2	G3BP1_NTF2_1_Q13283_1_139	Q14694	USP10	Ubiquitin carboxyl-terminal hydrolase 10	5	20	mut	SSQYIFGDFSPDEFNQ	1	P	S	mut_01382	wt_00006	CAGCCTCTTCATCTGGCAGTAGCCAATATATTTTCGGCGATTTTAGCCCAGATGAGTTTAACCAAGGTGGAGGATCCGGAG	7	1.22136e-05	1
G3BP1 NFT2	G3BP1_NTF2_1_Q13283_1_139	Q14694	USP10	Ubiquitin carboxyl-terminal hydrolase 10	5	20	mut	STQYIFGDFSPDEFNQ	1	P	T	mut_01383	wt_00006	CAGCCTCTTCATCTGGCAGTACCCAGTATATTTTTGGCGACTTCTCACCGGATGAATTTAATCAAGGTGGAGGATCCGGAG	0	0	1
G3BP1 NFT2	G3BP1_NTF2_1_Q13283_1_139	Q14694	USP10	Ubiquitin carboxyl-terminal hydrolase 10	5	20	mut	SVQYIFGDFSPDEFNQ	1	P	V	mut_01384	wt_00006	CAGCCTCTTCATCTGGCTCTGTTCAGTACATTTTCGGCGACTTCTCTCCCGATGAATTCAATCAGGGTGGAGGATCCGGAG	12	2.09377e-05	1
G3BP1 NFT2	G3BP1_NTF2_1_Q13283_1_139	Q14694	USP10	Ubiquitin carboxyl-terminal hydrolase 10	5	20	mut	SWQYIFGDFSPDEFNQ	1	P	W	mut_01385	wt_00006	CAGCCTCTTCATCTGGCAGTTGGCAATACATCTTCGGGGATTTCTCACCCGACGAATTTAACCAAGGTGGAGGATCCGGAG	5	8.72402e-06	1
G3BP1 NFT2	G3BP1_NTF2_1_Q13283_1_139	Q14694	USP10	Ubiquitin carboxyl-terminal hydrolase 10	5	20	mut	SYQYIFGDFSPDEFNQ	1	P	Y	mut_01386	wt_00006	CAGCCTCTTCATCTGGCAGCTACCAGTACATCTTCGGAGATTTCAGTCCGGACGAGTTTAATCAGGGTGGAGGATCCGGAG	16	2.79169e-05	1
G3BP1 NFT2	G3BP1_NTF2_1_Q13283_1_139	Q14694	USP10	Ubiquitin carboxyl-terminal hydrolase 10	5	20	mut	SPAYIFGDFSPDEFNQ	2	Q	A	mut_01387	wt_00006	CAGCCTCTTCATCTGGCAGCCCAGCGTACATTTTCGGCGACTTCTCTCCCGATGAATTTAACCAAGGTGGAGGATCCGGAG	24	4.18753e-05	1
G3BP1 NFT2	G3BP1_NTF2_1_Q13283_1_139	Q14694	USP10	Ubiquitin carboxyl-terminal hydrolase 10	5	20	mut	SPDYIFGDFSPDEFNQ	2	Q	D	mut_01388	wt_00006	CAGCCTCTTCATCTGGCAGCCCTGATTATATCTTTGGTGATTTTAGCCCCGATGAATTCAACCAGGGTGGAGGATCCGGAG	8	1.39584e-05	1
G3BP1 NFT2	G3BP1_NTF2_1_Q13283_1_139	Q14694	USP10	Ubiquitin carboxyl-terminal hydrolase 10	5	20	mut	SPEYIFGDFSPDEFNQ	2	Q	E	mut_01389	wt_00006	CAGCCTCTTCATCTGGCTCTCCTGAGTACATTTTTGGCGACTTTAGCCCAGATGAATTCAACCAGGGTGGAGGATCCGGAG	5	8.72402e-06	1
G3BP1 NFT2	G3BP1_NTF2_1_Q13283_1_139	Q14694	USP10	Ubiquitin carboxyl-terminal hydrolase 10	5	20	mut	SPFYIFGDFSPDEFNQ	2	Q	F	mut_01390	wt_00006	CAGCCTCTTCATCTGGCAGTCCTTTTTACATTTTTGGGGATTTTTCACCTGACGAATTTAACCAGGGTGGAGGATCCGGAG	1	1.7448e-06	1
G3BP1 NFT2	G3BP1_NTF2_1_Q13283_1_139	Q14694	USP10	Ubiquitin carboxyl-terminal hydrolase 10	5	20	mut	SPGYIFGDFSPDEFNQ	2	Q	G	mut_01391	wt_00006	CAGCCTCTTCATCTGGCAGTCCGGGTTATATTTTTGGTGATTTTAGTCCAGATGAGTTCAATCAGGGTGGAGGATCCGGAG	12	2.09377e-05	1
G3BP1 NFT2	G3BP1_NTF2_1_Q13283_1_139	Q14694	USP10	Ubiquitin carboxyl-terminal hydrolase 10	5	20	mut	SPHYIFGDFSPDEFNQ	2	Q	H	mut_01392	wt_00006	CAGCCTCTTCATCTGGCTCACCTCACTACATATTCGGAGATTTCAGTCCAGACGAGTTTAATCAGGGTGGAGGATCCGGAG	12	2.09377e-05	1
G3BP1 NFT2	G3BP1_NTF2_1_Q13283_1_139	Q14694	USP10	Ubiquitin carboxyl-terminal hydrolase 10	5	20	mut	SPIYIFGDFSPDEFNQ	2	Q	I	mut_01393	wt_00006	CAGCCTCTTCATCTGGCAGTCCAATCTACATATTTGGTGATTTTAGCCCAGATGAATTCAATCAAGGTGGAGGATCCGGAG	4	6.97922e-06	1
G3BP1 NFT2	G3BP1_NTF2_1_Q13283_1_139	Q14694	USP10	Ubiquitin carboxyl-terminal hydrolase 10	5	20	mut	SPKYIFGDFSPDEFNQ	2	Q	K	mut_01394	wt_00006	CAGCCTCTTCATCTGGCTCACCCAAATATATTTTTGGGGATTTTTCTCCTGACGAGTTCAATCAGGGTGGAGGATCCGGAG	5	8.72402e-06	1
G3BP1 NFT2	G3BP1_NTF2_1_Q13283_1_139	Q14694	USP10	Ubiquitin carboxyl-terminal hydrolase 10	5	20	mut	SPLYIFGDFSPDEFNQ	2	Q	L	mut_01395	wt_00006	CAGCCTCTTCATCTGGCAGTCCGCTCTACATATTTGGTGACTTCAGTCCGGACGAGTTCAATCAAGGTGGAGGATCCGGAG	33	5.75786e-05	1
G3BP1 NFT2	G3BP1_NTF2_1_Q13283_1_139	Q14694	USP10	Ubiquitin carboxyl-terminal hydrolase 10	5	20	mut	SPMYIFGDFSPDEFNQ	2	Q	M	mut_01396	wt_00006	CAGCCTCTTCATCTGGCTCGCCAATGTATATTTTCGGCGATTTCTCACCGGATGAGTTTAATCAGGGTGGAGGATCCGGAG	13	2.26825e-05	1
G3BP1 NFT2	G3BP1_NTF2_1_Q13283_1_139	Q14694	USP10	Ubiquitin carboxyl-terminal hydrolase 10	5	20	mut	SPNYIFGDFSPDEFNQ	2	Q	N	mut_01397	wt_00006	CAGCCTCTTCATCTGGCAGTCCGAACTATATTTTCGGCGACTTCAGCCCTGATGAGTTTAATCAGGGTGGAGGATCCGGAG	15	2.61721e-05	1
G3BP1 NFT2	G3BP1_NTF2_1_Q13283_1_139	Q14694	USP10	Ubiquitin carboxyl-terminal hydrolase 10	5	20	mut	SPPYIFGDFSPDEFNQ	2	Q	P	mut_01398	wt_00006	CAGCCTCTTCATCTGGCAGTCCCCCATATATCTTTGGAGATTTTTCCCCTGATGAGTTCAATCAAGGTGGAGGATCCGGAG	3	5.23441e-06	1
G3BP1 NFT2	G3BP1_NTF2_1_Q13283_1_139	Q14694	USP10	Ubiquitin carboxyl-terminal hydrolase 10	5	20	mut	SPRYIFGDFSPDEFNQ	2	Q	R	mut_01399	wt_00006	CAGCCTCTTCATCTGGCTCTCCTCGTTACATCTTCGGAGACTTCAGCCCCGATGAATTCAACCAGGGTGGAGGATCCGGAG	3	5.23441e-06	1
G3BP1 NFT2	G3BP1_NTF2_1_Q13283_1_139	Q14694	USP10	Ubiquitin carboxyl-terminal hydrolase 10	5	20	mut	SPSYIFGDFSPDEFNQ	2	Q	S	mut_01400	wt_00006	CAGCCTCTTCATCTGGCAGCCCATCATACATCTTTGGTGATTTCTCTCCCGATGAATTTAATCAGGGTGGAGGATCCGGAG	5	8.72402e-06	1
G3BP1 NFT2	G3BP1_NTF2_1_Q13283_1_139	Q14694	USP10	Ubiquitin carboxyl-terminal hydrolase 10	5	20	mut	SPTYIFGDFSPDEFNQ	2	Q	T	mut_01401	wt_00006	CAGCCTCTTCATCTGGCTCCCCCACTTACATCTTTGGCGATTTCAGCCCAGATGAGTTTAATCAAGGTGGAGGATCCGGAG	7	1.22136e-05	1
G3BP1 NFT2	G3BP1_NTF2_1_Q13283_1_139	Q14694	USP10	Ubiquitin carboxyl-terminal hydrolase 10	5	20	mut	SPVYIFGDFSPDEFNQ	2	Q	V	mut_01402	wt_00006	CAGCCTCTTCATCTGGCAGTCCAGTATATATTTTTGGAGATTTCTCGCCGGATGAATTTAACCAAGGTGGAGGATCCGGAG	0	0	1
G3BP1 NFT2	G3BP1_NTF2_1_Q13283_1_139	Q14694	USP10	Ubiquitin carboxyl-terminal hydrolase 10	5	20	mut	SPWYIFGDFSPDEFNQ	2	Q	W	mut_01403	wt_00006	CAGCCTCTTCATCTGGCTCCCCATGGTACATATTCGGTGATTTTAGTCCTGATGAGTTTAATCAGGGTGGAGGATCCGGAG	8	1.39584e-05	1
G3BP1 NFT2	G3BP1_NTF2_1_Q13283_1_139	Q14694	USP10	Ubiquitin carboxyl-terminal hydrolase 10	5	20	mut	SPYYIFGDFSPDEFNQ	2	Q	Y	mut_01404	wt_00006	CAGCCTCTTCATCTGGCTCTCCCTACTACATCTTTGGAGACTTCAGCCCTGACGAATTTAATCAGGGTGGAGGATCCGGAG	3	5.23441e-06	1
G3BP1 NFT2	G3BP1_NTF2_1_Q13283_1_139	Q14694	USP10	Ubiquitin carboxyl-terminal hydrolase 10	5	20	mut	SPQAIFGDFSPDEFNQ	3	Y	A	mut_01405	wt_00006	CAGCCTCTTCATCTGGCAGTCCGCAGGCAATCTTTGGCGATTTCTCACCCGATGAGTTCAATCAAGGTGGAGGATCCGGAG	27	4.71097e-05	1
G3BP1 NFT2	G3BP1_NTF2_1_Q13283_1_139	Q14694	USP10	Ubiquitin carboxyl-terminal hydrolase 10	5	20	mut	SPQDIFGDFSPDEFNQ	3	Y	D	mut_01406	wt_00006	CAGCCTCTTCATCTGGCTCCCCACAAGACATTTTTGGCGATTTTAGTCCCGACGAGTTCAACCAGGGTGGAGGATCCGGAG	14	2.44273e-05	1
G3BP1 NFT2	G3BP1_NTF2_1_Q13283_1_139	Q14694	USP10	Ubiquitin carboxyl-terminal hydrolase 10	5	20	mut	SPQEIFGDFSPDEFNQ	3	Y	E	mut_01407	wt_00006	CAGCCTCTTCATCTGGCTCCCCACAGGAGATCTTCGGCGATTTTTCACCTGATGAATTCAATCAAGGTGGAGGATCCGGAG	4	6.97922e-06	1
G3BP1 NFT2	G3BP1_NTF2_1_Q13283_1_139	Q14694	USP10	Ubiquitin carboxyl-terminal hydrolase 10	5	20	mut	SPQFIFGDFSPDEFNQ	3	Y	F	mut_01408	wt_00006	CAGCCTCTTCATCTGGCTCTCCTCAGTTCATCTTTGGGGATTTTAGCCCTGACGAATTTAATCAGGGTGGAGGATCCGGAG	5	8.72402e-06	1
G3BP1 NFT2	G3BP1_NTF2_1_Q13283_1_139	Q14694	USP10	Ubiquitin carboxyl-terminal hydrolase 10	5	20	mut	SPQGIFGDFSPDEFNQ	3	Y	G	mut_01409	wt_00006	CAGCCTCTTCATCTGGCTCACCACAGGGGATCTTTGGCGATTTTTCACCGGATGAATTTAATCAAGGTGGAGGATCCGGAG	2	3.48961e-06	1
G3BP1 NFT2	G3BP1_NTF2_1_Q13283_1_139	Q14694	USP10	Ubiquitin carboxyl-terminal hydrolase 10	5	20	mut	SPQHIFGDFSPDEFNQ	3	Y	H	mut_01410	wt_00006	CAGCCTCTTCATCTGGCAGTCCGCAACATATCTTTGGGGACTTTAGCCCAGACGAATTCAACCAAGGTGGAGGATCCGGAG	18	3.14065e-05	1
G3BP1 NFT2	G3BP1_NTF2_1_Q13283_1_139	Q14694	USP10	Ubiquitin carboxyl-terminal hydrolase 10	5	20	mut	SPQIIFGDFSPDEFNQ	3	Y	I	mut_01411	wt_00006	CAGCCTCTTCATCTGGCTCTCCCCAGATCATCTTTGGCGACTTCTCTCCCGACGAATTCAACCAGGGTGGAGGATCCGGAG	20	3.48961e-05	1
G3BP1 NFT2	G3BP1_NTF2_1_Q13283_1_139	Q14694	USP10	Ubiquitin carboxyl-terminal hydrolase 10	5	20	mut	SPQKIFGDFSPDEFNQ	3	Y	K	mut_01412	wt_00006	CAGCCTCTTCATCTGGCAGTCCTCAAAAGATATTCGGGGACTTCAGCCCCGATGAGTTTAATCAGGGTGGAGGATCCGGAG	4	6.97922e-06	1
G3BP1 NFT2	G3BP1_NTF2_1_Q13283_1_139	Q14694	USP10	Ubiquitin carboxyl-terminal hydrolase 10	5	20	mut	SPQLIFGDFSPDEFNQ	3	Y	L	mut_01413	wt_00006	CAGCCTCTTCATCTGGCTCGCCCCAACTTATATTTGGCGACTTCTCTCCCGACGAATTTAATCAGGGTGGAGGATCCGGAG	9	1.57032e-05	1
G3BP1 NFT2	G3BP1_NTF2_1_Q13283_1_139	Q14694	USP10	Ubiquitin carboxyl-terminal hydrolase 10	5	20	mut	SPQMIFGDFSPDEFNQ	3	Y	M	mut_01414	wt_00006	CAGCCTCTTCATCTGGCTCCCCACAAATGATTTTTGGAGATTTTTCGCCCGACGAGTTTAACCAAGGTGGAGGATCCGGAG	3	5.23441e-06	1
G3BP1 NFT2	G3BP1_NTF2_1_Q13283_1_139	Q14694	USP10	Ubiquitin carboxyl-terminal hydrolase 10	5	20	mut	SPQNIFGDFSPDEFNQ	3	Y	N	mut_01415	wt_00006	CAGCCTCTTCATCTGGCTCGCCGCAAAACATCTTCGGCGACTTTAGTCCGGATGAGTTTAACCAGGGTGGAGGATCCGGAG	25	4.36201e-05	1
G3BP1 NFT2	G3BP1_NTF2_1_Q13283_1_139	Q14694	USP10	Ubiquitin carboxyl-terminal hydrolase 10	5	20	mut	SPQPIFGDFSPDEFNQ	3	Y	P	mut_01416	wt_00006	CAGCCTCTTCATCTGGCAGCCCTCAGCCTATATTCGGGGATTTCAGCCCAGATGAATTCAACCAAGGTGGAGGATCCGGAG	11	1.91929e-05	1
G3BP1 NFT2	G3BP1_NTF2_1_Q13283_1_139	Q14694	USP10	Ubiquitin carboxyl-terminal hydrolase 10	5	20	mut	SPQQIFGDFSPDEFNQ	3	Y	Q	mut_01417	wt_00006	CAGCCTCTTCATCTGGCAGTCCGCAGCAGATATTTGGCGACTTTAGTCCTGACGAGTTCAACCAAGGTGGAGGATCCGGAG	26	4.53649e-05	1
G3BP1 NFT2	G3BP1_NTF2_1_Q13283_1_139	Q14694	USP10	Ubiquitin carboxyl-terminal hydrolase 10	5	20	mut	SPQRIFGDFSPDEFNQ	3	Y	R	mut_01418	wt_00006	CAGCCTCTTCATCTGGCTCTCCCCAGCGTATATTCGGAGACTTTAGCCCCGACGAATTCAACCAAGGTGGAGGATCCGGAG	10	1.7448e-05	1
G3BP1 NFT2	G3BP1_NTF2_1_Q13283_1_139	Q14694	USP10	Ubiquitin carboxyl-terminal hydrolase 10	5	20	mut	SPQSIFGDFSPDEFNQ	3	Y	S	mut_01419	wt_00006	CAGCCTCTTCATCTGGCTCTCCCCAAAGCATATTTGGTGATTTCTCACCAGACGAATTCAATCAGGGTGGAGGATCCGGAG	10	1.7448e-05	1
G3BP1 NFT2	G3BP1_NTF2_1_Q13283_1_139	Q14694	USP10	Ubiquitin carboxyl-terminal hydrolase 10	5	20	mut	SPQTIFGDFSPDEFNQ	3	Y	T	mut_01420	wt_00006	CAGCCTCTTCATCTGGCTCCCCCCAAACTATTTTCGGAGATTTCAGTCCGGACGAGTTTAACCAAGGTGGAGGATCCGGAG	6	1.04688e-05	1
G3BP1 NFT2	G3BP1_NTF2_1_Q13283_1_139	Q14694	USP10	Ubiquitin carboxyl-terminal hydrolase 10	5	20	mut	SPQVIFGDFSPDEFNQ	3	Y	V	mut_01421	wt_00006	CAGCCTCTTCATCTGGCTCTCCACAGGTAATCTTCGGAGATTTCAGTCCCGACGAATTTAACCAGGGTGGAGGATCCGGAG	0	0	1
G3BP1 NFT2	G3BP1_NTF2_1_Q13283_1_139	Q14694	USP10	Ubiquitin carboxyl-terminal hydrolase 10	5	20	mut	SPQWIFGDFSPDEFNQ	3	Y	W	mut_01422	wt_00006	CAGCCTCTTCATCTGGCAGCCCACAATGGATTTTCGGCGACTTTAGTCCAGATGAGTTTAATCAAGGTGGAGGATCCGGAG	8	1.39584e-05	1
G3BP1 NFT2	G3BP1_NTF2_1_Q13283_1_139	Q14694	USP10	Ubiquitin carboxyl-terminal hydrolase 10	5	20	mut	SPQYAFGDFSPDEFNQ	4	I	A	mut_01423	wt_00006	CAGCCTCTTCATCTGGCAGTCCACAATATGCATTTGGCGATTTTAGTCCGGATGAGTTCAATCAGGGTGGAGGATCCGGAG	32	5.58338e-05	1
G3BP1 NFT2	G3BP1_NTF2_1_Q13283_1_139	Q14694	USP10	Ubiquitin carboxyl-terminal hydrolase 10	5	20	mut	SPQYDFGDFSPDEFNQ	4	I	D	mut_01424	wt_00006	CAGCCTCTTCATCTGGCTCTCCCCAATATGACTTTGGAGACTTTAGCCCAGATGAGTTCAATCAGGGTGGAGGATCCGGAG	10	1.7448e-05	1
G3BP1 NFT2	G3BP1_NTF2_1_Q13283_1_139	Q14694	USP10	Ubiquitin carboxyl-terminal hydrolase 10	5	20	mut	SPQYEFGDFSPDEFNQ	4	I	E	mut_01425	wt_00006	CAGCCTCTTCATCTGGCAGCCCTCAGTACGAATTCGGAGACTTCTCCCCAGACGAATTCAATCAAGGTGGAGGATCCGGAG	8	1.39584e-05	1
G3BP1 NFT2	G3BP1_NTF2_1_Q13283_1_139	Q14694	USP10	Ubiquitin carboxyl-terminal hydrolase 10	5	20	mut	SPQYFFGDFSPDEFNQ	4	I	F	mut_01426	wt_00006	CAGCCTCTTCATCTGGCTCACCACAATATTTCTTCGGTGATTTTTCGCCAGATGAATTCAATCAGGGTGGAGGATCCGGAG	6	1.04688e-05	1
G3BP1 NFT2	G3BP1_NTF2_1_Q13283_1_139	Q14694	USP10	Ubiquitin carboxyl-terminal hydrolase 10	5	20	mut	SPQYGFGDFSPDEFNQ	4	I	G	mut_01427	wt_00006	CAGCCTCTTCATCTGGCAGCCCCCAGTACGGATTCGGCGACTTTTCGCCTGATGAGTTCAACCAAGGTGGAGGATCCGGAG	49	8.54954e-05	1
G3BP1 NFT2	G3BP1_NTF2_1_Q13283_1_139	Q14694	USP10	Ubiquitin carboxyl-terminal hydrolase 10	5	20	mut	SPQYHFGDFSPDEFNQ	4	I	H	mut_01428	wt_00006	CAGCCTCTTCATCTGGCTCGCCTCAATATCACTTTGGAGACTTCTCACCCGATGAGTTCAACCAGGGTGGAGGATCCGGAG	22	3.83857e-05	1
G3BP1 NFT2	G3BP1_NTF2_1_Q13283_1_139	Q14694	USP10	Ubiquitin carboxyl-terminal hydrolase 10	5	20	mut	SPQYKFGDFSPDEFNQ	4	I	K	mut_01429	wt_00006	CAGCCTCTTCATCTGGCTCACCGCAGTATAAGTTTGGTGATTTCAGCCCCGACGAATTTAACCAGGGTGGAGGATCCGGAG	18	3.14065e-05	1
G3BP1 NFT2	G3BP1_NTF2_1_Q13283_1_139	Q14694	USP10	Ubiquitin carboxyl-terminal hydrolase 10	5	20	mut	SPQYLFGDFSPDEFNQ	4	I	L	mut_01430	wt_00006	CAGCCTCTTCATCTGGCAGCCCTCAATATCTGTTTGGTGATTTCTCACCTGATGAATTTAACCAGGGTGGAGGATCCGGAG	13	2.26825e-05	1
G3BP1 NFT2	G3BP1_NTF2_1_Q13283_1_139	Q14694	USP10	Ubiquitin carboxyl-terminal hydrolase 10	5	20	mut	SPQYMFGDFSPDEFNQ	4	I	M	mut_01431	wt_00006	CAGCCTCTTCATCTGGCTCGCCACAGTACATGTTCGGTGACTTCAGCCCAGATGAATTCAACCAAGGTGGAGGATCCGGAG	28	4.88545e-05	1
G3BP1 NFT2	G3BP1_NTF2_1_Q13283_1_139	Q14694	USP10	Ubiquitin carboxyl-terminal hydrolase 10	5	20	mut	SPQYNFGDFSPDEFNQ	4	I	N	mut_01432	wt_00006	CAGCCTCTTCATCTGGCAGCCCACAATATAATTTTGGCGACTTCAGCCCTGATGAATTCAATCAAGGTGGAGGATCCGGAG	8	1.39584e-05	1
G3BP1 NFT2	G3BP1_NTF2_1_Q13283_1_139	Q14694	USP10	Ubiquitin carboxyl-terminal hydrolase 10	5	20	mut	SPQYPFGDFSPDEFNQ	4	I	P	mut_01433	wt_00006	CAGCCTCTTCATCTGGCAGCCCACAATACCCATTCGGGGACTTTAGCCCTGATGAGTTCAATCAGGGTGGAGGATCCGGAG	16	2.79169e-05	1
G3BP1 NFT2	G3BP1_NTF2_1_Q13283_1_139	Q14694	USP10	Ubiquitin carboxyl-terminal hydrolase 10	5	20	mut	SPQYQFGDFSPDEFNQ	4	I	Q	mut_01434	wt_00006	CAGCCTCTTCATCTGGCAGCCCCCAATACCAGTTCGGGGACTTTTCGCCCGACGAGTTCAATCAGGGTGGAGGATCCGGAG	23	4.01305e-05	1
G3BP1 NFT2	G3BP1_NTF2_1_Q13283_1_139	Q14694	USP10	Ubiquitin carboxyl-terminal hydrolase 10	5	20	mut	SPQYRFGDFSPDEFNQ	4	I	R	mut_01435	wt_00006	CAGCCTCTTCATCTGGCAGCCCACAGTACCGTTTCGGCGATTTCTCTCCTGACGAATTTAATCAGGGTGGAGGATCCGGAG	35	6.10682e-05	1
G3BP1 NFT2	G3BP1_NTF2_1_Q13283_1_139	Q14694	USP10	Ubiquitin carboxyl-terminal hydrolase 10	5	20	mut	SPQYSFGDFSPDEFNQ	4	I	S	mut_01436	wt_00006	CAGCCTCTTCATCTGGCAGTCCCCAATACAGTTTCGGCGACTTCTCCCCAGACGAATTCAATCAAGGTGGAGGATCCGGAG	6	1.04688e-05	1
G3BP1 NFT2	G3BP1_NTF2_1_Q13283_1_139	Q14694	USP10	Ubiquitin carboxyl-terminal hydrolase 10	5	20	mut	SPQYTFGDFSPDEFNQ	4	I	T	mut_01437	wt_00006	CAGCCTCTTCATCTGGCTCCCCACAGTACACCTTTGGCGATTTTTCGCCGGATGAGTTTAACCAAGGTGGAGGATCCGGAG	20	3.48961e-05	1
G3BP1 NFT2	G3BP1_NTF2_1_Q13283_1_139	Q14694	USP10	Ubiquitin carboxyl-terminal hydrolase 10	5	20	mut	SPQYVFGDFSPDEFNQ	4	I	V	mut_01438	wt_00006	CAGCCTCTTCATCTGGCTCTCCGCAGTATGTCTTCGGCGACTTCAGCCCCGATGAGTTTAATCAGGGTGGAGGATCCGGAG	19	3.31513e-05	1
G3BP1 NFT2	G3BP1_NTF2_1_Q13283_1_139	Q14694	USP10	Ubiquitin carboxyl-terminal hydrolase 10	5	20	mut	SPQYWFGDFSPDEFNQ	4	I	W	mut_01439	wt_00006	CAGCCTCTTCATCTGGCAGCCCTCAGTACTGGTTCGGCGATTTCTCTCCAGATGAATTTAATCAGGGTGGAGGATCCGGAG	10	1.7448e-05	1
G3BP1 NFT2	G3BP1_NTF2_1_Q13283_1_139	Q14694	USP10	Ubiquitin carboxyl-terminal hydrolase 10	5	20	mut	SPQYYFGDFSPDEFNQ	4	I	Y	mut_01440	wt_00006	CAGCCTCTTCATCTGGCAGCCCCCAGTACTACTTTGGGGATTTTAGCCCAGATGAATTTAACCAGGGTGGAGGATCCGGAG	8	1.39584e-05	1
G3BP1 NFT2	G3BP1_NTF2_1_Q13283_1_139	Q14694	USP10	Ubiquitin carboxyl-terminal hydrolase 10	5	20	mut	SPQYIAGDFSPDEFNQ	5	F	A	mut_01441	wt_00006	CAGCCTCTTCATCTGGCTCTCCTCAGTACATAGCCGGAGACTTTTCGCCGGATGAGTTTAACCAAGGTGGAGGATCCGGAG	10	1.7448e-05	1
G3BP1 NFT2	G3BP1_NTF2_1_Q13283_1_139	Q14694	USP10	Ubiquitin carboxyl-terminal hydrolase 10	5	20	mut	SPQYIDGDFSPDEFNQ	5	F	D	mut_01442	wt_00006	CAGCCTCTTCATCTGGCAGTCCTCAGTACATTGATGGAGATTTCAGCCCTGATGAGTTTAACCAGGGTGGAGGATCCGGAG	15	2.61721e-05	1
G3BP1 NFT2	G3BP1_NTF2_1_Q13283_1_139	Q14694	USP10	Ubiquitin carboxyl-terminal hydrolase 10	5	20	mut	SPQYIEGDFSPDEFNQ	5	F	E	mut_01443	wt_00006	CAGCCTCTTCATCTGGCTCTCCACAGTACATAGAGGGTGACTTCTCCCCTGATGAGTTTAATCAAGGTGGAGGATCCGGAG	10	1.7448e-05	1
G3BP1 NFT2	G3BP1_NTF2_1_Q13283_1_139	Q14694	USP10	Ubiquitin carboxyl-terminal hydrolase 10	5	20	mut	SPQYIGGDFSPDEFNQ	5	F	G	mut_01444	wt_00006	CAGCCTCTTCATCTGGCTCTCCGCAGTACATTGGCGGGGACTTTTCTCCAGACGAATTTAACCAGGGTGGAGGATCCGGAG	6	1.04688e-05	1
G3BP1 NFT2	G3BP1_NTF2_1_Q13283_1_139	Q14694	USP10	Ubiquitin carboxyl-terminal hydrolase 10	5	20	mut	SPQYIHGDFSPDEFNQ	5	F	H	mut_01445	wt_00006	CAGCCTCTTCATCTGGCAGTCCCCAATATATTCATGGTGACTTCTCTCCTGATGAATTCAACCAGGGTGGAGGATCCGGAG	5	8.72402e-06	1
G3BP1 NFT2	G3BP1_NTF2_1_Q13283_1_139	Q14694	USP10	Ubiquitin carboxyl-terminal hydrolase 10	5	20	mut	SPQYIIGDFSPDEFNQ	5	F	I	mut_01446	wt_00006	CAGCCTCTTCATCTGGCAGCCCACAATATATCATCGGAGATTTTTCTCCCGACGAATTCAACCAAGGTGGAGGATCCGGAG	12	2.09377e-05	1
G3BP1 NFT2	G3BP1_NTF2_1_Q13283_1_139	Q14694	USP10	Ubiquitin carboxyl-terminal hydrolase 10	5	20	mut	SPQYIKGDFSPDEFNQ	5	F	K	mut_01447	wt_00006	CAGCCTCTTCATCTGGCAGCCCTCAATACATTAAGGGGGATTTTAGTCCTGACGAATTTAATCAGGGTGGAGGATCCGGAG	4	6.97922e-06	1
G3BP1 NFT2	G3BP1_NTF2_1_Q13283_1_139	Q14694	USP10	Ubiquitin carboxyl-terminal hydrolase 10	5	20	mut	SPQYILGDFSPDEFNQ	5	F	L	mut_01448	wt_00006	CAGCCTCTTCATCTGGCAGCCCCCAATATATCCTTGGGGACTTCAGCCCAGATGAGTTTAACCAAGGTGGAGGATCCGGAG	7	1.22136e-05	1
G3BP1 NFT2	G3BP1_NTF2_1_Q13283_1_139	Q14694	USP10	Ubiquitin carboxyl-terminal hydrolase 10	5	20	mut	SPQYIMGDFSPDEFNQ	5	F	M	mut_01449	wt_00006	CAGCCTCTTCATCTGGCAGCCCTCAATATATAATGGGTGACTTCTCCCCCGACGAGTTTAACCAAGGTGGAGGATCCGGAG	14	2.44273e-05	1
G3BP1 NFT2	G3BP1_NTF2_1_Q13283_1_139	Q14694	USP10	Ubiquitin carboxyl-terminal hydrolase 10	5	20	mut	SPQYINGDFSPDEFNQ	5	F	N	mut_01450	wt_00006	CAGCCTCTTCATCTGGCTCCCCACAGTACATAAATGGGGATTTCAGTCCCGATGAATTTAATCAAGGTGGAGGATCCGGAG	6	1.04688e-05	1
G3BP1 NFT2	G3BP1_NTF2_1_Q13283_1_139	Q14694	USP10	Ubiquitin carboxyl-terminal hydrolase 10	5	20	mut	SPQYIPGDFSPDEFNQ	5	F	P	mut_01451	wt_00006	CAGCCTCTTCATCTGGCAGTCCTCAATATATACCGGGGGACTTCTCACCTGACGAGTTTAATCAGGGTGGAGGATCCGGAG	3	5.23441e-06	1
G3BP1 NFT2	G3BP1_NTF2_1_Q13283_1_139	Q14694	USP10	Ubiquitin carboxyl-terminal hydrolase 10	5	20	mut	SPQYIQGDFSPDEFNQ	5	F	Q	mut_01452	wt_00006	CAGCCTCTTCATCTGGCAGTCCTCAGTACATCCAAGGAGACTTTTCACCGGATGAGTTCAATCAAGGTGGAGGATCCGGAG	11	1.91929e-05	1
G3BP1 NFT2	G3BP1_NTF2_1_Q13283_1_139	Q14694	USP10	Ubiquitin carboxyl-terminal hydrolase 10	5	20	mut	SPQYIRGDFSPDEFNQ	5	F	R	mut_01453	wt_00006	CAGCCTCTTCATCTGGCTCACCGCAATATATCCGGGGGGACTTCAGTCCAGACGAGTTCAACCAGGGTGGAGGATCCGGAG	60	0.000104688	1
G3BP1 NFT2	G3BP1_NTF2_1_Q13283_1_139	Q14694	USP10	Ubiquitin carboxyl-terminal hydrolase 10	5	20	mut	SPQYISGDFSPDEFNQ	5	F	S	mut_01454	wt_00006	CAGCCTCTTCATCTGGCAGCCCACAATACATAAGTGGCGACTTCAGCCCTGACGAATTTAACCAGGGTGGAGGATCCGGAG	10	1.7448e-05	1
G3BP1 NFT2	G3BP1_NTF2_1_Q13283_1_139	Q14694	USP10	Ubiquitin carboxyl-terminal hydrolase 10	5	20	mut	SPQYITGDFSPDEFNQ	5	F	T	mut_01455	wt_00006	CAGCCTCTTCATCTGGCTCTCCTCAATATATTACCGGAGACTTTAGCCCCGATGAGTTTAACCAGGGTGGAGGATCCGGAG	0	0	1
G3BP1 NFT2	G3BP1_NTF2_1_Q13283_1_139	Q14694	USP10	Ubiquitin carboxyl-terminal hydrolase 10	5	20	mut	SPQYIVGDFSPDEFNQ	5	F	V	mut_01456	wt_00006	CAGCCTCTTCATCTGGCAGCCCCCAATACATTGTTGGAGACTTCTCGCCTGATGAGTTCAACCAGGGTGGAGGATCCGGAG	39	6.80474e-05	1
G3BP1 NFT2	G3BP1_NTF2_1_Q13283_1_139	Q14694	USP10	Ubiquitin carboxyl-terminal hydrolase 10	5	20	mut	SPQYIWGDFSPDEFNQ	5	F	W	mut_01457	wt_00006	CAGCCTCTTCATCTGGCTCACCCCAATATATATGGGGAGATTTCTCCCCAGATGAGTTCAACCAGGGTGGAGGATCCGGAG	15	2.61721e-05	1
G3BP1 NFT2	G3BP1_NTF2_1_Q13283_1_139	Q14694	USP10	Ubiquitin carboxyl-terminal hydrolase 10	5	20	mut	SPQYIYGDFSPDEFNQ	5	F	Y	mut_01458	wt_00006	CAGCCTCTTCATCTGGCTCGCCTCAATATATTTATGGCGACTTTAGTCCCGACGAATTCAACCAAGGTGGAGGATCCGGAG	2	3.48961e-06	1
G3BP1 NFT2	G3BP1_NTF2_1_Q13283_1_139	Q14694	USP10	Ubiquitin carboxyl-terminal hydrolase 10	5	20	mut	SPQYIFADFSPDEFNQ	6	G	A	mut_01459	wt_00006	CAGCCTCTTCATCTGGCAGTCCCCAGTATATTTTTGCTGATTTCAGTCCCGACGAATTCAACCAAGGTGGAGGATCCGGAG	8	1.39584e-05	1
G3BP1 NFT2	G3BP1_NTF2_1_Q13283_1_139	Q14694	USP10	Ubiquitin carboxyl-terminal hydrolase 10	5	20	mut	SPQYIFDDFSPDEFNQ	6	G	D	mut_01460	wt_00006	CAGCCTCTTCATCTGGCTCCCCTCAATACATTTTTGATGATTTTTCTCCGGACGAGTTTAATCAAGGTGGAGGATCCGGAG	1	1.7448e-06	1
G3BP1 NFT2	G3BP1_NTF2_1_Q13283_1_139	Q14694	USP10	Ubiquitin carboxyl-terminal hydrolase 10	5	20	mut	SPQYIFEDFSPDEFNQ	6	G	E	mut_01461	wt_00006	CAGCCTCTTCATCTGGCAGTCCACAGTACATCTTCGAGGACTTTTCACCAGACGAGTTTAACCAGGGTGGAGGATCCGGAG	20	3.48961e-05	1
G3BP1 NFT2	G3BP1_NTF2_1_Q13283_1_139	Q14694	USP10	Ubiquitin carboxyl-terminal hydrolase 10	5	20	mut	SPQYIFFDFSPDEFNQ	6	G	F	mut_01462	wt_00006	CAGCCTCTTCATCTGGCAGCCCTCAATATATATTCTTTGATTTTTCTCCTGACGAGTTTAATCAAGGTGGAGGATCCGGAG	1	1.7448e-06	1
G3BP1 NFT2	G3BP1_NTF2_1_Q13283_1_139	Q14694	USP10	Ubiquitin carboxyl-terminal hydrolase 10	5	20	mut	SPQYIFHDFSPDEFNQ	6	G	H	mut_01463	wt_00006	CAGCCTCTTCATCTGGCAGCCCCCAGTACATATTCCATGACTTTAGTCCGGACGAGTTTAACCAGGGTGGAGGATCCGGAG	9	1.57032e-05	1
G3BP1 NFT2	G3BP1_NTF2_1_Q13283_1_139	Q14694	USP10	Ubiquitin carboxyl-terminal hydrolase 10	5	20	mut	SPQYIFIDFSPDEFNQ	6	G	I	mut_01464	wt_00006	CAGCCTCTTCATCTGGCAGCCCTCAGTACATATTCATCGATTTCAGCCCAGACGAGTTTAATCAAGGTGGAGGATCCGGAG	11	1.91929e-05	1
G3BP1 NFT2	G3BP1_NTF2_1_Q13283_1_139	Q14694	USP10	Ubiquitin carboxyl-terminal hydrolase 10	5	20	mut	SPQYIFKDFSPDEFNQ	6	G	K	mut_01465	wt_00006	CAGCCTCTTCATCTGGCTCCCCCCAATACATCTTCAAAGACTTCTCCCCAGACGAGTTTAATCAGGGTGGAGGATCCGGAG	5	8.72402e-06	1
G3BP1 NFT2	G3BP1_NTF2_1_Q13283_1_139	Q14694	USP10	Ubiquitin carboxyl-terminal hydrolase 10	5	20	mut	SPQYIFLDFSPDEFNQ	6	G	L	mut_01466	wt_00006	CAGCCTCTTCATCTGGCTCGCCGCAGTATATATTTCTCGACTTCAGTCCAGACGAGTTCAACCAAGGTGGAGGATCCGGAG	37	6.45578e-05	1
G3BP1 NFT2	G3BP1_NTF2_1_Q13283_1_139	Q14694	USP10	Ubiquitin carboxyl-terminal hydrolase 10	5	20	mut	SPQYIFMDFSPDEFNQ	6	G	M	mut_01467	wt_00006	CAGCCTCTTCATCTGGCAGCCCACAGTACATCTTTATGGACTTCAGCCCCGATGAATTCAATCAGGGTGGAGGATCCGGAG	18	3.14065e-05	1
G3BP1 NFT2	G3BP1_NTF2_1_Q13283_1_139	Q14694	USP10	Ubiquitin carboxyl-terminal hydrolase 10	5	20	mut	SPQYIFNDFSPDEFNQ	6	G	N	mut_01468	wt_00006	CAGCCTCTTCATCTGGCTCGCCCCAATACATCTTCAACGATTTTTCCCCTGACGAGTTCAATCAGGGTGGAGGATCCGGAG	51	8.8985e-05	1
G3BP1 NFT2	G3BP1_NTF2_1_Q13283_1_139	Q14694	USP10	Ubiquitin carboxyl-terminal hydrolase 10	5	20	mut	SPQYIFPDFSPDEFNQ	6	G	P	mut_01469	wt_00006	CAGCCTCTTCATCTGGCTCCCCTCAATATATCTTTCCAGACTTCTCGCCGGACGAATTCAACCAGGGTGGAGGATCCGGAG	11	1.91929e-05	1
G3BP1 NFT2	G3BP1_NTF2_1_Q13283_1_139	Q14694	USP10	Ubiquitin carboxyl-terminal hydrolase 10	5	20	mut	SPQYIFQDFSPDEFNQ	6	G	Q	mut_01470	wt_00006	CAGCCTCTTCATCTGGCAGTCCTCAATATATCTTTCAAGATTTTAGCCCAGACGAGTTCAACCAGGGTGGAGGATCCGGAG	4	6.97922e-06	1
G3BP1 NFT2	G3BP1_NTF2_1_Q13283_1_139	Q14694	USP10	Ubiquitin carboxyl-terminal hydrolase 10	5	20	mut	SPQYIFRDFSPDEFNQ	6	G	R	mut_01471	wt_00006	CAGCCTCTTCATCTGGCAGCCCTCAATACATTTTCAGAGATTTCAGCCCAGATGAATTCAATCAAGGTGGAGGATCCGGAG	3	5.23441e-06	1
G3BP1 NFT2	G3BP1_NTF2_1_Q13283_1_139	Q14694	USP10	Ubiquitin carboxyl-terminal hydrolase 10	5	20	mut	SPQYIFSDFSPDEFNQ	6	G	S	mut_01472	wt_00006	CAGCCTCTTCATCTGGCAGTCCGCAATATATTTTCAGCGACTTTTCGCCGGATGAATTTAATCAAGGTGGAGGATCCGGAG	4	6.97922e-06	1
G3BP1 NFT2	G3BP1_NTF2_1_Q13283_1_139	Q14694	USP10	Ubiquitin carboxyl-terminal hydrolase 10	5	20	mut	SPQYIFTDFSPDEFNQ	6	G	T	mut_01473	wt_00006	CAGCCTCTTCATCTGGCAGCCCTCAGTATATATTCACGGACTTTTCCCCAGACGAGTTCAATCAAGGTGGAGGATCCGGAG	8	1.39584e-05	1
G3BP1 NFT2	G3BP1_NTF2_1_Q13283_1_139	Q14694	USP10	Ubiquitin carboxyl-terminal hydrolase 10	5	20	mut	SPQYIFVDFSPDEFNQ	6	G	V	mut_01474	wt_00006	CAGCCTCTTCATCTGGCAGCCCACAGTACATTTTTGTGGATTTCAGTCCAGACGAGTTCAATCAAGGTGGAGGATCCGGAG	17	2.96617e-05	1
G3BP1 NFT2	G3BP1_NTF2_1_Q13283_1_139	Q14694	USP10	Ubiquitin carboxyl-terminal hydrolase 10	5	20	mut	SPQYIFWDFSPDEFNQ	6	G	W	mut_01475	wt_00006	CAGCCTCTTCATCTGGCTCGCCGCAGTACATTTTTTGGGATTTCAGTCCAGATGAGTTTAACCAGGGTGGAGGATCCGGAG	29	5.05993e-05	1
G3BP1 NFT2	G3BP1_NTF2_1_Q13283_1_139	Q14694	USP10	Ubiquitin carboxyl-terminal hydrolase 10	5	20	mut	SPQYIFYDFSPDEFNQ	6	G	Y	mut_01476	wt_00006	CAGCCTCTTCATCTGGCAGCCCACAGTATATTTTCTATGATTTTAGCCCAGACGAGTTTAATCAAGGTGGAGGATCCGGAG	5	8.72402e-06	1
G3BP1 NFT2	G3BP1_NTF2_1_Q13283_1_139	Q14694	USP10	Ubiquitin carboxyl-terminal hydrolase 10	5	20	mut	SPQYIFGAFSPDEFNQ	7	D	A	mut_01477	wt_00006	CAGCCTCTTCATCTGGCAGTCCGCAATACATATTTGGTGCTTTTTCCCCAGACGAGTTTAACCAGGGTGGAGGATCCGGAG	24	4.18753e-05	1
G3BP1 NFT2	G3BP1_NTF2_1_Q13283_1_139	Q14694	USP10	Ubiquitin carboxyl-terminal hydrolase 10	5	20	mut	SPQYIFGEFSPDEFNQ	7	D	E	mut_01478	wt_00006	CAGCCTCTTCATCTGGCTCCCCACAATACATTTTCGGAGAGTTTAGTCCAGACGAGTTTAACCAGGGTGGAGGATCCGGAG	6	1.04688e-05	1
G3BP1 NFT2	G3BP1_NTF2_1_Q13283_1_139	Q14694	USP10	Ubiquitin carboxyl-terminal hydrolase 10	5	20	mut	SPQYIFGFFSPDEFNQ	7	D	F	mut_01479	wt_00006	CAGCCTCTTCATCTGGCTCACCCCAGTACATATTCGGTTTCTTTTCGCCCGATGAGTTCAATCAGGGTGGAGGATCCGGAG	35	6.10682e-05	1
G3BP1 NFT2	G3BP1_NTF2_1_Q13283_1_139	Q14694	USP10	Ubiquitin carboxyl-terminal hydrolase 10	5	20	mut	SPQYIFGGFSPDEFNQ	7	D	G	mut_01480	wt_00006	CAGCCTCTTCATCTGGCTCACCACAGTATATCTTCGGTGGTTTTTCGCCTGACGAATTCAATCAAGGTGGAGGATCCGGAG	14	2.44273e-05	1
G3BP1 NFT2	G3BP1_NTF2_1_Q13283_1_139	Q14694	USP10	Ubiquitin carboxyl-terminal hydrolase 10	5	20	mut	SPQYIFGHFSPDEFNQ	7	D	H	mut_01481	wt_00006	CAGCCTCTTCATCTGGCAGTCCACAATATATATTCGGTCATTTCAGCCCAGACGAGTTCAACCAGGGTGGAGGATCCGGAG	20	3.48961e-05	1
G3BP1 NFT2	G3BP1_NTF2_1_Q13283_1_139	Q14694	USP10	Ubiquitin carboxyl-terminal hydrolase 10	5	20	mut	SPQYIFGIFSPDEFNQ	7	D	I	mut_01482	wt_00006	CAGCCTCTTCATCTGGCTCTCCTCAATACATCTTCGGAATATTCAGTCCGGACGAGTTTAACCAAGGTGGAGGATCCGGAG	3	5.23441e-06	1
G3BP1 NFT2	G3BP1_NTF2_1_Q13283_1_139	Q14694	USP10	Ubiquitin carboxyl-terminal hydrolase 10	5	20	mut	SPQYIFGKFSPDEFNQ	7	D	K	mut_01483	wt_00006	CAGCCTCTTCATCTGGCAGCCCACAATATATTTTTGGGAAGTTCTCTCCAGATGAATTCAATCAAGGTGGAGGATCCGGAG	2	3.48961e-06	1
G3BP1 NFT2	G3BP1_NTF2_1_Q13283_1_139	Q14694	USP10	Ubiquitin carboxyl-terminal hydrolase 10	5	20	mut	SPQYIFGLFSPDEFNQ	7	D	L	mut_01484	wt_00006	CAGCCTCTTCATCTGGCTCCCCACAATATATATTCGGACTTTTCTCCCCAGACGAATTTAACCAAGGTGGAGGATCCGGAG	4	6.97922e-06	1
G3BP1 NFT2	G3BP1_NTF2_1_Q13283_1_139	Q14694	USP10	Ubiquitin carboxyl-terminal hydrolase 10	5	20	mut	SPQYIFGMFSPDEFNQ	7	D	M	mut_01485	wt_00006	CAGCCTCTTCATCTGGCAGTCCTCAGTATATCTTTGGAATGTTTAGTCCAGACGAATTCAACCAAGGTGGAGGATCCGGAG	5	8.72402e-06	1
G3BP1 NFT2	G3BP1_NTF2_1_Q13283_1_139	Q14694	USP10	Ubiquitin carboxyl-terminal hydrolase 10	5	20	mut	SPQYIFGNFSPDEFNQ	7	D	N	mut_01486	wt_00006	CAGCCTCTTCATCTGGCTCTCCACAGTATATTTTCGGGAATTTTTCCCCCGATGAATTTAATCAAGGTGGAGGATCCGGAG	0	0	1
G3BP1 NFT2	G3BP1_NTF2_1_Q13283_1_139	Q14694	USP10	Ubiquitin carboxyl-terminal hydrolase 10	5	20	mut	SPQYIFGPFSPDEFNQ	7	D	P	mut_01487	wt_00006	CAGCCTCTTCATCTGGCTCCCCCCAATATATCTTTGGACCTTTCAGTCCGGATGAGTTCAATCAGGGTGGAGGATCCGGAG	18	3.14065e-05	1
G3BP1 NFT2	G3BP1_NTF2_1_Q13283_1_139	Q14694	USP10	Ubiquitin carboxyl-terminal hydrolase 10	5	20	mut	SPQYIFGQFSPDEFNQ	7	D	Q	mut_01488	wt_00006	CAGCCTCTTCATCTGGCAGCCCACAATATATCTTTGGTCAGTTTAGCCCAGATGAATTTAACCAGGGTGGAGGATCCGGAG	2	3.48961e-06	1
G3BP1 NFT2	G3BP1_NTF2_1_Q13283_1_139	Q14694	USP10	Ubiquitin carboxyl-terminal hydrolase 10	5	20	mut	SPQYIFGRFSPDEFNQ	7	D	R	mut_01489	wt_00006	CAGCCTCTTCATCTGGCAGCCCACAGTATATTTTTGGCAGATTCAGTCCGGATGAGTTTAATCAAGGTGGAGGATCCGGAG	9	1.57032e-05	1
G3BP1 NFT2	G3BP1_NTF2_1_Q13283_1_139	Q14694	USP10	Ubiquitin carboxyl-terminal hydrolase 10	5	20	mut	SPQYIFGSFSPDEFNQ	7	D	S	mut_01490	wt_00006	CAGCCTCTTCATCTGGCTCACCGCAATACATTTTTGGCTCTTTCTCCCCTGACGAGTTTAACCAGGGTGGAGGATCCGGAG	46	8.0261e-05	1
G3BP1 NFT2	G3BP1_NTF2_1_Q13283_1_139	Q14694	USP10	Ubiquitin carboxyl-terminal hydrolase 10	5	20	mut	SPQYIFGTFSPDEFNQ	7	D	T	mut_01491	wt_00006	CAGCCTCTTCATCTGGCAGTCCACAGTACATATTTGGCACGTTTTCACCAGACGAATTTAACCAAGGTGGAGGATCCGGAG	15	2.61721e-05	1
G3BP1 NFT2	G3BP1_NTF2_1_Q13283_1_139	Q14694	USP10	Ubiquitin carboxyl-terminal hydrolase 10	5	20	mut	SPQYIFGVFSPDEFNQ	7	D	V	mut_01492	wt_00006	CAGCCTCTTCATCTGGCAGCCCACAGTATATTTTCGGAGTGTTTAGCCCTGATGAGTTTAATCAGGGTGGAGGATCCGGAG	17	2.96617e-05	1
G3BP1 NFT2	G3BP1_NTF2_1_Q13283_1_139	Q14694	USP10	Ubiquitin carboxyl-terminal hydrolase 10	5	20	mut	SPQYIFGWFSPDEFNQ	7	D	W	mut_01493	wt_00006	CAGCCTCTTCATCTGGCTCGCCCCAGTACATATTCGGTTGGTTTAGCCCAGATGAGTTTAATCAAGGTGGAGGATCCGGAG	21	3.66409e-05	1
G3BP1 NFT2	G3BP1_NTF2_1_Q13283_1_139	Q14694	USP10	Ubiquitin carboxyl-terminal hydrolase 10	5	20	mut	SPQYIFGYFSPDEFNQ	7	D	Y	mut_01494	wt_00006	CAGCCTCTTCATCTGGCTCCCCTCAGTACATCTTTGGGTATTTTAGTCCAGACGAGTTCAATCAGGGTGGAGGATCCGGAG	16	2.79169e-05	1
G3BP1 NFT2	G3BP1_NTF2_1_Q13283_1_139	Q14694	USP10	Ubiquitin carboxyl-terminal hydrolase 10	5	20	mut	SPQYIFGDASPDEFNQ	8	F	A	mut_01495	wt_00006	CAGCCTCTTCATCTGGCTCCCCCCAATATATTTTCGGCGATGCGTCTCCGGACGAGTTCAATCAAGGTGGAGGATCCGGAG	15	2.61721e-05	1
G3BP1 NFT2	G3BP1_NTF2_1_Q13283_1_139	Q14694	USP10	Ubiquitin carboxyl-terminal hydrolase 10	5	20	mut	SPQYIFGDDSPDEFNQ	8	F	D	mut_01496	wt_00006	CAGCCTCTTCATCTGGCTCGCCACAGTATATATTCGGGGACGATTCTCCTGATGAGTTTAATCAAGGTGGAGGATCCGGAG	15	2.61721e-05	1
G3BP1 NFT2	G3BP1_NTF2_1_Q13283_1_139	Q14694	USP10	Ubiquitin carboxyl-terminal hydrolase 10	5	20	mut	SPQYIFGDESPDEFNQ	8	F	E	mut_01497	wt_00006	CAGCCTCTTCATCTGGCAGCCCCCAATATATATTCGGTGACGAGAGTCCAGATGAGTTCAACCAAGGTGGAGGATCCGGAG	11	1.91929e-05	1
G3BP1 NFT2	G3BP1_NTF2_1_Q13283_1_139	Q14694	USP10	Ubiquitin carboxyl-terminal hydrolase 10	5	20	mut	SPQYIFGDGSPDEFNQ	8	F	G	mut_01498	wt_00006	CAGCCTCTTCATCTGGCAGCCCACAGTATATCTTCGGTGATGGTAGCCCTGATGAGTTCAACCAAGGTGGAGGATCCGGAG	81	0.000141329	1
G3BP1 NFT2	G3BP1_NTF2_1_Q13283_1_139	Q14694	USP10	Ubiquitin carboxyl-terminal hydrolase 10	5	20	mut	SPQYIFGDHSPDEFNQ	8	F	H	mut_01499	wt_00006	CAGCCTCTTCATCTGGCTCACCACAGTACATCTTTGGGGATCACTCTCCAGATGAATTCAATCAGGGTGGAGGATCCGGAG	17	2.96617e-05	1
G3BP1 NFT2	G3BP1_NTF2_1_Q13283_1_139	Q14694	USP10	Ubiquitin carboxyl-terminal hydrolase 10	5	20	mut	SPQYIFGDISPDEFNQ	8	F	I	mut_01500	wt_00006	CAGCCTCTTCATCTGGCAGTCCCCAATACATATTTGGAGATATAAGTCCGGACGAGTTCAACCAGGGTGGAGGATCCGGAG	17	2.96617e-05	1
G3BP1 NFT2	G3BP1_NTF2_1_Q13283_1_139	Q14694	USP10	Ubiquitin carboxyl-terminal hydrolase 10	5	20	mut	SPQYIFGDKSPDEFNQ	8	F	K	mut_01501	wt_00006	CAGCCTCTTCATCTGGCTCACCACAATACATATTTGGGGATAAGAGCCCCGACGAATTTAATCAAGGTGGAGGATCCGGAG	2	3.48961e-06	1
G3BP1 NFT2	G3BP1_NTF2_1_Q13283_1_139	Q14694	USP10	Ubiquitin carboxyl-terminal hydrolase 10	5	20	mut	SPQYIFGDLSPDEFNQ	8	F	L	mut_01502	wt_00006	CAGCCTCTTCATCTGGCTCGCCGCAGTACATCTTCGGCGATTTGTCACCTGACGAATTTAATCAGGGTGGAGGATCCGGAG	14	2.44273e-05	1
G3BP1 NFT2	G3BP1_NTF2_1_Q13283_1_139	Q14694	USP10	Ubiquitin carboxyl-terminal hydrolase 10	5	20	mut	SPQYIFGDMSPDEFNQ	8	F	M	mut_01503	wt_00006	CAGCCTCTTCATCTGGCAGTCCTCAATATATTTTCGGGGACATGTCACCGGATGAATTCAATCAGGGTGGAGGATCCGGAG	8	1.39584e-05	1
G3BP1 NFT2	G3BP1_NTF2_1_Q13283_1_139	Q14694	USP10	Ubiquitin carboxyl-terminal hydrolase 10	5	20	mut	SPQYIFGDNSPDEFNQ	8	F	N	mut_01504	wt_00006	CAGCCTCTTCATCTGGCAGTCCGCAATATATATTTGGTGATAACAGTCCGGATGAATTTAACCAAGGTGGAGGATCCGGAG	14	2.44273e-05	1
G3BP1 NFT2	G3BP1_NTF2_1_Q13283_1_139	Q14694	USP10	Ubiquitin carboxyl-terminal hydrolase 10	5	20	mut	SPQYIFGDPSPDEFNQ	8	F	P	mut_01505	wt_00006	CAGCCTCTTCATCTGGCTCACCACAATACATTTTTGGTGATCCAAGTCCAGACGAATTTAATCAAGGTGGAGGATCCGGAG	4	6.97922e-06	1
G3BP1 NFT2	G3BP1_NTF2_1_Q13283_1_139	Q14694	USP10	Ubiquitin carboxyl-terminal hydrolase 10	5	20	mut	SPQYIFGDQSPDEFNQ	8	F	Q	mut_01506	wt_00006	CAGCCTCTTCATCTGGCAGCCCCCAATATATATTCGGTGACCAAAGCCCAGACGAATTTAACCAGGGTGGAGGATCCGGAG	2	3.48961e-06	1
G3BP1 NFT2	G3BP1_NTF2_1_Q13283_1_139	Q14694	USP10	Ubiquitin carboxyl-terminal hydrolase 10	5	20	mut	SPQYIFGDRSPDEFNQ	8	F	R	mut_01507	wt_00006	CAGCCTCTTCATCTGGCAGCCCACAGTATATCTTTGGCGACAGGAGCCCAGACGAATTTAATCAAGGTGGAGGATCCGGAG	2	3.48961e-06	1
G3BP1 NFT2	G3BP1_NTF2_1_Q13283_1_139	Q14694	USP10	Ubiquitin carboxyl-terminal hydrolase 10	5	20	mut	SPQYIFGDSSPDEFNQ	8	F	S	mut_01508	wt_00006	CAGCCTCTTCATCTGGCTCCCCTCAATATATCTTCGGTGATTCATCCCCTGACGAGTTCAATCAGGGTGGAGGATCCGGAG	10	1.7448e-05	1
G3BP1 NFT2	G3BP1_NTF2_1_Q13283_1_139	Q14694	USP10	Ubiquitin carboxyl-terminal hydrolase 10	5	20	mut	SPQYIFGDTSPDEFNQ	8	F	T	mut_01509	wt_00006	CAGCCTCTTCATCTGGCTCTCCACAGTACATTTTCGGCGATACATCCCCTGATGAGTTTAATCAAGGTGGAGGATCCGGAG	10	1.7448e-05	1
G3BP1 NFT2	G3BP1_NTF2_1_Q13283_1_139	Q14694	USP10	Ubiquitin carboxyl-terminal hydrolase 10	5	20	mut	SPQYIFGDVSPDEFNQ	8	F	V	mut_01510	wt_00006	CAGCCTCTTCATCTGGCTCCCCACAATACATATTCGGTGACGTTAGTCCAGACGAATTTAATCAAGGTGGAGGATCCGGAG	11	1.91929e-05	1
G3BP1 NFT2	G3BP1_NTF2_1_Q13283_1_139	Q14694	USP10	Ubiquitin carboxyl-terminal hydrolase 10	5	20	mut	SPQYIFGDWSPDEFNQ	8	F	W	mut_01511	wt_00006	CAGCCTCTTCATCTGGCAGTCCCCAGTACATTTTCGGCGACTGGAGTCCTGATGAGTTTAATCAAGGTGGAGGATCCGGAG	4	6.97922e-06	1
G3BP1 NFT2	G3BP1_NTF2_1_Q13283_1_139	Q14694	USP10	Ubiquitin carboxyl-terminal hydrolase 10	5	20	mut	SPQYIFGDYSPDEFNQ	8	F	Y	mut_01512	wt_00006	CAGCCTCTTCATCTGGCAGTCCCCAATACATCTTCGGAGATTACTCCCCCGACGAATTTAATCAGGGTGGAGGATCCGGAG	0	0	1
G3BP1 NFT2	G3BP1_NTF2_1_Q13283_1_139	Q14694	USP10	Ubiquitin carboxyl-terminal hydrolase 10	5	20	mut	SPQYIFGDFAPDEFNQ	9	S	A	mut_01513	wt_00006	CAGCCTCTTCATCTGGCAGTCCGCAGTACATCTTCGGAGATTTCGCTCCTGATGAGTTCAACCAAGGTGGAGGATCCGGAG	73	0.000127371	1
G3BP1 NFT2	G3BP1_NTF2_1_Q13283_1_139	Q14694	USP10	Ubiquitin carboxyl-terminal hydrolase 10	5	20	mut	SPQYIFGDFDPDEFNQ	9	S	D	mut_01514	wt_00006	CAGCCTCTTCATCTGGCTCGCCTCAGTATATTTTTGGGGATTTCGATCCTGACGAATTTAATCAAGGTGGAGGATCCGGAG	5	8.72402e-06	1
G3BP1 NFT2	G3BP1_NTF2_1_Q13283_1_139	Q14694	USP10	Ubiquitin carboxyl-terminal hydrolase 10	5	20	mut	SPQYIFGDFEPDEFNQ	9	S	E	mut_01515	wt_00006	CAGCCTCTTCATCTGGCAGTCCACAGTACATTTTTGGTGATTTTGAACCCGACGAATTCAACCAGGGTGGAGGATCCGGAG	23	4.01305e-05	1
G3BP1 NFT2	G3BP1_NTF2_1_Q13283_1_139	Q14694	USP10	Ubiquitin carboxyl-terminal hydrolase 10	5	20	mut	SPQYIFGDFFPDEFNQ	9	S	F	mut_01516	wt_00006	CAGCCTCTTCATCTGGCTCGCCCCAATACATTTTCGGGGACTTTTTCCCTGACGAGTTCAACCAGGGTGGAGGATCCGGAG	28	4.88545e-05	1
G3BP1 NFT2	G3BP1_NTF2_1_Q13283_1_139	Q14694	USP10	Ubiquitin carboxyl-terminal hydrolase 10	5	20	mut	SPQYIFGDFGPDEFNQ	9	S	G	mut_01517	wt_00006	CAGCCTCTTCATCTGGCAGTCCGCAATACATTTTTGGAGATTTCGGTCCCGATGAGTTCAACCAGGGTGGAGGATCCGGAG	18	3.14065e-05	1
G3BP1 NFT2	G3BP1_NTF2_1_Q13283_1_139	Q14694	USP10	Ubiquitin carboxyl-terminal hydrolase 10	5	20	mut	SPQYIFGDFHPDEFNQ	9	S	H	mut_01518	wt_00006	CAGCCTCTTCATCTGGCAGCCCACAGTACATCTTTGGCGACTTCCACCCAGATGAATTCAACCAAGGTGGAGGATCCGGAG	18	3.14065e-05	1
G3BP1 NFT2	G3BP1_NTF2_1_Q13283_1_139	Q14694	USP10	Ubiquitin carboxyl-terminal hydrolase 10	5	20	mut	SPQYIFGDFIPDEFNQ	9	S	I	mut_01519	wt_00006	CAGCCTCTTCATCTGGCTCGCCACAATATATATTCGGTGATTTTATCCCAGACGAATTCAATCAAGGTGGAGGATCCGGAG	5	8.72402e-06	1
G3BP1 NFT2	G3BP1_NTF2_1_Q13283_1_139	Q14694	USP10	Ubiquitin carboxyl-terminal hydrolase 10	5	20	mut	SPQYIFGDFKPDEFNQ	9	S	K	mut_01520	wt_00006	CAGCCTCTTCATCTGGCAGTCCGCAATATATTTTTGGCGATTTCAAACCTGACGAATTCAATCAAGGTGGAGGATCCGGAG	3	5.23441e-06	1
G3BP1 NFT2	G3BP1_NTF2_1_Q13283_1_139	Q14694	USP10	Ubiquitin carboxyl-terminal hydrolase 10	5	20	mut	SPQYIFGDFLPDEFNQ	9	S	L	mut_01521	wt_00006	CAGCCTCTTCATCTGGCTCGCCGCAGTACATATTCGGGGACTTCTTGCCTGATGAGTTTAATCAAGGTGGAGGATCCGGAG	30	5.23441e-05	1
G3BP1 NFT2	G3BP1_NTF2_1_Q13283_1_139	Q14694	USP10	Ubiquitin carboxyl-terminal hydrolase 10	5	20	mut	SPQYIFGDFMPDEFNQ	9	S	M	mut_01522	wt_00006	CAGCCTCTTCATCTGGCAGTCCACAATACATATTTGGGGACTTTATGCCCGATGAATTTAATCAAGGTGGAGGATCCGGAG	3	5.23441e-06	1
G3BP1 NFT2	G3BP1_NTF2_1_Q13283_1_139	Q14694	USP10	Ubiquitin carboxyl-terminal hydrolase 10	5	20	mut	SPQYIFGDFNPDEFNQ	9	S	N	mut_01523	wt_00006	CAGCCTCTTCATCTGGCTCGCCTCAATATATTTTTGGAGACTTCAACCCAGATGAGTTTAACCAGGGTGGAGGATCCGGAG	8	1.39584e-05	1
G3BP1 NFT2	G3BP1_NTF2_1_Q13283_1_139	Q14694	USP10	Ubiquitin carboxyl-terminal hydrolase 10	5	20	mut	SPQYIFGDFPPDEFNQ	9	S	P	mut_01524	wt_00006	CAGCCTCTTCATCTGGCTCCCCACAGTATATATTCGGGGATTTTCCCCCCGATGAGTTTAATCAAGGTGGAGGATCCGGAG	5	8.72402e-06	1
G3BP1 NFT2	G3BP1_NTF2_1_Q13283_1_139	Q14694	USP10	Ubiquitin carboxyl-terminal hydrolase 10	5	20	mut	SPQYIFGDFQPDEFNQ	9	S	Q	mut_01525	wt_00006	CAGCCTCTTCATCTGGCTCACCCCAATACATTTTCGGCGACTTTCAGCCTGATGAATTCAACCAAGGTGGAGGATCCGGAG	18	3.14065e-05	1
G3BP1 NFT2	G3BP1_NTF2_1_Q13283_1_139	Q14694	USP10	Ubiquitin carboxyl-terminal hydrolase 10	5	20	mut	SPQYIFGDFRPDEFNQ	9	S	R	mut_01526	wt_00006	CAGCCTCTTCATCTGGCAGTCCTCAGTACATATTCGGGGACTTTCGCCCCGACGAATTCAATCAGGGTGGAGGATCCGGAG	18	3.14065e-05	1
G3BP1 NFT2	G3BP1_NTF2_1_Q13283_1_139	Q14694	USP10	Ubiquitin carboxyl-terminal hydrolase 10	5	20	mut	SPQYIFGDFTPDEFNQ	9	S	T	mut_01527	wt_00006	CAGCCTCTTCATCTGGCTCACCCCAGTATATTTTCGGTGACTTTACACCGGACGAATTTAACCAAGGTGGAGGATCCGGAG	8	1.39584e-05	1
G3BP1 NFT2	G3BP1_NTF2_1_Q13283_1_139	Q14694	USP10	Ubiquitin carboxyl-terminal hydrolase 10	5	20	mut	SPQYIFGDFVPDEFNQ	9	S	V	mut_01528	wt_00006	CAGCCTCTTCATCTGGCTCTCCTCAGTATATCTTTGGTGATTTTGTCCCAGATGAGTTCAATCAAGGTGGAGGATCCGGAG	6	1.04688e-05	1
G3BP1 NFT2	G3BP1_NTF2_1_Q13283_1_139	Q14694	USP10	Ubiquitin carboxyl-terminal hydrolase 10	5	20	mut	SPQYIFGDFWPDEFNQ	9	S	W	mut_01529	wt_00006	CAGCCTCTTCATCTGGCAGTCCACAGTATATATTTGGAGATTTCTGGCCCGACGAGTTCAATCAGGGTGGAGGATCCGGAG	16	2.79169e-05	1
G3BP1 NFT2	G3BP1_NTF2_1_Q13283_1_139	Q14694	USP10	Ubiquitin carboxyl-terminal hydrolase 10	5	20	mut	SPQYIFGDFYPDEFNQ	9	S	Y	mut_01530	wt_00006	CAGCCTCTTCATCTGGCTCTCCACAATACATCTTTGGCGACTTCTATCCCGACGAGTTCAACCAGGGTGGAGGATCCGGAG	17	2.96617e-05	1
G3BP1 NFT2	G3BP1_NTF2_1_Q13283_1_139	Q14694	USP10	Ubiquitin carboxyl-terminal hydrolase 10	5	20	mut	SPQYIFGDFSADEFNQ	10	P	A	mut_01531	wt_00006	CAGCCTCTTCATCTGGCAGCCCTCAATACATATTTGGAGACTTTAGTGCTGATGAATTTAACCAGGGTGGAGGATCCGGAG	8	1.39584e-05	1
G3BP1 NFT2	G3BP1_NTF2_1_Q13283_1_139	Q14694	USP10	Ubiquitin carboxyl-terminal hydrolase 10	5	20	mut	SPQYIFGDFSDDEFNQ	10	P	D	mut_01532	wt_00006	CAGCCTCTTCATCTGGCAGTCCCCAATACATCTTCGGAGACTTCTCGGACGATGAATTCAATCAGGGTGGAGGATCCGGAG	14	2.44273e-05	1
G3BP1 NFT2	G3BP1_NTF2_1_Q13283_1_139	Q14694	USP10	Ubiquitin carboxyl-terminal hydrolase 10	5	20	mut	SPQYIFGDFSEDEFNQ	10	P	E	mut_01533	wt_00006	CAGCCTCTTCATCTGGCAGTCCGCAATATATTTTCGGTGACTTCTCCGAGGACGAGTTCAACCAGGGTGGAGGATCCGGAG	20	3.48961e-05	1
G3BP1 NFT2	G3BP1_NTF2_1_Q13283_1_139	Q14694	USP10	Ubiquitin carboxyl-terminal hydrolase 10	5	20	mut	SPQYIFGDFSFDEFNQ	10	P	F	mut_01534	wt_00006	CAGCCTCTTCATCTGGCAGTCCTCAGTATATCTTTGGTGATTTCTCTTTCGATGAATTTAACCAAGGTGGAGGATCCGGAG	5	8.72402e-06	1
G3BP1 NFT2	G3BP1_NTF2_1_Q13283_1_139	Q14694	USP10	Ubiquitin carboxyl-terminal hydrolase 10	5	20	mut	SPQYIFGDFSGDEFNQ	10	P	G	mut_01535	wt_00006	CAGCCTCTTCATCTGGCTCCCCTCAGTATATCTTTGGTGACTTCTCTGGCGATGAATTCAATCAGGGTGGAGGATCCGGAG	9	1.57032e-05	1
G3BP1 NFT2	G3BP1_NTF2_1_Q13283_1_139	Q14694	USP10	Ubiquitin carboxyl-terminal hydrolase 10	5	20	mut	SPQYIFGDFSHDEFNQ	10	P	H	mut_01536	wt_00006	CAGCCTCTTCATCTGGCTCGCCCCAGTACATATTCGGTGATTTCAGTCACGATGAATTTAATCAGGGTGGAGGATCCGGAG	24	4.18753e-05	1
G3BP1 NFT2	G3BP1_NTF2_1_Q13283_1_139	Q14694	USP10	Ubiquitin carboxyl-terminal hydrolase 10	5	20	mut	SPQYIFGDFSIDEFNQ	10	P	I	mut_01537	wt_00006	CAGCCTCTTCATCTGGCAGTCCGCAGTATATTTTTGGCGATTTCAGCATCGATGAATTTAATCAAGGTGGAGGATCCGGAG	2	3.48961e-06	1
G3BP1 NFT2	G3BP1_NTF2_1_Q13283_1_139	Q14694	USP10	Ubiquitin carboxyl-terminal hydrolase 10	5	20	mut	SPQYIFGDFSKDEFNQ	10	P	K	mut_01538	wt_00006	CAGCCTCTTCATCTGGCAGCCCCCAATATATTTTCGGAGACTTCTCTAAGGATGAATTCAATCAGGGTGGAGGATCCGGAG	1	1.7448e-06	1
G3BP1 NFT2	G3BP1_NTF2_1_Q13283_1_139	Q14694	USP10	Ubiquitin carboxyl-terminal hydrolase 10	5	20	mut	SPQYIFGDFSLDEFNQ	10	P	L	mut_01539	wt_00006	CAGCCTCTTCATCTGGCAGCCCCCAATATATCTTTGGGGACTTCAGCCTTGACGAGTTCAATCAAGGTGGAGGATCCGGAG	9	1.57032e-05	1
G3BP1 NFT2	G3BP1_NTF2_1_Q13283_1_139	Q14694	USP10	Ubiquitin carboxyl-terminal hydrolase 10	5	20	mut	SPQYIFGDFSMDEFNQ	10	P	M	mut_01540	wt_00006	CAGCCTCTTCATCTGGCTCACCACAATATATATTCGGGGATTTTTCCATGGATGAATTTAATCAAGGTGGAGGATCCGGAG	0	0	1
G3BP1 NFT2	G3BP1_NTF2_1_Q13283_1_139	Q14694	USP10	Ubiquitin carboxyl-terminal hydrolase 10	5	20	mut	SPQYIFGDFSNDEFNQ	10	P	N	mut_01541	wt_00006	CAGCCTCTTCATCTGGCTCTCCACAGTACATATTTGGAGACTTCTCTAACGACGAATTCAATCAGGGTGGAGGATCCGGAG	6	1.04688e-05	1
G3BP1 NFT2	G3BP1_NTF2_1_Q13283_1_139	Q14694	USP10	Ubiquitin carboxyl-terminal hydrolase 10	5	20	mut	SPQYIFGDFSQDEFNQ	10	P	Q	mut_01542	wt_00006	CAGCCTCTTCATCTGGCTCCCCACAGTATATCTTCGGGGATTTTTCCCAGGACGAGTTTAACCAAGGTGGAGGATCCGGAG	8	1.39584e-05	1
G3BP1 NFT2	G3BP1_NTF2_1_Q13283_1_139	Q14694	USP10	Ubiquitin carboxyl-terminal hydrolase 10	5	20	mut	SPQYIFGDFSRDEFNQ	10	P	R	mut_01543	wt_00006	CAGCCTCTTCATCTGGCAGTCCGCAGTACATTTTCGGGGACTTTAGTAGGGACGAGTTCAATCAGGGTGGAGGATCCGGAG	50	8.72402e-05	1
G3BP1 NFT2	G3BP1_NTF2_1_Q13283_1_139	Q14694	USP10	Ubiquitin carboxyl-terminal hydrolase 10	5	20	mut	SPQYIFGDFSSDEFNQ	10	P	S	mut_01544	wt_00006	CAGCCTCTTCATCTGGCAGCCCCCAGTACATCTTCGGAGATTTCAGTTCCGACGAGTTTAATCAAGGTGGAGGATCCGGAG	10	1.7448e-05	1
G3BP1 NFT2	G3BP1_NTF2_1_Q13283_1_139	Q14694	USP10	Ubiquitin carboxyl-terminal hydrolase 10	5	20	mut	SPQYIFGDFSTDEFNQ	10	P	T	mut_01545	wt_00006	CAGCCTCTTCATCTGGCTCGCCTCAATACATATTTGGGGACTTTTCTACTGATGAGTTCAATCAGGGTGGAGGATCCGGAG	15	2.61721e-05	1
G3BP1 NFT2	G3BP1_NTF2_1_Q13283_1_139	Q14694	USP10	Ubiquitin carboxyl-terminal hydrolase 10	5	20	mut	SPQYIFGDFSVDEFNQ	10	P	V	mut_01546	wt_00006	CAGCCTCTTCATCTGGCTCACCACAGTACATCTTTGGTGACTTTTCGGTGGACGAATTCAACCAGGGTGGAGGATCCGGAG	49	8.54954e-05	1
G3BP1 NFT2	G3BP1_NTF2_1_Q13283_1_139	Q14694	USP10	Ubiquitin carboxyl-terminal hydrolase 10	5	20	mut	SPQYIFGDFSWDEFNQ	10	P	W	mut_01547	wt_00006	CAGCCTCTTCATCTGGCAGCCCTCAATATATATTTGGCGACTTTTCATGGGATGAGTTTAATCAGGGTGGAGGATCCGGAG	2	3.48961e-06	1
G3BP1 NFT2	G3BP1_NTF2_1_Q13283_1_139	Q14694	USP10	Ubiquitin carboxyl-terminal hydrolase 10	5	20	mut	SPQYIFGDFSYDEFNQ	10	P	Y	mut_01548	wt_00006	CAGCCTCTTCATCTGGCAGCCCACAGTATATCTTTGGAGATTTTTCATATGATGAGTTTAATCAGGGTGGAGGATCCGGAG	4	6.97922e-06	1
G3BP1 NFT2	G3BP1_NTF2_1_Q13283_1_139	Q14694	USP10	Ubiquitin carboxyl-terminal hydrolase 10	5	20	mut	SPQYIFGDFSPAEFNQ	11	D	A	mut_01549	wt_00006	CAGCCTCTTCATCTGGCAGCCCTCAGTACATCTTTGGCGACTTTAGCCCAGCCGAATTTAATCAAGGTGGAGGATCCGGAG	19	3.31513e-05	1
G3BP1 NFT2	G3BP1_NTF2_1_Q13283_1_139	Q14694	USP10	Ubiquitin carboxyl-terminal hydrolase 10	5	20	mut	SPQYIFGDFSPEEFNQ	11	D	E	mut_01550	wt_00006	CAGCCTCTTCATCTGGCAGCCCACAATATATATTTGGTGACTTTTCACCGGAGGAGTTCAACCAGGGTGGAGGATCCGGAG	8	1.39584e-05	1
G3BP1 NFT2	G3BP1_NTF2_1_Q13283_1_139	Q14694	USP10	Ubiquitin carboxyl-terminal hydrolase 10	5	20	mut	SPQYIFGDFSPFEFNQ	11	D	F	mut_01551	wt_00006	CAGCCTCTTCATCTGGCTCCCCCCAGTATATATTTGGCGATTTTAGTCCTTTTGAATTTAATCAAGGTGGAGGATCCGGAG	1	1.7448e-06	1
G3BP1 NFT2	G3BP1_NTF2_1_Q13283_1_139	Q14694	USP10	Ubiquitin carboxyl-terminal hydrolase 10	5	20	mut	SPQYIFGDFSPGEFNQ	11	D	G	mut_01552	wt_00006	CAGCCTCTTCATCTGGCAGCCCCCAATACATATTCGGTGATTTTTCGCCGGGAGAGTTCAACCAGGGTGGAGGATCCGGAG	9	1.57032e-05	1
G3BP1 NFT2	G3BP1_NTF2_1_Q13283_1_139	Q14694	USP10	Ubiquitin carboxyl-terminal hydrolase 10	5	20	mut	SPQYIFGDFSPHEFNQ	11	D	H	mut_01553	wt_00006	CAGCCTCTTCATCTGGCAGTCCACAATATATTTTCGGCGACTTTTCTCCTCATGAATTCAACCAAGGTGGAGGATCCGGAG	5	8.72402e-06	1
G3BP1 NFT2	G3BP1_NTF2_1_Q13283_1_139	Q14694	USP10	Ubiquitin carboxyl-terminal hydrolase 10	5	20	mut	SPQYIFGDFSPIEFNQ	11	D	I	mut_01554	wt_00006	CAGCCTCTTCATCTGGCTCTCCTCAATATATTTTCGGAGACTTTTCGCCTATTGAATTCAATCAAGGTGGAGGATCCGGAG	4	6.97922e-06	1
G3BP1 NFT2	G3BP1_NTF2_1_Q13283_1_139	Q14694	USP10	Ubiquitin carboxyl-terminal hydrolase 10	5	20	mut	SPQYIFGDFSPKEFNQ	11	D	K	mut_01555	wt_00006	CAGCCTCTTCATCTGGCTCACCACAGTATATATTTGGGGACTTTTCACCCAAAGAATTCAACCAAGGTGGAGGATCCGGAG	4	6.97922e-06	1
G3BP1 NFT2	G3BP1_NTF2_1_Q13283_1_139	Q14694	USP10	Ubiquitin carboxyl-terminal hydrolase 10	5	20	mut	SPQYIFGDFSPLEFNQ	11	D	L	mut_01556	wt_00006	CAGCCTCTTCATCTGGCAGCCCACAGTATATATTCGGGGACTTTAGCCCACTGGAGTTCAATCAGGGTGGAGGATCCGGAG	20	3.48961e-05	1
G3BP1 NFT2	G3BP1_NTF2_1_Q13283_1_139	Q14694	USP10	Ubiquitin carboxyl-terminal hydrolase 10	5	20	mut	SPQYIFGDFSPMEFNQ	11	D	M	mut_01557	wt_00006	CAGCCTCTTCATCTGGCAGTCCACAGTATATATTTGGCGACTTCAGTCCAATGGAGTTTAACCAAGGTGGAGGATCCGGAG	13	2.26825e-05	1
G3BP1 NFT2	G3BP1_NTF2_1_Q13283_1_139	Q14694	USP10	Ubiquitin carboxyl-terminal hydrolase 10	5	20	mut	SPQYIFGDFSPNEFNQ	11	D	N	mut_01558	wt_00006	CAGCCTCTTCATCTGGCTCCCCACAATATATATTTGGGGATTTTAGCCCTAATGAGTTCAACCAGGGTGGAGGATCCGGAG	3	5.23441e-06	1
G3BP1 NFT2	G3BP1_NTF2_1_Q13283_1_139	Q14694	USP10	Ubiquitin carboxyl-terminal hydrolase 10	5	20	mut	SPQYIFGDFSPPEFNQ	11	D	P	mut_01559	wt_00006	CAGCCTCTTCATCTGGCAGTCCCCAATATATCTTCGGGGATTTCAGTCCGCCCGAATTTAATCAAGGTGGAGGATCCGGAG	3	5.23441e-06	1
G3BP1 NFT2	G3BP1_NTF2_1_Q13283_1_139	Q14694	USP10	Ubiquitin carboxyl-terminal hydrolase 10	5	20	mut	SPQYIFGDFSPQEFNQ	11	D	Q	mut_01560	wt_00006	CAGCCTCTTCATCTGGCTCTCCTCAATATATTTTCGGGGATTTTTCTCCGCAGGAGTTCAACCAGGGTGGAGGATCCGGAG	0	0	1
G3BP1 NFT2	G3BP1_NTF2_1_Q13283_1_139	Q14694	USP10	Ubiquitin carboxyl-terminal hydrolase 10	5	20	mut	SPQYIFGDFSPREFNQ	11	D	R	mut_01561	wt_00006	CAGCCTCTTCATCTGGCAGCCCTCAATATATTTTTGGAGACTTTAGCCCCCGCGAATTCAACCAGGGTGGAGGATCCGGAG	2	3.48961e-06	1
G3BP1 NFT2	G3BP1_NTF2_1_Q13283_1_139	Q14694	USP10	Ubiquitin carboxyl-terminal hydrolase 10	5	20	mut	SPQYIFGDFSPSEFNQ	11	D	S	mut_01562	wt_00006	CAGCCTCTTCATCTGGCAGTCCGCAGTATATCTTCGGAGACTTTAGCCCTAGTGAATTCAATCAAGGTGGAGGATCCGGAG	8	1.39584e-05	1
G3BP1 NFT2	G3BP1_NTF2_1_Q13283_1_139	Q14694	USP10	Ubiquitin carboxyl-terminal hydrolase 10	5	20	mut	SPQYIFGDFSPTEFNQ	11	D	T	mut_01563	wt_00006	CAGCCTCTTCATCTGGCAGTCCCCAATATATCTTTGGGGACTTCAGTCCCACAGAGTTTAACCAGGGTGGAGGATCCGGAG	3	5.23441e-06	1
G3BP1 NFT2	G3BP1_NTF2_1_Q13283_1_139	Q14694	USP10	Ubiquitin carboxyl-terminal hydrolase 10	5	20	mut	SPQYIFGDFSPVEFNQ	11	D	V	mut_01564	wt_00006	CAGCCTCTTCATCTGGCTCGCCGCAGTACATTTTCGGGGACTTTTCCCCTGTGGAGTTTAACCAGGGTGGAGGATCCGGAG	31	5.4089e-05	1
G3BP1 NFT2	G3BP1_NTF2_1_Q13283_1_139	Q14694	USP10	Ubiquitin carboxyl-terminal hydrolase 10	5	20	mut	SPQYIFGDFSPWEFNQ	11	D	W	mut_01565	wt_00006	CAGCCTCTTCATCTGGCTCTCCGCAATACATTTTCGGAGACTTTAGCCCTTGGGAGTTCAACCAAGGTGGAGGATCCGGAG	0	0	1
G3BP1 NFT2	G3BP1_NTF2_1_Q13283_1_139	Q14694	USP10	Ubiquitin carboxyl-terminal hydrolase 10	5	20	mut	SPQYIFGDFSPYEFNQ	11	D	Y	mut_01566	wt_00006	CAGCCTCTTCATCTGGCAGCCCACAATACATTTTCGGGGATTTTTCGCCTTACGAATTCAACCAGGGTGGAGGATCCGGAG	20	3.48961e-05	1
G3BP1 NFT2	G3BP1_NTF2_1_Q13283_1_139	Q14694	USP10	Ubiquitin carboxyl-terminal hydrolase 10	5	20	mut	SPQYIFGDFSPDAFNQ	12	E	A	mut_01567	wt_00006	CAGCCTCTTCATCTGGCTCCCCTCAATACATATTCGGTGACTTCTCGCCGGACGCATTTAACCAGGGTGGAGGATCCGGAG	16	2.79169e-05	1
G3BP1 NFT2	G3BP1_NTF2_1_Q13283_1_139	Q14694	USP10	Ubiquitin carboxyl-terminal hydrolase 10	5	20	mut	SPQYIFGDFSPDDFNQ	12	E	D	mut_01568	wt_00006	CAGCCTCTTCATCTGGCAGCCCCCAGTACATCTTTGGCGACTTTTCACCCGACGACTTCAATCAAGGTGGAGGATCCGGAG	32	5.58338e-05	1
G3BP1 NFT2	G3BP1_NTF2_1_Q13283_1_139	Q14694	USP10	Ubiquitin carboxyl-terminal hydrolase 10	5	20	mut	SPQYIFGDFSPDFFNQ	12	E	F	mut_01569	wt_00006	CAGCCTCTTCATCTGGCAGCCCCCAATACATATTTGGGGATTTTTCTCCTGACTTCTTCAATCAGGGTGGAGGATCCGGAG	7	1.22136e-05	1
[truncated: 10,895 more rows]

## Sheet: S1.B_DMS-CoV_design
bait_name	bait_identifier	hit_accession	hit_gene_name	hit_protein_name	hit_sequence_start	hit_sequence_stop	wt_or_mut	hit_library_peptide	mutated_position	wild_type	mutant	relationship_id	relates_to_wt	hit_oligo_sequence	hit_peptide_counts_in_coverage	hit_peptide_fraction_in_coverage	peptide_found
[truncated: 12,466 more rows]
