# Supplementary material for: Defining short linear motif binding determinants by phage display‐based deep mutational scanning
Source: Protein Sci. 2025 May 24;34(6):e70174. doi: 10.1002/pro.70174 (PMC12102759; doi:10.1002/pro.70174)
Supplement: Supplementary file 3 — Table S2. [file PRO-34-e70174-s005.xlsx]

## Sheet: Legend
Supplemental Table S2	Details of the constructs encoding the bait proteins used for the selections
S2.A	Baits used for DMS-BM selections
S2.B	Baits used for DMS-CoV selections

## Sheet: S2.A_DMS-BM
bait_name	bait_identifier	UP_accession	gene_name	domain_short_name	region_start	region_end	vector	source
EIF4E	EIF4E_eIF4E__P06730_1_217	P06730	EIF4E	EIF4E	1	217	pETM33	Genescript
G3BP1 NFT2	G3BP1_NTF2_1_Q13283_1_139	Q13283	G3BP1	NTF2 domain	1	139	pETM33	Genescript
KEAP1 KELCH	Keap1_KELCH__Q14145_321_609	Q14145	KEAP1	6 Kelch repeats	321	609	pETM33	Genescript
MDM2 SWIB	MDM2_p53-binding-domain__Q00987_17_125	Q00987	MDM2	SWIB/MDM2 domain	17	125	pETM33	Genescript
PABPC1 PABC	PABP-B_PABP__P11940_544_623	P11940	PABPC1	PABC domain	544	623	pHH0103	Sidhu lab (Teyra et al., 2020)
PEX14 Pex14	PEX14_Pex14__O75381_16_84	O75381	PEX14	PEX14	16	84	pETM33	Genescript
PP2A B56	PPP2R5A_B56__Q15172_1_486	Q15172	PPP2R5A	B56 domain	1	486	-	Protein providedd by Jakob Nilsson
SIN3A PAH2	SIN3A_PAH__Q96ST3_295_383	Q96ST3	SIN3A	PAH domain	295	383	pETM33	Genescript
TLN1 PTB	TLN1_PTB__Q9Y490_309_401	Q9Y490	TLN1	Phosphotyrosine-binding (PTB) domain	309	401	pHH0103	Sidhu lab (Teyra et al., 2020)
TNKS ANK	TNKS_TANK-peptide-bind__O95271_174_649	O95271	TNKS	12 ANK repeats	174	649	pETM33	Genescript
YES SH3	YES1_SH3__P07947_90_152	P07947	YES1	SH3 domain	90	152	pETM33	Genescript

## Sheet: S2.B_DMS-CoV
bait_name	bait_identifier	UP_accession	gene_name	domain_short_name	region_start	region_end	vector	source
ABL2 SH3	ABL2_SH3__Q9NYB9_444_508	Q9NYB9	ABL2	SH3 domain	444	508	pETM33	Genescript
AP2M1 MU	AP2_Mu__Q96CW1_160_435	Q96CW1	AP2M1	Mu homology domain	160	435	pHH0103	Sidhu lab (Teyra et al., 2020)
EZR FERM	EZR_FERM_1_P15311_2_295	P15311	EZR	FERM domain	2	295	pGEX-4T1	Ali et al., 2022
G3BP1 NFT2	G3BP1_NTF2_1_Q13283_1_139	Q13283	G3BP1	NTF2 domain	1	139	pETM33	Genescript
NSP16	Nsp16___P0DTD1_6799_7088	P0DTC1	ORF1ab	Nsp16	6799	7088	pETM33	Genescript
NSP3 ADRP	Nsp3b-ADRP___P0DTC1_1023_1192	P0DTC1	ORF1ab	Nsp3b ADRP	1023	1192	pETM33	Genescript
NSP3 SUD-M	Nsp3c-SUD-M___P0DTC1_1356_1493	P0DTC1	ORF1ab	Nsp3c SUD-M	1356	1493	pETM33	Genescript
NSP3 UBl1	Nsp3a-Ub1___P0DTC1_819_925	P0DTC1	ORF1ab	Nsp3a Ub1	819	925	pETM33	Genescript
NSP9	Nsp9___P0DTC1_4141_4253	P0DTC1	ORF1ab	Nsp9	4141	4253	pETM33	Genescript
USP7 MATH	USP7_MATH-TRAF__Q93009_53_206	Q93009	USP7	MATH domain	53	206	pETM33	Genescript
		-	-	GST (empty vector)			pGEX-4T1
