# Supplementary material for: Defining short linear motif binding determinants by phage display‐based deep mutational scanning
Source: Protein Sci. 2025 May 24;34(6):e70174. doi: 10.1002/pro.70174 (PMC12102759; doi:10.1002/pro.70174)
Supplement: Supplementary file 4 — Table S3. [file PRO-34-e70174-s007.xlsx]

## Sheet: Legend
Supplementary Table S3	Raw data from ProP-PD selections
Description:
library_identifier	Identifyer for the library design
bait_name	In text identifyer for the selection bait
bait_identifier	Internal identifyer for the selection bait
hit_accession	Enriched prey (hit) Uniprot Accession identifier
hit_gene_name	Enriched prey (hit) gene name
wt_or_mut	Library peptide descriptor as the wild type (wt) or mutated (mut) version
hit_peptide	Peptide sequence in the synthesised library
mutation_local	If mutated, the mutation in local position (from 0 to 15)
relationship_id	Internal identifyer of the peptide for ease of pairing wt and mutants together
relates_to_wt	For the mutated peptides, the pairing wildtype peptide identifyer
n_replicates	Number of pseudo-replicas the peptide was enriched in
cts_day1/2/3/4	The NGS counts for the peptide in all pseudo-replicas for day 1/2/3/4 separated by vertical lines ("|")
ave_fcts_day1/2/3/4	The average of the fractional counts (normalized over the total for the bait) for day 1/2/3/4
ave_fcts_day23	The average of the fractional counts for days 2 and 3

## Sheet: ProP-PD_selection_data
library_identifier	bait_name	bait_identifier	hit_gene_name	hit_accession	wt_or_mut	hit_peptide	mutation_local	relationship_id	relates_to_wt	n_replicates	cts_day1	cts_day2	cts_day3	cts_day4	ave_fcts_day1	ave_fcts_day2	ave_fcts_day3	ave_fcts_day4	ave_fcts_day23
DMS-BM	EIF4E	EIF4E_eIF4E__P06730_1_217	EIF4EBP1	Q13541	wt	TRIIYDRKFLMEARNS		wt_00001		3	8|1|2	4|9|5	0|8|4	0|1|0	0.000601223	0.00042669	0.000367165	2.56825e-05	0.000396928
DMS-BM	EIF4E	EIF4E_eIF4E__P06730_1_217	EIF4EBP1	Q13541	mut	THIIYDRKFLMEARNS	R1H	mut_00006	wt_00001	3	1|0|1	2|5|1	0|0|0	0|1|0	0.000112932	0.00019463	0	2.56825e-05	9.73152e-05
DMS-BM	EIF4E	EIF4E_eIF4E__P06730_1_217	EIF4EBP1	Q13541	mut	TKIIYDRKFLMEARNS	R1K	mut_00008	wt_00001	1	0|0|0	0|3|0	0|0|0	0|0|0	0	7.71545e-05	0	0	3.85773e-05
DMS-BM	EIF4E	EIF4E_eIF4E__P06730_1_217	EIF4EBP1	Q13541	mut	TLIIYDRKFLMEARNS	R1L	mut_00009	wt_00001	1	0|0|0	0|1|0	0|0|0	0|0|0	0	2.57182e-05	0	0	1.28591e-05
DMS-BM	EIF4E	EIF4E_eIF4E__P06730_1_217	EIF4EBP1	Q13541	mut	TNIIYDRKFLMEARNS	R1N	mut_00011	wt_00001	2	2|0|0	0|2|0	0|0|0	0|0|0	6.67936e-05	5.14364e-05	0	0	2.57182e-05
DMS-BM	EIF4E	EIF4E_eIF4E__P06730_1_217	EIF4EBP1	Q13541	mut	TPIIYDRKFLMEARNS	R1P	mut_00012	wt_00001	3	1|0|0	2|4|4	0|0|0	0|0|0	3.33968e-05	0.000232059	0	0	0.00011603
DMS-BM	EIF4E	EIF4E_eIF4E__P06730_1_217	EIF4EBP1	Q13541	mut	TQIIYDRKFLMEARNS	R1Q	mut_00013	wt_00001	3	4|1|1	11|6|19	0|0|0	2|1|3	0.000388101	0.000801689	0	0.000121502	0.000400844
DMS-BM	EIF4E	EIF4E_eIF4E__P06730_1_217	EIF4EBP1	Q13541	mut	TSIIYDRKFLMEARNS	R1S	mut_00014	wt_00001	3	0|1|0	1|0|1	0|0|0	0|0|0	0.000174978	4.35443e-05	0	0	2.17721e-05
DMS-BM	EIF4E	EIF4E_eIF4E__P06730_1_217	EIF4EBP1	Q13541	mut	TTIIYDRKFLMEARNS	R1T	mut_00015	wt_00001	3	5|1|1	4|4|3	0|1|2	0|0|1	0.000421498	0.000256001	7.15881e-05	2.04298e-05	0.000163794
DMS-BM	EIF4E	EIF4E_eIF4E__P06730_1_217	EIF4EBP1	Q13541	mut	TWIIYDRKFLMEARNS	R1W	mut_00017	wt_00001	1	1|0|0	0|0|0	0|0|0	0|0|0	3.33968e-05	0	0	0	0
DMS-BM	EIF4E	EIF4E_eIF4E__P06730_1_217	EIF4EBP1	Q13541	mut	TYIIYDRKFLMEARNS	R1Y	mut_00018	wt_00001	3	3|0|0	1|1|2	0|0|2	0|0|0	0.00010019	9.03115e-05	3.42565e-05	0	6.2284e-05
DMS-BM	EIF4E	EIF4E_eIF4E__P06730_1_217	EIF4EBP1	Q13541	mut	TREIYDRKFLMEARNS	I2E	mut_00021	wt_00001	2	0|0|0	0|1|1	0|0|0	0|0|0	0	4.67673e-05	0	0	2.33836e-05
DMS-BM	EIF4E	EIF4E_eIF4E__P06730_1_217	EIF4EBP1	Q13541	mut	TRFIYDRKFLMEARNS	I2F	mut_00022	wt_00001	3	1|2|1	2|5|3	0|1|1	1|0|0	0.000462889	0.000236728	5.44598e-05	1.72649e-05	0.000145594
DMS-BM	EIF4E	EIF4E_eIF4E__P06730_1_217	EIF4EBP1	Q13541	mut	TRHIYDRKFLMEARNS	I2H	mut_00024	wt_00001	2	0|0|0	0|1|2	0|0|0	0|0|0	0	6.78164e-05	0	0	3.39082e-05
DMS-BM	EIF4E	EIF4E_eIF4E__P06730_1_217	EIF4EBP1	Q13541	mut	TRLIYDRKFLMEARNS	I2L	mut_00026	wt_00001	2	0|0|1	0|1|2	0|0|0	0|0|0	7.95355e-05	6.78164e-05	0	0	3.39082e-05
DMS-BM	EIF4E	EIF4E_eIF4E__P06730_1_217	EIF4EBP1	Q13541	mut	TRMIYDRKFLMEARNS	I2M	mut_00027	wt_00001	3	4|0|0	1|3|2	0|0|0	0|0|1	0.000133587	0.000141748	0	2.04298e-05	7.08739e-05
DMS-BM	EIF4E	EIF4E_eIF4E__P06730_1_217	EIF4EBP1	Q13541	mut	TRNIYDRKFLMEARNS	I2N	mut_00028	wt_00001	1	0|0|0	0|0|1	0|0|0	0|0|0	0	2.10491e-05	0	0	1.05245e-05
DMS-BM	EIF4E	EIF4E_eIF4E__P06730_1_217	EIF4EBP1	Q13541	mut	TRQIYDRKFLMEARNS	I2Q	mut_00030	wt_00001	1	0|0|0	0|0|0	0|0|0	0|0|1	0	0	0	2.04298e-05	0
DMS-BM	EIF4E	EIF4E_eIF4E__P06730_1_217	EIF4EBP1	Q13541	mut	TRSIYDRKFLMEARNS	I2S	mut_00032	wt_00001	3	1|0|0	1|2|1	0|0|0	0|0|0	3.33968e-05	9.49806e-05	0	0	4.74903e-05
DMS-BM	EIF4E	EIF4E_eIF4E__P06730_1_217	EIF4EBP1	Q13541	mut	TRTIYDRKFLMEARNS	I2T	mut_00033	wt_00001	2	0|0|0	0|1|1	0|0|0	0|0|0	0	4.67673e-05	0	0	2.33836e-05
DMS-BM	EIF4E	EIF4E_eIF4E__P06730_1_217	EIF4EBP1	Q13541	mut	TRVIYDRKFLMEARNS	I2V	mut_00034	wt_00001	3	0|1|0	1|0|3	0|0|0	0|0|0	0.000174978	8.56424e-05	0	0	4.28212e-05
DMS-BM	EIF4E	EIF4E_eIF4E__P06730_1_217	EIF4EBP1	Q13541	mut	TRYIYDRKFLMEARNS	I2Y	mut_00036	wt_00001	3	1|0|0	3|1|1	0|0|0	0|0|0	3.33968e-05	0.000114253	0	0	5.71264e-05
DMS-BM	EIF4E	EIF4E_eIF4E__P06730_1_217	EIF4EBP1	Q13541	mut	TRIDYDRKFLMEARNS	I3D	mut_00038	wt_00001	3	2|0|1	2|0|5	0|3|1	0|0|1	0.000146329	0.000150236	0.000129123	2.04298e-05	0.000139679
DMS-BM	EIF4E	EIF4E_eIF4E__P06730_1_217	EIF4EBP1	Q13541	mut	TRIEYDRKFLMEARNS	I3E	mut_00039	wt_00001	3	2|0|1	3|1|1	0|0|0	0|0|1	0.000146329	0.000114253	0	2.04298e-05	5.71264e-05
DMS-BM	EIF4E	EIF4E_eIF4E__P06730_1_217	EIF4EBP1	Q13541	mut	TRIFYDRKFLMEARNS	I3F	mut_00040	wt_00001	2	0|0|0	1|0|1	0|0|0	0|0|0	0	4.35443e-05	0	0	2.17721e-05
DMS-BM	EIF4E	EIF4E_eIF4E__P06730_1_217	EIF4EBP1	Q13541	mut	TRIGYDRKFLMEARNS	I3G	mut_00041	wt_00001	3	0|0|0	1|1|3	0|0|0	0|0|0	0	0.000111361	0	0	5.56803e-05
DMS-BM	EIF4E	EIF4E_eIF4E__P06730_1_217	EIF4EBP1	Q13541	mut	TRIHYDRKFLMEARNS	I3H	mut_00042	wt_00001	2	1|0|0	1|0|1	0|0|0	0|0|0	3.33968e-05	4.35443e-05	0	0	2.17721e-05
DMS-BM	EIF4E	EIF4E_eIF4E__P06730_1_217	EIF4EBP1	Q13541	mut	TRILYDRKFLMEARNS	I3L	mut_00044	wt_00001	1	0|0|0	1|0|0	0|0|0	0|0|0	0	2.24952e-05	0	0	1.12476e-05
DMS-BM	EIF4E	EIF4E_eIF4E__P06730_1_217	EIF4EBP1	Q13541	mut	TRIMYDRKFLMEARNS	I3M	mut_00045	wt_00001	3	1|0|2	1|0|1	0|0|1	0|1|0	0.000192468	4.35443e-05	1.71283e-05	2.56825e-05	3.03363e-05
DMS-BM	EIF4E	EIF4E_eIF4E__P06730_1_217	EIF4EBP1	Q13541	mut	TRINYDRKFLMEARNS	I3N	mut_00046	wt_00001	3	8|2|5	10|7|6	0|2|3	0|0|2	0.00101481	0.000531273	0.000126048	4.08597e-05	0.000328661
DMS-BM	EIF4E	EIF4E_eIF4E__P06730_1_217	EIF4EBP1	Q13541	mut	TRIPYDRKFLMEARNS	I3P	mut_00047	wt_00001	3	0|1|0	1|0|1	0|0|0	0|0|0	0.000174978	4.35443e-05	0	0	2.17721e-05
DMS-BM	EIF4E	EIF4E_eIF4E__P06730_1_217	EIF4EBP1	Q13541	mut	TRISYDRKFLMEARNS	I3S	mut_00050	wt_00001	3	4|2|4	0|1|3	0|0|1	0|0|0	0.000801685	8.88654e-05	1.71283e-05	0	5.29969e-05
DMS-BM	EIF4E	EIF4E_eIF4E__P06730_1_217	EIF4EBP1	Q13541	mut	TRITYDRKFLMEARNS	I3T	mut_00051	wt_00001	2	0|1|0	1|0|0	0|0|0	0|0|0	0.000174978	2.24952e-05	0	0	1.12476e-05
DMS-BM	EIF4E	EIF4E_eIF4E__P06730_1_217	EIF4EBP1	Q13541	mut	TRIVYDRKFLMEARNS	I3V	mut_00052	wt_00001	1	0|0|0	1|0|0	0|0|0	0|0|0	0	2.24952e-05	0	0	1.12476e-05
DMS-BM	EIF4E	EIF4E_eIF4E__P06730_1_217	EIF4EBP1	Q13541	mut	TRIWYDRKFLMEARNS	I3W	mut_00053	wt_00001	1	0|0|0	0|4|0	0|0|0	0|0|0	0	0.000102873	0	0	5.14364e-05
DMS-BM	EIF4E	EIF4E_eIF4E__P06730_1_217	EIF4EBP1	Q13541	mut	TRIYYDRKFLMEARNS	I3Y	mut_00054	wt_00001	2	0|0|0	0|4|2	0|1|0	0|0|0	0	0.000144971	3.73315e-05	0	9.11512e-05
DMS-BM	EIF4E	EIF4E_eIF4E__P06730_1_217	EIF4EBP1	Q13541	mut	TRIIDDRKFLMEARNS	Y4D	mut_00056	wt_00001	1	1|0|0	0|0|0	0|0|0	0|0|0	3.33968e-05	0	0	0	0
DMS-BM	EIF4E	EIF4E_eIF4E__P06730_1_217	EIF4EBP1	Q13541	mut	TRIISDRKFLMEARNS	Y4S	mut_00069	wt_00001	1	1|0|0	0|0|0	0|0|0	0|0|0	3.33968e-05	0	0	0	0
DMS-BM	EIF4E	EIF4E_eIF4E__P06730_1_217	EIF4EBP1	Q13541	mut	TRIIYHRKFLMEARNS	D5H	mut_00077	wt_00001	1	0|0|0	2|0|0	0|0|0	1|0|0	0	4.49903e-05	0	1.72649e-05	2.24952e-05
DMS-BM	EIF4E	EIF4E_eIF4E__P06730_1_217	EIF4EBP1	Q13541	mut	TRIIYKRKFLMEARNS	D5K	mut_00079	wt_00001	1	0|0|0	0|0|1	0|0|0	0|0|0	0	2.10491e-05	0	0	1.05245e-05
DMS-BM	EIF4E	EIF4E_eIF4E__P06730_1_217	EIF4EBP1	Q13541	mut	TRIIYPRKFLMEARNS	D5P	mut_00083	wt_00001	2	0|1|0	0|0|1	0|0|0	0|0|0	0.000174978	2.10491e-05	0	0	1.05245e-05
DMS-BM	EIF4E	EIF4E_eIF4E__P06730_1_217	EIF4EBP1	Q13541	mut	TRIIYDAKFLMEARNS	R6A	mut_00091	wt_00001	3	3|0|0	8|1|3	0|1|0	1|0|3	0.00010019	0.000268827	3.73315e-05	7.85544e-05	0.000153079
DMS-BM	EIF4E	EIF4E_eIF4E__P06730_1_217	EIF4EBP1	Q13541	mut	TRIIYDDKFLMEARNS	R6D	mut_00092	wt_00001	3	1|0|1	2|1|3	0|0|0	0|0|0	0.000112932	0.000133856	0	0	6.69279e-05
DMS-BM	EIF4E	EIF4E_eIF4E__P06730_1_217	EIF4EBP1	Q13541	mut	TRIIYDFKFLMEARNS	R6F	mut_00094	wt_00001	1	0|0|0	0|6|0	0|0|0	0|0|0	0	0.000154309	0	0	7.71545e-05
DMS-BM	EIF4E	EIF4E_eIF4E__P06730_1_217	EIF4EBP1	Q13541	mut	TRIIYDGKFLMEARNS	R6G	mut_00095	wt_00001	3	7|1|2	8|4|8	0|5|0	0|0|0	0.000567827	0.000451227	0.000186658	0	0.000318942
DMS-BM	EIF4E	EIF4E_eIF4E__P06730_1_217	EIF4EBP1	Q13541	mut	TRIIYDHKFLMEARNS	R6H	mut_00096	wt_00001	2	3|0|0	1|1|0	0|1|0	1|0|0	0.00010019	4.82133e-05	3.73315e-05	1.72649e-05	4.27724e-05
DMS-BM	EIF4E	EIF4E_eIF4E__P06730_1_217	EIF4EBP1	Q13541	mut	TRIIYDKKFLMEARNS	R6K	mut_00098	wt_00001	3	1|0|1	5|1|2	0|0|1	0|0|0	0.000112932	0.000180292	1.71283e-05	0	9.87102e-05
DMS-BM	EIF4E	EIF4E_eIF4E__P06730_1_217	EIF4EBP1	Q13541	mut	TRIIYDLKFLMEARNS	R6L	mut_00099	wt_00001	2	1|0|1	0|0|0	0|0|0	0|0|0	0.000112932	0	0	0	0
DMS-BM	EIF4E	EIF4E_eIF4E__P06730_1_217	EIF4EBP1	Q13541	mut	TRIIYDNKFLMEARNS	R6N	mut_00101	wt_00001	3	15|7|7	22|24|33	0|16|27	4|4|6	0.00228255	0.00180675	0.00105977	0.000294369	0.00143326
DMS-BM	EIF4E	EIF4E_eIF4E__P06730_1_217	EIF4EBP1	Q13541	mut	TRIIYDPKFLMEARNS	R6P	mut_00102	wt_00001	2	3|0|1	4|0|7	0|0|0	0|0|1	0.000179726	0.000237324	0	2.04298e-05	0.000118662
DMS-BM	EIF4E	EIF4E_eIF4E__P06730_1_217	EIF4EBP1	Q13541	mut	TRIIYDQKFLMEARNS	R6Q	mut_00103	wt_00001	3	9|1|2	12|3|25	0|0|1	0|0|1	0.00063462	0.000873324	1.71283e-05	2.04298e-05	0.000445226
DMS-BM	EIF4E	EIF4E_eIF4E__P06730_1_217	EIF4EBP1	Q13541	mut	TRIIYDSKFLMEARNS	R6S	mut_00104	wt_00001	3	1|0|1	1|1|3	0|0|0	0|0|0	0.000112932	0.000111361	0	0	5.56803e-05
DMS-BM	EIF4E	EIF4E_eIF4E__P06730_1_217	EIF4EBP1	Q13541	mut	TRIIYDTKFLMEARNS	R6T	mut_00105	wt_00001	2	1|0|0	0|1|0	0|0|0	0|0|0	3.33968e-05	2.57182e-05	0	0	1.28591e-05
DMS-BM	EIF4E	EIF4E_eIF4E__P06730_1_217	EIF4EBP1	Q13541	mut	TRIIYDYKFLMEARNS	R6Y	mut_00108	wt_00001	1	0|1|0	0|1|0	0|0|0	0|0|0	0.000174978	2.57182e-05	0	0	1.28591e-05
DMS-BM	EIF4E	EIF4E_eIF4E__P06730_1_217	EIF4EBP1	Q13541	mut	TRIIYDRAFLMEARNS	K7A	mut_00109	wt_00001	3	4|0|3	11|8|20	0|0|2	0|1|11	0.000372194	0.000874174	3.42565e-05	0.000250411	0.000454215
DMS-BM	EIF4E	EIF4E_eIF4E__P06730_1_217	EIF4EBP1	Q13541	mut	TRIIYDRDFLMEARNS	K7D	mut_00110	wt_00001	3	8|0|2	1|2|7	0|0|0	0|0|1	0.000426245	0.000221275	0	2.04298e-05	0.000110638
DMS-BM	EIF4E	EIF4E_eIF4E__P06730_1_217	EIF4EBP1	Q13541	mut	TRIIYDREFLMEARNS	K7E	mut_00111	wt_00001	3	5|0|5	11|1|8	0|0|0	0|0|1	0.000564661	0.000441558	0	2.04298e-05	0.000220779
DMS-BM	EIF4E	EIF4E_eIF4E__P06730_1_217	EIF4EBP1	Q13541	mut	TRIIYDRFFLMEARNS	K7F	mut_00112	wt_00001	3	9|1|4	9|9|6	0|2|4	0|2|5	0.000793691	0.000560215	0.000143176	0.000153514	0.000351695
DMS-BM	EIF4E	EIF4E_eIF4E__P06730_1_217	EIF4EBP1	Q13541	mut	TRIIYDRGFLMEARNS	K7G	mut_00113	wt_00001	3	41|4|17	72|50|30	0|13|4	7|9|5	0.00342128	0.00353703	0.000553823	0.000454146	0.00204543
DMS-BM	EIF4E	EIF4E_eIF4E__P06730_1_217	EIF4EBP1	Q13541	mut	TRIIYDRHFLMEARNS	K7H	mut_00114	wt_00001	3	16|2|5	20|14|10	0|0|0	0|2|0	0.00128198	0.00102045	0	5.1365e-05	0.000510224
DMS-BM	EIF4E	EIF4E_eIF4E__P06730_1_217	EIF4EBP1	Q13541	mut	TRIIYDRIFLMEARNS	K7I	mut_00115	wt_00001	3	133|31|46	270|238|288	0|69|227	15|18|41	0.0135247	0.0182568	0.00646399	0.00155888	0.0123604
DMS-BM	EIF4E	EIF4E_eIF4E__P06730_1_217	EIF4EBP1	Q13541	mut	TRIIYDRLFLMEARNS	K7L	mut_00116	wt_00001	3	3|1|1	6|9|2	0|1|0	0|6|0	0.000354704	0.000408533	3.73315e-05	0.000154095	0.000222932
DMS-BM	EIF4E	EIF4E_eIF4E__P06730_1_217	EIF4EBP1	Q13541	mut	TRIIYDRMFLMEARNS	K7M	mut_00117	wt_00001	3	1|0|0	5|2|2	0|0|0	0|0|0	3.33968e-05	0.00020601	0	0	0.000103005
DMS-BM	EIF4E	EIF4E_eIF4E__P06730_1_217	EIF4EBP1	Q13541	mut	TRIIYDRNFLMEARNS	K7N	mut_00118	wt_00001	3	4|0|3	13|1|9	0|0|1	2|0|0	0.000372194	0.000507597	1.71283e-05	3.45298e-05	0.000262363
DMS-BM	EIF4E	EIF4E_eIF4E__P06730_1_217	EIF4EBP1	Q13541	mut	TRIIYDRPFLMEARNS	K7P	mut_00119	wt_00001	3	21|7|12	9|19|37	0|7|16	0|2|0	0.00288061	0.00146992	0.000535373	5.1365e-05	0.00100265
DMS-BM	EIF4E	EIF4E_eIF4E__P06730_1_217	EIF4EBP1	Q13541	mut	TRIIYDRQFLMEARNS	K7Q	mut_00120	wt_00001	3	34|2|8	52|32|44	0|13|13	119|35|45	0.00212173	0.00291889	0.000707978	0.00387275	0.00181343
DMS-BM	EIF4E	EIF4E_eIF4E__P06730_1_217	EIF4EBP1	Q13541	mut	TRIIYDRRFLMEARNS	K7R	mut_00121	wt_00001	1	0|0|0	0|0|0	0|0|0	1|0|0	0	0	0	1.72649e-05	0
DMS-BM	EIF4E	EIF4E_eIF4E__P06730_1_217	EIF4EBP1	Q13541	mut	TRIIYDRSFLMEARNS	K7S	mut_00122	wt_00001	3	132|30|46	142|228|273	5|32|148	31|11|35	0.0133164	0.0148045	0.0513486	0.00153276	0.0330766
DMS-BM	EIF4E	EIF4E_eIF4E__P06730_1_217	EIF4EBP1	Q13541	mut	TRIIYDRTFLMEARNS	K7T	mut_00123	wt_00001	3	70|19|25	63|87|74	3|43|159	0|11|14	0.00765075	0.00521231	0.0329001	0.000568525	0.0190562
DMS-BM	EIF4E	EIF4E_eIF4E__P06730_1_217	EIF4EBP1	Q13541	mut	TRIIYDRVFLMEARNS	K7V	mut_00124	wt_00001	3	7|0|1	17|5|2	0|9|1	0|10|0	0.000313313	0.000553107	0.000353112	0.000256825	0.00045311
DMS-BM	EIF4E	EIF4E_eIF4E__P06730_1_217	EIF4EBP1	Q13541	mut	TRIIYDRWFLMEARNS	K7W	mut_00125	wt_00001	2	0|0|0	3|0|1	0|0|0	0|0|0	0	8.85346e-05	0	0	4.42673e-05
DMS-BM	EIF4E	EIF4E_eIF4E__P06730_1_217	EIF4EBP1	Q13541	mut	TRIIYDRYFLMEARNS	K7Y	mut_00126	wt_00001	3	30|7|12	39|44|42	0|8|6	5|0|3	0.00318118	0.00289297	0.000401422	0.000147614	0.0016472
DMS-BM	EIF4E	EIF4E_eIF4E__P06730_1_217	EIF4EBP1	Q13541	mut	TRIIYDRKDLMEARNS	F8D	mut_00128	wt_00001	3	2|0|0	2|2|5	0|0|1	0|1|0	6.67936e-05	0.000201672	1.71283e-05	2.56825e-05	0.0001094
DMS-BM	EIF4E	EIF4E_eIF4E__P06730_1_217	EIF4EBP1	Q13541	mut	TRIIYDRKELMEARNS	F8E	mut_00129	wt_00001	3	7|3|3	36|15|30	0|1|0	0|0|0	0.000997318	0.00182707	3.73315e-05	0	0.000932201
DMS-BM	EIF4E	EIF4E_eIF4E__P06730_1_217	EIF4EBP1	Q13541	mut	TRIIYDRKHLMEARNS	F8H	mut_00131	wt_00001	3	1|0|0	1|5|1	0|1|1	0|0|0	3.33968e-05	0.000172135	5.44598e-05	0	0.000113297
DMS-BM	EIF4E	EIF4E_eIF4E__P06730_1_217	EIF4EBP1	Q13541	mut	TRIIYDRKLLMEARNS	F8L	mut_00134	wt_00001	3	2|0|0	5|1|3	0|1|0	0|2|1	6.67936e-05	0.000201341	3.73315e-05	7.17949e-05	0.000119336
DMS-BM	EIF4E	EIF4E_eIF4E__P06730_1_217	EIF4EBP1	Q13541	mut	TRIIYDRKMLMEARNS	F8M	mut_00135	wt_00001	3	2|0|0	5|5|3	0|3|4	0|0|0	6.67936e-05	0.000304214	0.000180508	0	0.000242361
DMS-BM	EIF4E	EIF4E_eIF4E__P06730_1_217	EIF4EBP1	Q13541	mut	TRIIYDRKQLMEARNS	F8Q	mut_00138	wt_00001	2	0|0|0	2|0|2	0|0|0	0|0|0	0	8.70885e-05	0	0	4.35443e-05
DMS-BM	EIF4E	EIF4E_eIF4E__P06730_1_217	EIF4EBP1	Q13541	mut	TRIIYDRKSLMEARNS	F8S	mut_00140	wt_00001	3	5|0|1	0|1|0	0|0|1	0|1|0	0.000246519	2.57182e-05	1.71283e-05	2.56825e-05	2.14232e-05
DMS-BM	EIF4E	EIF4E_eIF4E__P06730_1_217	EIF4EBP1	Q13541	mut	TRIIYDRKTLMEARNS	F8T	mut_00141	wt_00001	3	5|1|1	6|6|0	0|0|0	0|1|1	0.000421498	0.00028928	0	4.61124e-05	0.00014464
DMS-BM	EIF4E	EIF4E_eIF4E__P06730_1_217	EIF4EBP1	Q13541	mut	TRIIYDRKVLMEARNS	F8V	mut_00142	wt_00001	1	0|0|0	0|0|1	0|0|1	0|0|0	0	2.10491e-05	1.71283e-05	0	1.90887e-05
DMS-BM	EIF4E	EIF4E_eIF4E__P06730_1_217	EIF4EBP1	Q13541	mut	TRIIYDRKWLMEARNS	F8W	mut_00143	wt_00001	3	9|0|2	9|17|9	0|2|0	0|0|1	0.000459642	0.000829107	7.46631e-05	2.04298e-05	0.000451885
DMS-BM	EIF4E	EIF4E_eIF4E__P06730_1_217	EIF4EBP1	Q13541	mut	TRIIYDRKFDMEARNS	L9D	mut_00146	wt_00001	1	0|0|1	0|0|0	0|0|0	0|0|0	7.95355e-05	0	0	0	0
DMS-BM	EIF4E	EIF4E_eIF4E__P06730_1_217	EIF4EBP1	Q13541	mut	TRIIYDRKFMMEARNS	L9M	mut_00153	wt_00001	2	0|0|0	1|0|1	0|0|0	0|0|0	0	4.35443e-05	0	0	2.17721e-05
DMS-BM	EIF4E	EIF4E_eIF4E__P06730_1_217	EIF4EBP1	Q13541	mut	TRIIYDRKFPMEARNS	L9P	mut_00155	wt_00001	3	1|1|2	0|0|0	0|0|0	0|0|0	0.000367446	0	0	0	0
DMS-BM	EIF4E	EIF4E_eIF4E__P06730_1_217	EIF4EBP1	Q13541	mut	TRIIYDRKFLAEARNS	M10A	mut_00163	wt_00001	1	0|0|0	0|0|0	0|0|1	0|0|0	0	0	1.71283e-05	0	8.56414e-06
DMS-BM	EIF4E	EIF4E_eIF4E__P06730_1_217	EIF4EBP1	Q13541	mut	TRIIYDRKFLFEARNS	M10F	mut_00166	wt_00001	2	0|0|1	0|2|3	0|0|2	0|0|0	7.95355e-05	0.000114584	3.42565e-05	0	7.44201e-05
DMS-BM	EIF4E	EIF4E_eIF4E__P06730_1_217	EIF4EBP1	Q13541	mut	TRIIYDRKFLHEARNS	M10H	mut_00168	wt_00001	3	0|0|0	1|1|0	0|0|1	0|0|0	0	4.82133e-05	1.71283e-05	0	3.26708e-05
DMS-BM	EIF4E	EIF4E_eIF4E__P06730_1_217	EIF4EBP1	Q13541	mut	TRIIYDRKFLIEARNS	M10I	mut_00169	wt_00001	3	0|1|0	2|1|2	0|0|0	0|0|0	0.000174978	0.000112807	0	0	5.64033e-05
DMS-BM	EIF4E	EIF4E_eIF4E__P06730_1_217	EIF4EBP1	Q13541	mut	TRIIYDRKFLLEARNS	M10L	mut_00171	wt_00001	3	1|1|1	1|2|3	0|3|0	0|0|1	0.00028791	0.000137079	0.000111995	2.04298e-05	0.000124537
DMS-BM	EIF4E	EIF4E_eIF4E__P06730_1_217	EIF4EBP1	Q13541	mut	TRIIYDRKFLNEARNS	M10N	mut_00172	wt_00001	3	0|0|1	1|2|7	0|1|8	0|0|0	7.95355e-05	0.000221275	0.000174358	0	0.000197816
DMS-BM	EIF4E	EIF4E_eIF4E__P06730_1_217	EIF4EBP1	Q13541	mut	TRIIYDRKFLSEARNS	M10S	mut_00176	wt_00001	1	0|0|0	0|1|0	0|0|0	0|0|0	0	2.57182e-05	0	0	1.28591e-05
DMS-BM	EIF4E	EIF4E_eIF4E__P06730_1_217	EIF4EBP1	Q13541	mut	TRIIYDRKFLTEARNS	M10T	mut_00177	wt_00001	3	2|0|1	1|1|1	0|0|1	0|0|0	0.000146329	6.92624e-05	1.71283e-05	0	4.31954e-05
DMS-BM	EIF4E	EIF4E_eIF4E__P06730_1_217	EIF4EBP1	Q13541	mut	TRIIYDRKFLVEARNS	M10V	mut_00178	wt_00001	3	1|0|1	8|5|3	0|2|2	0|0|1	0.000112932	0.000371699	0.00010892	2.04298e-05	0.00024031
DMS-BM	EIF4E	EIF4E_eIF4E__P06730_1_217	EIF4EBP1	Q13541	mut	TRIIYDRKFLWEARNS	M10W	mut_00179	wt_00001	1	0|0|0	0|1|0	0|0|0	0|0|0	0	2.57182e-05	0	0	1.28591e-05
DMS-BM	EIF4E	EIF4E_eIF4E__P06730_1_217	EIF4EBP1	Q13541	mut	TRIIYDRKFLMAARNS	E11A	mut_00181	wt_00001	1	0|0|0	0|0|20	0|0|3	0|0|0	0	0.000420982	5.13848e-05	0	0.000236183
DMS-BM	EIF4E	EIF4E_eIF4E__P06730_1_217	EIF4EBP1	Q13541	mut	TRIIYDRKFLMLARNS	E11L	mut_00188	wt_00001	1	0|0|0	0|0|1	0|0|0	0|0|0	0	2.10491e-05	0	0	1.05245e-05
DMS-BM	EIF4E	EIF4E_eIF4E__P06730_1_217	EIF4EBP1	Q13541	mut	TRIIYDRKFLMPARNS	E11P	mut_00191	wt_00001	1	1|0|0	0|0|0	0|0|0	0|0|0	3.33968e-05	0	0	0	0
DMS-BM	EIF4E	EIF4E_eIF4E__P06730_1_217	EIF4EBP1	Q13541	mut	TRIIYDRKFLMQARNS	E11Q	mut_00192	wt_00001	1	0|0|1	0|0|0	0|0|0	0|0|0	7.95355e-05	0	0	0	0
DMS-BM	EIF4E	EIF4E_eIF4E__P06730_1_217	EIF4EBP1	Q13541	mut	TRIIYDRKFLMSARNS	E11S	mut_00194	wt_00001	1	0|0|0	0|0|2	0|0|0	0|0|0	0	4.20982e-05	0	0	2.10491e-05
DMS-BM	EIF4E	EIF4E_eIF4E__P06730_1_217	EIF4EBP1	Q13541	mut	TRIIYDRKFLMYARNS	E11Y	mut_00198	wt_00001	1	0|0|0	0|1|0	0|0|0	0|0|0	0	2.57182e-05	0	0	1.28591e-05
DMS-BM	EIF4E	EIF4E_eIF4E__P06730_1_217	EIF4EBP1	Q13541	mut	TRIIYDRKFLMEDRNS	C12D	mut_00199	wt_00001	2	1|0|0	0|0|1	0|0|0	0|0|0	3.33968e-05	2.10491e-05	0	0	1.05245e-05
DMS-BM	EIF4E	EIF4E_eIF4E__P06730_1_217	EIF4EBP1	Q13541	mut	TRIIYDRKFLMEIRNS	C12I	mut_00204	wt_00001	1	0|0|0	0|0|0	0|0|0	0|1|0	0	0	0	2.56825e-05	0
DMS-BM	EIF4E	EIF4E_eIF4E__P06730_1_217	EIF4EBP1	Q13541	mut	TRIIYDRKFLMEMRNS	C12M	mut_00207	wt_00001	3	3|1|2	4|5|4	0|0|0	0|0|1	0.00043424	0.000302768	0	2.04298e-05	0.000151384
DMS-BM	EIF4E	EIF4E_eIF4E__P06730_1_217	EIF4EBP1	Q13541	mut	TRIIYDRKFLMEQRNS	C12Q	mut_00210	wt_00001	3	4|0|1	3|5|7	1|2|0	0|0|0	0.000213123	0.00034342	0.00959847	0	0.00497095
DMS-BM	EIF4E	EIF4E_eIF4E__P06730_1_217	EIF4EBP1	Q13541	mut	TRIIYDRKFLMERRNS	C12R	mut_00211	wt_00001	1	0|0|0	1|0|0	0|0|0	0|0|0	0	2.24952e-05	0	0	1.12476e-05
DMS-BM	EIF4E	EIF4E_eIF4E__P06730_1_217	EIF4EBP1	Q13541	mut	TRIIYDRKFLMESRNS	C12S	mut_00212	wt_00001	1	0|0|0	1|0|0	0|0|0	0|0|0	0	2.24952e-05	0	0	1.12476e-05
DMS-BM	EIF4E	EIF4E_eIF4E__P06730_1_217	EIF4EBP1	Q13541	mut	TRIIYDRKFLMETRNS	C12T	mut_00213	wt_00001	3	3|1|2	5|20|6	0|3|1	0|0|0	0.00043424	0.000753134	0.000129123	0	0.000441128
DMS-BM	EIF4E	EIF4E_eIF4E__P06730_1_217	EIF4EBP1	Q13541	mut	TRIIYDRKFLMEWRNS	C12W	mut_00215	wt_00001	1	0|0|1	0|0|0	0|0|0	0|0|0	7.95355e-05	0	0	0	0
DMS-BM	EIF4E	EIF4E_eIF4E__P06730_1_217	EIF4EBP1	Q13541	mut	TRIIYDRKFLMEAANS	R13A	mut_00217	wt_00001	3	3|2|1	3|2|2	0|2|0	0|1|1	0.000529682	0.00016102	7.46631e-05	4.61124e-05	0.000117842
DMS-BM	EIF4E	EIF4E_eIF4E__P06730_1_217	EIF4EBP1	Q13541	mut	TRIIYDRKFLMEADNS	R13D	mut_00218	wt_00001	3	0|0|0	3|3|3	0|0|0	0|0|0	0	0.000207787	0	0	0.000103894
DMS-BM	EIF4E	EIF4E_eIF4E__P06730_1_217	EIF4EBP1	Q13541	mut	TRIIYDRKFLMEAENS	R13E	mut_00219	wt_00001	2	1|0|0	0|1|0	0|0|0	0|0|0	3.33968e-05	2.57182e-05	0	0	1.28591e-05
DMS-BM	EIF4E	EIF4E_eIF4E__P06730_1_217	EIF4EBP1	Q13541	mut	TRIIYDRKFLMEAFNS	R13F	mut_00220	wt_00001	2	0|1|0	0|3|0	0|0|1	0|1|0	0.000174978	7.71545e-05	1.71283e-05	2.56825e-05	4.71414e-05
DMS-BM	EIF4E	EIF4E_eIF4E__P06730_1_217	EIF4EBP1	Q13541	mut	TRIIYDRKFLMEAGNS	R13G	mut_00221	wt_00001	3	9|0|0	9|13|6	0|2|1	3|3|1	0.000300571	0.000663087	9.17914e-05	0.000149272	0.000377439
DMS-BM	EIF4E	EIF4E_eIF4E__P06730_1_217	EIF4EBP1	Q13541	mut	TRIIYDRKFLMEAHNS	R13H	mut_00222	wt_00001	2	0|1|0	0|2|3	0|0|0	0|1|1	0.000174978	0.000114584	0	4.61124e-05	5.72918e-05
DMS-BM	EIF4E	EIF4E_eIF4E__P06730_1_217	EIF4EBP1	Q13541	mut	TRIIYDRKFLMEAINS	R13I	mut_00223	wt_00001	1	1|0|0	1|0|0	0|0|0	0|0|0	3.33968e-05	2.24952e-05	0	0	1.12476e-05
DMS-BM	EIF4E	EIF4E_eIF4E__P06730_1_217	EIF4EBP1	Q13541	mut	TRIIYDRKFLMEALNS	R13L	mut_00225	wt_00001	1	0|0|0	1|0|0	0|0|0	0|0|0	0	2.24952e-05	0	0	1.12476e-05
DMS-BM	EIF4E	EIF4E_eIF4E__P06730_1_217	EIF4EBP1	Q13541	mut	TRIIYDRKFLMEANNS	R13N	mut_00227	wt_00001	2	0|0|0	0|1|2	0|0|0	0|0|0	0	6.78164e-05	0	0	3.39082e-05
DMS-BM	EIF4E	EIF4E_eIF4E__P06730_1_217	EIF4EBP1	Q13541	mut	TRIIYDRKFLMEAPNS	R13P	mut_00228	wt_00001	3	0|0|0	2|3|1	0|0|0	0|0|0	0	0.000143194	0	0	7.1597e-05
DMS-BM	EIF4E	EIF4E_eIF4E__P06730_1_217	EIF4EBP1	Q13541	mut	TRIIYDRKFLMEAQNS	R13Q	mut_00229	wt_00001	2	1|0|0	0|0|1	0|0|0	0|0|0	3.33968e-05	2.10491e-05	0	0	1.05245e-05
DMS-BM	EIF4E	EIF4E_eIF4E__P06730_1_217	EIF4EBP1	Q13541	mut	TRIIYDRKFLMEASNS	R13S	mut_00230	wt_00001	3	1|0|2	3|0|1	0|1|0	0|0|0	0.000192468	8.85346e-05	3.73315e-05	0	6.29331e-05
DMS-BM	EIF4E	EIF4E_eIF4E__P06730_1_217	EIF4EBP1	Q13541	mut	TRIIYDRKFLMEATNS	R13T	mut_00231	wt_00001	2	0|0|0	0|2|2	0|0|0	0|0|0	0	9.35345e-05	0	0	4.67673e-05
DMS-BM	EIF4E	EIF4E_eIF4E__P06730_1_217	EIF4EBP1	Q13541	mut	TRIIYDRKFLMEAWNS	R13W	mut_00233	wt_00001	1	0|0|0	0|0|1	0|0|0	0|0|0	0	2.10491e-05	0	0	1.05245e-05
DMS-BM	EIF4E	EIF4E_eIF4E__P06730_1_217	EIF4EBP1	Q13541	mut	TRIIYDRKFLMEAYNS	R13Y	mut_00234	wt_00001	3	1|0|0	1|1|3	0|0|0	0|0|1	3.33968e-05	0.000111361	0	2.04298e-05	5.56803e-05
DMS-BM	EIF4E	EIF4E_eIF4E__P06730_1_217	EIF4EBP1	Q13541	mut	TRIIYDRKFLMEARAS	N14A	mut_00235	wt_00001	3	2|2|0	15|1|3	0|0|1	2|0|0	0.00041675	0.000426293	1.71283e-05	3.45298e-05	0.000221711
DMS-BM	EIF4E	EIF4E_eIF4E__P06730_1_217	EIF4EBP1	Q13541	mut	TRIIYDRKFLMEARDS	N14D	mut_00236	wt_00001	1	1|0|0	1|0|0	0|0|0	0|0|0	3.33968e-05	2.24952e-05	0	0	1.12476e-05
DMS-BM	EIF4E	EIF4E_eIF4E__P06730_1_217	EIF4EBP1	Q13541	mut	TRIIYDRKFLMEARES	N14E	mut_00237	wt_00001	3	9|13|7	15|32|59	0|3|209	0|0|54	0.00313204	0.00240231	0.0036918	0.00110321	0.00304705
DMS-BM	EIF4E	EIF4E_eIF4E__P06730_1_217	EIF4EBP1	Q13541	mut	TRIIYDRKFLMEARFS	N14F	mut_00238	wt_00001	2	3|2|0	0|1|0	0|1|0	0|0|0	0.000450147	2.57182e-05	3.73315e-05	0	3.15249e-05
DMS-BM	EIF4E	EIF4E_eIF4E__P06730_1_217	EIF4EBP1	Q13541	mut	TRIIYDRKFLMEARGS	N14G	mut_00239	wt_00001	3	2|0|1	4|13|11	0|2|1	2|1|0	0.000146329	0.000655857	9.17914e-05	6.02123e-05	0.000373824
DMS-BM	EIF4E	EIF4E_eIF4E__P06730_1_217	EIF4EBP1	Q13541	mut	TRIIYDRKFLMEARHS	N14H	mut_00240	wt_00001	3	4|0|0	3|2|0	0|1|1	0|1|0	0.000133587	0.000118922	5.44598e-05	2.56825e-05	8.66908e-05
DMS-BM	EIF4E	EIF4E_eIF4E__P06730_1_217	EIF4EBP1	Q13541	mut	TRIIYDRKFLMEARIS	N14I	mut_00241	wt_00001	2	1|1|0	0|1|0	0|0|0	0|0|0	0.000208375	2.57182e-05	0	0	1.28591e-05
DMS-BM	EIF4E	EIF4E_eIF4E__P06730_1_217	EIF4EBP1	Q13541	mut	TRIIYDRKFLMEARKS	N14K	mut_00242	wt_00001	2	0|0|0	2|1|0	0|0|0	0|0|0	0	7.07085e-05	0	0	3.53543e-05
DMS-BM	EIF4E	EIF4E_eIF4E__P06730_1_217	EIF4EBP1	Q13541	mut	TRIIYDRKFLMEARMS	N14M	mut_00244	wt_00001	3	4|0|0	10|14|11	0|1|3	0|0|0	0.000133587	0.000816546	8.87164e-05	0	0.000452631
DMS-BM	EIF4E	EIF4E_eIF4E__P06730_1_217	EIF4EBP1	Q13541	mut	TRIIYDRKFLMEARPS	N14P	mut_00245	wt_00001	3	1|0|2	1|2|2	0|0|0	0|0|0	0.000192468	0.00011603	0	0	5.80148e-05
DMS-BM	EIF4E	EIF4E_eIF4E__P06730_1_217	EIF4EBP1	Q13541	mut	TRIIYDRKFLMEARQS	N14Q	mut_00246	wt_00001	3	7|1|0	13|5|9	0|1|1	1|1|0	0.000408756	0.00061047	5.44598e-05	4.29474e-05	0.000332465
DMS-BM	EIF4E	EIF4E_eIF4E__P06730_1_217	EIF4EBP1	Q13541	mut	TRIIYDRKFLMEARSS	N14S	mut_00248	wt_00001	3	2|1|0	1|7|33	0|1|19	0|0|3	0.000241772	0.000897142	0.000362769	6.12895e-05	0.000629956
DMS-BM	EIF4E	EIF4E_eIF4E__P06730_1_217	EIF4EBP1	Q13541	mut	TRIIYDRKFLMEARTS	N14T	mut_00249	wt_00001	3	2|1|0	1|1|2	0|0|0	0|0|0	0.000241772	9.03115e-05	0	0	4.51558e-05
DMS-BM	EIF4E	EIF4E_eIF4E__P06730_1_217	EIF4EBP1	Q13541	mut	TRIIYDRKFLMEARVS	N14V	mut_00250	wt_00001	3	2|1|0	0|0|2	0|0|0	0|0|0	0.000241772	4.20982e-05	0	0	2.10491e-05
DMS-BM	EIF4E	EIF4E_eIF4E__P06730_1_217	EIF4EBP1	Q13541	mut	TRIIYDRKFLMEARWS	N14W	mut_00251	wt_00001	1	0|0|1	0|0|0	0|0|1	0|0|0	7.95355e-05	0	1.71283e-05	0	8.56414e-06
DMS-BM	EIF4E	EIF4E_eIF4E__P06730_1_217	EIF4EBP1	Q13541	mut	TRIIYDRKFLMEARYS	N14Y	mut_00252	wt_00001	1	0|0|0	0|0|1	0|0|0	0|0|0	0	2.10491e-05	0	0	1.05245e-05
DMS-BM	EIF4E	EIF4E_eIF4E__P06730_1_217	EIF4EBP1	Q13541	mut	TRIIYDRKFLMEARNA	S15A	mut_00253	wt_00001	3	0|0|1	2|1|1	0|0|0	1|0|0	7.95355e-05	9.17576e-05	0	1.72649e-05	4.58788e-05
DMS-BM	EIF4E	EIF4E_eIF4E__P06730_1_217	EIF4EBP1	Q13541	mut	TRIIYDRKFLMEARND	S15D	mut_00254	wt_00001	3	3|1|0	1|5|71	0|1|258	0|0|125	0.000275168	0.00164557	0.00445643	0.00255373	0.003051
DMS-BM	EIF4E	EIF4E_eIF4E__P06730_1_217	EIF4EBP1	Q13541	mut	TRIIYDRKFLMEARNE	S15E	mut_00255	wt_00001	3	7|0|3	5|6|6	0|1|1	0|0|0	0.000472384	0.000393079	5.44598e-05	0	0.00022377
DMS-BM	EIF4E	EIF4E_eIF4E__P06730_1_217	EIF4EBP1	Q13541	mut	TRIIYDRKFLMEARNF	S15F	mut_00256	wt_00001	2	0|0|0	1|0|1	0|0|0	0|0|0	0	4.35443e-05	0	0	2.17721e-05
DMS-BM	EIF4E	EIF4E_eIF4E__P06730_1_217	EIF4EBP1	Q13541	mut	TRIIYDRKFLMEARNG	S15G	mut_00257	wt_00001	3	7|5|0	7|12|13	0|5|4	2|3|0	0.00110867	0.000739722	0.000255171	0.000111577	0.000497447
DMS-BM	EIF4E	EIF4E_eIF4E__P06730_1_217	EIF4EBP1	Q13541	mut	TRIIYDRKFLMEARNH	S15H	mut_00258	wt_00001	3	0|0|1	1|1|4	0|1|0	0|0|1	7.95355e-05	0.00013241	3.73315e-05	2.04298e-05	8.48706e-05
DMS-BM	EIF4E	EIF4E_eIF4E__P06730_1_217	EIF4EBP1	Q13541	mut	TRIIYDRKFLMEARNI	S15I	mut_00259	wt_00001	3	1|0|1	3|8|6	0|1|4	1|1|0	0.000112932	0.000399525	0.000105845	4.29474e-05	0.000252685
DMS-BM	EIF4E	EIF4E_eIF4E__P06730_1_217	EIF4EBP1	Q13541	mut	TRIIYDRKFLMEARNL	S15L	mut_00261	wt_00001	1	0|0|0	1|0|0	0|0|0	0|0|0	0	2.24952e-05	0	0	1.12476e-05
DMS-BM	EIF4E	EIF4E_eIF4E__P06730_1_217	EIF4EBP1	Q13541	mut	TRIIYDRKFLMEARNM	S15M	mut_00262	wt_00001	3	0|0|0	1|4|2	0|0|0	0|0|0	0	0.000167466	0	0	8.3733e-05
DMS-BM	EIF4E	EIF4E_eIF4E__P06730_1_217	EIF4EBP1	Q13541	mut	TRIIYDRKFLMEARNN	S15N	mut_00263	wt_00001	3	2|2|2	8|1|7	0|1|2	0|0|0	0.000575821	0.000353023	7.15881e-05	0	0.000212306
DMS-BM	EIF4E	EIF4E_eIF4E__P06730_1_217	EIF4EBP1	Q13541	mut	TRIIYDRKFLMEARNP	S15P	mut_00264	wt_00001	3	5|0|2	6|9|16	0|2|4	0|0|2	0.000326055	0.00070322	0.000143176	4.08597e-05	0.000423198
DMS-BM	EIF4E	EIF4E_eIF4E__P06730_1_217	EIF4EBP1	Q13541	mut	TRIIYDRKFLMEARNR	S15R	mut_00266	wt_00001	3	1|1|0	0|1|2	0|0|0	0|0|0	0.000208375	6.78164e-05	0	0	3.39082e-05
DMS-BM	EIF4E	EIF4E_eIF4E__P06730_1_217	EIF4EBP1	Q13541	mut	TRIIYDRKFLMEARNT	S15T	mut_00267	wt_00001	3	2|0|0	2|3|1	0|0|0	0|2|0	6.67936e-05	0.000143194	0	5.1365e-05	7.1597e-05
DMS-BM	EIF4E	EIF4E_eIF4E__P06730_1_217	EIF4EBP1	Q13541	mut	TRIIYDRKFLMEARNV	S15V	mut_00268	wt_00001	3	1|0|1	1|1|4	0|0|0	0|0|0	0.000112932	0.00013241	0	0	6.62048e-05
DMS-BM	EIF4E	EIF4E_eIF4E__P06730_1_217	EIF4EBP1	Q13541	mut	TRIIYDRKFLMEARNW	S15W	mut_00269	wt_00001	3	2|0|0	0|2|1	0|0|0	1|0|0	6.67936e-05	7.24854e-05	0	1.72649e-05	3.62427e-05
DMS-BM	EIF4E	EIF4E_eIF4E__P06730_1_217	EIF4EBP1	Q13541	mut	TRIIYDRKFLMEARNY	S15Y	mut_00270	wt_00001	1	0|0|0	0|0|1	0|0|0	0|0|0	0	2.10491e-05	0	0	1.05245e-05
DMS-BM	EIF4E	EIF4E_eIF4E__P06730_1_217	EIF4EBP1	Q13541	wt	IIYDRKFLMEARNSPV		wt_00002		1	0|0|0	0|0|3	0|0|1	0|0|1	0	6.31473e-05	1.71283e-05	2.04298e-05	4.01378e-05
DMS-BM	EIF4E	EIF4E_eIF4E__P06730_1_217	EIF4EBP1	Q13541	mut	AIYDRKFLMEARNSPV	I0A	mut_00271	wt_00002	1	1|0|0	0|0|0	0|0|0	0|0|0	3.33968e-05	0	0	0	0
DMS-BM	EIF4E	EIF4E_eIF4E__P06730_1_217	EIF4EBP1	Q13541	mut	DIYDRKFLMEARNSPV	I0D	mut_00272	wt_00002	1	1|0|0	0|0|0	0|0|0	0|0|0	3.33968e-05	0	0	0	0
DMS-BM	EIF4E	EIF4E_eIF4E__P06730_1_217	EIF4EBP1	Q13541	mut	FIYDRKFLMEARNSPV	I0F	mut_00274	wt_00002	2	0|0|0	0|1|1	0|1|0	0|0|0	0	4.67673e-05	3.73315e-05	0	4.20494e-05
DMS-BM	EIF4E	EIF4E_eIF4E__P06730_1_217	EIF4EBP1	Q13541	mut	HIYDRKFLMEARNSPV	I0H	mut_00276	wt_00002	3	2|0|1	1|1|1	0|0|1	0|0|0	0.000146329	6.92624e-05	1.71283e-05	0	4.31954e-05
DMS-BM	EIF4E	EIF4E_eIF4E__P06730_1_217	EIF4EBP1	Q13541	mut	LIYDRKFLMEARNSPV	I0L	mut_00278	wt_00002	2	0|0|0	0|1|1	0|1|0	0|0|0	0	4.67673e-05	3.73315e-05	0	4.20494e-05
DMS-BM	EIF4E	EIF4E_eIF4E__P06730_1_217	EIF4EBP1	Q13541	mut	MIYDRKFLMEARNSPV	I0M	mut_00279	wt_00002	2	0|0|0	0|2|2	0|4|0	0|0|1	0	9.35345e-05	0.000149326	2.04298e-05	0.00012143
DMS-BM	EIF4E	EIF4E_eIF4E__P06730_1_217	EIF4EBP1	Q13541	mut	NIYDRKFLMEARNSPV	I0N	mut_00280	wt_00002	2	0|0|0	0|1|1	0|0|0	0|0|0	0	4.67673e-05	0	0	2.33836e-05
DMS-BM	EIF4E	EIF4E_eIF4E__P06730_1_217	EIF4EBP1	Q13541	mut	PIYDRKFLMEARNSPV	I0P	mut_00281	wt_00002	2	0|0|0	0|1|1	0|0|0	0|0|0	0	4.67673e-05	0	0	2.33836e-05
DMS-BM	EIF4E	EIF4E_eIF4E__P06730_1_217	EIF4EBP1	Q13541	mut	QIYDRKFLMEARNSPV	I0Q	mut_00282	wt_00002	1	0|0|0	0|1|0	0|0|0	0|0|0	0	2.57182e-05	0	0	1.28591e-05
DMS-BM	EIF4E	EIF4E_eIF4E__P06730_1_217	EIF4EBP1	Q13541	mut	RIYDRKFLMEARNSPV	I0R	mut_00283	wt_00002	1	0|0|0	1|0|0	0|0|0	0|0|0	0	2.24952e-05	0	0	1.12476e-05
DMS-BM	EIF4E	EIF4E_eIF4E__P06730_1_217	EIF4EBP1	Q13541	mut	TIYDRKFLMEARNSPV	I0T	mut_00285	wt_00002	3	2|0|1	0|1|3	0|0|0	0|0|0	0.000146329	8.88654e-05	0	0	4.44327e-05
DMS-BM	EIF4E	EIF4E_eIF4E__P06730_1_217	EIF4EBP1	Q13541	mut	WIYDRKFLMEARNSPV	I0W	mut_00287	wt_00002	2	0|1|0	0|0|1	0|0|0	0|0|0	0.000174978	2.10491e-05	0	0	1.05245e-05
DMS-BM	EIF4E	EIF4E_eIF4E__P06730_1_217	EIF4EBP1	Q13541	mut	YIYDRKFLMEARNSPV	I0Y	mut_00288	wt_00002	2	0|0|0	0|2|4	0|0|0	0|0|0	0	0.000135633	0	0	6.78164e-05
DMS-BM	EIF4E	EIF4E_eIF4E__P06730_1_217	EIF4EBP1	Q13541	mut	IAYDRKFLMEARNSPV	I1A	mut_00289	wt_00002	2	1|0|0	2|0|1	0|0|0	0|0|0	3.33968e-05	6.60394e-05	0	0	3.30197e-05
DMS-BM	EIF4E	EIF4E_eIF4E__P06730_1_217	EIF4EBP1	Q13541	mut	IEYDRKFLMEARNSPV	I1E	mut_00291	wt_00002	1	0|0|0	0|0|0	0|1|0	0|0|0	0	0	3.73315e-05	0	1.86658e-05
DMS-BM	EIF4E	EIF4E_eIF4E__P06730_1_217	EIF4EBP1	Q13541	mut	IGYDRKFLMEARNSPV	I1G	mut_00293	wt_00002	1	0|0|0	1|0|0	0|0|0	0|0|0	0	2.24952e-05	0	0	1.12476e-05
DMS-BM	EIF4E	EIF4E_eIF4E__P06730_1_217	EIF4EBP1	Q13541	mut	IHYDRKFLMEARNSPV	I1H	mut_00294	wt_00002	3	0|0|0	1|1|2	0|0|0	0|0|0	0	9.03115e-05	0	0	4.51558e-05
DMS-BM	EIF4E	EIF4E_eIF4E__P06730_1_217	EIF4EBP1	Q13541	mut	IKYDRKFLMEARNSPV	I1K	mut_00295	wt_00002	1	0|1|0	0|0|0	0|0|0	0|0|0	0.000174978	0	0	0	0
DMS-BM	EIF4E	EIF4E_eIF4E__P06730_1_217	EIF4EBP1	Q13541	mut	IMYDRKFLMEARNSPV	I1M	mut_00297	wt_00002	3	2|2|1	1|5|3	1|1|1	0|0|3	0.000496285	0.000214233	0.00957827	6.12895e-05	0.00489625
DMS-BM	EIF4E	EIF4E_eIF4E__P06730_1_217	EIF4EBP1	Q13541	mut	INYDRKFLMEARNSPV	I1N	mut_00298	wt_00002	1	0|0|0	0|2|0	0|0|0	0|0|0	0	5.14364e-05	0	0	2.57182e-05
DMS-BM	EIF4E	EIF4E_eIF4E__P06730_1_217	EIF4EBP1	Q13541	mut	IPYDRKFLMEARNSPV	I1P	mut_00299	wt_00002	3	0|0|0	1|3|62	0|2|35	0|0|6	0	0.00140469	0.000674153	0.000122579	0.00103942
DMS-BM	EIF4E	EIF4E_eIF4E__P06730_1_217	EIF4EBP1	Q13541	mut	IQYDRKFLMEARNSPV	I1Q	mut_00300	wt_00002	3	1|0|0	6|4|9	0|1|1	0|0|0	3.33968e-05	0.000427285	5.44598e-05	0	0.000240873
DMS-BM	EIF4E	EIF4E_eIF4E__P06730_1_217	EIF4EBP1	Q13541	mut	IRYDRKFLMEARNSPV	I1R	mut_00301	wt_00002	3	1|0|0	0|8|6	0|1|1	0|1|0	3.33968e-05	0.00033204	5.44598e-05	2.56825e-05	0.00019325
DMS-BM	EIF4E	EIF4E_eIF4E__P06730_1_217	EIF4EBP1	Q13541	mut	ISYDRKFLMEARNSPV	I1S	mut_00302	wt_00002	3	0|1|0	5|6|5	0|0|1	0|1|1	0.000174978	0.00037203	1.71283e-05	4.61124e-05	0.000194579
DMS-BM	EIF4E	EIF4E_eIF4E__P06730_1_217	EIF4EBP1	Q13541	mut	ITYDRKFLMEARNSPV	I1T	mut_00303	wt_00002	3	1|0|2	13|6|10	0|1|0	0|2|3	0.000192468	0.000657237	3.73315e-05	0.000112655	0.000347284
DMS-BM	EIF4E	EIF4E_eIF4E__P06730_1_217	EIF4EBP1	Q13541	mut	IVYDRKFLMEARNSPV	I1V	mut_00304	wt_00002	3	4|1|0	8|15|4	0|4|0	0|1|1	0.000308565	0.00064993	0.000149326	4.61124e-05	0.000399628
DMS-BM	EIF4E	EIF4E_eIF4E__P06730_1_217	EIF4EBP1	Q13541	mut	IYYDRKFLMEARNSPV	I1Y	mut_00306	wt_00002	3	0|0|0	1|1|1	0|0|1	0|0|0	0	6.92624e-05	1.71283e-05	0	4.31954e-05
DMS-BM	EIF4E	EIF4E_eIF4E__P06730_1_217	EIF4EBP1	Q13541	mut	IIADRKFLMEARNSPV	Y2A	mut_00307	wt_00002	2	0|0|0	1|0|1	0|0|0	1|0|0	0	4.35443e-05	0	1.72649e-05	2.17721e-05
DMS-BM	EIF4E	EIF4E_eIF4E__P06730_1_217	EIF4EBP1	Q13541	mut	IIDDRKFLMEARNSPV	Y2D	mut_00308	wt_00002	1	0|0|0	1|0|0	0|0|0	0|0|0	0	2.24952e-05	0	0	1.12476e-05
DMS-BM	EIF4E	EIF4E_eIF4E__P06730_1_217	EIF4EBP1	Q13541	mut	IIEDRKFLMEARNSPV	Y2E	mut_00309	wt_00002	2	10|0|2	1|0|0	0|0|0	1|0|0	0.000493039	2.24952e-05	0	1.72649e-05	1.12476e-05
DMS-BM	EIF4E	EIF4E_eIF4E__P06730_1_217	EIF4EBP1	Q13541	mut	IIGDRKFLMEARNSPV	Y2G	mut_00311	wt_00002	1	1|0|0	0|0|0	0|0|0	0|0|0	3.33968e-05	0	0	0	0
DMS-BM	EIF4E	EIF4E_eIF4E__P06730_1_217	EIF4EBP1	Q13541	mut	IIHDRKFLMEARNSPV	Y2H	mut_00312	wt_00002	1	0|0|1	0|0|0	0|0|0	0|0|0	7.95355e-05	0	0	0	0
DMS-BM	EIF4E	EIF4E_eIF4E__P06730_1_217	EIF4EBP1	Q13541	mut	IIMDRKFLMEARNSPV	Y2M	mut_00316	wt_00002	1	0|0|0	0|0|1	0|0|0	0|0|0	0	2.10491e-05	0	0	1.05245e-05
DMS-BM	EIF4E	EIF4E_eIF4E__P06730_1_217	EIF4EBP1	Q13541	mut	IIWDRKFLMEARNSPV	Y2W	mut_00324	wt_00002	1	1|0|0	0|0|0	0|0|0	0|0|0	3.33968e-05	0	0	0	0
DMS-BM	EIF4E	EIF4E_eIF4E__P06730_1_217	EIF4EBP1	Q13541	mut	IIYGRKFLMEARNSPV	D3G	mut_00328	wt_00002	1	3|0|0	0|0|0	0|0|0	0|0|0	0.00010019	0	0	0	0
DMS-BM	EIF4E	EIF4E_eIF4E__P06730_1_217	EIF4EBP1	Q13541	mut	IIYSRKFLMEARNSPV	D3S	mut_00338	wt_00002	1	0|1|0	0|0|0	0|0|0	0|0|0	0.000174978	0	0	0	0
DMS-BM	EIF4E	EIF4E_eIF4E__P06730_1_217	EIF4EBP1	Q13541	mut	IIYTRKFLMEARNSPV	D3T	mut_00339	wt_00002	1	0|0|1	0|0|0	0|0|0	0|0|0	7.95355e-05	0	0	0	0
DMS-BM	EIF4E	EIF4E_eIF4E__P06730_1_217	EIF4EBP1	Q13541	mut	IIYDHKFLMEARNSPV	R4H	mut_00348	wt_00002	1	1|0|0	1|0|0	0|0|0	0|0|0	3.33968e-05	2.24952e-05	0	0	1.12476e-05
DMS-BM	EIF4E	EIF4E_eIF4E__P06730_1_217	EIF4EBP1	Q13541	mut	IIYDQKFLMEARNSPV	R4Q	mut_00355	wt_00002	1	0|0|0	0|1|0	0|0|0	0|0|0	0	2.57182e-05	0	0	1.28591e-05
DMS-BM	EIF4E	EIF4E_eIF4E__P06730_1_217	EIF4EBP1	Q13541	mut	IIYDSKFLMEARNSPV	R4S	mut_00356	wt_00002	1	0|0|1	0|0|0	0|0|0	0|0|0	7.95355e-05	0	0	0	0
DMS-BM	EIF4E	EIF4E_eIF4E__P06730_1_217	EIF4EBP1	Q13541	mut	IIYDRAFLMEARNSPV	K5A	mut_00361	wt_00002	3	117|42|49	147|227|266	4|131|882	16|30|77	0.0151537	0.0147439	0.0580928	0.00261981	0.0364183
DMS-BM	EIF4E	EIF4E_eIF4E__P06730_1_217	EIF4EBP1	Q13541	mut	IIYDRDFLMEARNSPV	K5D	mut_00362	wt_00002	3	22|3|10	89|46|83	0|2|3	3|7|6	0.00205502	0.00493218	0.000126048	0.000354151	0.00252911
DMS-BM	EIF4E	EIF4E_eIF4E__P06730_1_217	EIF4EBP1	Q13541	mut	IIYDREFLMEARNSPV	K5E	mut_00363	wt_00002	3	16|3|7	77|31|92	0|3|0	26|50|4	0.00161603	0.00446591	0.000111995	0.00181473	0.00228895
DMS-BM	EIF4E	EIF4E_eIF4E__P06730_1_217	EIF4EBP1	Q13541	mut	IIYDRFFLMEARNSPV	K5F	mut_00364	wt_00002	3	15|2|3	7|13|11	0|3|2	0|0|1	0.00108951	0.000723342	0.000146251	2.04298e-05	0.000434797
DMS-BM	EIF4E	EIF4E_eIF4E__P06730_1_217	EIF4EBP1	Q13541	mut	IIYDRGFLMEARNSPV	K5G	mut_00365	wt_00002	3	1|0|0	0|1|5	0|0|0	0|0|0	3.33968e-05	0.000130964	0	0	6.54818e-05
DMS-BM	EIF4E	EIF4E_eIF4E__P06730_1_217	EIF4EBP1	Q13541	mut	IIYDRHFLMEARNSPV	K5H	mut_00366	wt_00002	3	83|26|30	229|164|147	3|52|160	39|2|25	0.00970743	0.0124634	0.0332532	0.00123544	0.0228583
DMS-BM	EIF4E	EIF4E_eIF4E__P06730_1_217	EIF4EBP1	Q13541	mut	IIYDRIFLMEARNSPV	K5I	mut_00367	wt_00002	3	0|0|0	2|1|1	0|0|0	0|0|0	0	9.17576e-05	0	0	4.58788e-05
DMS-BM	EIF4E	EIF4E_eIF4E__P06730_1_217	EIF4EBP1	Q13541	mut	IIYDRLFLMEARNSPV	K5L	mut_00368	wt_00002	3	1|0|0	0|1|1	0|0|0	0|0|0	3.33968e-05	4.67673e-05	0	0	2.33836e-05
DMS-BM	EIF4E	EIF4E_eIF4E__P06730_1_217	EIF4EBP1	Q13541	mut	IIYDRMFLMEARNSPV	K5M	mut_00369	wt_00002	2	0|0|0	1|0|2	0|0|0	0|0|0	0	6.45933e-05	0	0	3.22967e-05
DMS-BM	EIF4E	EIF4E_eIF4E__P06730_1_217	EIF4EBP1	Q13541	mut	IIYDRNFLMEARNSPV	K5N	mut_00370	wt_00002	3	9|2|2	13|10|26	0|0|0	2|0|1	0.000809598	0.0010969	0	5.49596e-05	0.000548448
DMS-BM	EIF4E	EIF4E_eIF4E__P06730_1_217	EIF4EBP1	Q13541	mut	IIYDRPFLMEARNSPV	K5P	mut_00371	wt_00002	3	1|0|1	6|8|7	0|1|1	0|1|0	0.000112932	0.00048806	5.44598e-05	2.56825e-05	0.00027126
DMS-BM	EIF4E	EIF4E_eIF4E__P06730_1_217	EIF4EBP1	Q13541	mut	IIYDRQFLMEARNSPV	K5Q	mut_00372	wt_00002	3	82|18|23	260|385|324	1|74|172	10|21|54	0.00771746	0.0225701	0.0152324	0.00181519	0.0189013
DMS-BM	EIF4E	EIF4E_eIF4E__P06730_1_217	EIF4EBP1	Q13541	mut	IIYDRRFLMEARNSPV	K5R	mut_00373	wt_00002	3	1|0|0	0|1|1	0|0|0	0|0|0	3.33968e-05	4.67673e-05	0	0	2.33836e-05
DMS-BM	EIF4E	EIF4E_eIF4E__P06730_1_217	EIF4EBP1	Q13541	mut	IIYDRSFLMEARNSPV	K5S	mut_00374	wt_00002	3	1|1|0	0|1|2	0|0|0	1|0|1	0.000208375	6.78164e-05	0	3.76947e-05	3.39082e-05
DMS-BM	EIF4E	EIF4E_eIF4E__P06730_1_217	EIF4EBP1	Q13541	mut	IIYDRTFLMEARNSPV	K5T	mut_00375	wt_00002	3	3|1|3	11|5|4	0|0|1	0|0|1	0.000513775	0.000460234	1.71283e-05	2.04298e-05	0.000238681
DMS-BM	EIF4E	EIF4E_eIF4E__P06730_1_217	EIF4EBP1	Q13541	mut	IIYDRVFLMEARNSPV	K5V	mut_00376	wt_00002	1	0|0|0	0|2|0	0|0|0	0|0|0	0	5.14364e-05	0	0	2.57182e-05
DMS-BM	EIF4E	EIF4E_eIF4E__P06730_1_217	EIF4EBP1	Q13541	mut	IIYDRWFLMEARNSPV	K5W	mut_00377	wt_00002	3	2|0|1	1|1|1	0|0|0	0|0|0	0.000146329	6.92624e-05	0	0	3.46312e-05
DMS-BM	EIF4E	EIF4E_eIF4E__P06730_1_217	EIF4EBP1	Q13541	mut	IIYDRYFLMEARNSPV	K5Y	mut_00378	wt_00002	3	6|0|3	1|11|108	0|0|92	0|0|55	0.000438987	0.0025787	0.0015758	0.00112364	0.00207725
DMS-BM	EIF4E	EIF4E_eIF4E__P06730_1_217	EIF4EBP1	Q13541	mut	IIYDRKALMEARNSPV	F6A	mut_00379	wt_00002	1	0|0|0	0|0|1	0|0|0	0|0|0	0	2.10491e-05	0	0	1.05245e-05
DMS-BM	EIF4E	EIF4E_eIF4E__P06730_1_217	EIF4EBP1	Q13541	mut	IIYDRKDLMEARNSPV	F6D	mut_00380	wt_00002	2	2|0|1	0|0|1	0|0|0	0|0|0	0.000146329	2.10491e-05	0	0	1.05245e-05
DMS-BM	EIF4E	EIF4E_eIF4E__P06730_1_217	EIF4EBP1	Q13541	mut	IIYDRKELMEARNSPV	F6E	mut_00381	wt_00002	3	1|0|0	0|2|3	0|0|0	0|0|0	3.33968e-05	0.000114584	0	0	5.72918e-05
DMS-BM	EIF4E	EIF4E_eIF4E__P06730_1_217	EIF4EBP1	Q13541	mut	IIYDRKHLMEARNSPV	F6H	mut_00383	wt_00002	2	1|1|0	0|2|0	0|0|0	0|0|0	0.000208375	5.14364e-05	0	0	2.57182e-05
DMS-BM	EIF4E	EIF4E_eIF4E__P06730_1_217	EIF4EBP1	Q13541	mut	IIYDRKKLMEARNSPV	F6K	mut_00385	wt_00002	1	0|0|0	0|0|1	0|0|0	0|0|0	0	2.10491e-05	0	0	1.05245e-05
DMS-BM	EIF4E	EIF4E_eIF4E__P06730_1_217	EIF4EBP1	Q13541	mut	IIYDRKLLMEARNSPV	F6L	mut_00386	wt_00002	1	0|2|0	0|0|0	0|0|0	0|0|0	0.000349956	0	0	0	0
DMS-BM	EIF4E	EIF4E_eIF4E__P06730_1_217	EIF4EBP1	Q13541	mut	IIYDRKPLMEARNSPV	F6P	mut_00389	wt_00002	1	1|0|0	0|0|0	0|0|0	0|0|0	3.33968e-05	0	0	0	0
DMS-BM	EIF4E	EIF4E_eIF4E__P06730_1_217	EIF4EBP1	Q13541	mut	IIYDRKQLMEARNSPV	F6Q	mut_00390	wt_00002	2	0|0|0	1|0|1	0|0|0	0|0|0	0	4.35443e-05	0	0	2.17721e-05
DMS-BM	EIF4E	EIF4E_eIF4E__P06730_1_217	EIF4EBP1	Q13541	mut	IIYDRKRLMEARNSPV	F6R	mut_00391	wt_00002	1	0|0|1	0|0|0	0|0|0	0|0|0	7.95355e-05	0	0	0	0
DMS-BM	EIF4E	EIF4E_eIF4E__P06730_1_217	EIF4EBP1	Q13541	mut	IIYDRKWLMEARNSPV	F6W	mut_00395	wt_00002	2	1|0|0	1|1|0	0|0|0	0|0|0	3.33968e-05	4.82133e-05	0	0	2.41067e-05
DMS-BM	EIF4E	EIF4E_eIF4E__P06730_1_217	EIF4EBP1	Q13541	mut	IIYDRKFGMEARNSPV	L7G	mut_00401	wt_00002	1	0|0|1	0|0|0	0|0|0	0|0|0	7.95355e-05	0	0	0	0
DMS-BM	EIF4E	EIF4E_eIF4E__P06730_1_217	EIF4EBP1	Q13541	mut	IIYDRKFMMEARNSPV	L7M	mut_00405	wt_00002	3	2|2|0	0|0|2	0|0|0	0|0|0	0.00041675	4.20982e-05	0	0	2.10491e-05
DMS-BM	EIF4E	EIF4E_eIF4E__P06730_1_217	EIF4EBP1	Q13541	mut	IIYDRKFNMEARNSPV	L7N	mut_00406	wt_00002	1	0|0|0	0|0|1	0|0|0	0|0|0	0	2.10491e-05	0	0	1.05245e-05
DMS-BM	EIF4E	EIF4E_eIF4E__P06730_1_217	EIF4EBP1	Q13541	mut	IIYDRKFSMEARNSPV	L7S	mut_00410	wt_00002	2	2|1|0	0|0|0	0|0|0	0|0|0	0.000241772	0	0	0	0
DMS-BM	EIF4E	EIF4E_eIF4E__P06730_1_217	EIF4EBP1	Q13541	mut	IIYDRKFLFEARNSPV	M8F	mut_00418	wt_00002	1	1|0|0	0|0|0	0|0|0	0|0|0	3.33968e-05	0	0	0	0
DMS-BM	EIF4E	EIF4E_eIF4E__P06730_1_217	EIF4EBP1	Q13541	mut	IIYDRKFLGEARNSPV	M8G	mut_00419	wt_00002	1	0|1|0	0|0|0	0|0|0	0|0|0	0.000174978	0	0	0	0
DMS-BM	EIF4E	EIF4E_eIF4E__P06730_1_217	EIF4EBP1	Q13541	mut	IIYDRKFLHEARNSPV	M8H	mut_00420	wt_00002	2	1|0|0	0|0|1	0|0|0	0|0|0	3.33968e-05	2.10491e-05	0	0	1.05245e-05
DMS-BM	EIF4E	EIF4E_eIF4E__P06730_1_217	EIF4EBP1	Q13541	mut	IIYDRKFLLEARNSPV	M8L	mut_00423	wt_00002	1	0|0|1	0|0|0	0|0|0	0|0|0	7.95355e-05	0	0	0	0
DMS-BM	EIF4E	EIF4E_eIF4E__P06730_1_217	EIF4EBP1	Q13541	mut	IIYDRKFLNEARNSPV	M8N	mut_00424	wt_00002	1	1|0|0	0|0|0	0|0|0	0|0|0	3.33968e-05	0	0	0	0
DMS-BM	EIF4E	EIF4E_eIF4E__P06730_1_217	EIF4EBP1	Q13541	mut	IIYDRKFLVEARNSPV	M8V	mut_00430	wt_00002	1	0|0|0	0|2|0	0|0|0	0|0|0	0	5.14364e-05	0	0	2.57182e-05
DMS-BM	EIF4E	EIF4E_eIF4E__P06730_1_217	EIF4EBP1	Q13541	mut	IIYDRKFLMAARNSPV	E9A	mut_00433	wt_00002	1	0|1|0	0|0|0	0|0|0	0|0|0	0.000174978	0	0	0	0
DMS-BM	EIF4E	EIF4E_eIF4E__P06730_1_217	EIF4EBP1	Q13541	mut	IIYDRKFLMDARNSPV	E9D	mut_00434	wt_00002	3	2|0|1	1|0|1	0|1|0	0|1|0	0.000146329	4.35443e-05	3.73315e-05	2.56825e-05	4.04379e-05
DMS-BM	EIF4E	EIF4E_eIF4E__P06730_1_217	EIF4EBP1	Q13541	mut	IIYDRKFLMIARNSPV	E9I	mut_00438	wt_00002	1	1|0|0	0|0|0	0|0|0	0|0|0	3.33968e-05	0	0	0	0
DMS-BM	EIF4E	EIF4E_eIF4E__P06730_1_217	EIF4EBP1	Q13541	mut	IIYDRKFLMLARNSPV	E9L	mut_00440	wt_00002	1	0|0|0	0|0|1	0|0|0	0|0|0	0	2.10491e-05	0	0	1.05245e-05
DMS-BM	EIF4E	EIF4E_eIF4E__P06730_1_217	EIF4EBP1	Q13541	mut	IIYDRKFLMNARNSPV	E9N	mut_00442	wt_00002	1	1|0|0	0|0|0	0|0|0	0|0|0	3.33968e-05	0	0	0	0
DMS-BM	EIF4E	EIF4E_eIF4E__P06730_1_217	EIF4EBP1	Q13541	mut	IIYDRKFLMPARNSPV	E9P	mut_00443	wt_00002	1	0|0|0	0|0|1	0|0|0	0|0|0	0	2.10491e-05	0	0	1.05245e-05
DMS-BM	EIF4E	EIF4E_eIF4E__P06730_1_217	EIF4EBP1	Q13541	mut	IIYDRKFLMWARNSPV	E9W	mut_00449	wt_00002	1	2|0|0	0|0|0	0|0|0	0|0|0	6.67936e-05	0	0	0	0
DMS-BM	EIF4E	EIF4E_eIF4E__P06730_1_217	EIF4EBP1	Q13541	mut	IIYDRKFLMEFRNSPV	C10F	mut_00453	wt_00002	2	0|1|0	2|0|0	0|0|0	0|0|0	0.000174978	4.49903e-05	0	0	2.24952e-05
DMS-BM	EIF4E	EIF4E_eIF4E__P06730_1_217	EIF4EBP1	Q13541	mut	IIYDRKFLMEHRNSPV	C10H	mut_00455	wt_00002	1	1|0|0	0|0|0	0|0|0	0|0|0	3.33968e-05	0	0	0	0
DMS-BM	EIF4E	EIF4E_eIF4E__P06730_1_217	EIF4EBP1	Q13541	mut	IIYDRKFLMEIRNSPV	C10I	mut_00456	wt_00002	1	0|1|0	0|1|0	0|0|0	0|0|0	0.000174978	2.57182e-05	0	0	1.28591e-05
DMS-BM	EIF4E	EIF4E_eIF4E__P06730_1_217	EIF4EBP1	Q13541	mut	IIYDRKFLMEKRNSPV	C10K	mut_00457	wt_00002	1	0|0|0	0|1|0	0|0|0	0|0|0	0	2.57182e-05	0	0	1.28591e-05
DMS-BM	EIF4E	EIF4E_eIF4E__P06730_1_217	EIF4EBP1	Q13541	mut	IIYDRKFLMELRNSPV	C10L	mut_00458	wt_00002	1	1|0|0	0|0|0	0|0|0	0|0|0	3.33968e-05	0	0	0	0
DMS-BM	EIF4E	EIF4E_eIF4E__P06730_1_217	EIF4EBP1	Q13541	mut	IIYDRKFLMEMRNSPV	C10M	mut_00459	wt_00002	3	4|0|0	7|9|12	0|1|2	2|3|1	0.000133587	0.000641519	7.15881e-05	0.000132007	0.000356553
DMS-BM	EIF4E	EIF4E_eIF4E__P06730_1_217	EIF4EBP1	Q13541	mut	IIYDRKFLMENRNSPV	C10N	mut_00460	wt_00002	2	0|0|0	3|4|0	0|0|0	0|0|0	0	0.000170358	0	0	8.51791e-05
DMS-BM	EIF4E	EIF4E_eIF4E__P06730_1_217	EIF4EBP1	Q13541	mut	IIYDRKFLMEPRNSPV	C10P	mut_00461	wt_00002	1	0|0|0	0|0|1	0|0|0	0|0|0	0	2.10491e-05	0	0	1.05245e-05
DMS-BM	EIF4E	EIF4E_eIF4E__P06730_1_217	EIF4EBP1	Q13541	mut	IIYDRKFLMESRNSPV	C10S	mut_00464	wt_00002	2	0|1|1	0|2|263	0|0|247	0|0|1524	0.000254514	0.00558735	0.00423068	0.0311351	0.00490901
DMS-BM	EIF4E	EIF4E_eIF4E__P06730_1_217	EIF4EBP1	Q13541	mut	IIYDRKFLMEVRNSPV	C10V	mut_00466	wt_00002	3	0|0|3	1|5|4	0|2|0	1|0|1	0.000238607	0.000235282	7.46631e-05	3.76947e-05	0.000154973
DMS-BM	EIF4E	EIF4E_eIF4E__P06730_1_217	EIF4EBP1	Q13541	mut	IIYDRKFLMEWRNSPV	C10W	mut_00467	wt_00002	1	0|0|0	0|0|0	0|0|0	0|0|1	0	0	0	2.04298e-05	0
DMS-BM	EIF4E	EIF4E_eIF4E__P06730_1_217	EIF4EBP1	Q13541	mut	IIYDRKFLMEAFNSPV	R11F	mut_00472	wt_00002	1	0|0|0	0|0|6	0|0|1	0|0|0	0	0.000126295	1.71283e-05	0	7.17114e-05
DMS-BM	EIF4E	EIF4E_eIF4E__P06730_1_217	EIF4EBP1	Q13541	mut	IIYDRKFLMEAHNSPV	R11H	mut_00474	wt_00002	3	2|0|0	0|1|2	0|0|0	0|0|0	6.67936e-05	6.78164e-05	0	0	3.39082e-05
DMS-BM	EIF4E	EIF4E_eIF4E__P06730_1_217	EIF4EBP1	Q13541	mut	IIYDRKFLMEAMNSPV	R11M	mut_00478	wt_00002	1	0|0|0	0|0|1	0|0|0	0|0|0	0	2.10491e-05	0	0	1.05245e-05
DMS-BM	EIF4E	EIF4E_eIF4E__P06730_1_217	EIF4EBP1	Q13541	mut	IIYDRKFLMEANNSPV	R11N	mut_00479	wt_00002	3	0|0|1	1|2|0	0|2|1	0|0|0	7.95355e-05	7.39315e-05	9.17914e-05	0	8.28614e-05
DMS-BM	EIF4E	EIF4E_eIF4E__P06730_1_217	EIF4EBP1	Q13541	mut	IIYDRKFLMEAQNSPV	R11Q	mut_00481	wt_00002	1	1|0|0	0|0|0	0|0|0	0|0|0	3.33968e-05	0	0	0	0
DMS-BM	EIF4E	EIF4E_eIF4E__P06730_1_217	EIF4EBP1	Q13541	mut	IIYDRKFLMEASNSPV	R11S	mut_00482	wt_00002	2	0|0|0	0|4|1	0|0|0	0|2|0	0	0.000123922	0	5.1365e-05	6.19609e-05
DMS-BM	EIF4E	EIF4E_eIF4E__P06730_1_217	EIF4EBP1	Q13541	mut	IIYDRKFLMEAWNSPV	R11W	mut_00485	wt_00002	1	1|0|0	0|0|0	0|0|0	1|0|0	3.33968e-05	0	0	1.72649e-05	0
DMS-BM	EIF4E	EIF4E_eIF4E__P06730_1_217	EIF4EBP1	Q13541	mut	IIYDRKFLMEARDSPV	N12D	mut_00488	wt_00002	3	0|0|0	1|3|2	0|0|0	0|1|0	0	0.000141748	0	2.56825e-05	7.08739e-05
DMS-BM	EIF4E	EIF4E_eIF4E__P06730_1_217	EIF4EBP1	Q13541	mut	IIYDRKFLMEARFSPV	N12F	mut_00490	wt_00002	2	0|0|0	0|1|1	0|0|0	0|0|0	0	4.67673e-05	0	0	2.33836e-05
DMS-BM	EIF4E	EIF4E_eIF4E__P06730_1_217	EIF4EBP1	Q13541	mut	IIYDRKFLMEARGSPV	N12G	mut_00491	wt_00002	1	0|0|0	0|6|0	0|0|0	0|0|0	0	0.000154309	0	0	7.71545e-05
DMS-BM	EIF4E	EIF4E_eIF4E__P06730_1_217	EIF4EBP1	Q13541	mut	IIYDRKFLMEARHSPV	N12H	mut_00492	wt_00002	3	0|0|1	1|3|2	0|0|0	0|0|0	7.95355e-05	0.000141748	0	0	7.08739e-05
DMS-BM	EIF4E	EIF4E_eIF4E__P06730_1_217	EIF4EBP1	Q13541	mut	IIYDRKFLMEARKSPV	N12K	mut_00494	wt_00002	2	1|0|0	0|0|1	0|0|0	0|0|0	3.33968e-05	2.10491e-05	0	0	1.05245e-05
DMS-BM	EIF4E	EIF4E_eIF4E__P06730_1_217	EIF4EBP1	Q13541	mut	IIYDRKFLMEARLSPV	N12L	mut_00495	wt_00002	2	1|0|0	0|0|0	0|0|1	11|0|0	3.33968e-05	0	1.71283e-05	0.000189914	8.56414e-06
DMS-BM	EIF4E	EIF4E_eIF4E__P06730_1_217	EIF4EBP1	Q13541	mut	IIYDRKFLMEARMSPV	N12M	mut_00496	wt_00002	1	0|0|0	1|0|0	0|0|0	0|0|0	0	2.24952e-05	0	0	1.12476e-05
DMS-BM	EIF4E	EIF4E_eIF4E__P06730_1_217	EIF4EBP1	Q13541	mut	IIYDRKFLMEARPSPV	N12P	mut_00497	wt_00002	1	0|0|0	0|0|0	0|0|2	0|0|0	0	0	3.42565e-05	0	1.71283e-05
DMS-BM	EIF4E	EIF4E_eIF4E__P06730_1_217	EIF4EBP1	Q13541	mut	IIYDRKFLMEARQSPV	N12Q	mut_00498	wt_00002	3	0|0|1	1|1|0	0|0|0	0|0|0	7.95355e-05	4.82133e-05	0	0	2.41067e-05
DMS-BM	EIF4E	EIF4E_eIF4E__P06730_1_217	EIF4EBP1	Q13541	mut	IIYDRKFLMEARRSPV	N12R	mut_00499	wt_00002	1	0|0|0	0|0|1	0|0|0	0|0|0	0	2.10491e-05	0	0	1.05245e-05
DMS-BM	EIF4E	EIF4E_eIF4E__P06730_1_217	EIF4EBP1	Q13541	mut	IIYDRKFLMEARSSPV	N12S	mut_00500	wt_00002	2	0|0|0	0|1|93	0|0|673	0|0|56	0	0.00198328	0.0115273	0.00114407	0.00675531
DMS-BM	EIF4E	EIF4E_eIF4E__P06730_1_217	EIF4EBP1	Q13541	mut	IIYDRKFLMEARTSPV	N12T	mut_00501	wt_00002	3	0|0|0	1|2|1	0|0|1	0|0|0	0	9.49806e-05	1.71283e-05	0	5.60544e-05
DMS-BM	EIF4E	EIF4E_eIF4E__P06730_1_217	EIF4EBP1	Q13541	mut	IIYDRKFLMEARWSPV	N12W	mut_00503	wt_00002	2	0|0|0	0|1|1	0|0|0	0|0|0	0	4.67673e-05	0	0	2.33836e-05
DMS-BM	EIF4E	EIF4E_eIF4E__P06730_1_217	EIF4EBP1	Q13541	mut	IIYDRKFLMEARYSPV	N12Y	mut_00504	wt_00002	3	1|0|0	2|1|2	0|0|0	0|0|0	3.33968e-05	0.000112807	0	0	5.64033e-05
DMS-BM	EIF4E	EIF4E_eIF4E__P06730_1_217	EIF4EBP1	Q13541	mut	IIYDRKFLMEARNAPV	S13A	mut_00505	wt_00002	2	0|0|1	1|0|0	0|0|1	0|0|0	7.95355e-05	2.24952e-05	1.71283e-05	0	1.98117e-05
DMS-BM	EIF4E	EIF4E_eIF4E__P06730_1_217	EIF4EBP1	Q13541	mut	IIYDRKFLMEARNEPV	S13E	mut_00507	wt_00002	1	0|0|0	0|0|2	0|0|0	0|0|0	0	4.20982e-05	0	0	2.10491e-05
DMS-BM	EIF4E	EIF4E_eIF4E__P06730_1_217	EIF4EBP1	Q13541	mut	IIYDRKFLMEARNFPV	S13F	mut_00508	wt_00002	3	1|0|0	3|6|5	0|2|1	0|0|0	3.33968e-05	0.00032704	9.17914e-05	0	0.000209416
DMS-BM	EIF4E	EIF4E_eIF4E__P06730_1_217	EIF4EBP1	Q13541	mut	IIYDRKFLMEARNGPV	S13G	mut_00509	wt_00002	1	0|0|1	0|0|0	0|0|0	0|0|0	7.95355e-05	0	0	0	0
DMS-BM	EIF4E	EIF4E_eIF4E__P06730_1_217	EIF4EBP1	Q13541	mut	IIYDRKFLMEARNHPV	S13H	mut_00510	wt_00002	1	0|0|0	1|0|0	0|0|0	0|0|0	0	2.24952e-05	0	0	1.12476e-05
DMS-BM	EIF4E	EIF4E_eIF4E__P06730_1_217	EIF4EBP1	Q13541	mut	IIYDRKFLMEARNIPV	S13I	mut_00511	wt_00002	1	1|0|0	0|0|0	0|0|0	0|0|0	3.33968e-05	0	0	0	0
DMS-BM	EIF4E	EIF4E_eIF4E__P06730_1_217	EIF4EBP1	Q13541	mut	IIYDRKFLMEARNKPV	S13K	mut_00512	wt_00002	1	0|0|0	0|0|1	0|0|0	0|0|0	0	2.10491e-05	0	0	1.05245e-05
DMS-BM	EIF4E	EIF4E_eIF4E__P06730_1_217	EIF4EBP1	Q13541	mut	IIYDRKFLMEARNLPV	S13L	mut_00513	wt_00002	1	2|0|0	0|0|0	0|0|0	0|0|0	6.67936e-05	0	0	0	0
DMS-BM	EIF4E	EIF4E_eIF4E__P06730_1_217	EIF4EBP1	Q13541	mut	IIYDRKFLMEARNMPV	S13M	mut_00514	wt_00002	1	0|0|0	0|0|1	0|0|0	0|0|0	0	2.10491e-05	0	0	1.05245e-05
DMS-BM	EIF4E	EIF4E_eIF4E__P06730_1_217	EIF4EBP1	Q13541	mut	IIYDRKFLMEARNNPV	S13N	mut_00515	wt_00002	1	0|0|0	0|1|0	0|0|0	0|0|0	0	2.57182e-05	0	0	1.28591e-05
DMS-BM	EIF4E	EIF4E_eIF4E__P06730_1_217	EIF4EBP1	Q13541	mut	IIYDRKFLMEARNPPV	S13P	mut_00516	wt_00002	1	0|0|0	0|0|1	0|0|0	0|0|0	0	2.10491e-05	0	0	1.05245e-05
DMS-BM	EIF4E	EIF4E_eIF4E__P06730_1_217	EIF4EBP1	Q13541	mut	IIYDRKFLMEARNQPV	S13Q	mut_00517	wt_00002	1	0|0|0	0|0|1	0|0|0	0|0|0	0	2.10491e-05	0	0	1.05245e-05
DMS-BM	EIF4E	EIF4E_eIF4E__P06730_1_217	EIF4EBP1	Q13541	mut	IIYDRKFLMEARNTPV	S13T	mut_00519	wt_00002	2	0|0|0	2|3|0	0|0|0	1|0|0	0	0.000122145	0	1.72649e-05	6.10724e-05
DMS-BM	EIF4E	EIF4E_eIF4E__P06730_1_217	EIF4EBP1	Q13541	mut	IIYDRKFLMEARNWPV	S13W	mut_00521	wt_00002	3	1|0|3	1|2|2	0|0|0	0|0|1	0.000272003	0.00011603	0	2.04298e-05	5.80148e-05
DMS-BM	EIF4E	EIF4E_eIF4E__P06730_1_217	EIF4EBP1	Q13541	mut	IIYDRKFLMEARNYPV	S13Y	mut_00522	wt_00002	3	2|0|0	0|1|1	0|0|1	0|0|0	6.67936e-05	4.67673e-05	1.71283e-05	0	3.19478e-05
DMS-BM	EIF4E	EIF4E_eIF4E__P06730_1_217	EIF4EBP1	Q13541	mut	IIYDRKFLMEARNSAV	P14A	mut_00523	wt_00002	3	2|1|0	0|4|2	0|0|0	0|0|0	0.000241772	0.000144971	0	0	7.24854e-05
DMS-BM	EIF4E	EIF4E_eIF4E__P06730_1_217	EIF4EBP1	Q13541	mut	IIYDRKFLMEARNSEV	P14E	mut_00525	wt_00002	2	0|1|0	0|0|1	0|0|0	0|0|0	0.000174978	2.10491e-05	0	0	1.05245e-05
DMS-BM	EIF4E	EIF4E_eIF4E__P06730_1_217	EIF4EBP1	Q13541	mut	IIYDRKFLMEARNSFV	P14F	mut_00526	wt_00002	1	0|0|0	0|0|1	0|0|0	0|0|0	0	2.10491e-05	0	0	1.05245e-05
DMS-BM	EIF4E	EIF4E_eIF4E__P06730_1_217	EIF4EBP1	Q13541	mut	IIYDRKFLMEARNSGV	P14G	mut_00527	wt_00002	2	0|0|0	1|0|1	0|0|0	0|0|0	0	4.35443e-05	0	0	2.17721e-05
DMS-BM	EIF4E	EIF4E_eIF4E__P06730_1_217	EIF4EBP1	Q13541	mut	IIYDRKFLMEARNSHV	P14H	mut_00528	wt_00002	1	0|0|0	0|0|1	0|0|0	0|0|0	0	2.10491e-05	0	0	1.05245e-05
DMS-BM	EIF4E	EIF4E_eIF4E__P06730_1_217	EIF4EBP1	Q13541	mut	IIYDRKFLMEARNSIV	P14I	mut_00529	wt_00002	2	0|0|1	0|1|0	0|0|0	0|0|0	7.95355e-05	2.57182e-05	0	0	1.28591e-05
DMS-BM	EIF4E	EIF4E_eIF4E__P06730_1_217	EIF4EBP1	Q13541	mut	IIYDRKFLMEARNSKV	P14K	mut_00530	wt_00002	1	0|0|0	0|0|11	0|0|0	0|0|0	0	0.00023154	0	0	0.00011577
DMS-BM	EIF4E	EIF4E_eIF4E__P06730_1_217	EIF4EBP1	Q13541	mut	IIYDRKFLMEARNSLV	P14L	mut_00531	wt_00002	2	0|0|0	1|1|0	0|0|0	0|0|0	0	4.82133e-05	0	0	2.41067e-05
DMS-BM	EIF4E	EIF4E_eIF4E__P06730_1_217	EIF4EBP1	Q13541	mut	IIYDRKFLMEARNSMV	P14M	mut_00532	wt_00002	2	0|0|0	0|4|1	0|0|1	0|0|2	0	0.000123922	1.71283e-05	4.08597e-05	7.0525e-05
DMS-BM	EIF4E	EIF4E_eIF4E__P06730_1_217	EIF4EBP1	Q13541	mut	IIYDRKFLMEARNSNV	P14N	mut_00533	wt_00002	2	0|0|0	0|0|2	0|0|0	0|1|0	0	4.20982e-05	0	2.56825e-05	2.10491e-05
DMS-BM	EIF4E	EIF4E_eIF4E__P06730_1_217	EIF4EBP1	Q13541	mut	IIYDRKFLMEARNSRV	P14R	mut_00535	wt_00002	1	0|0|0	0|0|1	0|0|0	0|0|0	0	2.10491e-05	0	0	1.05245e-05
DMS-BM	EIF4E	EIF4E_eIF4E__P06730_1_217	EIF4EBP1	Q13541	mut	IIYDRKFLMEARNSSV	P14S	mut_00536	wt_00002	2	0|0|0	0|1|0	0|0|0	1|0|0	0	2.57182e-05	0	1.72649e-05	1.28591e-05
DMS-BM	EIF4E	EIF4E_eIF4E__P06730_1_217	EIF4EBP1	Q13541	mut	IIYDRKFLMEARNSTV	P14T	mut_00537	wt_00002	3	0|0|1	1|8|4	0|0|0	0|0|0	7.95355e-05	0.000312437	0	0	0.000156218
DMS-BM	EIF4E	EIF4E_eIF4E__P06730_1_217	EIF4EBP1	Q13541	mut	IIYDRKFLMEARNSVV	P14V	mut_00538	wt_00002	2	0|0|0	1|0|2	0|0|0	0|0|0	0	6.45933e-05	0	0	3.22967e-05
DMS-BM	EIF4E	EIF4E_eIF4E__P06730_1_217	EIF4EBP1	Q13541	mut	IIYDRKFLMEARNSWV	P14W	mut_00539	wt_00002	1	0|0|0	0|2|0	0|2|0	0|1|0	0	5.14364e-05	7.46631e-05	2.56825e-05	6.30497e-05
DMS-BM	EIF4E	EIF4E_eIF4E__P06730_1_217	EIF4EBP1	Q13541	mut	IIYDRKFLMEARNSYV	P14Y	mut_00540	wt_00002	1	0|0|0	0|1|0	0|0|0	0|0|0	0	2.57182e-05	0	0	1.28591e-05
DMS-BM	EIF4E	EIF4E_eIF4E__P06730_1_217	EIF4G1	Q04637	wt	LEEKKRYDREFLLGFQ		wt_00003		3	41|6|24	102|32|105	0|2|8	18|12|17	0.00432799	0.00532764	0.000211689	0.000966266	0.00276967
DMS-BM	EIF4E	EIF4E_eIF4E__P06730_1_217	EIF4G1	Q04637	mut	LAEKKRYDREFLLGFQ	E1A	mut_00541	wt_00003	3	7|0|3	44|13|5	0|7|0	79|21|4	0.000472384	0.00142937	0.000261321	0.00198498	0.000845345
DMS-BM	EIF4E	EIF4E_eIF4E__P06730_1_217	EIF4G1	Q04637	mut	LDEKKRYDREFLLGFQ	E1D	mut_00542	wt_00003	3	1|0|0	1|0|5	0|2|0	0|3|5	3.33968e-05	0.000127741	7.46631e-05	0.000179197	0.000101202
DMS-BM	EIF4E	EIF4E_eIF4E__P06730_1_217	EIF4G1	Q04637	mut	LFEKKRYDREFLLGFQ	E1F	mut_00543	wt_00003	3	4|0|0	2|3|2	0|0|0	0|0|0	0.000133587	0.000164243	0	0	8.21215e-05
DMS-BM	EIF4E	EIF4E_eIF4E__P06730_1_217	EIF4G1	Q04637	mut	LGEKKRYDREFLLGFQ	E1G	mut_00544	wt_00003	3	22|4|1	20|4|7	0|0|0	7|0|1	0.00151418	0.00070012	0	0.000141284	0.00035006
DMS-BM	EIF4E	EIF4E_eIF4E__P06730_1_217	EIF4G1	Q04637	mut	LHEKKRYDREFLLGFQ	E1H	mut_00545	wt_00003	3	27|4|9	17|18|30	0|1|2	6|3|2	0.00231745	0.00147682	7.15881e-05	0.000221497	0.000774203
DMS-BM	EIF4E	EIF4E_eIF4E__P06730_1_217	EIF4G1	Q04637	mut	LIEKKRYDREFLLGFQ	E1I	mut_00546	wt_00003	3	107|10|43	84|92|132	0|2|5	20|14|26	0.00874326	0.00703415	0.000160304	0.00123603	0.00359723
DMS-BM	EIF4E	EIF4E_eIF4E__P06730_1_217	EIF4G1	Q04637	mut	LKEKKRYDREFLLGFQ	E1K	mut_00547	wt_00003	3	3|0|4	3|7|4	0|0|0	1|1|0	0.000418332	0.000331709	0	4.29474e-05	0.000165855
DMS-BM	EIF4E	EIF4E_eIF4E__P06730_1_217	EIF4G1	Q04637	mut	LLEKKRYDREFLLGFQ	E1L	mut_00548	wt_00003	3	1|0|0	0|6|1	0|0|0	0|0|1	3.33968e-05	0.000175358	0	2.04298e-05	8.76791e-05
DMS-BM	EIF4E	EIF4E_eIF4E__P06730_1_217	EIF4G1	Q04637	mut	LMEKKRYDREFLLGFQ	E1M	mut_00549	wt_00003	3	8|2|2	10|21|15	0|11|6	4|12|7	0.000776202	0.00108077	0.000513417	0.000520259	0.000797093
DMS-BM	EIF4E	EIF4E_eIF4E__P06730_1_217	EIF4G1	Q04637	mut	LNEKKRYDREFLLGFQ	E1N	mut_00550	wt_00003	3	27|1|12	45|15|65	0|12|18	408|83|411	0.00203112	0.00276625	0.000756287	0.0175724	0.00176127
DMS-BM	EIF4E	EIF4E_eIF4E__P06730_1_217	EIF4G1	Q04637	mut	LPEKKRYDREFLLGFQ	E1P	mut_00551	wt_00003	3	26|3|5	19|10|23	0|0|1	10|3|3	0.00179093	0.00116872	1.71283e-05	0.000310986	0.000592924
DMS-BM	EIF4E	EIF4E_eIF4E__P06730_1_217	EIF4G1	Q04637	mut	LQEKKRYDREFLLGFQ	E1Q	mut_00552	wt_00003	3	14|1|9	6|12|13	0|1|10	2|1|36	0.00135835	0.000717227	0.000208614	0.000795687	0.000462921
DMS-BM	EIF4E	EIF4E_eIF4E__P06730_1_217	EIF4G1	Q04637	mut	LREKKRYDREFLLGFQ	E1R	mut_00553	wt_00003	2	5|0|2	2|0|0	0|0|0	0|0|0	0.000326055	4.49903e-05	0	0	2.24952e-05
DMS-BM	EIF4E	EIF4E_eIF4E__P06730_1_217	EIF4G1	Q04637	mut	LSEKKRYDREFLLGFQ	E1S	mut_00554	wt_00003	3	41|12|9	15|18|24	0|5|10	3|2|6	0.00418483	0.00130553	0.00035794	0.000225739	0.000831737
DMS-BM	EIF4E	EIF4E_eIF4E__P06730_1_217	EIF4G1	Q04637	mut	LTEKKRYDREFLLGFQ	E1T	mut_00555	wt_00003	3	70|10|17	36|56|177	0|1|19	9|19|84	0.00543966	0.00597573	0.000362769	0.00235946	0.00316925
DMS-BM	EIF4E	EIF4E_eIF4E__P06730_1_217	EIF4G1	Q04637	mut	LVEKKRYDREFLLGFQ	E1V	mut_00556	wt_00003	2	0|1|0	0|0|1	0|0|0	0|0|0	0.000174978	2.10491e-05	0	0	1.05245e-05
DMS-BM	EIF4E	EIF4E_eIF4E__P06730_1_217	EIF4G1	Q04637	mut	LWEKKRYDREFLLGFQ	E1W	mut_00557	wt_00003	3	26|3|9	22|24|21	0|0|0	3|4|6	0.00210907	0.00155416	0	0.000277104	0.00077708
DMS-BM	EIF4E	EIF4E_eIF4E__P06730_1_217	EIF4G1	Q04637	mut	LYEKKRYDREFLLGFQ	E1Y	mut_00558	wt_00003	3	41|3|15	48|37|49	0|1|2	5|7|20	0.00308724	0.00306275	7.15881e-05	0.000674699	0.00156717
DMS-BM	EIF4E	EIF4E_eIF4E__P06730_1_217	EIF4G1	Q04637	mut	LEAKKRYDREFLLGFQ	E2A	mut_00559	wt_00003	3	11|1|2	7|4|12	0|0|1	5|3|6	0.000701414	0.000512928	1.71283e-05	0.000285951	0.000265028
DMS-BM	EIF4E	EIF4E_eIF4E__P06730_1_217	EIF4G1	Q04637	mut	LEDKKRYDREFLLGFQ	E2D	mut_00560	wt_00003	3	123|19|65	130|111|112	0|13|11	22|16|29	0.0126022	0.00813659	0.000673721	0.00138321	0.00440515
DMS-BM	EIF4E	EIF4E_eIF4E__P06730_1_217	EIF4G1	Q04637	mut	LEFKKRYDREFLLGFQ	E2F	mut_00561	wt_00003	3	33|6|15	25|26|22	0|3|2	1|1|6	0.003345	0.00169413	0.000146251	0.000165526	0.000920191
DMS-BM	EIF4E	EIF4E_eIF4E__P06730_1_217	EIF4G1	Q04637	mut	LEGKKRYDREFLLGFQ	E2G	mut_00562	wt_00003	3	10|2|5	6|10|8	0|1|2	1|13|20	0.0010816	0.000560545	7.15881e-05	0.000759734	0.000316067
DMS-BM	EIF4E	EIF4E_eIF4E__P06730_1_217	EIF4G1	Q04637	mut	LEHKKRYDREFLLGFQ	E2H	mut_00563	wt_00003	3	102|13|39	92|81|107	0|19|13	3|7|24	0.00878307	0.00640498	0.000931967	0.000721889	0.00366847
DMS-BM	EIF4E	EIF4E_eIF4E__P06730_1_217	EIF4G1	Q04637	mut	LEIKKRYDREFLLGFQ	E2I	mut_00564	wt_00003	3	10|0|6	45|12|26	0|2|5	170|20|37	0.000811181	0.00186818	0.000160304	0.00420459	0.00101424
DMS-BM	EIF4E	EIF4E_eIF4E__P06730_1_217	EIF4G1	Q04637	mut	LEKKKRYDREFLLGFQ	E2K	mut_00565	wt_00003	3	14|3|10	12|20|27	0|2|23	1|0|23	0.00178784	0.00135263	0.000468613	0.000487151	0.000910622
DMS-BM	EIF4E	EIF4E_eIF4E__P06730_1_217	EIF4G1	Q04637	mut	LELKKRYDREFLLGFQ	E2L	mut_00566	wt_00003	3	16|1|6	8|7|6	0|0|0	0|1|1	0.00118654	0.000486283	0	4.61124e-05	0.000243142
DMS-BM	EIF4E	EIF4E_eIF4E__P06730_1_217	EIF4G1	Q04637	mut	LEMKKRYDREFLLGFQ	E2M	mut_00567	wt_00003	3	102|18|29	77|110|73	0|63|19	6|33|25	0.00886261	0.00609771	0.00267732	0.00146186	0.00438752
DMS-BM	EIF4E	EIF4E_eIF4E__P06730_1_217	EIF4G1	Q04637	mut	LENKKRYDREFLLGFQ	E2N	mut_00568	wt_00003	3	52|7|20	42|103|60	0|72|14	44|135|108	0.00455219	0.00485671	0.00292767	0.00643322	0.00389219
DMS-BM	EIF4E	EIF4E_eIF4E__P06730_1_217	EIF4G1	Q04637	mut	LEPKKRYDREFLLGFQ	E2P	mut_00569	wt_00003	3	40|4|14	106|30|81	0|23|14	166|534|104	0.00314928	0.00486101	0.00109842	0.0187051	0.00297972
DMS-BM	EIF4E	EIF4E_eIF4E__P06730_1_217	EIF4G1	Q04637	mut	LEQKKRYDREFLLGFQ	E2Q	mut_00570	wt_00003	3	140|19|57	137|120|170	0|19|36	27|23|92	0.0125337	0.00974636	0.00132592	0.0029364	0.00553614
DMS-BM	EIF4E	EIF4E_eIF4E__P06730_1_217	EIF4G1	Q04637	mut	LERKKRYDREFLLGFQ	E2R	mut_00571	wt_00003	3	2|0|1	0|0|0	0|0|0	0|1|0	0.000146329	0	0	2.56825e-05	0
DMS-BM	EIF4E	EIF4E_eIF4E__P06730_1_217	EIF4G1	Q04637	mut	LESKKRYDREFLLGFQ	E2S	mut_00572	wt_00003	3	2|2|2	3|2|5	0|0|0	0|0|1	0.000575821	0.000224167	0	2.04298e-05	0.000112084
DMS-BM	EIF4E	EIF4E_eIF4E__P06730_1_217	EIF4G1	Q04637	mut	LETKKRYDREFLLGFQ	E2T	mut_00573	wt_00003	3	78|11|17	80|152|64	0|85|2	7|366|22	0.00588181	0.00705592	0.00320744	0.00997011	0.00513168
DMS-BM	EIF4E	EIF4E_eIF4E__P06730_1_217	EIF4G1	Q04637	mut	LEVKKRYDREFLLGFQ	E2V	mut_00574	wt_00003	3	469|75|193	1214|1262|1128	0|205|183	167|201|233	0.0441368	0.0835088	0.0107874	0.0128056	0.0471481
DMS-BM	EIF4E	EIF4E_eIF4E__P06730_1_217	EIF4G1	Q04637	mut	LEWKKRYDREFLLGFQ	E2W	mut_00575	wt_00003	3	19|3|12	10|13|19	0|1|1	0|2|9	0.0021139	0.000959221	5.44598e-05	0.000235234	0.00050684
DMS-BM	EIF4E	EIF4E_eIF4E__P06730_1_217	EIF4G1	Q04637	mut	LEYKKRYDREFLLGFQ	E2Y	mut_00576	wt_00003	3	11|1|4	3|8|11	0|3|3	1|12|41	0.000860485	0.000504771	0.000163379	0.00116308	0.000334075
DMS-BM	EIF4E	EIF4E_eIF4E__P06730_1_217	EIF4G1	Q04637	mut	LEEAKRYDREFLLGFQ	K3A	mut_00577	wt_00003	3	28|1|14	49|18|36	0|2|5	230|7|22	0.00222359	0.00232296	0.000160304	0.00460016	0.00124163
DMS-BM	EIF4E	EIF4E_eIF4E__P06730_1_217	EIF4G1	Q04637	mut	LEEDKRYDREFLLGFQ	K3D	mut_00578	wt_00003	3	203|42|105	308|261|602	3|427|5994	63|80|555	0.0224799	0.0263125	0.147179	0.0144809	0.0867457
DMS-BM	EIF4E	EIF4E_eIF4E__P06730_1_217	EIF4G1	Q04637	mut	LEEEKRYDREFLLGFQ	K3E	mut_00579	wt_00003	3	147|24|59	160|151|204	0|46|165	186|32|162	0.0138014	0.0117767	0.00454342	0.00734275	0.00816005
DMS-BM	EIF4E	EIF4E_eIF4E__P06730_1_217	EIF4G1	Q04637	mut	LEEFKRYDREFLLGFQ	K3F	mut_00580	wt_00003	3	16|3|1	15|19|21	0|0|1	1|3|2	0.00113882	0.0012681	1.71283e-05	0.000135172	0.000642616
DMS-BM	EIF4E	EIF4E_eIF4E__P06730_1_217	EIF4G1	Q04637	mut	LEEGKRYDREFLLGFQ	K3G	mut_00581	wt_00003	3	29|6|12	32|12|20	0|2|4	3|4|7	0.0029728	0.00144945	0.000143176	0.000297534	0.000796311
DMS-BM	EIF4E	EIF4E_eIF4E__P06730_1_217	EIF4G1	Q04637	mut	LEEHKRYDREFLLGFQ	K3H	mut_00582	wt_00003	3	165|31|79	208|723|129	1|3395|89	122|1788|55	0.0172181	0.0259886	0.137789	0.0491503	0.0818887
DMS-BM	EIF4E	EIF4E_eIF4E__P06730_1_217	EIF4G1	Q04637	mut	LEEIKRYDREFLLGFQ	K3I	mut_00583	wt_00003	3	47|17|21	72|70|81	0|58|108	70|106|111	0.00621452	0.0051249	0.00401508	0.0061986	0.00456999
DMS-BM	EIF4E	EIF4E_eIF4E__P06730_1_217	EIF4G1	Q04637	mut	LEELKRYDREFLLGFQ	K3L	mut_00584	wt_00003	3	77|12|33	58|32|63	0|23|22	9|5|16	0.00729596	0.00345379	0.00123545	0.000610674	0.00234462
DMS-BM	EIF4E	EIF4E_eIF4E__P06730_1_217	EIF4G1	Q04637	mut	LEEMKRYDREFLLGFQ	K3M	mut_00585	wt_00003	3	19|2|10	55|12|34	0|3|4	9|3|15	0.00177985	0.00226152	0.000180508	0.000538879	0.00122101
DMS-BM	EIF4E	EIF4E_eIF4E__P06730_1_217	EIF4G1	Q04637	mut	LEENKRYDREFLLGFQ	K3N	mut_00586	wt_00003	3	73|10|21	69|45|74	0|7|11	7|9|57	0.00585799	0.00426712	0.000449732	0.0015165	0.00235842
DMS-BM	EIF4E	EIF4E_eIF4E__P06730_1_217	EIF4G1	Q04637	mut	LEEPKRYDREFLLGFQ	K3P	mut_00587	wt_00003	3	32|6|17	72|76|83	0|26|22	41|3|11	0.00347067	0.00532131	0.00134744	0.00100964	0.00333437
DMS-BM	EIF4E	EIF4E_eIF4E__P06730_1_217	EIF4G1	Q04637	mut	LEEQKRYDREFLLGFQ	K3Q	mut_00588	wt_00003	3	21|11|17	68|21|48	0|16|22	66|20|77	0.0039782	0.00308011	0.000974127	0.00322623	0.00202712
DMS-BM	EIF4E	EIF4E_eIF4E__P06730_1_217	EIF4G1	Q04637	mut	LEERKRYDREFLLGFQ	K3R	mut_00589	wt_00003	3	84|18|41	99|135|78	0|67|41	67|98|17	0.00921589	0.0073408	0.00320347	0.00402094	0.00527214
DMS-BM	EIF4E	EIF4E_eIF4E__P06730_1_217	EIF4G1	Q04637	mut	LEESKRYDREFLLGFQ	K3S	mut_00590	wt_00003	3	22|3|16	274|19|35	0|7|11	174|7|7	0.00253223	0.00738904	0.000449732	0.00332688	0.00391939
DMS-BM	EIF4E	EIF4E_eIF4E__P06730_1_217	EIF4G1	Q04637	mut	LEETKRYDREFLLGFQ	K3T	mut_00591	wt_00003	3	110|35|54	95|138|114	0|30|81	7|21|74	0.0140928	0.00808575	0.00250734	0.002172	0.00529654
DMS-BM	EIF4E	EIF4E_eIF4E__P06730_1_217	EIF4G1	Q04637	mut	LEEVKRYDREFLLGFQ	K3V	mut_00592	wt_00003	3	30|5|13	23|12|24	0|1|2	2|0|6	0.00291076	0.00133118	7.15881e-05	0.000157109	0.000701387
DMS-BM	EIF4E	EIF4E_eIF4E__P06730_1_217	EIF4G1	Q04637	mut	LEEWKRYDREFLLGFQ	K3W	mut_00593	wt_00003	3	11|2|4	20|7|17	0|1|6	1|1|2	0.00103546	0.000987765	0.000140101	8.38071e-05	0.000563933
DMS-BM	EIF4E	EIF4E_eIF4E__P06730_1_217	EIF4G1	Q04637	mut	LEEYKRYDREFLLGFQ	K3Y	mut_00594	wt_00003	3	65|12|23	431|213|451	0|506|1636	1653|884|1916	0.00609985	0.0246665	0.0469116	0.0903858	0.0357891
DMS-BM	EIF4E	EIF4E_eIF4E__P06730_1_217	EIF4G1	Q04637	mut	LEEKARYDREFLLGFQ	K4A	mut_00595	wt_00003	3	62|20|21	76|76|60	0|85|73	25|31|18	0.00724041	0.00492716	0.00442354	0.00159552	0.00467535
DMS-BM	EIF4E	EIF4E_eIF4E__P06730_1_217	EIF4G1	Q04637	mut	LEEKDRYDREFLLGFQ	K4D	mut_00596	wt_00003	3	11|2|5	6|11|24	0|0|1	1|0|0	0.001115	0.000923049	1.71283e-05	1.72649e-05	0.000470089
DMS-BM	EIF4E	EIF4E_eIF4E__P06730_1_217	EIF4G1	Q04637	mut	LEEKERYDREFLLGFQ	K4E	mut_00597	wt_00003	3	9|0|4	9|4|11	0|1|1	0|0|1	0.000618713	0.000536869	5.44598e-05	2.04298e-05	0.000295664
DMS-BM	EIF4E	EIF4E_eIF4E__P06730_1_217	EIF4G1	Q04637	mut	LEEKFRYDREFLLGFQ	K4F	mut_00598	wt_00003	3	19|3|10	60|59|160	0|99|206	435|329|1152	0.00195483	0.00623494	0.00722425	0.039495	0.00672959
DMS-BM	EIF4E	EIF4E_eIF4E__P06730_1_217	EIF4G1	Q04637	mut	LEEKGRYDREFLLGFQ	K4G	mut_00599	wt_00003	3	20|3|10	84|22|55	0|8|26	3|2|15	0.00198823	0.00361309	0.000743987	0.000409607	0.00217854
DMS-BM	EIF4E	EIF4E_eIF4E__P06730_1_217	EIF4G1	Q04637	mut	LEEKHRYDREFLLGFQ	K4H	mut_00600	wt_00003	3	47|9|28	58|76|49	0|81|64	21|69|60	0.00537145	0.00429071	0.00412006	0.00336045	0.00420539
DMS-BM	EIF4E	EIF4E_eIF4E__P06730_1_217	EIF4G1	Q04637	mut	LEEKIRYDREFLLGFQ	K4I	mut_00601	wt_00003	3	106|18|36	76|17|86	0|7|36	28|16|37	0.00955294	0.00395706	0.000877939	0.00165024	0.0024175
DMS-BM	EIF4E	EIF4E_eIF4E__P06730_1_217	EIF4G1	Q04637	mut	LEEKLRYDREFLLGFQ	K4L	mut_00602	wt_00003	3	66|14|27	45|30|58	0|3|15	1|6|12	0.00680134	0.00300467	0.000368919	0.000416518	0.0016868
DMS-BM	EIF4E	EIF4E_eIF4E__P06730_1_217	EIF4G1	Q04637	mut	LEEKMRYDREFLLGFQ	K4M	mut_00603	wt_00003	3	117|19|50	77|72|71	0|9|13	10|10|16	0.0112088	0.00507832	0.000558651	0.000756352	0.00281849
DMS-BM	EIF4E	EIF4E_eIF4E__P06730_1_217	EIF4G1	Q04637	mut	LEEKNRYDREFLLGFQ	K4N	mut_00604	wt_00003	3	30|5|19	28|31|33	0|1|0	6|4|20	0.00338797	0.00212175	3.73315e-05	0.000614916	0.00107954
DMS-BM	EIF4E	EIF4E_eIF4E__P06730_1_217	EIF4G1	Q04637	mut	LEEKPRYDREFLLGFQ	K4P	mut_00605	wt_00003	3	56|9|23	159|89|91	0|41|53	884|30|39	0.00527434	0.00778112	0.00243839	0.0168294	0.00510975
DMS-BM	EIF4E	EIF4E_eIF4E__P06730_1_217	EIF4G1	Q04637	mut	LEEKQRYDREFLLGFQ	K4Q	mut_00606	wt_00003	3	163|31|89	395|213|377	0|32|52	183|69|115	0.0179467	0.0222991	0.00208528	0.007281	0.0121922
DMS-BM	EIF4E	EIF4E_eIF4E__P06730_1_217	EIF4G1	Q04637	mut	LEEKRRYDREFLLGFQ	K4R	mut_00607	wt_00003	3	9|2|3	19|16|1	0|1|1	0|0|0	0.000889134	0.000859948	5.44598e-05	0	0.000457204
DMS-BM	EIF4E	EIF4E_eIF4E__P06730_1_217	EIF4G1	Q04637	mut	LEEKSRYDREFLLGFQ	K4S	mut_00608	wt_00003	3	23|4|10	112|32|19	0|20|6	105|24|9	0.00226339	0.00374237	0.0008494	0.00261306	0.00229589
DMS-BM	EIF4E	EIF4E_eIF4E__P06730_1_217	EIF4G1	Q04637	mut	LEEKTRYDREFLLGFQ	K4T	mut_00609	wt_00003	3	27|5|12	15|10|36	0|2|29	1|3|61	0.00273103	0.00135238	0.000571383	0.00134053	0.00096188
DMS-BM	EIF4E	EIF4E_eIF4E__P06730_1_217	EIF4G1	Q04637	mut	LEEKVRYDREFLLGFQ	K4V	mut_00610	wt_00003	3	286|51|141	225|245|157	0|108|46	30|141|35	0.0296899	0.0146671	0.00481971	0.00485423	0.00974339
DMS-BM	EIF4E	EIF4E_eIF4E__P06730_1_217	EIF4G1	Q04637	mut	LEEKWRYDREFLLGFQ	K4W	mut_00611	wt_00003	3	226|58|91	299|226|282	0|99|496	43|38|639	0.0249341	0.0184742	0.0121914	0.014773	0.0153328
DMS-BM	EIF4E	EIF4E_eIF4E__P06730_1_217	EIF4G1	Q04637	mut	LEEKYRYDREFLLGFQ	K4Y	mut_00612	wt_00003	3	32|5|10	754|21|110	8|6|869	3601|1|391	0.00273894	0.0198168	0.0912989	0.0701846	0.0555579
DMS-BM	EIF4E	EIF4E_eIF4E__P06730_1_217	EIF4G1	Q04637	mut	LEEKKAYDREFLLGFQ	R5A	mut_00613	wt_00003	3	14|2|9	6|28|11	0|54|1	0|670|2	0.00153333	0.00108662	0.00203303	0.0172481	0.00155983
DMS-BM	EIF4E	EIF4E_eIF4E__P06730_1_217	EIF4G1	Q04637	mut	LEEKKDYDREFLLGFQ	R5D	mut_00614	wt_00003	3	5|0|2	6|2|6	0|0|0	0|2|0	0.000326055	0.000312702	0	5.1365e-05	0.000156351
DMS-BM	EIF4E	EIF4E_eIF4E__P06730_1_217	EIF4G1	Q04637	mut	LEEKKEYDREFLLGFQ	R5E	mut_00615	wt_00003	3	4|1|3	4|1|10	0|0|0	0|0|1	0.000547172	0.00032619	0	2.04298e-05	0.000163095
DMS-BM	EIF4E	EIF4E_eIF4E__P06730_1_217	EIF4G1	Q04637	mut	LEEKKFYDREFLLGFQ	R5F	mut_00616	wt_00003	3	5|1|5	5|3|14	0|0|0	3|3|1	0.00073964	0.000484318	0	0.000149272	0.000242159
DMS-BM	EIF4E	EIF4E_eIF4E__P06730_1_217	EIF4G1	Q04637	mut	LEEKKGYDREFLLGFQ	R5G	mut_00617	wt_00003	3	7|0|2	6|6|6	0|0|0	1|1|3	0.000392849	0.000415575	0	0.000104237	0.000207787
DMS-BM	EIF4E	EIF4E_eIF4E__P06730_1_217	EIF4G1	Q04637	mut	LEEKKHYDREFLLGFQ	R5H	mut_00618	wt_00003	3	223|34|72	312|261|143	1|448|42	209|218|12	0.0191233	0.016741	0.0269677	0.00945231	0.0218543
DMS-BM	EIF4E	EIF4E_eIF4E__P06730_1_217	EIF4G1	Q04637	mut	LEEKKIYDREFLLGFQ	R5I	mut_00619	wt_00003	3	16|5|6	8|4|4	0|0|0	2|2|0	0.00188645	0.00036703	0	8.58948e-05	0.000183515
DMS-BM	EIF4E	EIF4E_eIF4E__P06730_1_217	EIF4G1	Q04637	mut	LEEKKKYDREFLLGFQ	R5K	mut_00620	wt_00003	3	5|0|2	2|1|3	0|0|1	1|3|0	0.000326055	0.000133856	1.71283e-05	9.43124e-05	7.5492e-05
DMS-BM	EIF4E	EIF4E_eIF4E__P06730_1_217	EIF4G1	Q04637	mut	LEEKKLYDREFLLGFQ	R5L	mut_00621	wt_00003	3	28|4|11	68|13|47	0|1|0	19|8|15	0.00250991	0.00285331	3.73315e-05	0.000839941	0.00144532
DMS-BM	EIF4E	EIF4E_eIF4E__P06730_1_217	EIF4G1	Q04637	mut	LEEKKMYDREFLLGFQ	R5M	mut_00622	wt_00003	3	2|1|4	27|6|43	0|1|4	11|1|6	0.000559914	0.00166679	0.000105845	0.000338175	0.000886317
DMS-BM	EIF4E	EIF4E_eIF4E__P06730_1_217	EIF4G1	Q04637	mut	LEEKKNYDREFLLGFQ	R5N	mut_00623	wt_00003	3	6|0|2	140|61|36	0|41|4	2393|2468|451	0.000359452	0.0054759	0.00159911	0.113913	0.0035375
DMS-BM	EIF4E	EIF4E_eIF4E__P06730_1_217	EIF4G1	Q04637	mut	LEEKKPYDREFLLGFQ	R5P	mut_00624	wt_00003	3	14|2|5	15|7|21	0|0|4	27|0|17	0.00121519	0.000959486	6.85131e-05	0.00081346	0.000513999
DMS-BM	EIF4E	EIF4E_eIF4E__P06730_1_217	EIF4G1	Q04637	mut	LEEKKQYDREFLLGFQ	R5Q	mut_00625	wt_00003	3	53|9|16	19|24|31	0|0|1	5|11|3	0.0046174	0.00169717	1.71283e-05	0.000430122	0.000857147
DMS-BM	EIF4E	EIF4E_eIF4E__P06730_1_217	EIF4G1	Q04637	mut	LEEKKSYDREFLLGFQ	R5S	mut_00626	wt_00003	3	8|1|9	12|1|7	0|0|0	2|1|0	0.00115797	0.000443004	0	6.02123e-05	0.000221502
DMS-BM	EIF4E	EIF4E_eIF4E__P06730_1_217	EIF4G1	Q04637	mut	LEEKKTYDREFLLGFQ	R5T	mut_00627	wt_00003	3	9|0|3	5|0|4	0|0|0	2|1|1	0.000539178	0.000196672	0	8.06421e-05	9.83361e-05
DMS-BM	EIF4E	EIF4E_eIF4E__P06730_1_217	EIF4G1	Q04637	mut	LEEKKVYDREFLLGFQ	R5V	mut_00628	wt_00003	3	19|3|8	6|2|29	0|1|7	1|0|18	0.00179576	0.000796831	0.000157229	0.000385002	0.00047703
DMS-BM	EIF4E	EIF4E_eIF4E__P06730_1_217	EIF4G1	Q04637	mut	LEEKKWYDREFLLGFQ	R5W	mut_00629	wt_00003	3	20|4|12	74|116|200	0|63|64	436|420|745	0.00232227	0.00885777	0.0034481	0.0335344	0.00615293
DMS-BM	EIF4E	EIF4E_eIF4E__P06730_1_217	EIF4G1	Q04637	mut	LEEKKYYDREFLLGFQ	R5Y	mut_00630	wt_00003	3	40|3|12	16|12|17	0|1|1	4|5|5	0.00281523	0.00102638	5.44598e-05	0.000299621	0.000540418
DMS-BM	EIF4E	EIF4E_eIF4E__P06730_1_217	EIF4G1	Q04637	mut	LEEKKRFDREFLLGFQ	Y6F	mut_00634	wt_00003	3	14|4|7	27|19|27	0|1|2	2|2|1	0.00172422	0.00166434	7.15881e-05	0.000106325	0.000867964
DMS-BM	EIF4E	EIF4E_eIF4E__P06730_1_217	EIF4G1	Q04637	mut	LEEKKRGDREFLLGFQ	Y6G	mut_00635	wt_00003	2	1|0|0	0|0|1	0|0|0	0|0|0	3.33968e-05	2.10491e-05	0	0	1.05245e-05
DMS-BM	EIF4E	EIF4E_eIF4E__P06730_1_217	EIF4G1	Q04637	mut	LEEKKRHDREFLLGFQ	Y6H	mut_00636	wt_00003	3	9|4|5	4|93|5	0|14|0	0|3|0	0.00139816	0.00258702	0.000522642	7.70475e-05	0.00155483
DMS-BM	EIF4E	EIF4E_eIF4E__P06730_1_217	EIF4G1	Q04637	mut	LEEKKRLDREFLLGFQ	Y6L	mut_00639	wt_00003	3	11|3|4	0|3|4	0|0|0	0|0|0	0.00121044	0.000161351	0	0	8.06754e-05
DMS-BM	EIF4E	EIF4E_eIF4E__P06730_1_217	EIF4G1	Q04637	mut	LEEKKRMDREFLLGFQ	Y6M	mut_00640	wt_00003	3	2|0|1	0|1|1	0|0|0	0|0|0	0.000146329	4.67673e-05	0	0	2.33836e-05
DMS-BM	EIF4E	EIF4E_eIF4E__P06730_1_217	EIF4G1	Q04637	mut	LEEKKRWDREFLLGFQ	Y6W	mut_00648	wt_00003	3	6|0|3	4|3|7	0|0|0	0|0|0	0.000438987	0.000314479	0	0	0.000157239
DMS-BM	EIF4E	EIF4E_eIF4E__P06730_1_217	EIF4G1	Q04637	mut	LEEKKRYAREFLLGFQ	D7A	mut_00649	wt_00003	3	5|2|0	10|2|6	0|0|0	1|0|0	0.00051694	0.000402683	0	1.72649e-05	0.000201341
DMS-BM	EIF4E	EIF4E_eIF4E__P06730_1_217	EIF4G1	Q04637	mut	LEEKKRYEREFLLGFQ	D7E	mut_00650	wt_00003	3	5|0|2	7|4|15	0|1|2	2|0|6	0.000326055	0.000576075	7.15881e-05	0.000157109	0.000323832
DMS-BM	EIF4E	EIF4E_eIF4E__P06730_1_217	EIF4G1	Q04637	mut	LEEKKRYFREFLLGFQ	D7F	mut_00651	wt_00003	2	2|0|2	0|0|4	0|0|0	2|0|0	0.000225865	8.41963e-05	0	3.45298e-05	4.20982e-05
DMS-BM	EIF4E	EIF4E_eIF4E__P06730_1_217	EIF4G1	Q04637	mut	LEEKKRYGREFLLGFQ	D7G	mut_00652	wt_00003	3	95|26|39	90|104|97	0|17|14	12|11|19	0.010824	0.00674102	0.000874432	0.000877853	0.00380772
DMS-BM	EIF4E	EIF4E_eIF4E__P06730_1_217	EIF4G1	Q04637	mut	LEEKKRYHREFLLGFQ	D7H	mut_00653	wt_00003	3	4|0|1	8|9|6	0|5|2	6|13|16	0.000213123	0.000537719	0.000220914	0.00076434	0.000379317
DMS-BM	EIF4E	EIF4E_eIF4E__P06730_1_217	EIF4G1	Q04637	mut	LEEKKRYIREFLLGFQ	D7I	mut_00654	wt_00003	3	6|0|7	5|1|4	0|0|2	0|0|4	0.000757129	0.00022239	3.42565e-05	8.17194e-05	0.000128323
DMS-BM	EIF4E	EIF4E_eIF4E__P06730_1_217	EIF4G1	Q04637	mut	LEEKKRYKREFLLGFQ	D7K	mut_00655	wt_00003	2	5|0|0	2|0|1	0|0|0	0|0|0	0.000166984	6.60394e-05	0	0	3.30197e-05
DMS-BM	EIF4E	EIF4E_eIF4E__P06730_1_217	EIF4G1	Q04637	mut	LEEKKRYLREFLLGFQ	D7L	mut_00656	wt_00003	3	6|0|1	4|1|5	0|0|0	1|0|0	0.000279916	0.000220944	0	1.72649e-05	0.000110472
DMS-BM	EIF4E	EIF4E_eIF4E__P06730_1_217	EIF4G1	Q04637	mut	LEEKKRYMREFLLGFQ	D7M	mut_00657	wt_00003	3	8|1|3	12|6|5	0|0|2	2|0|0	0.000680759	0.000529496	3.42565e-05	3.45298e-05	0.000281877
DMS-BM	EIF4E	EIF4E_eIF4E__P06730_1_217	EIF4G1	Q04637	mut	LEEKKRYNREFLLGFQ	D7N	mut_00658	wt_00003	3	30|5|17	37|24|53	0|0|0	4|4|4	0.0032289	0.00256516	0	0.000253509	0.00128258
DMS-BM	EIF4E	EIF4E_eIF4E__P06730_1_217	EIF4G1	Q04637	mut	LEEKKRYPREFLLGFQ	D7P	mut_00659	wt_00003	3	259|63|83	205|228|248	0|31|89	14|17|34	0.0262748	0.0156954	0.00268169	0.00137293	0.00918856
DMS-BM	EIF4E	EIF4E_eIF4E__P06730_1_217	EIF4G1	Q04637	mut	LEEKKRYQREFLLGFQ	D7Q	mut_00660	wt_00003	3	3|0|6	6|1|5	0|0|0	0|0|0	0.000577403	0.000265935	0	0	0.000132967
DMS-BM	EIF4E	EIF4E_eIF4E__P06730_1_217	EIF4G1	Q04637	mut	LEEKKRYRREFLLGFQ	D7R	mut_00661	wt_00003	2	2|0|2	1|0|3	0|0|0	0|0|0	0.000225865	8.56424e-05	0	0	4.28212e-05
DMS-BM	EIF4E	EIF4E_eIF4E__P06730_1_217	EIF4G1	Q04637	mut	LEEKKRYSREFLLGFQ	D7S	mut_00662	wt_00003	3	6|0|0	1|2|4	0|0|2	1|0|14	0.000200381	0.000158128	3.42565e-05	0.000303283	9.61922e-05
DMS-BM	EIF4E	EIF4E_eIF4E__P06730_1_217	EIF4G1	Q04637	mut	LEEKKRYTREFLLGFQ	D7T	mut_00663	wt_00003	3	33|5|22	59|34|53	0|4|9	1|2|10	0.00372677	0.00331723	0.000303481	0.000272928	0.00181036
DMS-BM	EIF4E	EIF4E_eIF4E__P06730_1_217	EIF4G1	Q04637	mut	LEEKKRYVREFLLGFQ	D7V	mut_00664	wt_00003	3	11|2|2	2|5|4	0|0|0	1|0|1	0.000876392	0.000257778	0	3.76947e-05	0.000128889
DMS-BM	EIF4E	EIF4E_eIF4E__P06730_1_217	EIF4G1	Q04637	mut	LEEKKRYWREFLLGFQ	D7W	mut_00665	wt_00003	2	0|0|0	1|0|7	0|0|0	0|0|2	0	0.000169839	0	4.08597e-05	8.49194e-05
DMS-BM	EIF4E	EIF4E_eIF4E__P06730_1_217	EIF4G1	Q04637	mut	LEEKKRYYREFLLGFQ	D7Y	mut_00666	wt_00003	3	1|0|0	0|1|1	0|0|0	0|0|0	3.33968e-05	4.67673e-05	0	0	2.33836e-05
DMS-BM	EIF4E	EIF4E_eIF4E__P06730_1_217	EIF4G1	Q04637	mut	LEEKKRYDAEFLLGFQ	R8A	mut_00667	wt_00003	3	20|2|15	8|8|17	0|0|1	0|0|1	0.00221092	0.000743541	1.71283e-05	2.04298e-05	0.000380335
DMS-BM	EIF4E	EIF4E_eIF4E__P06730_1_217	EIF4G1	Q04637	mut	LEEKKRYDEEFLLGFQ	R8E	mut_00669	wt_00003	2	0|2|1	0|0|0	0|0|0	0|0|0	0.000429492	0	0	0	0
DMS-BM	EIF4E	EIF4E_eIF4E__P06730_1_217	EIF4G1	Q04637	mut	LEEKKRYDFEFLLGFQ	R8F	mut_00670	wt_00003	1	1|0|0	1|0|0	0|0|0	0|0|0	3.33968e-05	2.24952e-05	0	0	1.12476e-05
DMS-BM	EIF4E	EIF4E_eIF4E__P06730_1_217	EIF4G1	Q04637	mut	LEEKKRYDGEFLLGFQ	R8G	mut_00671	wt_00003	3	18|2|9	5|7|5	0|0|0	0|0|0	0.00166692	0.000397749	0	0	0.000198874
DMS-BM	EIF4E	EIF4E_eIF4E__P06730_1_217	EIF4G1	Q04637	mut	LEEKKRYDHEFLLGFQ	R8H	mut_00672	wt_00003	2	6|0|3	1|0|5	0|0|2	0|0|0	0.000438987	0.000127741	3.42565e-05	0	8.09986e-05
DMS-BM	EIF4E	EIF4E_eIF4E__P06730_1_217	EIF4G1	Q04637	mut	LEEKKRYDIEFLLGFQ	R8I	mut_00673	wt_00003	3	3|0|5	0|1|3	0|0|1	0|0|0	0.000497868	8.88654e-05	1.71283e-05	0	5.29969e-05
DMS-BM	EIF4E	EIF4E_eIF4E__P06730_1_217	EIF4G1	Q04637	mut	LEEKKRYDKEFLLGFQ	R8K	mut_00674	wt_00003	3	45|5|17	28|21|28	0|1|3	12|5|23	0.00372985	0.00175932	8.87164e-05	0.000805478	0.000924019
DMS-BM	EIF4E	EIF4E_eIF4E__P06730_1_217	EIF4G1	Q04637	mut	LEEKKRYDLEFLLGFQ	R8L	mut_00675	wt_00003	2	2|0|0	0|0|1	0|0|0	0|0|0	6.67936e-05	2.10491e-05	0	0	1.05245e-05
DMS-BM	EIF4E	EIF4E_eIF4E__P06730_1_217	EIF4G1	Q04637	mut	LEEKKRYDMEFLLGFQ	R8M	mut_00676	wt_00003	1	0|0|0	0|0|4	0|0|0	0|0|0	0	8.41963e-05	0	0	4.20982e-05
DMS-BM	EIF4E	EIF4E_eIF4E__P06730_1_217	EIF4G1	Q04637	mut	LEEKKRYDNEFLLGFQ	R8N	mut_00677	wt_00003	2	0|0|1	1|0|1	0|0|0	0|0|1	7.95355e-05	4.35443e-05	0	2.04298e-05	2.17721e-05
DMS-BM	EIF4E	EIF4E_eIF4E__P06730_1_217	EIF4G1	Q04637	mut	LEEKKRYDPEFLLGFQ	R8P	mut_00678	wt_00003	3	4|0|6	4|4|9	0|0|0	0|0|1	0.0006108	0.000382295	0	2.04298e-05	0.000191148
DMS-BM	EIF4E	EIF4E_eIF4E__P06730_1_217	EIF4G1	Q04637	mut	LEEKKRYDQEFLLGFQ	R8Q	mut_00679	wt_00003	3	5|2|1	1|1|8	0|0|0	0|0|1	0.000596476	0.000216606	0	2.04298e-05	0.000108303
DMS-BM	EIF4E	EIF4E_eIF4E__P06730_1_217	EIF4G1	Q04637	mut	LEEKKRYDSEFLLGFQ	R8S	mut_00680	wt_00003	3	3|1|3	1|2|4	0|0|0	0|0|0	0.000513775	0.000158128	0	0	7.90639e-05
DMS-BM	EIF4E	EIF4E_eIF4E__P06730_1_217	EIF4G1	Q04637	mut	LEEKKRYDVEFLLGFQ	R8V	mut_00682	wt_00003	2	0|1|1	0|0|0	0|1|0	0|0|0	0.000254514	0	3.73315e-05	0	1.86658e-05
DMS-BM	EIF4E	EIF4E_eIF4E__P06730_1_217	EIF4G1	Q04637	mut	LEEKKRYDYEFLLGFQ	R8Y	mut_00684	wt_00003	3	4|1|1	0|0|0	0|0|0	0|0|0	0.000388101	0	0	0	0
DMS-BM	EIF4E	EIF4E_eIF4E__P06730_1_217	EIF4G1	Q04637	mut	LEEKKRYDRAFLLGFQ	E9A	mut_00685	wt_00003	3	6|0|3	8|4|9	0|0|0	0|0|0	0.000438987	0.000472276	0	0	0.000236138
DMS-BM	EIF4E	EIF4E_eIF4E__P06730_1_217	EIF4G1	Q04637	mut	LEEKKRYDRDFLLGFQ	E9D	mut_00686	wt_00003	3	73|23|35	62|195|99	0|466|237	412|569|916	0.00924621	0.0084936	0.0214559	0.0404402	0.0149748
DMS-BM	EIF4E	EIF4E_eIF4E__P06730_1_217	EIF4G1	Q04637	mut	LEEKKRYDRFFLLGFQ	E9F	mut_00687	wt_00003	1	1|0|0	0|0|0	0|0|0	0|0|0	3.33968e-05	0	0	0	0
DMS-BM	EIF4E	EIF4E_eIF4E__P06730_1_217	EIF4G1	Q04637	mut	LEEKKRYDRGFLLGFQ	E9G	mut_00688	wt_00003	3	16|1|3	9|7|19	0|1|1	3|0|1	0.000947933	0.000782416	5.44598e-05	7.22245e-05	0.000418438
DMS-BM	EIF4E	EIF4E_eIF4E__P06730_1_217	EIF4G1	Q04637	mut	LEEKKRYDRHFLLGFQ	E9H	mut_00689	wt_00003	3	16|2|8	3|8|11	0|4|3	0|2|16	0.00152059	0.000504771	0.000200711	0.000378243	0.000352741
DMS-BM	EIF4E	EIF4E_eIF4E__P06730_1_217	EIF4G1	Q04637	mut	LEEKKRYDRIFLLGFQ	E9I	mut_00690	wt_00003	3	11|1|6	5|6|2	0|0|0	1|0|0	0.00101956	0.000308883	0	1.72649e-05	0.000154442
DMS-BM	EIF4E	EIF4E_eIF4E__P06730_1_217	EIF4G1	Q04637	mut	LEEKKRYDRLFLLGFQ	E9L	mut_00692	wt_00003	3	20|2|8	14|13|18	0|7|15	5|9|7	0.00165418	0.00102815	0.000518245	0.000460476	0.000773199
DMS-BM	EIF4E	EIF4E_eIF4E__P06730_1_217	EIF4G1	Q04637	mut	LEEKKRYDRMFLLGFQ	E9M	mut_00693	wt_00003	3	11|3|1	4|4|5	0|2|0	0|0|0	0.000971835	0.000298099	7.46631e-05	0	0.000186381
DMS-BM	EIF4E	EIF4E_eIF4E__P06730_1_217	EIF4G1	Q04637	mut	LEEKKRYDRNFLLGFQ	E9N	mut_00694	wt_00003	2	5|0|1	5|0|5	0|0|1	1|0|3	0.000246519	0.000217721	1.71283e-05	7.85544e-05	0.000117425
DMS-BM	EIF4E	EIF4E_eIF4E__P06730_1_217	EIF4G1	Q04637	mut	LEEKKRYDRPFLLGFQ	E9P	mut_00695	wt_00003	3	11|4|4	2|1|7	0|0|1	1|0|1	0.00138542	0.000218052	1.71283e-05	3.76947e-05	0.00011759
DMS-BM	EIF4E	EIF4E_eIF4E__P06730_1_217	EIF4G1	Q04637	mut	LEEKKRYDRQFLLGFQ	E9Q	mut_00696	wt_00003	3	20|1|15	49|31|67	0|12|20	52|31|104	0.00203595	0.00330982	0.000790544	0.00381864	0.00205018
DMS-BM	EIF4E	EIF4E_eIF4E__P06730_1_217	EIF4G1	Q04637	mut	LEEKKRYDRRFLLGFQ	E9R	mut_00697	wt_00003	1	0|0|0	0|2|0	0|0|0	0|0|0	0	5.14364e-05	0	0	2.57182e-05
DMS-BM	EIF4E	EIF4E_eIF4E__P06730_1_217	EIF4G1	Q04637	mut	LEEKKRYDRSFLLGFQ	E9S	mut_00698	wt_00003	3	20|3|7	4|9|4	0|1|0	1|2|2	0.00174962	0.000405641	3.73315e-05	0.00010949	0.000221486
DMS-BM	EIF4E	EIF4E_eIF4E__P06730_1_217	EIF4G1	Q04637	mut	LEEKKRYDRTFLLGFQ	E9T	mut_00699	wt_00003	3	107|18|51	147|159|211	0|18|17	22|23|53	0.0107794	0.0118373	0.000963148	0.00205331	0.00640024
DMS-BM	EIF4E	EIF4E_eIF4E__P06730_1_217	EIF4G1	Q04637	mut	LEEKKRYDRVFLLGFQ	E9V	mut_00700	wt_00003	3	29|2|10	16|35|24	0|6|10	19|5|3	0.00211382	0.00176524	0.000395272	0.000517735	0.00108025
DMS-BM	EIF4E	EIF4E_eIF4E__P06730_1_217	EIF4G1	Q04637	mut	LEEKKRYDRWFLLGFQ	E9W	mut_00701	wt_00003	3	4|0|2	4|1|1	0|1|0	1|1|0	0.000292658	0.000136748	3.73315e-05	4.29474e-05	8.70397e-05
DMS-BM	EIF4E	EIF4E_eIF4E__P06730_1_217	EIF4G1	Q04637	mut	LEEKKRYDRYFLLGFQ	E9Y	mut_00702	wt_00003	2	0|1|0	2|2|0	0|0|0	0|0|0	0.000174978	9.64267e-05	0	0	4.82133e-05
DMS-BM	EIF4E	EIF4E_eIF4E__P06730_1_217	EIF4G1	Q04637	mut	LEEKKRYDREALLGFQ	F10A	mut_00703	wt_00003	3	19|2|13	31|34|51	0|2|3	4|8|8	0.00201846	0.00264527	0.000126048	0.000437958	0.00138566
DMS-BM	EIF4E	EIF4E_eIF4E__P06730_1_217	EIF4G1	Q04637	mut	LEEKKRYDREDLLGFQ	F10D	mut_00704	wt_00003	3	11|5|4	0|1|1	0|0|1	0|0|0	0.0015604	4.67673e-05	1.71283e-05	0	3.19478e-05
DMS-BM	EIF4E	EIF4E_eIF4E__P06730_1_217	EIF4G1	Q04637	mut	LEEKKRYDREELLGFQ	F10E	mut_00705	wt_00003	3	3|1|2	4|0|2	0|0|0	1|0|1	0.00043424	0.000132079	0	3.76947e-05	6.60394e-05
DMS-BM	EIF4E	EIF4E_eIF4E__P06730_1_217	EIF4G1	Q04637	mut	LEEKKRYDREGLLGFQ	F10G	mut_00706	wt_00003	1	1|0|0	0|0|0	0|0|0	0|0|0	3.33968e-05	0	0	0	0
DMS-BM	EIF4E	EIF4E_eIF4E__P06730_1_217	EIF4G1	Q04637	mut	LEEKKRYDREHLLGFQ	F10H	mut_00707	wt_00003	2	0|0|0	1|0|1	0|0|0	0|0|0	0	4.35443e-05	0	0	2.17721e-05
DMS-BM	EIF4E	EIF4E_eIF4E__P06730_1_217	EIF4G1	Q04637	mut	LEEKKRYDREILLGFQ	F10I	mut_00708	wt_00003	3	21|7|7	39|25|48	0|1|2	2|3|6	0.00248293	0.00253062	7.15881e-05	0.000234156	0.00130111
DMS-BM	EIF4E	EIF4E_eIF4E__P06730_1_217	EIF4G1	Q04637	mut	LEEKKRYDREKLLGFQ	F10K	mut_00709	wt_00003	3	6|2|0	0|0|1	0|0|0	0|0|1	0.000550337	2.10491e-05	0	2.04298e-05	1.05245e-05
DMS-BM	EIF4E	EIF4E_eIF4E__P06730_1_217	EIF4G1	Q04637	mut	LEEKKRYDRELLLGFQ	F10L	mut_00710	wt_00003	3	103|32|52	108|126|162	0|44|76	2|8|13	0.013175	0.00907992	0.00294434	0.000505578	0.00601213
DMS-BM	EIF4E	EIF4E_eIF4E__P06730_1_217	EIF4G1	Q04637	mut	LEEKKRYDREMLLGFQ	F10M	mut_00711	wt_00003	3	85|26|31	131|97|143	0|17|45	34|19|19	0.00985376	0.00845155	0.00140541	0.00146314	0.00492848
DMS-BM	EIF4E	EIF4E_eIF4E__P06730_1_217	EIF4G1	Q04637	mut	LEEKKRYDREQLLGFQ	F10Q	mut_00714	wt_00003	3	15|3|8	4|6|10	0|0|4	0|0|2	0.00166217	0.000454781	6.85131e-05	4.08597e-05	0.000261647
DMS-BM	EIF4E	EIF4E_eIF4E__P06730_1_217	EIF4G1	Q04637	mut	LEEKKRYDRERLLGFQ	F10R	mut_00715	wt_00003	3	13|6|3	2|1|4	0|0|0	0|0|0	0.00172263	0.000154905	0	0	7.74524e-05
DMS-BM	EIF4E	EIF4E_eIF4E__P06730_1_217	EIF4G1	Q04637	mut	LEEKKRYDRESLLGFQ	F10S	mut_00716	wt_00003	3	15|1|5	8|12|25	0|0|1	1|0|2	0.00107361	0.00101481	1.71283e-05	5.81246e-05	0.000515967
DMS-BM	EIF4E	EIF4E_eIF4E__P06730_1_217	EIF4G1	Q04637	mut	LEEKKRYDRETLLGFQ	F10T	mut_00717	wt_00003	3	5|0|0	4|2|3	0|0|0	0|0|0	0.000166984	0.000204564	0	0	0.000102282
DMS-BM	EIF4E	EIF4E_eIF4E__P06730_1_217	EIF4G1	Q04637	mut	LEEKKRYDREVLLGFQ	F10V	mut_00718	wt_00003	3	40|12|20	27|62|42	0|19|22	1|18|10	0.00502632	0.00308596	0.00108612	0.000683849	0.00208604
DMS-BM	EIF4E	EIF4E_eIF4E__P06730_1_217	EIF4G1	Q04637	mut	LEEKKRYDREWLLGFQ	F10W	mut_00719	wt_00003	3	77|12|23	88|143|198	0|72|162	22|58|106	0.00650061	0.00982499	0.00546265	0.00403498	0.00764382
DMS-BM	EIF4E	EIF4E_eIF4E__P06730_1_217	EIF4G1	Q04637	mut	LEEKKRYDREYLLGFQ	F10Y	mut_00720	wt_00003	3	39|9|13	30|13|28	0|4|7	3|4|4	0.00391124	0.00159857	0.000269224	0.000236244	0.000933895
DMS-BM	EIF4E	EIF4E_eIF4E__P06730_1_217	EIF4G1	Q04637	mut	LEEKKRYDREFFLGFQ	L11F	mut_00724	wt_00003	3	1|2|2	0|0|0	0|0|0	0|0|0	0.000542424	0	0	0	0
DMS-BM	EIF4E	EIF4E_eIF4E__P06730_1_217	EIF4G1	Q04637	mut	LEEKKRYDREFILGFQ	L11I	mut_00727	wt_00003	3	27|3|11	27|13|38	0|2|4	0|4|7	0.00230154	0.00174157	0.000143176	0.000245739	0.000942374
DMS-BM	EIF4E	EIF4E_eIF4E__P06730_1_217	EIF4G1	Q04637	mut	LEEKKRYDREFMLGFQ	L11M	mut_00729	wt_00003	3	74|12|32	73|54|70	0|8|24	14|12|10	0.00711624	0.00450436	0.000709731	0.000754197	0.00260705
DMS-BM	EIF4E	EIF4E_eIF4E__P06730_1_217	EIF4G1	Q04637	mut	LEEKKRYDREFRLGFQ	L11R	mut_00733	wt_00003	1	0|0|0	0|0|1	0|0|0	0|0|0	0	2.10491e-05	0	0	1.05245e-05
DMS-BM	EIF4E	EIF4E_eIF4E__P06730_1_217	EIF4G1	Q04637	mut	LEEKKRYDREFVLGFQ	L11V	mut_00736	wt_00003	3	4|0|3	1|2|2	0|0|0	0|0|0	0.000372194	0.00011603	0	0	5.80148e-05
DMS-BM	EIF4E	EIF4E_eIF4E__P06730_1_217	EIF4G1	Q04637	mut	LEEKKRYDREFWLGFQ	L11W	mut_00737	wt_00003	1	1|0|0	0|0|0	0|0|0	0|0|0	3.33968e-05	0	0	0	0
DMS-BM	EIF4E	EIF4E_eIF4E__P06730_1_217	EIF4G1	Q04637	mut	LEEKKRYDREFLAGFQ	L12A	mut_00739	wt_00003	2	2|1|0	0|0|0	0|0|0	2|0|0	0.000241772	0	0	3.45298e-05	0
DMS-BM	EIF4E	EIF4E_eIF4E__P06730_1_217	EIF4G1	Q04637	mut	LEEKKRYDREFLFGFQ	L12F	mut_00742	wt_00003	3	23|0|10	14|9|13	0|2|2	0|1|0	0.00156348	0.000820034	0.00010892	2.56825e-05	0.000464477
DMS-BM	EIF4E	EIF4E_eIF4E__P06730_1_217	EIF4G1	Q04637	mut	LEEKKRYDREFLHGFQ	L12H	mut_00744	wt_00003	2	2|0|2	0|0|1	0|0|0	0|0|0	0.000225865	2.10491e-05	0	0	1.05245e-05
DMS-BM	EIF4E	EIF4E_eIF4E__P06730_1_217	EIF4G1	Q04637	mut	LEEKKRYDREFLIGFQ	L12I	mut_00745	wt_00003	3	33|5|15	25|16|12	0|1|0	10|4|14	0.00317002	0.00122646	3.73315e-05	0.000561397	0.000631895
DMS-BM	EIF4E	EIF4E_eIF4E__P06730_1_217	EIF4G1	Q04637	mut	LEEKKRYDREFLKGFQ	L12K	mut_00746	wt_00003	2	2|0|2	0|0|1	0|0|0	0|0|0	0.000225865	2.10491e-05	0	0	1.05245e-05
DMS-BM	EIF4E	EIF4E_eIF4E__P06730_1_217	EIF4G1	Q04637	mut	LEEKKRYDREFLMGFQ	L12M	mut_00747	wt_00003	3	42|5|11	104|29|57	0|39|53	90|77|60	0.00315245	0.00428512	0.00236373	0.00475718	0.00332443
DMS-BM	EIF4E	EIF4E_eIF4E__P06730_1_217	EIF4G1	Q04637	mut	LEEKKRYDREFLPGFQ	L12P	mut_00749	wt_00003	1	0|0|0	0|0|1	0|0|0	0|0|0	0	2.10491e-05	0	0	1.05245e-05
DMS-BM	EIF4E	EIF4E_eIF4E__P06730_1_217	EIF4G1	Q04637	mut	LEEKKRYDREFLQGFQ	L12Q	mut_00750	wt_00003	2	0|0|2	0|3|2	0|0|0	0|0|0	0.000159071	0.000119253	0	0	5.96264e-05
DMS-BM	EIF4E	EIF4E_eIF4E__P06730_1_217	EIF4G1	Q04637	mut	LEEKKRYDREFLRGFQ	L12R	mut_00751	wt_00003	2	1|0|0	0|0|1	0|0|0	0|0|0	3.33968e-05	2.10491e-05	0	0	1.05245e-05
DMS-BM	EIF4E	EIF4E_eIF4E__P06730_1_217	EIF4G1	Q04637	mut	LEEKKRYDREFLSGFQ	L12S	mut_00752	wt_00003	1	0|1|0	0|0|0	0|0|0	0|0|0	0.000174978	0	0	0	0
DMS-BM	EIF4E	EIF4E_eIF4E__P06730_1_217	EIF4G1	Q04637	mut	LEEKKRYDREFLTGFQ	L12T	mut_00753	wt_00003	3	14|1|3	8|10|17	0|1|2	0|0|1	0.00088114	0.000794978	7.15881e-05	2.04298e-05	0.000433283
DMS-BM	EIF4E	EIF4E_eIF4E__P06730_1_217	EIF4G1	Q04637	mut	LEEKKRYDREFLVGFQ	L12V	mut_00754	wt_00003	3	31|4|17	81|17|74	0|0|0	499|12|106	0.00308732	0.00381695	0	0.0110889	0.00190847
DMS-BM	EIF4E	EIF4E_eIF4E__P06730_1_217	EIF4G1	Q04637	mut	LEEKKRYDREFLWGFQ	L12W	mut_00755	wt_00003	2	5|1|0	1|0|0	0|0|0	0|0|0	0.000341962	2.24952e-05	0	0	1.12476e-05
DMS-BM	EIF4E	EIF4E_eIF4E__P06730_1_217	EIF4G1	Q04637	mut	LEEKKRYDREFLYGFQ	L12Y	mut_00756	wt_00003	3	2|0|4	2|4|0	0|0|0	0|0|0	0.000384936	0.000147863	0	0	7.39315e-05
DMS-BM	EIF4E	EIF4E_eIF4E__P06730_1_217	EIF4G1	Q04637	mut	LEEKKRYDREFLLAFQ	G13A	mut_00757	wt_00003	3	69|9|21	31|66|22	0|10|2	3|8|6	0.00554943	0.00285783	0.000407572	0.000379834	0.0016327
DMS-BM	EIF4E	EIF4E_eIF4E__P06730_1_217	EIF4G1	Q04637	mut	LEEKKRYDREFLLDFQ	G13D	mut_00758	wt_00003	2	0|1|0	1|0|0	0|0|0	0|0|0	0.000174978	2.24952e-05	0	0	1.12476e-05
DMS-BM	EIF4E	EIF4E_eIF4E__P06730_1_217	EIF4G1	Q04637	mut	LEEKKRYDREFLLEFQ	G13E	mut_00759	wt_00003	3	3|0|0	2|2|2	0|0|0	0|1|0	0.00010019	0.000138525	0	2.56825e-05	6.92624e-05
DMS-BM	EIF4E	EIF4E_eIF4E__P06730_1_217	EIF4G1	Q04637	mut	LEEKKRYDREFLLFFQ	G13F	mut_00760	wt_00003	3	40|16|23	177|77|215	3|208|1209	155|248|229	0.00596484	0.0104875	0.0570445	0.0137238	0.033766
DMS-BM	EIF4E	EIF4E_eIF4E__P06730_1_217	EIF4G1	Q04637	mut	LEEKKRYDREFLLHFQ	G13H	mut_00761	wt_00003	3	14|0|2	128|41|1	0|12|0	6|2|1	0.000626626	0.00395488	0.000447978	0.000175384	0.00220143
DMS-BM	EIF4E	EIF4E_eIF4E__P06730_1_217	EIF4G1	Q04637	mut	LEEKKRYDREFLLIFQ	G13I	mut_00762	wt_00003	2	0|0|0	0|3|5	0|0|0	0|3|3	0	0.0001824	0	0.000138337	9.12e-05
DMS-BM	EIF4E	EIF4E_eIF4E__P06730_1_217	EIF4G1	Q04637	mut	LEEKKRYDREFLLKFQ	G13K	mut_00763	wt_00003	3	6|2|0	24|14|7	0|3|1	0|20|2	0.000550337	0.00104728	0.000129123	0.00055451	0.000588202
DMS-BM	EIF4E	EIF4E_eIF4E__P06730_1_217	EIF4G1	Q04637	mut	LEEKKRYDREFLLLFQ	G13L	mut_00764	wt_00003	3	9|2|3	7|6|1	0|2|0	0|0|1	0.000889134	0.000332824	7.46631e-05	2.04298e-05	0.000203744
DMS-BM	EIF4E	EIF4E_eIF4E__P06730_1_217	EIF4G1	Q04637	mut	LEEKKRYDREFLLMFQ	G13M	mut_00765	wt_00003	3	2|0|0	0|28|6	0|7|0	0|24|0	6.67936e-05	0.000846404	0.000261321	0.00061638	0.000553862
DMS-BM	EIF4E	EIF4E_eIF4E__P06730_1_217	EIF4G1	Q04637	mut	LEEKKRYDREFLLNFQ	G13N	mut_00766	wt_00003	3	6|0|0	7|6|3	0|1|0	0|0|1	0.000200381	0.000374922	3.73315e-05	2.04298e-05	0.000206127
DMS-BM	EIF4E	EIF4E_eIF4E__P06730_1_217	EIF4G1	Q04637	mut	LEEKKRYDREFLLPFQ	G13P	mut_00767	wt_00003	3	4|0|4	1|1|1	0|0|0	0|0|0	0.000451729	6.92624e-05	0	0	3.46312e-05
DMS-BM	EIF4E	EIF4E_eIF4E__P06730_1_217	EIF4G1	Q04637	mut	LEEKKRYDREFLLQFQ	G13Q	mut_00768	wt_00003	3	9|3|6	5|3|7	0|3|0	0|2|0	0.00130272	0.000336974	0.000111995	5.1365e-05	0.000224484
DMS-BM	EIF4E	EIF4E_eIF4E__P06730_1_217	EIF4G1	Q04637	mut	LEEKKRYDREFLLRFQ	G13R	mut_00769	wt_00003	3	5|2|1	42|9|6	0|2|8	3|0|4	0.000596476	0.00130256	0.000211689	0.000133514	0.000757122
DMS-BM	EIF4E	EIF4E_eIF4E__P06730_1_217	EIF4G1	Q04637	mut	LEEKKRYDREFLLSFQ	G13S	mut_00770	wt_00003	3	101|15|44	59|52|70	0|2|10	1|2|7	0.00949731	0.004138	0.000245946	0.000211639	0.00219197
DMS-BM	EIF4E	EIF4E_eIF4E__P06730_1_217	EIF4G1	Q04637	mut	LEEKKRYDREFLLTFQ	G13T	mut_00771	wt_00003	2	2|0|0	1|0|1	0|0|0	0|0|0	6.67936e-05	4.35443e-05	0	0	2.17721e-05
DMS-BM	EIF4E	EIF4E_eIF4E__P06730_1_217	EIF4G1	Q04637	mut	LEEKKRYDREFLLVFQ	G13V	mut_00772	wt_00003	3	2|1|3	13|9|26	0|0|1	3|1|5	0.000480378	0.00107118	1.71283e-05	0.000179626	0.000544153
DMS-BM	EIF4E	EIF4E_eIF4E__P06730_1_217	EIF4G1	Q04637	mut	LEEKKRYDREFLLWFQ	G13W	mut_00773	wt_00003	3	7|2|1	9|24|0	0|5|1	3|5|0	0.000663269	0.000819693	0.000203786	0.000180207	0.000511739
DMS-BM	EIF4E	EIF4E_eIF4E__P06730_1_217	EIF4G1	Q04637	mut	LEEKKRYDREFLLYFQ	G13Y	mut_00774	wt_00003	3	1|0|3	6|3|3	0|0|0	1|3|2	0.000272003	0.000275273	0	0.000135172	0.000137636
DMS-BM	EIF4E	EIF4E_eIF4E__P06730_1_217	EIF4G1	Q04637	mut	LEEKKRYDREFLLGAQ	F14A	mut_00775	wt_00003	3	12|3|5	26|21|40	0|1|0	2|2|4	0.00132337	0.00196692	3.73315e-05	0.000167614	0.00100213
DMS-BM	EIF4E	EIF4E_eIF4E__P06730_1_217	EIF4G1	Q04637	mut	LEEKKRYDREFLLGDQ	F14D	mut_00776	wt_00003	1	0|0|0	1|0|0	0|0|0	0|0|0	0	2.24952e-05	0	0	1.12476e-05
DMS-BM	EIF4E	EIF4E_eIF4E__P06730_1_217	EIF4G1	Q04637	mut	LEEKKRYDREFLLGEQ	F14E	mut_00777	wt_00003	3	2|1|1	1|3|0	0|0|0	0|0|0	0.000321307	9.96497e-05	0	0	4.98249e-05
DMS-BM	EIF4E	EIF4E_eIF4E__P06730_1_217	EIF4G1	Q04637	mut	LEEKKRYDREFLLGGQ	F14G	mut_00778	wt_00003	3	6|4|2	0|0|0	0|0|0	0|0|0	0.00105936	0	0	0	0
DMS-BM	EIF4E	EIF4E_eIF4E__P06730_1_217	EIF4G1	Q04637	mut	LEEKKRYDREFLLGHQ	F14H	mut_00779	wt_00003	3	8|1|0	3|1|9	0|0|2	0|0|1	0.000442152	0.000282645	3.42565e-05	2.04298e-05	0.000158451
DMS-BM	EIF4E	EIF4E_eIF4E__P06730_1_217	EIF4G1	Q04637	mut	LEEKKRYDREFLLGIQ	F14I	mut_00780	wt_00003	3	19|6|13	19|14|39	0|2|3	6|6|18	0.00271837	0.00160838	0.000126048	0.000625422	0.000867212
DMS-BM	EIF4E	EIF4E_eIF4E__P06730_1_217	EIF4G1	Q04637	mut	LEEKKRYDREFLLGKQ	F14K	mut_00781	wt_00003	3	16|2|12	13|10|19	0|2|4	1|1|2	0.00183873	0.000949552	0.000143176	8.38071e-05	0.000546364
DMS-BM	EIF4E	EIF4E_eIF4E__P06730_1_217	EIF4G1	Q04637	mut	LEEKKRYDREFLLGLQ	F14L	mut_00782	wt_00003	3	38|2|27	27|15|25	0|6|4	3|0|2	0.00376649	0.00151937	0.000292502	9.26544e-05	0.000905936
DMS-BM	EIF4E	EIF4E_eIF4E__P06730_1_217	EIF4G1	Q04637	mut	LEEKKRYDREFLLGMQ	F14M	mut_00783	wt_00003	3	298|76|95	267|442|416	0|120|226	60|85|180	0.0308065	0.0261301	0.00835077	0.00689628	0.0172404
DMS-BM	EIF4E	EIF4E_eIF4E__P06730_1_217	EIF4G1	Q04637	mut	LEEKKRYDREFLLGNQ	F14N	mut_00784	wt_00003	3	39|3|17	34|18|18	0|5|8	1|1|1	0.00317951	0.00160665	0.000323684	6.33773e-05	0.000965165
DMS-BM	EIF4E	EIF4E_eIF4E__P06730_1_217	EIF4G1	Q04637	mut	LEEKKRYDREFLLGQQ	F14Q	mut_00786	wt_00003	3	37|6|17	33|38|48	0|4|2	9|3|7	0.00363765	0.00272999	0.000183583	0.000375441	0.00145679
DMS-BM	EIF4E	EIF4E_eIF4E__P06730_1_217	EIF4G1	Q04637	mut	LEEKKRYDREFLLGRQ	F14R	mut_00787	wt_00003	3	27|4|19	40|25|43	0|2|9	3|1|6	0.0031128	0.00244787	0.000228818	0.000200056	0.00133834
DMS-BM	EIF4E	EIF4E_eIF4E__P06730_1_217	EIF4G1	Q04637	mut	LEEKKRYDREFLLGSQ	F14S	mut_00788	wt_00003	3	12|6|3	5|4|2	0|0|1	0|0|0	0.00168924	0.000257447	1.71283e-05	0	0.000137287
DMS-BM	EIF4E	EIF4E_eIF4E__P06730_1_217	EIF4G1	Q04637	mut	LEEKKRYDREFLLGTQ	F14T	mut_00789	wt_00003	3	54|13|12	18|20|18	0|3|5	0|0|0	0.00503257	0.00129816	0.000197636	0	0.000747898
DMS-BM	EIF4E	EIF4E_eIF4E__P06730_1_217	EIF4G1	Q04637	mut	LEEKKRYDREFLLGVQ	F14V	mut_00790	wt_00003	3	38|6|8	33|68|47	0|111|33	22|73|24	0.00295523	0.00348048	0.00470903	0.00274497	0.00409476
DMS-BM	EIF4E	EIF4E_eIF4E__P06730_1_217	EIF4G1	Q04637	mut	LEEKKRYDREFLLGWQ	F14W	mut_00791	wt_00003	3	61|23|30	51|61|67	0|13|45	11|4|25	0.00844777	0.00412635	0.00125608	0.00080339	0.00269122
DMS-BM	EIF4E	EIF4E_eIF4E__P06730_1_217	EIF4G1	Q04637	mut	LEEKKRYDREFLLGYQ	F14Y	mut_00792	wt_00003	3	11|1|5	25|5|22	0|0|0	260|20|103	0.00094002	0.00115405	0	0.0071068	0.000577025
DMS-BM	EIF4E	EIF4E_eIF4E__P06730_1_217	EIF4G1	Q04637	mut	LEEKKRYDREFLLGFA	Q15A	mut_00793	wt_00003	3	57|18|27	38|38|47	0|4|1	16|14|25	0.00720068	0.00282141	0.000166454	0.00114654	0.00149393
DMS-BM	EIF4E	EIF4E_eIF4E__P06730_1_217	EIF4G1	Q04637	mut	LEEKKRYDREFLLGFD	Q15D	mut_00794	wt_00003	3	55|10|22	86|53|59	0|33|5	125|81|11	0.00533639	0.00453954	0.00131758	0.00446312	0.00292856
DMS-BM	EIF4E	EIF4E_eIF4E__P06730_1_217	EIF4G1	Q04637	mut	LEEKKRYDREFLLGFE	Q15E	mut_00795	wt_00003	3	15|1|4	8|7|19	0|0|0	1|2|4	0.000994072	0.000759921	0	0.000150349	0.000379961
DMS-BM	EIF4E	EIF4E_eIF4E__P06730_1_217	EIF4G1	Q04637	mut	LEEKKRYDREFLLGFF	Q15F	mut_00796	wt_00003	3	12|5|9	14|17|7	0|5|0	3|4|12	0.00199147	0.000899485	0.000186658	0.000399683	0.000543071
DMS-BM	EIF4E	EIF4E_eIF4E__P06730_1_217	EIF4G1	Q04637	mut	LEEKKRYDREFLLGFG	Q15G	mut_00797	wt_00003	3	13|5|8	11|22|39	0|8|7	9|14|7	0.00194533	0.00163416	0.00041855	0.000657948	0.00102636
DMS-BM	EIF4E	EIF4E_eIF4E__P06730_1_217	EIF4G1	Q04637	mut	LEEKKRYDREFLLGFH	Q15H	mut_00798	wt_00003	3	8|0|1	21|7|14	0|0|0	8|1|6	0.00034671	0.000947113	0	0.000286381	0.000473556
DMS-BM	EIF4E	EIF4E_eIF4E__P06730_1_217	EIF4G1	Q04637	mut	LEEKKRYDREFLLGFI	Q15I	mut_00799	wt_00003	3	2|1|3	7|4|5	0|3|0	3|30|3	0.000480378	0.000365584	0.000111995	0.00088356	0.000238789
DMS-BM	EIF4E	EIF4E_eIF4E__P06730_1_217	EIF4G1	Q04637	mut	LEEKKRYDREFLLGFK	Q15K	mut_00800	wt_00003	3	6|0|5	14|1|9	0|0|0	6|1|1	0.000598058	0.000530092	0	0.000149702	0.000265046
DMS-BM	EIF4E	EIF4E_eIF4E__P06730_1_217	EIF4G1	Q04637	mut	LEEKKRYDREFLLGFL	Q15L	mut_00801	wt_00003	3	33|2|20	86|38|52	0|3|18	40|15|154	0.00304276	0.00400643	0.000420304	0.00422203	0.00221337
DMS-BM	EIF4E	EIF4E_eIF4E__P06730_1_217	EIF4G1	Q04637	mut	LEEKKRYDREFLLGFM	Q15M	mut_00802	wt_00003	3	8|2|0	13|2|5	0|0|0	61|77|0	0.000617131	0.000449119	0	0.00303071	0.000224559
DMS-BM	EIF4E	EIF4E_eIF4E__P06730_1_217	EIF4G1	Q04637	mut	LEEKKRYDREFLLGFN	Q15N	mut_00803	wt_00003	2	2|0|4	0|0|2	0|0|0	0|0|0	0.000384936	4.20982e-05	0	0	2.10491e-05
DMS-BM	EIF4E	EIF4E_eIF4E__P06730_1_217	EIF4G1	Q04637	mut	LEEKKRYDREFLLGFP	Q15P	mut_00804	wt_00003	1	0|0|0	2|0|0	0|0|0	0|0|0	0	4.49903e-05	0	0	2.24952e-05
DMS-BM	EIF4E	EIF4E_eIF4E__P06730_1_217	EIF4G1	Q04637	mut	LEEKKRYDREFLLGFR	Q15R	mut_00805	wt_00003	3	15|5|7	29|15|28	0|5|5	2|4|11	0.00193259	0.00162751	0.000272299	0.000361988	0.000949903
DMS-BM	EIF4E	EIF4E_eIF4E__P06730_1_217	EIF4G1	Q04637	mut	LEEKKRYDREFLLGFS	Q15S	mut_00806	wt_00003	3	4|1|3	0|1|5	0|0|0	1|3|0	0.000547172	0.000130964	0	9.43124e-05	6.54818e-05
DMS-BM	EIF4E	EIF4E_eIF4E__P06730_1_217	EIF4G1	Q04637	mut	LEEKKRYDREFLLGFT	Q15T	mut_00807	wt_00003	3	16|3|12	8|6|22	0|2|1	1|3|1	0.00201371	0.00079735	9.17914e-05	0.000114742	0.000444571
DMS-BM	EIF4E	EIF4E_eIF4E__P06730_1_217	EIF4G1	Q04637	mut	LEEKKRYDREFLLGFV	Q15V	mut_00808	wt_00003	3	48|8|17	67|76|73	0|7|3	22|43|29	0.00435497	0.00499834	0.000312706	0.00207664	0.00265552
DMS-BM	EIF4E	EIF4E_eIF4E__P06730_1_217	EIF4G1	Q04637	mut	LEEKKRYDREFLLGFW	Q15W	mut_00809	wt_00003	3	23|2|9	15|13|16	0|3|4	2|5|7	0.0018339	0.00100855	0.000180508	0.000305951	0.000594528
DMS-BM	EIF4E	EIF4E_eIF4E__P06730_1_217	EIF4G1	Q04637	mut	LEEKKRYDREFLLGFY	Q15Y	mut_00810	wt_00003	3	3|0|1	2|0|2	0|0|0	2|3|4	0.000179726	8.70885e-05	0	0.000193297	4.35443e-05
DMS-BM	EIF4E	EIF4E_eIF4E__P06730_1_217	EIF4G1	Q04637	wt	EKKRYDREFLLGFQFI		wt_00004		3	2|1|2	3|0|3	0|0|0	1|0|0	0.000400843	0.000130633	0	1.72649e-05	6.53164e-05
DMS-BM	EIF4E	EIF4E_eIF4E__P06730_1_217	EIF4G1	Q04637	mut	AKKRYDREFLLGFQFI	E0A	mut_00811	wt_00004	1	2|0|0	0|0|0	0|0|0	0|0|0	6.67936e-05	0	0	0	0
DMS-BM	EIF4E	EIF4E_eIF4E__P06730_1_217	EIF4G1	Q04637	mut	DKKRYDREFLLGFQFI	E0D	mut_00812	wt_00004	3	1|0|1	0|1|0	0|0|0	0|0|0	0.000112932	2.57182e-05	0	0	1.28591e-05
DMS-BM	EIF4E	EIF4E_eIF4E__P06730_1_217	EIF4G1	Q04637	mut	GKKRYDREFLLGFQFI	E0G	mut_00814	wt_00004	2	4|0|5	1|0|3	0|0|0	0|0|0	0.000531265	8.56424e-05	0	0	4.28212e-05
DMS-BM	EIF4E	EIF4E_eIF4E__P06730_1_217	EIF4G1	Q04637	mut	IKKRYDREFLLGFQFI	E0I	mut_00816	wt_00004	2	2|0|2	1|0|1	0|0|0	0|0|0	0.000225865	4.35443e-05	0	0	2.17721e-05
DMS-BM	EIF4E	EIF4E_eIF4E__P06730_1_217	EIF4G1	Q04637	mut	MKKRYDREFLLGFQFI	E0M	mut_00819	wt_00004	1	0|0|0	1|0|0	0|0|0	0|0|0	0	2.24952e-05	0	0	1.12476e-05
DMS-BM	EIF4E	EIF4E_eIF4E__P06730_1_217	EIF4G1	Q04637	mut	PKKRYDREFLLGFQFI	E0P	mut_00821	wt_00004	3	0|3|3	1|1|1	0|0|0	0|0|0	0.000763541	6.92624e-05	0	0	3.46312e-05
DMS-BM	EIF4E	EIF4E_eIF4E__P06730_1_217	EIF4G1	Q04637	mut	SKKRYDREFLLGFQFI	E0S	mut_00824	wt_00004	1	0|0|0	2|0|0	0|0|0	0|0|0	0	4.49903e-05	0	0	2.24952e-05
DMS-BM	EIF4E	EIF4E_eIF4E__P06730_1_217	EIF4G1	Q04637	mut	TKKRYDREFLLGFQFI	E0T	mut_00825	wt_00004	2	1|0|1	2|0|0	0|0|0	0|0|0	0.000112932	4.49903e-05	0	0	2.24952e-05
DMS-BM	EIF4E	EIF4E_eIF4E__P06730_1_217	EIF4G1	Q04637	mut	YKKRYDREFLLGFQFI	E0Y	mut_00828	wt_00004	2	1|0|1	0|0|0	0|0|0	0|0|0	0.000112932	0	0	0	0
DMS-BM	EIF4E	EIF4E_eIF4E__P06730_1_217	EIF4G1	Q04637	mut	EAKRYDREFLLGFQFI	K1A	mut_00829	wt_00004	3	2|1|1	4|6|33	0|1|1	0|1|2	0.000321307	0.00093891	5.44598e-05	6.65422e-05	0.000496685
DMS-BM	EIF4E	EIF4E_eIF4E__P06730_1_217	EIF4G1	Q04637	mut	EDKRYDREFLLGFQFI	K1D	mut_00830	wt_00004	3	1|0|1	7|12|0	0|25|0	2|527|1	0.000112932	0.000466084	0.000933289	0.0135896	0.000699686
DMS-BM	EIF4E	EIF4E_eIF4E__P06730_1_217	EIF4G1	Q04637	mut	EEKRYDREFLLGFQFI	K1E	mut_00831	wt_00004	3	1|0|1	10|6|19	0|0|0	2|1|2	0.000112932	0.000779193	0	0.000101072	0.000389597
DMS-BM	EIF4E	EIF4E_eIF4E__P06730_1_217	EIF4G1	Q04637	mut	EFKRYDREFLLGFQFI	K1F	mut_00832	wt_00004	3	27|8|17	14|37|44	0|31|13	0|44|9	0.00365364	0.00219266	0.00137995	0.0013139	0.00178631
DMS-BM	EIF4E	EIF4E_eIF4E__P06730_1_217	EIF4G1	Q04637	mut	EGKRYDREFLLGFQFI	K1G	mut_00833	wt_00004	2	0|0|0	0|1|2	0|0|1	0|0|11	0	6.78164e-05	1.71283e-05	0.000224728	4.24723e-05
DMS-BM	EIF4E	EIF4E_eIF4E__P06730_1_217	EIF4G1	Q04637	mut	EHKRYDREFLLGFQFI	K1H	mut_00834	wt_00004	3	2|0|2	0|3|21	0|0|1	1|2|2	0.000225865	0.000519185	1.71283e-05	0.00010949	0.000268157
DMS-BM	EIF4E	EIF4E_eIF4E__P06730_1_217	EIF4G1	Q04637	mut	EIKRYDREFLLGFQFI	K1I	mut_00835	wt_00004	1	2|0|0	0|0|0	0|0|0	0|0|0	6.67936e-05	0	0	0	0
DMS-BM	EIF4E	EIF4E_eIF4E__P06730_1_217	EIF4G1	Q04637	mut	ELKRYDREFLLGFQFI	K1L	mut_00836	wt_00004	3	1|0|0	5|3|13	0|3|3	2|25|1	3.33968e-05	0.000463268	0.000163379	0.000697022	0.000313324
DMS-BM	EIF4E	EIF4E_eIF4E__P06730_1_217	EIF4G1	Q04637	mut	EMKRYDREFLLGFQFI	K1M	mut_00837	wt_00004	3	8|2|2	12|18|12	0|4|3	0|1|1	0.000776202	0.000985458	0.000200711	4.61124e-05	0.000593085
DMS-BM	EIF4E	EIF4E_eIF4E__P06730_1_217	EIF4G1	Q04637	mut	ENKRYDREFLLGFQFI	K1N	mut_00838	wt_00004	2	1|0|1	2|0|2	0|0|0	3|0|5	0.000112932	8.70885e-05	0	0.000153944	4.35443e-05
DMS-BM	EIF4E	EIF4E_eIF4E__P06730_1_217	EIF4G1	Q04637	mut	EPKRYDREFLLGFQFI	K1P	mut_00839	wt_00004	3	5|0|1	9|3|9	0|1|0	0|13|2	0.000246519	0.000469053	3.73315e-05	0.000374732	0.000253192
DMS-BM	EIF4E	EIF4E_eIF4E__P06730_1_217	EIF4G1	Q04637	mut	EQKRYDREFLLGFQFI	K1Q	mut_00840	wt_00004	2	1|0|1	8|0|1	0|0|0	0|0|0	0.000112932	0.00020101	0	0	0.000100505
DMS-BM	EIF4E	EIF4E_eIF4E__P06730_1_217	EIF4G1	Q04637	mut	ERKRYDREFLLGFQFI	K1R	mut_00841	wt_00004	2	4|0|5	2|0|0	0|0|0	0|0|0	0.000531265	4.49903e-05	0	0	2.24952e-05
DMS-BM	EIF4E	EIF4E_eIF4E__P06730_1_217	EIF4G1	Q04637	mut	ESKRYDREFLLGFQFI	K1S	mut_00842	wt_00004	3	2|1|0	0|0|12	0|0|0	0|0|2	0.000241772	0.000252589	0	4.08597e-05	0.000126295
DMS-BM	EIF4E	EIF4E_eIF4E__P06730_1_217	EIF4G1	Q04637	mut	ETKRYDREFLLGFQFI	K1T	mut_00843	wt_00004	3	16|1|2	27|32|13	0|18|13	5|21|7	0.000868398	0.00170399	0.000894635	0.000768666	0.00129931
DMS-BM	EIF4E	EIF4E_eIF4E__P06730_1_217	EIF4G1	Q04637	mut	EVKRYDREFLLGFQFI	K1V	mut_00844	wt_00004	3	7|3|5	23|25|7	0|4|1	3|3|1	0.00115639	0.00130769	0.000166454	0.000149272	0.000737071
DMS-BM	EIF4E	EIF4E_eIF4E__P06730_1_217	EIF4G1	Q04637	mut	EWKRYDREFLLGFQFI	K1W	mut_00845	wt_00004	3	17|2|8	25|19|62	1|29|129	5|38|37	0.00155399	0.00235607	0.012816	0.00181816	0.00758602
DMS-BM	EIF4E	EIF4E_eIF4E__P06730_1_217	EIF4G1	Q04637	mut	EYKRYDREFLLGFQFI	K1Y	mut_00846	wt_00004	3	18|0|7	66|104|114	0|183|100	7|819|507	0.00115789	0.00655897	0.0085445	0.0315128	0.00755173
DMS-BM	EIF4E	EIF4E_eIF4E__P06730_1_217	EIF4G1	Q04637	mut	EKARYDREFLLGFQFI	K2A	mut_00847	wt_00004	3	25|6|10	431|31|203	0|24|1960	4168|26|2213	0.00268014	0.0147656	0.0344674	0.117839	0.0246165
DMS-BM	EIF4E	EIF4E_eIF4E__P06730_1_217	EIF4G1	Q04637	mut	EKDRYDREFLLGFQFI	K2D	mut_00848	wt_00004	1	0|0|1	0|0|1	0|0|0	0|0|0	7.95355e-05	2.10491e-05	0	0	1.05245e-05
DMS-BM	EIF4E	EIF4E_eIF4E__P06730_1_217	EIF4G1	Q04637	mut	EKERYDREFLLGFQFI	K2E	mut_00849	wt_00004	2	0|1|1	0|0|1	0|0|0	0|0|0	0.000254514	2.10491e-05	0	0	1.05245e-05
DMS-BM	EIF4E	EIF4E_eIF4E__P06730_1_217	EIF4G1	Q04637	mut	EKFRYDREFLLGFQFI	K2F	mut_00850	wt_00004	3	16|1|6	19|27|20	0|2|0	11|20|19	0.00118654	0.00154278	7.46631e-05	0.00109173	0.000808722
DMS-BM	EIF4E	EIF4E_eIF4E__P06730_1_217	EIF4G1	Q04637	mut	EKGRYDREFLLGFQFI	K2G	mut_00851	wt_00004	3	3|1|1	5|11|3	0|1|0	5|1|3	0.000354704	0.000458523	3.73315e-05	0.000173297	0.000247927
DMS-BM	EIF4E	EIF4E_eIF4E__P06730_1_217	EIF4G1	Q04637	mut	EKHRYDREFLLGFQFI	K2H	mut_00852	wt_00004	2	0|0|0	0|0|1	0|0|0	1|0|0	0	2.10491e-05	0	1.72649e-05	1.05245e-05
DMS-BM	EIF4E	EIF4E_eIF4E__P06730_1_217	EIF4G1	Q04637	mut	EKIRYDREFLLGFQFI	K2I	mut_00853	wt_00004	3	2|0|2	3|1|1	0|0|0	0|0|0	0.000225865	0.000114253	0	0	5.71264e-05
DMS-BM	EIF4E	EIF4E_eIF4E__P06730_1_217	EIF4G1	Q04637	mut	EKLRYDREFLLGFQFI	K2L	mut_00854	wt_00004	2	3|0|0	1|0|1	0|0|0	0|0|0	0.00010019	4.35443e-05	0	0	2.17721e-05
DMS-BM	EIF4E	EIF4E_eIF4E__P06730_1_217	EIF4G1	Q04637	mut	EKMRYDREFLLGFQFI	K2M	mut_00855	wt_00004	3	114|23|59	107|94|106	0|13|28	3|5|6	0.0125243	0.00705569	0.000964902	0.000302786	0.0040103
DMS-BM	EIF4E	EIF4E_eIF4E__P06730_1_217	EIF4G1	Q04637	mut	EKNRYDREFLLGFQFI	K2N	mut_00856	wt_00004	2	2|0|1	0|0|0	0|0|0	0|0|3	0.000146329	0	0	6.12895e-05	0
DMS-BM	EIF4E	EIF4E_eIF4E__P06730_1_217	EIF4G1	Q04637	mut	EKPRYDREFLLGFQFI	K2P	mut_00857	wt_00004	3	12|1|2	13|14|35	0|3|3	45|51|5	0.000734811	0.00138921	0.000163379	0.00218888	0.000776295
DMS-BM	EIF4E	EIF4E_eIF4E__P06730_1_217	EIF4G1	Q04637	mut	EKQRYDREFLLGFQFI	K2Q	mut_00858	wt_00004	3	6|0|3	14|3|16	0|1|2	0|0|1	0.000438987	0.000728872	7.15881e-05	2.04298e-05	0.00040023
DMS-BM	EIF4E	EIF4E_eIF4E__P06730_1_217	EIF4G1	Q04637	mut	EKRRYDREFLLGFQFI	K2R	mut_00859	wt_00004	3	1|1|1	11|7|6	0|1|0	1|1|1	0.00028791	0.000553769	3.73315e-05	6.33773e-05	0.00029555
DMS-BM	EIF4E	EIF4E_eIF4E__P06730_1_217	EIF4G1	Q04637	mut	EKSRYDREFLLGFQFI	K2S	mut_00860	wt_00004	3	4|1|1	4|1|4	0|0|0	2|0|3	0.000388101	0.000199895	0	9.58193e-05	9.99476e-05
DMS-BM	EIF4E	EIF4E_eIF4E__P06730_1_217	EIF4G1	Q04637	mut	EKTRYDREFLLGFQFI	K2T	mut_00861	wt_00004	3	0|1|0	1|0|1	0|0|0	2|0|0	0.000174978	4.35443e-05	0	3.45298e-05	2.17721e-05
DMS-BM	EIF4E	EIF4E_eIF4E__P06730_1_217	EIF4G1	Q04637	mut	EKVRYDREFLLGFQFI	K2V	mut_00862	wt_00004	2	1|0|0	0|0|1	0|0|1	1|0|0	3.33968e-05	2.10491e-05	1.71283e-05	1.72649e-05	1.90887e-05
DMS-BM	EIF4E	EIF4E_eIF4E__P06730_1_217	EIF4G1	Q04637	mut	EKWRYDREFLLGFQFI	K2W	mut_00863	wt_00004	3	116|15|48	158|157|174	0|16|19	10|3|19	0.0103164	0.0112545	0.000922742	0.000637864	0.00608864
DMS-BM	EIF4E	EIF4E_eIF4E__P06730_1_217	EIF4G1	Q04637	mut	EKYRYDREFLLGFQFI	K2Y	mut_00864	wt_00004	3	2|0|0	18|1|2	0|0|0	8|3|0	6.67936e-05	0.000472729	0	0.000215167	0.000236365
DMS-BM	EIF4E	EIF4E_eIF4E__P06730_1_217	EIF4G1	Q04637	mut	EKKAYDREFLLGFQFI	R3A	mut_00865	wt_00004	3	3|2|1	1|0|1	0|0|0	0|1|1	0.000529682	4.35443e-05	0	4.61124e-05	2.17721e-05
DMS-BM	EIF4E	EIF4E_eIF4E__P06730_1_217	EIF4G1	Q04637	mut	EKKDYDREFLLGFQFI	R3D	mut_00866	wt_00004	3	2|0|3	4|1|2	0|1|0	2|12|0	0.0003054	0.000157797	3.73315e-05	0.00034272	9.75643e-05
DMS-BM	EIF4E	EIF4E_eIF4E__P06730_1_217	EIF4G1	Q04637	mut	EKKEYDREFLLGFQFI	R3E	mut_00867	wt_00004	3	1|1|2	4|3|2	0|0|0	0|0|0	0.000367446	0.000209233	0	0	0.000104617
DMS-BM	EIF4E	EIF4E_eIF4E__P06730_1_217	EIF4G1	Q04637	mut	EKKFYDREFLLGFQFI	R3F	mut_00868	wt_00004	3	0|0|1	5|3|0	0|0|0	24|37|0	7.95355e-05	0.00018963	0	0.00136461	9.48152e-05
DMS-BM	EIF4E	EIF4E_eIF4E__P06730_1_217	EIF4G1	Q04637	mut	EKKGYDREFLLGFQFI	R3G	mut_00869	wt_00004	3	27|5|19	14|18|31	0|7|12	3|2|10	0.00328778	0.00143038	0.00046686	0.000307458	0.000948621
DMS-BM	EIF4E	EIF4E_eIF4E__P06730_1_217	EIF4G1	Q04637	mut	EKKHYDREFLLGFQFI	R3H	mut_00870	wt_00004	2	0|0|1	0|1|1	0|0|0	0|0|0	7.95355e-05	4.67673e-05	0	0	2.33836e-05
DMS-BM	EIF4E	EIF4E_eIF4E__P06730_1_217	EIF4G1	Q04637	mut	EKKIYDREFLLGFQFI	R3I	mut_00871	wt_00004	3	4|0|0	1|4|2	0|1|0	0|0|0	0.000133587	0.000167466	3.73315e-05	0	0.000102399
DMS-BM	EIF4E	EIF4E_eIF4E__P06730_1_217	EIF4G1	Q04637	mut	EKKLYDREFLLGFQFI	R3L	mut_00873	wt_00004	3	3|2|3	7|9|19	0|2|0	5|0|4	0.000688753	0.000788862	7.46631e-05	0.000168044	0.000431763
DMS-BM	EIF4E	EIF4E_eIF4E__P06730_1_217	EIF4G1	Q04637	mut	EKKMYDREFLLGFQFI	R3M	mut_00874	wt_00004	3	5|0|2	18|1|4	0|3|0	1|1|1	0.000326055	0.000514827	0.000111995	6.33773e-05	0.000313411
DMS-BM	EIF4E	EIF4E_eIF4E__P06730_1_217	EIF4G1	Q04637	mut	EKKNYDREFLLGFQFI	R3N	mut_00875	wt_00004	1	0|0|0	3|0|0	0|0|0	0|0|0	0	6.74855e-05	0	0	3.37427e-05
DMS-BM	EIF4E	EIF4E_eIF4E__P06730_1_217	EIF4G1	Q04637	mut	EKKPYDREFLLGFQFI	R3P	mut_00876	wt_00004	3	1|0|1	0|1|1	0|0|0	1|0|0	0.000112932	4.67673e-05	0	1.72649e-05	2.33836e-05
DMS-BM	EIF4E	EIF4E_eIF4E__P06730_1_217	EIF4G1	Q04637	mut	EKKQYDREFLLGFQFI	R3Q	mut_00877	wt_00004	3	1|0|0	1|1|8	0|1|0	5|8|2	3.33968e-05	0.000216606	3.73315e-05	0.000332644	0.000126969
DMS-BM	EIF4E	EIF4E_eIF4E__P06730_1_217	EIF4G1	Q04637	mut	EKKSYDREFLLGFQFI	R3S	mut_00878	wt_00004	1	0|0|0	0|0|1	0|0|0	0|0|0	0	2.10491e-05	0	0	1.05245e-05
DMS-BM	EIF4E	EIF4E_eIF4E__P06730_1_217	EIF4G1	Q04637	mut	EKKTYDREFLLGFQFI	R3T	mut_00879	wt_00004	1	1|0|0	1|0|0	0|0|0	0|0|0	3.33968e-05	2.24952e-05	0	0	1.12476e-05
DMS-BM	EIF4E	EIF4E_eIF4E__P06730_1_217	EIF4G1	Q04637	mut	EKKVYDREFLLGFQFI	R3V	mut_00880	wt_00004	1	0|0|3	0|0|4	0|0|0	0|0|0	0.000238607	8.41963e-05	0	0	4.20982e-05
DMS-BM	EIF4E	EIF4E_eIF4E__P06730_1_217	EIF4G1	Q04637	mut	EKKWYDREFLLGFQFI	R3W	mut_00881	wt_00004	3	0|0|1	2|3|0	0|0|0	0|0|0	7.95355e-05	0.000122145	0	0	6.10724e-05
DMS-BM	EIF4E	EIF4E_eIF4E__P06730_1_217	EIF4G1	Q04637	mut	EKKYYDREFLLGFQFI	R3Y	mut_00882	wt_00004	1	0|0|1	0|0|3	0|0|0	0|0|0	7.95355e-05	6.31473e-05	0	0	3.15736e-05
DMS-BM	EIF4E	EIF4E_eIF4E__P06730_1_217	EIF4G1	Q04637	mut	EKKRFDREFLLGFQFI	Y4F	mut_00886	wt_00004	2	2|0|0	0|1|0	0|0|0	0|0|0	6.67936e-05	2.57182e-05	0	0	1.28591e-05
DMS-BM	EIF4E	EIF4E_eIF4E__P06730_1_217	EIF4G1	Q04637	mut	EKKRLDREFLLGFQFI	Y4L	mut_00891	wt_00004	1	1|0|0	0|0|0	0|0|0	0|0|0	3.33968e-05	0	0	0	0
DMS-BM	EIF4E	EIF4E_eIF4E__P06730_1_217	EIF4G1	Q04637	mut	EKKRMDREFLLGFQFI	Y4M	mut_00892	wt_00004	1	0|0|2	0|0|0	0|0|0	0|0|0	0.000159071	0	0	0	0
DMS-BM	EIF4E	EIF4E_eIF4E__P06730_1_217	EIF4G1	Q04637	mut	EKKRYAREFLLGFQFI	D5A	mut_00901	wt_00004	3	2|0|0	3|3|1	0|0|1	0|0|0	6.67936e-05	0.000165689	1.71283e-05	0	9.14087e-05
DMS-BM	EIF4E	EIF4E_eIF4E__P06730_1_217	EIF4G1	Q04637	mut	EKKRYFREFLLGFQFI	D5F	mut_00903	wt_00004	1	1|0|0	0|0|0	0|0|0	0|0|0	3.33968e-05	0	0	0	0
DMS-BM	EIF4E	EIF4E_eIF4E__P06730_1_217	EIF4G1	Q04637	mut	EKKRYGREFLLGFQFI	D5G	mut_00904	wt_00004	2	2|0|1	0|0|0	0|0|0	0|0|0	0.000146329	0	0	0	0
DMS-BM	EIF4E	EIF4E_eIF4E__P06730_1_217	EIF4G1	Q04637	mut	EKKRYHREFLLGFQFI	D5H	mut_00905	wt_00004	1	1|0|0	0|0|0	0|0|0	0|0|0	3.33968e-05	0	0	0	0
DMS-BM	EIF4E	EIF4E_eIF4E__P06730_1_217	EIF4G1	Q04637	mut	EKKRYIREFLLGFQFI	D5I	mut_00906	wt_00004	1	1|0|0	1|0|0	0|0|0	0|0|0	3.33968e-05	2.24952e-05	0	0	1.12476e-05
DMS-BM	EIF4E	EIF4E_eIF4E__P06730_1_217	EIF4G1	Q04637	mut	EKKRYLREFLLGFQFI	D5L	mut_00908	wt_00004	2	4|0|0	2|0|8	0|0|0	0|0|0	0.000133587	0.000213383	0	0	0.000106692
DMS-BM	EIF4E	EIF4E_eIF4E__P06730_1_217	EIF4G1	Q04637	mut	EKKRYNREFLLGFQFI	D5N	mut_00910	wt_00004	1	1|0|0	1|0|0	0|0|0	0|0|0	3.33968e-05	2.24952e-05	0	0	1.12476e-05
DMS-BM	EIF4E	EIF4E_eIF4E__P06730_1_217	EIF4G1	Q04637	mut	EKKRYSREFLLGFQFI	D5S	mut_00914	wt_00004	1	1|0|0	0|0|0	0|0|0	0|0|0	3.33968e-05	0	0	0	0
DMS-BM	EIF4E	EIF4E_eIF4E__P06730_1_217	EIF4G1	Q04637	mut	EKKRYVREFLLGFQFI	D5V	mut_00916	wt_00004	3	1|2|1	2|0|1	0|0|0	0|0|0	0.000462889	6.60394e-05	0	0	3.30197e-05
DMS-BM	EIF4E	EIF4E_eIF4E__P06730_1_217	EIF4G1	Q04637	mut	EKKRYDFEFLLGFQFI	R6F	mut_00922	wt_00004	1	1|0|0	0|0|0	0|0|0	0|0|0	3.33968e-05	0	0	0	0
DMS-BM	EIF4E	EIF4E_eIF4E__P06730_1_217	EIF4G1	Q04637	mut	EKKRYDHEFLLGFQFI	R6H	mut_00924	wt_00004	2	4|0|3	3|0|2	0|0|0	0|0|0	0.000372194	0.000109584	0	0	5.47918e-05
DMS-BM	EIF4E	EIF4E_eIF4E__P06730_1_217	EIF4G1	Q04637	mut	EKKRYDLEFLLGFQFI	R6L	mut_00927	wt_00004	1	0|0|1	0|0|1	0|0|0	0|0|0	7.95355e-05	2.10491e-05	0	0	1.05245e-05
DMS-BM	EIF4E	EIF4E_eIF4E__P06730_1_217	EIF4G1	Q04637	mut	EKKRYDMEFLLGFQFI	R6M	mut_00928	wt_00004	1	1|0|0	0|0|0	0|0|0	0|0|0	3.33968e-05	0	0	0	0
DMS-BM	EIF4E	EIF4E_eIF4E__P06730_1_217	EIF4G1	Q04637	mut	EKKRYDNEFLLGFQFI	R6N	mut_00929	wt_00004	1	0|0|0	1|0|0	0|0|0	0|0|0	0	2.24952e-05	0	0	1.12476e-05
DMS-BM	EIF4E	EIF4E_eIF4E__P06730_1_217	EIF4G1	Q04637	mut	EKKRYDPEFLLGFQFI	R6P	mut_00930	wt_00004	3	10|0|1	4|1|18	0|0|5	0|0|41	0.000413503	0.000494582	8.56414e-05	0.000837624	0.000290112
DMS-BM	EIF4E	EIF4E_eIF4E__P06730_1_217	EIF4G1	Q04637	mut	EKKRYDTEFLLGFQFI	R6T	mut_00933	wt_00004	2	1|0|0	0|0|5	0|0|0	0|0|1	3.33968e-05	0.000105245	0	2.04298e-05	5.26227e-05
DMS-BM	EIF4E	EIF4E_eIF4E__P06730_1_217	EIF4G1	Q04637	mut	EKKRYDVEFLLGFQFI	R6V	mut_00934	wt_00004	1	1|0|0	0|0|0	0|0|0	0|0|0	3.33968e-05	0	0	0	0
DMS-BM	EIF4E	EIF4E_eIF4E__P06730_1_217	EIF4G1	Q04637	mut	EKKRYDRAFLLGFQFI	E7A	mut_00937	wt_00004	3	2|0|5	0|16|1	0|20|1	0|5|0	0.000464471	0.00043254	0.000763759	0.000128413	0.00059815
DMS-BM	EIF4E	EIF4E_eIF4E__P06730_1_217	EIF4G1	Q04637	mut	EKKRYDRDFLLGFQFI	E7D	mut_00938	wt_00004	2	1|0|1	1|0|1	0|0|0	0|0|0	0.000112932	4.35443e-05	0	0	2.17721e-05
DMS-BM	EIF4E	EIF4E_eIF4E__P06730_1_217	EIF4G1	Q04637	mut	EKKRYDRFFLLGFQFI	E7F	mut_00939	wt_00004	1	0|0|0	0|0|1	0|0|0	0|0|0	0	2.10491e-05	0	0	1.05245e-05
DMS-BM	EIF4E	EIF4E_eIF4E__P06730_1_217	EIF4G1	Q04637	mut	EKKRYDRGFLLGFQFI	E7G	mut_00940	wt_00004	2	0|0|1	1|0|0	0|0|0	0|0|0	7.95355e-05	2.24952e-05	0	0	1.12476e-05
DMS-BM	EIF4E	EIF4E_eIF4E__P06730_1_217	EIF4G1	Q04637	mut	EKKRYDRNFLLGFQFI	E7N	mut_00946	wt_00004	2	1|0|0	0|1|0	0|0|0	0|0|0	3.33968e-05	2.57182e-05	0	0	1.28591e-05
DMS-BM	EIF4E	EIF4E_eIF4E__P06730_1_217	EIF4G1	Q04637	mut	EKKRYDREALLGFQFI	F8A	mut_00955	wt_00004	3	4|0|0	0|2|1	0|0|0	0|0|0	0.000133587	7.24854e-05	0	0	3.62427e-05
DMS-BM	EIF4E	EIF4E_eIF4E__P06730_1_217	EIF4G1	Q04637	mut	EKKRYDREDLLGFQFI	F8D	mut_00956	wt_00004	3	4|0|2	3|3|3	0|0|0	0|0|0	0.000292658	0.000207787	0	0	0.000103894
DMS-BM	EIF4E	EIF4E_eIF4E__P06730_1_217	EIF4G1	Q04637	mut	EKKRYDREELLGFQFI	F8E	mut_00957	wt_00004	2	2|0|3	0|0|5	0|0|2	0|0|0	0.0003054	0.000105245	3.42565e-05	0	6.9751e-05
DMS-BM	EIF4E	EIF4E_eIF4E__P06730_1_217	EIF4G1	Q04637	mut	EKKRYDREGLLGFQFI	F8G	mut_00958	wt_00004	3	4|0|1	11|1|1	0|0|0	1|0|0	0.000213123	0.000294214	0	1.72649e-05	0.000147107
DMS-BM	EIF4E	EIF4E_eIF4E__P06730_1_217	EIF4G1	Q04637	mut	EKKRYDREHLLGFQFI	F8H	mut_00959	wt_00004	2	2|0|0	1|0|2	0|0|0	0|0|0	6.67936e-05	6.45933e-05	0	0	3.22967e-05
DMS-BM	EIF4E	EIF4E_eIF4E__P06730_1_217	EIF4G1	Q04637	mut	EKKRYDREILLGFQFI	F8I	mut_00960	wt_00004	1	0|0|0	1|0|0	0|0|0	0|0|0	0	2.24952e-05	0	0	1.12476e-05
DMS-BM	EIF4E	EIF4E_eIF4E__P06730_1_217	EIF4G1	Q04637	mut	EKKRYDREKLLGFQFI	F8K	mut_00961	wt_00004	1	2|0|0	0|0|0	0|0|0	0|0|0	6.67936e-05	0	0	0	0
DMS-BM	EIF4E	EIF4E_eIF4E__P06730_1_217	EIF4G1	Q04637	mut	EKKRYDRELLLGFQFI	F8L	mut_00962	wt_00004	2	1|0|1	0|0|0	0|0|0	0|0|0	0.000112932	0	0	0	0
DMS-BM	EIF4E	EIF4E_eIF4E__P06730_1_217	EIF4G1	Q04637	mut	EKKRYDREMLLGFQFI	F8M	mut_00963	wt_00004	1	0|0|3	0|0|0	0|0|0	0|0|0	0.000238607	0	0	0	0
DMS-BM	EIF4E	EIF4E_eIF4E__P06730_1_217	EIF4G1	Q04637	mut	EKKRYDRENLLGFQFI	F8N	mut_00964	wt_00004	3	4|0|0	2|3|2	0|0|0	0|0|0	0.000133587	0.000164243	0	0	8.21215e-05
DMS-BM	EIF4E	EIF4E_eIF4E__P06730_1_217	EIF4G1	Q04637	mut	EKKRYDREPLLGFQFI	F8P	mut_00965	wt_00004	1	1|0|0	0|0|0	0|0|0	0|0|0	3.33968e-05	0	0	0	0
DMS-BM	EIF4E	EIF4E_eIF4E__P06730_1_217	EIF4G1	Q04637	mut	EKKRYDREQLLGFQFI	F8Q	mut_00966	wt_00004	3	27|4|5	14|20|25	0|3|161	0|1|36	0.0019993	0.00135552	0.00286965	0.000761157	0.00211258
DMS-BM	EIF4E	EIF4E_eIF4E__P06730_1_217	EIF4G1	Q04637	mut	EKKRYDRERLLGFQFI	F8R	mut_00967	wt_00004	2	1|0|0	0|1|0	0|0|0	0|0|0	3.33968e-05	2.57182e-05	0	0	1.28591e-05
DMS-BM	EIF4E	EIF4E_eIF4E__P06730_1_217	EIF4G1	Q04637	mut	EKKRYDRESLLGFQFI	F8S	mut_00968	wt_00004	2	1|0|0	3|1|0	0|0|0	0|0|0	3.33968e-05	9.32037e-05	0	0	4.66018e-05
DMS-BM	EIF4E	EIF4E_eIF4E__P06730_1_217	EIF4G1	Q04637	mut	EKKRYDRETLLGFQFI	F8T	mut_00969	wt_00004	1	0|0|0	0|1|0	0|0|0	0|0|0	0	2.57182e-05	0	0	1.28591e-05
DMS-BM	EIF4E	EIF4E_eIF4E__P06730_1_217	EIF4G1	Q04637	mut	EKKRYDREVLLGFQFI	F8V	mut_00970	wt_00004	1	0|0|0	1|0|0	0|0|0	0|0|0	0	2.24952e-05	0	0	1.12476e-05
DMS-BM	EIF4E	EIF4E_eIF4E__P06730_1_217	EIF4G1	Q04637	mut	EKKRYDREWLLGFQFI	F8W	mut_00971	wt_00004	2	1|0|1	0|0|1	0|0|0	0|0|0	0.000112932	2.10491e-05	0	0	1.05245e-05
DMS-BM	EIF4E	EIF4E_eIF4E__P06730_1_217	EIF4G1	Q04637	mut	EKKRYDREYLLGFQFI	F8Y	mut_00972	wt_00004	3	0|1|0	1|0|10	0|0|5	0|0|23	0.000174978	0.000232986	8.56414e-05	0.000469886	0.000159314
DMS-BM	EIF4E	EIF4E_eIF4E__P06730_1_217	EIF4G1	Q04637	mut	EKKRYDREFGLGFQFI	L9G	mut_00977	wt_00004	2	1|0|0	0|0|1	0|0|0	0|0|0	3.33968e-05	2.10491e-05	0	0	1.05245e-05
DMS-BM	EIF4E	EIF4E_eIF4E__P06730_1_217	EIF4G1	Q04637	mut	EKKRYDREFHLGFQFI	L9H	mut_00978	wt_00004	1	0|0|0	0|0|1	0|0|0	0|0|0	0	2.10491e-05	0	0	1.05245e-05
DMS-BM	EIF4E	EIF4E_eIF4E__P06730_1_217	EIF4G1	Q04637	mut	EKKRYDREFMLGFQFI	L9M	mut_00981	wt_00004	3	1|0|0	0|1|0	0|0|0	0|0|1	3.33968e-05	2.57182e-05	0	2.04298e-05	1.28591e-05
DMS-BM	EIF4E	EIF4E_eIF4E__P06730_1_217	EIF4G1	Q04637	mut	EKKRYDREFLAGFQFI	L10A	mut_00991	wt_00004	2	2|0|0	1|0|2	0|0|0	0|0|0	6.67936e-05	6.45933e-05	0	0	3.22967e-05
DMS-BM	EIF4E	EIF4E_eIF4E__P06730_1_217	EIF4G1	Q04637	mut	EKKRYDREFLEGFQFI	L10E	mut_00993	wt_00004	1	0|0|0	1|0|0	0|0|0	0|0|0	0	2.24952e-05	0	0	1.12476e-05
DMS-BM	EIF4E	EIF4E_eIF4E__P06730_1_217	EIF4G1	Q04637	mut	EKKRYDREFLFGFQFI	L10F	mut_00994	wt_00004	3	1|0|0	2|2|1	0|0|0	0|0|0	3.33968e-05	0.000117476	0	0	5.87379e-05
DMS-BM	EIF4E	EIF4E_eIF4E__P06730_1_217	EIF4G1	Q04637	mut	EKKRYDREFLHGFQFI	L10H	mut_00996	wt_00004	2	2|0|1	2|0|0	0|0|0	0|0|0	0.000146329	4.49903e-05	0	0	2.24952e-05
DMS-BM	EIF4E	EIF4E_eIF4E__P06730_1_217	EIF4G1	Q04637	mut	EKKRYDREFLKGFQFI	L10K	mut_00998	wt_00004	2	1|0|0	0|4|0	0|0|0	0|0|0	3.33968e-05	0.000102873	0	0	5.14364e-05
DMS-BM	EIF4E	EIF4E_eIF4E__P06730_1_217	EIF4G1	Q04637	mut	EKKRYDREFLMGFQFI	L10M	mut_00999	wt_00004	2	1|0|0	0|0|2	0|0|0	0|0|1	3.33968e-05	4.20982e-05	0	2.04298e-05	2.10491e-05
DMS-BM	EIF4E	EIF4E_eIF4E__P06730_1_217	EIF4G1	Q04637	mut	EKKRYDREFLNGFQFI	L10N	mut_01000	wt_00004	1	1|0|0	0|0|0	0|0|0	0|0|0	3.33968e-05	0	0	0	0
DMS-BM	EIF4E	EIF4E_eIF4E__P06730_1_217	EIF4G1	Q04637	mut	EKKRYDREFLQGFQFI	L10Q	mut_01002	wt_00004	3	6|1|2	4|8|6	0|0|2	0|2|2	0.00053443	0.000422021	3.42565e-05	9.22247e-05	0.000228139
DMS-BM	EIF4E	EIF4E_eIF4E__P06730_1_217	EIF4G1	Q04637	mut	EKKRYDREFLSGFQFI	L10S	mut_01004	wt_00004	3	7|1|1	3|0|1	0|0|0	0|0|1	0.000488291	8.85346e-05	0	2.04298e-05	4.42673e-05
DMS-BM	EIF4E	EIF4E_eIF4E__P06730_1_217	EIF4G1	Q04637	mut	EKKRYDREFLTGFQFI	L10T	mut_01005	wt_00004	1	0|0|0	0|0|1	0|0|0	0|0|0	0	2.10491e-05	0	0	1.05245e-05
DMS-BM	EIF4E	EIF4E_eIF4E__P06730_1_217	EIF4G1	Q04637	mut	EKKRYDREFLWGFQFI	L10W	mut_01007	wt_00004	2	1|0|1	0|0|1	0|0|0	0|0|0	0.000112932	2.10491e-05	0	0	1.05245e-05
DMS-BM	EIF4E	EIF4E_eIF4E__P06730_1_217	EIF4G1	Q04637	mut	EKKRYDREFLYGFQFI	L10Y	mut_01008	wt_00004	2	1|0|0	0|0|2	0|0|0	0|0|0	3.33968e-05	4.20982e-05	0	0	2.10491e-05
DMS-BM	EIF4E	EIF4E_eIF4E__P06730_1_217	EIF4G1	Q04637	mut	EKKRYDREFLLAFQFI	G11A	mut_01009	wt_00004	3	1|0|1	0|0|2	0|1|6	0|0|4	0.000112932	4.20982e-05	0.000140101	8.17194e-05	9.10997e-05
DMS-BM	EIF4E	EIF4E_eIF4E__P06730_1_217	EIF4G1	Q04637	mut	EKKRYDREFLLDFQFI	G11D	mut_01010	wt_00004	3	6|1|2	12|36|8	0|2|2	9|1|1	0.00053443	0.00136419	0.00010892	0.000201496	0.000736554
DMS-BM	EIF4E	EIF4E_eIF4E__P06730_1_217	EIF4G1	Q04637	mut	EKKRYDREFLLEFQFI	G11E	mut_01011	wt_00004	2	0|0|1	0|2|1	0|0|0	0|0|0	7.95355e-05	7.24854e-05	0	0	3.62427e-05
DMS-BM	EIF4E	EIF4E_eIF4E__P06730_1_217	EIF4G1	Q04637	mut	EKKRYDREFLLFFQFI	G11F	mut_01012	wt_00004	1	0|0|0	0|1|0	0|0|0	0|0|0	0	2.57182e-05	0	0	1.28591e-05
DMS-BM	EIF4E	EIF4E_eIF4E__P06730_1_217	EIF4G1	Q04637	mut	EKKRYDREFLLIFQFI	G11I	mut_01014	wt_00004	1	1|0|0	0|0|0	0|0|0	0|0|0	3.33968e-05	0	0	0	0
DMS-BM	EIF4E	EIF4E_eIF4E__P06730_1_217	EIF4G1	Q04637	mut	EKKRYDREFLLKFQFI	G11K	mut_01015	wt_00004	1	0|0|0	0|0|2	0|0|0	0|0|2	0	4.20982e-05	0	4.08597e-05	2.10491e-05
DMS-BM	EIF4E	EIF4E_eIF4E__P06730_1_217	EIF4G1	Q04637	mut	EKKRYDREFLLLFQFI	G11L	mut_01016	wt_00004	1	0|0|1	0|0|0	0|0|0	0|0|0	7.95355e-05	0	0	0	0
DMS-BM	EIF4E	EIF4E_eIF4E__P06730_1_217	EIF4G1	Q04637	mut	EKKRYDREFLLMFQFI	G11M	mut_01017	wt_00004	1	1|0|0	0|0|0	0|0|0	0|0|0	3.33968e-05	0	0	0	0
DMS-BM	EIF4E	EIF4E_eIF4E__P06730_1_217	EIF4G1	Q04637	mut	EKKRYDREFLLNFQFI	G11N	mut_01018	wt_00004	3	4|1|0	9|1|11	0|0|3	0|1|0	0.000308565	0.000459715	5.13848e-05	2.56825e-05	0.00025555
DMS-BM	EIF4E	EIF4E_eIF4E__P06730_1_217	EIF4G1	Q04637	mut	EKKRYDREFLLPFQFI	G11P	mut_01019	wt_00004	3	2|0|1	0|0|0	0|1|0	0|0|0	0.000146329	0	3.73315e-05	0	1.86658e-05
DMS-BM	EIF4E	EIF4E_eIF4E__P06730_1_217	EIF4G1	Q04637	mut	EKKRYDREFLLQFQFI	G11Q	mut_01020	wt_00004	2	2|0|1	0|0|0	0|0|0	0|0|0	0.000146329	0	0	0	0
DMS-BM	EIF4E	EIF4E_eIF4E__P06730_1_217	EIF4G1	Q04637	mut	EKKRYDREFLLRFQFI	G11R	mut_01021	wt_00004	2	1|0|0	5|1|0	0|1|0	0|0|0	3.33968e-05	0.000138194	3.73315e-05	0	8.77628e-05
DMS-BM	EIF4E	EIF4E_eIF4E__P06730_1_217	EIF4G1	Q04637	mut	EKKRYDREFLLTFQFI	G11T	mut_01023	wt_00004	3	5|1|3	1|5|3	0|0|3	0|0|0	0.000580569	0.000214233	5.13848e-05	0	0.000132809
DMS-BM	EIF4E	EIF4E_eIF4E__P06730_1_217	EIF4G1	Q04637	mut	EKKRYDREFLLWFQFI	G11W	mut_01025	wt_00004	2	0|0|1	1|0|0	0|0|0	0|0|0	7.95355e-05	2.24952e-05	0	0	1.12476e-05
DMS-BM	EIF4E	EIF4E_eIF4E__P06730_1_217	EIF4G1	Q04637	mut	EKKRYDREFLLYFQFI	G11Y	mut_01026	wt_00004	2	0|1|0	5|0|0	0|0|0	0|0|0	0.000174978	0.000112476	0	0	5.62379e-05
DMS-BM	EIF4E	EIF4E_eIF4E__P06730_1_217	EIF4G1	Q04637	mut	EKKRYDREFLLGAQFI	F12A	mut_01027	wt_00004	3	6|0|1	1|2|0	0|1|0	0|0|0	0.000279916	7.39315e-05	3.73315e-05	0	5.56315e-05
DMS-BM	EIF4E	EIF4E_eIF4E__P06730_1_217	EIF4G1	Q04637	mut	EKKRYDREFLLGDQFI	F12D	mut_01028	wt_00004	3	19|5|1	20|19|22	0|0|1	1|0|0	0.00158897	0.00140163	1.71283e-05	1.72649e-05	0.000709378
DMS-BM	EIF4E	EIF4E_eIF4E__P06730_1_217	EIF4G1	Q04637	mut	EKKRYDREFLLGEQFI	F12E	mut_01029	wt_00004	3	8|0|2	12|8|16	0|0|0	3|0|3	0.000426245	0.000812473	0	0.000113084	0.000406236
DMS-BM	EIF4E	EIF4E_eIF4E__P06730_1_217	EIF4G1	Q04637	mut	EKKRYDREFLLGGQFI	F12G	mut_01030	wt_00004	2	6|0|2	0|0|1	0|0|0	0|0|0	0.000359452	2.10491e-05	0	0	1.05245e-05
DMS-BM	EIF4E	EIF4E_eIF4E__P06730_1_217	EIF4G1	Q04637	mut	EKKRYDREFLLGHQFI	F12H	mut_01031	wt_00004	3	12|2|6	23|6|28	0|2|2	1|2|2	0.00122793	0.00126107	0.00010892	0.00010949	0.000684996
DMS-BM	EIF4E	EIF4E_eIF4E__P06730_1_217	EIF4G1	Q04637	mut	EKKRYDREFLLGKQFI	F12K	mut_01033	wt_00004	2	7|0|1	5|0|3	0|0|0	0|0|0	0.000313313	0.000175623	0	0	8.78115e-05
DMS-BM	EIF4E	EIF4E_eIF4E__P06730_1_217	EIF4G1	Q04637	mut	EKKRYDREFLLGLQFI	F12L	mut_01034	wt_00004	3	5|1|2	1|5|1	0|0|0	1|0|0	0.000501033	0.000172135	0	1.72649e-05	8.60676e-05
DMS-BM	EIF4E	EIF4E_eIF4E__P06730_1_217	EIF4G1	Q04637	mut	EKKRYDREFLLGMQFI	F12M	mut_01035	wt_00004	3	12|0|6	2|33|4	0|79|0	1|22|0	0.000877975	0.000977887	0.00294919	0.00058228	0.00196354
DMS-BM	EIF4E	EIF4E_eIF4E__P06730_1_217	EIF4G1	Q04637	mut	EKKRYDREFLLGNQFI	F12N	mut_01036	wt_00004	3	1|0|0	1|1|1	0|0|0	0|0|0	3.33968e-05	6.92624e-05	0	0	3.46312e-05
DMS-BM	EIF4E	EIF4E_eIF4E__P06730_1_217	EIF4G1	Q04637	mut	EKKRYDREFLLGPQFI	F12P	mut_01037	wt_00004	3	10|4|6	11|18|10	0|2|0	0|1|0	0.00151109	0.000920865	7.46631e-05	2.56825e-05	0.000497764
DMS-BM	EIF4E	EIF4E_eIF4E__P06730_1_217	EIF4G1	Q04637	mut	EKKRYDREFLLGQQFI	F12Q	mut_01038	wt_00004	3	1|0|0	4|0|4	0|1|1	2|4|1	3.33968e-05	0.000174177	5.44598e-05	0.00015769	0.000114318
DMS-BM	EIF4E	EIF4E_eIF4E__P06730_1_217	EIF4G1	Q04637	mut	EKKRYDREFLLGRQFI	F12R	mut_01039	wt_00004	3	8|1|10	2|12|6	0|1|10	1|0|0	0.00123751	0.000479903	0.000208614	1.72649e-05	0.000344259
DMS-BM	EIF4E	EIF4E_eIF4E__P06730_1_217	EIF4G1	Q04637	mut	EKKRYDREFLLGSQFI	F12S	mut_01040	wt_00004	2	0|0|3	0|1|0	0|0|0	0|0|0	0.000238607	2.57182e-05	0	0	1.28591e-05
DMS-BM	EIF4E	EIF4E_eIF4E__P06730_1_217	EIF4G1	Q04637	mut	EKKRYDREFLLGTQFI	F12T	mut_01041	wt_00004	3	2|0|3	1|1|0	0|0|0	0|0|0	0.0003054	4.82133e-05	0	0	2.41067e-05
DMS-BM	EIF4E	EIF4E_eIF4E__P06730_1_217	EIF4G1	Q04637	mut	EKKRYDREFLLGVQFI	F12V	mut_01042	wt_00004	1	0|0|0	0|0|2	0|0|0	0|0|0	0	4.20982e-05	0	0	2.10491e-05
DMS-BM	EIF4E	EIF4E_eIF4E__P06730_1_217	EIF4G1	Q04637	mut	EKKRYDREFLLGWQFI	F12W	mut_01043	wt_00004	1	4|0|0	1|0|0	0|0|0	1|0|0	0.000133587	2.24952e-05	0	1.72649e-05	1.12476e-05
DMS-BM	EIF4E	EIF4E_eIF4E__P06730_1_217	EIF4G1	Q04637	mut	EKKRYDREFLLGYQFI	F12Y	mut_01044	wt_00004	1	0|0|0	0|0|3	0|0|0	0|0|0	0	6.31473e-05	0	0	3.15736e-05
DMS-BM	EIF4E	EIF4E_eIF4E__P06730_1_217	EIF4G1	Q04637	mut	EKKRYDREFLLGFDFI	Q13D	mut_01046	wt_00004	3	14|1|4	7|11|4	0|1|3	3|1|0	0.000960675	0.000524562	8.87164e-05	7.74772e-05	0.000306639
DMS-BM	EIF4E	EIF4E_eIF4E__P06730_1_217	EIF4G1	Q04637	mut	EKKRYDREFLLGFEFI	Q13E	mut_01047	wt_00004	1	1|0|0	0|0|0	0|0|0	0|0|0	3.33968e-05	0	0	0	0
DMS-BM	EIF4E	EIF4E_eIF4E__P06730_1_217	EIF4G1	Q04637	mut	EKKRYDREFLLGFGFI	Q13G	mut_01049	wt_00004	2	2|0|1	0|0|0	0|0|0	0|0|0	0.000146329	0	0	0	0
DMS-BM	EIF4E	EIF4E_eIF4E__P06730_1_217	EIF4G1	Q04637	mut	EKKRYDREFLLGFKFI	Q13K	mut_01052	wt_00004	1	0|0|2	0|0|0	0|0|0	0|0|0	0.000159071	0	0	0	0
DMS-BM	EIF4E	EIF4E_eIF4E__P06730_1_217	EIF4G1	Q04637	mut	EKKRYDREFLLGFMFI	Q13M	mut_01054	wt_00004	1	0|0|0	0|0|1	0|0|0	0|0|0	0	2.10491e-05	0	0	1.05245e-05
DMS-BM	EIF4E	EIF4E_eIF4E__P06730_1_217	EIF4G1	Q04637	mut	EKKRYDREFLLGFPFI	Q13P	mut_01056	wt_00004	2	2|1|0	0|0|0	0|0|0	0|0|0	0.000241772	0	0	0	0
DMS-BM	EIF4E	EIF4E_eIF4E__P06730_1_217	EIF4G1	Q04637	mut	EKKRYDREFLLGFTFI	Q13T	mut_01059	wt_00004	1	1|0|0	0|0|0	0|0|0	0|0|0	3.33968e-05	0	0	0	0
DMS-BM	EIF4E	EIF4E_eIF4E__P06730_1_217	EIF4G1	Q04637	mut	EKKRYDREFLLGFVFI	Q13V	mut_01060	wt_00004	1	1|0|0	0|0|0	0|0|0	0|0|0	3.33968e-05	0	0	0	0
DMS-BM	EIF4E	EIF4E_eIF4E__P06730_1_217	EIF4G1	Q04637	mut	EKKRYDREFLLGFWFI	Q13W	mut_01061	wt_00004	2	1|0|0	0|0|1	0|0|0	0|0|0	3.33968e-05	2.10491e-05	0	0	1.05245e-05
DMS-BM	EIF4E	EIF4E_eIF4E__P06730_1_217	EIF4G1	Q04637	mut	EKKRYDREFLLGFQAI	F14A	mut_01063	wt_00004	3	12|5|5	5|12|11	0|0|0	1|1|0	0.00167333	0.000652634	0	4.29474e-05	0.000326317
DMS-BM	EIF4E	EIF4E_eIF4E__P06730_1_217	EIF4G1	Q04637	mut	EKKRYDREFLLGFQDI	F14D	mut_01064	wt_00004	3	73|6|47	178|135|226	0|13|19	32|13|23	0.007226	0.0122332	0.000810747	0.00135624	0.00652197
DMS-BM	EIF4E	EIF4E_eIF4E__P06730_1_217	EIF4G1	Q04637	mut	EKKRYDREFLLGFQEI	F14E	mut_01065	wt_00004	3	7|0|5	16|6|20	0|3|3	31|13|35	0.000631455	0.000935213	0.000163379	0.00158413	0.000549296
DMS-BM	EIF4E	EIF4E_eIF4E__P06730_1_217	EIF4G1	Q04637	mut	EKKRYDREFLLGFQGI	F14G	mut_01066	wt_00004	3	13|1|9	21|12|17	0|0|0	4|2|2	0.00132496	0.00113885	0	0.000161284	0.000569426
DMS-BM	EIF4E	EIF4E_eIF4E__P06730_1_217	EIF4G1	Q04637	mut	EKKRYDREFLLGFQHI	F14H	mut_01067	wt_00004	3	102|13|37	57|98|109	0|2|6	0|6|6	0.008624	0.00609696	0.000177433	0.000276674	0.00313719
DMS-BM	EIF4E	EIF4E_eIF4E__P06730_1_217	EIF4G1	Q04637	mut	EKKRYDREFLLGFQKI	F14K	mut_01069	wt_00004	3	3|0|2	8|1|5	0|0|0	1|0|0	0.000259261	0.000310925	0	1.72649e-05	0.000155462
DMS-BM	EIF4E	EIF4E_eIF4E__P06730_1_217	EIF4G1	Q04637	mut	EKKRYDREFLLGFQLI	F14L	mut_01070	wt_00004	3	6|1|5	3|9|4	0|11|2	0|4|2	0.000773036	0.000383145	0.000444904	0.00014359	0.000414024
DMS-BM	EIF4E	EIF4E_eIF4E__P06730_1_217	EIF4G1	Q04637	mut	EKKRYDREFLLGFQMI	F14M	mut_01071	wt_00004	3	8|1|4	4|3|0	0|0|0	0|0|0	0.000760294	0.000167135	0	0	8.35676e-05
DMS-BM	EIF4E	EIF4E_eIF4E__P06730_1_217	EIF4G1	Q04637	mut	EKKRYDREFLLGFQNI	F14N	mut_01072	wt_00004	3	2|0|2	3|7|5	0|0|0	0|1|0	0.000225865	0.000352758	0	2.56825e-05	0.000176379
DMS-BM	EIF4E	EIF4E_eIF4E__P06730_1_217	EIF4G1	Q04637	mut	EKKRYDREFLLGFQPI	F14P	mut_01073	wt_00004	3	106|37|58	168|211|248	0|46|252	13|17|75	0.0146273	0.0144259	0.00603358	0.00219328	0.0102297
DMS-BM	EIF4E	EIF4E_eIF4E__P06730_1_217	EIF4G1	Q04637	mut	EKKRYDREFLLGFQQI	F14Q	mut_01074	wt_00004	3	5|0|1	1|2|3	0|0|0	0|0|0	0.000246519	0.000137079	0	0	6.85394e-05
DMS-BM	EIF4E	EIF4E_eIF4E__P06730_1_217	EIF4G1	Q04637	mut	EKKRYDREFLLGFQRI	F14R	mut_01075	wt_00004	3	23|5|4	34|18|27	0|1|19	30|0|17	0.00196116	0.00179609	0.000362769	0.000865254	0.00107943
DMS-BM	EIF4E	EIF4E_eIF4E__P06730_1_217	EIF4G1	Q04637	mut	EKKRYDREFLLGFQSI	F14S	mut_01076	wt_00004	3	10|2|4	7|9|8	0|0|0	2|1|1	0.00100207	0.000557322	0	8.06421e-05	0.000278661
DMS-BM	EIF4E	EIF4E_eIF4E__P06730_1_217	EIF4G1	Q04637	mut	EKKRYDREFLLGFQTI	F14T	mut_01077	wt_00004	3	23|2|10	15|24|30	0|0|0	2|1|5	0.00191344	0.00158614	0	0.000162362	0.000793068
DMS-BM	EIF4E	EIF4E_eIF4E__P06730_1_217	EIF4G1	Q04637	mut	EKKRYDREFLLGFQVI	F14V	mut_01078	wt_00004	2	0|0|0	1|0|0	0|0|0	0|0|1	0	2.24952e-05	0	2.04298e-05	1.12476e-05
DMS-BM	EIF4E	EIF4E_eIF4E__P06730_1_217	EIF4G1	Q04637	mut	EKKRYDREFLLGFQWI	F14W	mut_01079	wt_00004	1	0|0|0	0|0|3	0|0|0	0|0|0	0	6.31473e-05	0	0	3.15736e-05
DMS-BM	EIF4E	EIF4E_eIF4E__P06730_1_217	EIF4G1	Q04637	mut	EKKRYDREFLLGFQYI	F14Y	mut_01080	wt_00004	3	4|0|2	0|2|2	0|0|0	0|0|0	0.000292658	9.35345e-05	0	0	4.67673e-05
DMS-BM	G3BP1 NFT2	G3BP1_NTF2_1_Q13283_1_139	USP10	Q14694	wt	LHSPQYIFGDFSPDEF		wt_00005		3	7|5|5	4|3|7	0|1|1	0|2|1	0.000454542	0.000290221	3.42702e-05	7.53643e-05	0.000162246
DMS-BM	G3BP1 NFT2	G3BP1_NTF2_1_Q13283_1_139	USP10	Q14694	mut	LASPQYIFGDFSPDEF	H1A	mut_01081	wt_00005	3	26|13|4	9|6|20	3|0|6	7|0|0	0.000905151	0.000689521	0.000103884	8.5034e-05	0.000396703
DMS-BM	G3BP1 NFT2	G3BP1_NTF2_1_Q13283_1_139	USP10	Q14694	mut	LDSPQYIFGDFSPDEF	H1D	mut_01082	wt_00005	3	5|1|2	0|0|4	0|0|0	0|0|0	0.000196384	5.15816e-05	0	0	2.57908e-05
DMS-BM	G3BP1 NFT2	G3BP1_NTF2_1_Q13283_1_139	USP10	Q14694	mut	LESPQYIFGDFSPDEF	H1E	mut_01083	wt_00005	3	3|0|1	5|1|0	0|0|1	0|2|0	9.54364e-05	0.000182909	9.49992e-06	4.96956e-05	9.62046e-05
DMS-BM	G3BP1 NFT2	G3BP1_NTF2_1_Q13283_1_139	USP10	Q14694	mut	LFSPQYIFGDFSPDEF	H1F	mut_01084	wt_00005	3	0|2|0	3|0|1	1|0|1	0|0|0	4.4486e-05	0.000108016	2.51281e-05	0	6.65719e-05
DMS-BM	G3BP1 NFT2	G3BP1_NTF2_1_Q13283_1_139	USP10	Q14694	mut	LGSPQYIFGDFSPDEF	H1G	mut_01085	wt_00005	3	6|4|1	1|4|1	0|0|0	0|0|0	0.000234604	0.000142104	0	0	7.10519e-05
DMS-BM	G3BP1 NFT2	G3BP1_NTF2_1_Q13283_1_139	USP10	Q14694	mut	LISPQYIFGDFSPDEF	H1I	mut_01086	wt_00005	3	64|53|20	27|49|99	8|11|25	50|24|6	0.00315453	0.00332712	0.000634996	0.00135775	0.00198106
DMS-BM	G3BP1 NFT2	G3BP1_NTF2_1_Q13283_1_139	USP10	Q14694	mut	LKSPQYIFGDFSPDEF	H1K	mut_01087	wt_00005	3	4|2|4	2|1|1	0|0|0	0|0|0	0.000292376	0.000100684	0	0	5.03422e-05
DMS-BM	G3BP1 NFT2	G3BP1_NTF2_1_Q13283_1_139	USP10	Q14694	mut	LLSPQYIFGDFSPDEF	H1L	mut_01088	wt_00005	3	6|3|3	2|1|7	0|0|3	0|0|0	0.000302843	0.000178057	2.84998e-05	0	0.000103278
DMS-BM	G3BP1 NFT2	G3BP1_NTF2_1_Q13283_1_139	USP10	Q14694	mut	LMSPQYIFGDFSPDEF	H1M	mut_01089	wt_00005	3	16|7|8	10|20|46	3|0|13	1|10|3	0.000785337	0.00139776	0.000170384	0.000337632	0.000784074
DMS-BM	G3BP1 NFT2	G3BP1_NTF2_1_Q13283_1_139	USP10	Q14694	mut	LNSPQYIFGDFSPDEF	H1N	mut_01090	wt_00005	3	19|14|10	8|6|36	2|0|13	2|1|3	0.00108172	0.000864141	0.000154755	0.000126149	0.000509448
DMS-BM	G3BP1 NFT2	G3BP1_NTF2_1_Q13283_1_139	USP10	Q14694	mut	LPSPQYIFGDFSPDEF	H1P	mut_01091	wt_00005	3	46|34|12	13|13|26	0|2|7	1|1|0	0.00206882	0.00106435	0.00011604	3.69955e-05	0.000590194
DMS-BM	G3BP1 NFT2	G3BP1_NTF2_1_Q13283_1_139	USP10	Q14694	mut	LQSPQYIFGDFSPDEF	H1Q	mut_01092	wt_00005	3	13|16|5	1|20|11	0|0|2	0|0|0	0.000799606	0.000661064	1.89998e-05	0	0.000340032
DMS-BM	G3BP1 NFT2	G3BP1_NTF2_1_Q13283_1_139	USP10	Q14694	mut	LRSPQYIFGDFSPDEF	H1R	mut_01093	wt_00005	3	6|3|4	3|6|9	0|0|0	0|0|0	0.000348083	0.000357431	0	0	0.000178716
DMS-BM	G3BP1 NFT2	G3BP1_NTF2_1_Q13283_1_139	USP10	Q14694	mut	LSSPQYIFGDFSPDEF	H1S	mut_01094	wt_00005	3	57|38|19	13|22|38	3|5|6	0|0|0	0.00265853	0.00143847	0.000227735	0	0.000833104
DMS-BM	G3BP1 NFT2	G3BP1_NTF2_1_Q13283_1_139	USP10	Q14694	mut	LTSPQYIFGDFSPDEF	H1T	mut_01095	wt_00005	3	12|27|7	11|31|64	4|5|90	4|18|22	0.00111803	0.00192972	0.00104136	0.00106056	0.00148554
DMS-BM	G3BP1 NFT2	G3BP1_NTF2_1_Q13283_1_139	USP10	Q14694	mut	LVSPQYIFGDFSPDEF	H1V	mut_01096	wt_00005	3	63|43|21	88|42|72	129|23|13	59|11|1	0.00296061	0.00474243	0.00270925	0.00101571	0.00372584
DMS-BM	G3BP1 NFT2	G3BP1_NTF2_1_Q13283_1_139	USP10	Q14694	mut	LWSPQYIFGDFSPDEF	H1W	mut_01097	wt_00005	3	14|4|7	4|4|21	1|6|6	13|28|5	0.000639904	0.000495132	0.000221249	0.000982002	0.000358191
DMS-BM	G3BP1 NFT2	G3BP1_NTF2_1_Q13283_1_139	USP10	Q14694	mut	LYSPQYIFGDFSPDEF	H1Y	mut_01098	wt_00005	3	6|3|3	2|2|4	0|0|0	0|0|0	0.000302843	0.000163746	0	0	8.1873e-05
DMS-BM	G3BP1 NFT2	G3BP1_NTF2_1_Q13283_1_139	USP10	Q14694	mut	LHAPQYIFGDFSPDEF	S2A	mut_01099	wt_00005	3	30|22|16	19|18|26	11|10|7	8|6|0	0.00171515	0.00137647	0.000486112	0.000246269	0.000931289
DMS-BM	G3BP1 NFT2	G3BP1_NTF2_1_Q13283_1_139	USP10	Q14694	mut	LHDPQYIFGDFSPDEF	S2D	mut_01100	wt_00005	3	20|16|6	5|22|14	2|9|2	0|0|1	0.00096197	0.000875328	0.000273188	2.56687e-05	0.000574258
DMS-BM	G3BP1 NFT2	G3BP1_NTF2_1_Q13283_1_139	USP10	Q14694	mut	LHEPQYIFGDFSPDEF	S2E	mut_01101	wt_00005	3	47|45|27	21|14|115	4|2|88	1|0|9	0.00300883	0.00249007	0.000948047	0.000243166	0.00171906
DMS-BM	G3BP1 NFT2	G3BP1_NTF2_1_Q13283_1_139	USP10	Q14694	mut	LHFPQYIFGDFSPDEF	S2F	mut_01102	wt_00005	3	20|10|5	5|6|48	5|1|9	3|0|1	0.000783272	0.000923766	0.00018841	6.21118e-05	0.000556088
DMS-BM	G3BP1 NFT2	G3BP1_NTF2_1_Q13283_1_139	USP10	Q14694	mut	LHGPQYIFGDFSPDEF	S2G	mut_01103	wt_00005	3	29|14|5	6|12|22	2|1|3	0|2|0	0.00102283	0.000766444	8.45264e-05	4.96956e-05	0.000425485
DMS-BM	G3BP1 NFT2	G3BP1_NTF2_1_Q13283_1_139	USP10	Q14694	mut	LHHPQYIFGDFSPDEF	S2H	mut_01104	wt_00005	3	5|2|1	0|0|7	0|0|2	0|0|1	0.000173386	9.02678e-05	1.89998e-05	2.56687e-05	5.46338e-05
DMS-BM	G3BP1 NFT2	G3BP1_NTF2_1_Q13283_1_139	USP10	Q14694	mut	LHIPQYIFGDFSPDEF	S2I	mut_01105	wt_00005	3	22|16|14	6|5|15	0|0|1	1|0|1	0.00135736	0.000505549	9.49992e-06	3.78164e-05	0.000257524
DMS-BM	G3BP1 NFT2	G3BP1_NTF2_1_Q13283_1_139	USP10	Q14694	mut	LHKPQYIFGDFSPDEF	S2K	mut_01106	wt_00005	3	8|5|1	1|1|0	0|0|2	0|0|0	0.000290311	5.60822e-05	1.89998e-05	0	3.7541e-05
DMS-BM	G3BP1 NFT2	G3BP1_NTF2_1_Q13283_1_139	USP10	Q14694	mut	LHLPQYIFGDFSPDEF	S2L	mut_01107	wt_00005	3	34|37|23	21|23|48	3|3|4	3|5|0	0.00243241	0.00184546	0.000159195	0.000160682	0.00100233
DMS-BM	G3BP1 NFT2	G3BP1_NTF2_1_Q13283_1_139	USP10	Q14694	mut	LHMPQYIFGDFSPDEF	S2M	mut_01108	wt_00005	3	24|24|19	13|14|15	0|1|2	2|2|0	0.00179497	0.000946874	4.37701e-05	7.3991e-05	0.000495322
DMS-BM	G3BP1 NFT2	G3BP1_NTF2_1_Q13283_1_139	USP10	Q14694	mut	LHNPQYIFGDFSPDEF	S2N	mut_01109	wt_00005	3	5|1|5	1|0|0	0|0|0	0|0|0	0.000332106	3.17068e-05	0	0	1.58534e-05
DMS-BM	G3BP1 NFT2	G3BP1_NTF2_1_Q13283_1_139	USP10	Q14694	mut	LHPPQYIFGDFSPDEF	S2P	mut_01110	wt_00005	3	9|4|5	3|4|4	0|0|0	0|0|0	0.000465763	0.000244203	0	0	0.000122102
DMS-BM	G3BP1 NFT2	G3BP1_NTF2_1_Q13283_1_139	USP10	Q14694	mut	LHQPQYIFGDFSPDEF	S2Q	mut_01111	wt_00005	3	9|9|6	6|2|9	0|0|1	1|0|0	0.000622218	0.00035505	9.49992e-06	1.21477e-05	0.000182275
DMS-BM	G3BP1 NFT2	G3BP1_NTF2_1_Q13283_1_139	USP10	Q14694	mut	LHRPQYIFGDFSPDEF	S2R	mut_01112	wt_00005	3	5|1|1	2|1|2	0|0|0	0|0|0	0.000151143	0.00011358	0	0	5.67899e-05
DMS-BM	G3BP1 NFT2	G3BP1_NTF2_1_Q13283_1_139	USP10	Q14694	mut	LHTPQYIFGDFSPDEF	S2T	mut_01113	wt_00005	3	10|5|2	7|2|6	0|1|1	0|1|0	0.000369015	0.000348071	3.42702e-05	2.48478e-05	0.00019117
DMS-BM	G3BP1 NFT2	G3BP1_NTF2_1_Q13283_1_139	USP10	Q14694	mut	LHVPQYIFGDFSPDEF	S2V	mut_01114	wt_00005	3	48|43|21	56|23|466	73|5|1018	115|4|245	0.00270963	0.00834547	0.0109356	0.0077852	0.00964055
DMS-BM	G3BP1 NFT2	G3BP1_NTF2_1_Q13283_1_139	USP10	Q14694	mut	LHWPQYIFGDFSPDEF	S2W	mut_01115	wt_00005	3	2|1|1	1|0|7	0|0|2	0|0|0	0.000100948	0.000121975	1.89998e-05	0	7.04872e-05
DMS-BM	G3BP1 NFT2	G3BP1_NTF2_1_Q13283_1_139	USP10	Q14694	mut	LHYPQYIFGDFSPDEF	S2Y	mut_01116	wt_00005	3	73|76|45	94|101|260	4|8|34	5|17|3	0.00494773	0.00879516	0.000583672	0.000560157	0.00468941
DMS-BM	G3BP1 NFT2	G3BP1_NTF2_1_Q13283_1_139	USP10	Q14694	mut	LHSAQYIFGDFSPDEF	P3A	mut_01117	wt_00005	3	5|5|4	3|1|3	0|0|0	0|1|0	0.000375837	0.000158182	0	2.48478e-05	7.9091e-05
DMS-BM	G3BP1 NFT2	G3BP1_NTF2_1_Q13283_1_139	USP10	Q14694	mut	LHSDQYIFGDFSPDEF	P3D	mut_01118	wt_00005	3	1|10|4	9|4|10	0|0|0	0|0|0	0.000420124	0.000511817	0	0	0.000255908
DMS-BM	G3BP1 NFT2	G3BP1_NTF2_1_Q13283_1_139	USP10	Q14694	mut	LHSEQYIFGDFSPDEF	P3E	mut_01119	wt_00005	3	8|6|6	1|1|2	0|0|0	0|0|0	0.000538757	8.1873e-05	0	0	4.09365e-05
DMS-BM	G3BP1 NFT2	G3BP1_NTF2_1_Q13283_1_139	USP10	Q14694	mut	LHSFQYIFGDFSPDEF	P3F	mut_01120	wt_00005	2	0|0|2	0|3|2	0|0|0	0|0|0	9.04814e-05	9.8917e-05	0	0	4.94585e-05
DMS-BM	G3BP1 NFT2	G3BP1_NTF2_1_Q13283_1_139	USP10	Q14694	mut	LHSGQYIFGDFSPDEF	P3G	mut_01121	wt_00005	3	5|2|2	1|0|2	0|0|0	0|0|0	0.000218627	5.74976e-05	0	0	2.87488e-05
DMS-BM	G3BP1 NFT2	G3BP1_NTF2_1_Q13283_1_139	USP10	Q14694	mut	LHSHQYIFGDFSPDEF	P3H	mut_01122	wt_00005	3	1|1|1	2|1|2	0|0|0	0|0|0	8.42156e-05	0.00011358	0	0	5.67899e-05
DMS-BM	G3BP1 NFT2	G3BP1_NTF2_1_Q13283_1_139	USP10	Q14694	mut	LHSIQYIFGDFSPDEF	P3I	mut_01123	wt_00005	3	1|3|1	2|1|7	0|0|9	0|11|5	0.000128702	0.000178057	8.54993e-05	0.000401669	0.000131778
DMS-BM	G3BP1 NFT2	G3BP1_NTF2_1_Q13283_1_139	USP10	Q14694	mut	LHSKQYIFGDFSPDEF	P3K	mut_01124	wt_00005	3	2|1|1	1|0|0	0|0|0	0|0|0	0.000100948	3.17068e-05	0	0	1.58534e-05
DMS-BM	G3BP1 NFT2	G3BP1_NTF2_1_Q13283_1_139	USP10	Q14694	mut	LHSLQYIFGDFSPDEF	P3L	mut_01125	wt_00005	3	9|1|3	1|2|6	0|0|1	0|0|0	0.000308552	0.00015783	9.49992e-06	0	8.36649e-05
DMS-BM	G3BP1 NFT2	G3BP1_NTF2_1_Q13283_1_139	USP10	Q14694	mut	LHSMQYIFGDFSPDEF	P3M	mut_01126	wt_00005	3	9|7|7	10|1|25	1|0|0	1|0|1	0.000622973	0.000663828	1.56282e-05	3.78164e-05	0.000339728
DMS-BM	G3BP1 NFT2	G3BP1_NTF2_1_Q13283_1_139	USP10	Q14694	mut	LHSNQYIFGDFSPDEF	P3N	mut_01127	wt_00005	3	24|27|13	10|10|29	1|2|15	0|0|0	0.00159026	0.000934788	0.000207668	0	0.000571228
DMS-BM	G3BP1 NFT2	G3BP1_NTF2_1_Q13283_1_139	USP10	Q14694	mut	LHSQQYIFGDFSPDEF	P3Q	mut_01128	wt_00005	3	11|4|0	11|1|13	5|0|3	8|0|0	0.000273023	0.00054079	0.000106641	9.71817e-05	0.000323715
DMS-BM	G3BP1 NFT2	G3BP1_NTF2_1_Q13283_1_139	USP10	Q14694	mut	LHSRQYIFGDFSPDEF	P3R	mut_01129	wt_00005	2	1|1|0	0|0|0	0|0|0	0|0|0	3.89749e-05	0	0	0	0
DMS-BM	G3BP1 NFT2	G3BP1_NTF2_1_Q13283_1_139	USP10	Q14694	mut	LHSSQYIFGDFSPDEF	P3S	mut_01130	wt_00005	3	20|10|4	5|4|15	0|0|1	0|1|0	0.000738031	0.000449466	9.49992e-06	2.48478e-05	0.000229483
DMS-BM	G3BP1 NFT2	G3BP1_NTF2_1_Q13283_1_139	USP10	Q14694	mut	LHSTQYIFGDFSPDEF	P3T	mut_01131	wt_00005	3	9|8|5	4|2|4	0|0|0	0|0|0	0.000554735	0.000227159	0	0	0.00011358
DMS-BM	G3BP1 NFT2	G3BP1_NTF2_1_Q13283_1_139	USP10	Q14694	mut	LHSVQYIFGDFSPDEF	P3V	mut_01132	wt_00005	3	14|2|5	5|6|7	0|1|0	0|0|0	0.000504936	0.000395054	2.47703e-05	0	0.000209912
DMS-BM	G3BP1 NFT2	G3BP1_NTF2_1_Q13283_1_139	USP10	Q14694	mut	LHSWQYIFGDFSPDEF	P3W	mut_01133	wt_00005	3	31|27|21	13|22|50	3|1|9	4|0|1	0.0020693	0.00159322	0.000157154	7.42595e-05	0.000875185
DMS-BM	G3BP1 NFT2	G3BP1_NTF2_1_Q13283_1_139	USP10	Q14694	mut	LHSYQYIFGDFSPDEF	P3Y	mut_01134	wt_00005	3	0|0|0	1|0|1	1|0|0	18|1|0	0	4.46022e-05	1.56282e-05	0.000243507	3.01152e-05
DMS-BM	G3BP1 NFT2	G3BP1_NTF2_1_Q13283_1_139	USP10	Q14694	mut	LHSPAYIFGDFSPDEF	Q4A	mut_01135	wt_00005	3	24|24|9	8|9|31	0|0|0	0|0|0	0.00134256	0.00087279	0	0	0.000436395
DMS-BM	G3BP1 NFT2	G3BP1_NTF2_1_Q13283_1_139	USP10	Q14694	mut	LHSPDYIFGDFSPDEF	Q4D	mut_01136	wt_00005	3	8|9|4	6|2|7	0|1|0	0|2|0	0.000515005	0.000329259	2.47703e-05	4.96956e-05	0.000177015
DMS-BM	G3BP1 NFT2	G3BP1_NTF2_1_Q13283_1_139	USP10	Q14694	mut	LHSPEYIFGDFSPDEF	Q4E	mut_01137	wt_00005	3	31|21|6	32|8|33	14|1|6	4|0|3	0.00125724	0.00163517	0.000300564	0.000125597	0.000967866
DMS-BM	G3BP1 NFT2	G3BP1_NTF2_1_Q13283_1_139	USP10	Q14694	mut	LHSPFYIFGDFSPDEF	Q4F	mut_01138	wt_00005	3	8|4|4	1|5|5	1|0|0	1|2|0	0.00040379	0.000218061	1.56282e-05	6.18433e-05	0.000116844
DMS-BM	G3BP1 NFT2	G3BP1_NTF2_1_Q13283_1_139	USP10	Q14694	mut	LHSPGYIFGDFSPDEF	Q4G	mut_01139	wt_00005	3	22|7|8	2|3|8	0|0|9	0|0|1	0.000885729	0.000239703	8.54993e-05	2.56687e-05	0.000162601
DMS-BM	G3BP1 NFT2	G3BP1_NTF2_1_Q13283_1_139	USP10	Q14694	mut	LHSPHYIFGDFSPDEF	Q4H	mut_01140	wt_00005	2	1|0|3	8|0|8	1|0|0	0|0|0	0.000152454	0.000356817	1.56282e-05	0	0.000186223
DMS-BM	G3BP1 NFT2	G3BP1_NTF2_1_Q13283_1_139	USP10	Q14694	mut	LHSPIYIFGDFSPDEF	Q4I	mut_01141	wt_00005	3	61|45|19	29|26|242	1|3|186	4|5|18	0.00288115	0.00467394	0.00185692	0.000634866	0.00326543
DMS-BM	G3BP1 NFT2	G3BP1_NTF2_1_Q13283_1_139	USP10	Q14694	mut	LHSPKYIFGDFSPDEF	Q4K	mut_01142	wt_00005	2	5|0|0	0|0|1	0|0|0	0|0|0	8.36596e-05	1.28954e-05	0	0	6.4477e-06
DMS-BM	G3BP1 NFT2	G3BP1_NTF2_1_Q13283_1_139	USP10	Q14694	mut	LHSPLYIFGDFSPDEF	Q4L	mut_01143	wt_00005	3	19|20|14	13|10|34	2|1|0	1|1|2	0.00139614	0.00109439	5.60266e-05	8.83329e-05	0.000575206
DMS-BM	G3BP1 NFT2	G3BP1_NTF2_1_Q13283_1_139	USP10	Q14694	mut	LHSPMYIFGDFSPDEF	Q4M	mut_01144	wt_00005	3	31|25|11	15|13|29	1|3|6	1|2|1	0.00157241	0.00116645	0.000146938	8.7512e-05	0.000656693
DMS-BM	G3BP1 NFT2	G3BP1_NTF2_1_Q13283_1_139	USP10	Q14694	mut	LHSPNYIFGDFSPDEF	Q4N	mut_01145	wt_00005	3	1|2|1	0|0|1	0|0|0	1|0|0	0.000106459	1.28954e-05	0	1.21477e-05	6.4477e-06
DMS-BM	G3BP1 NFT2	G3BP1_NTF2_1_Q13283_1_139	USP10	Q14694	mut	LHSPPYIFGDFSPDEF	Q4P	mut_01146	wt_00005	3	5|6|2	5|3|4	1|0|0	0|0|0	0.000307599	0.000283242	1.56282e-05	0	0.000149435
DMS-BM	G3BP1 NFT2	G3BP1_NTF2_1_Q13283_1_139	USP10	Q14694	mut	LHSPRYIFGDFSPDEF	Q4R	mut_01147	wt_00005	3	1|2|0	0|0|1	0|0|0	0|0|0	6.12179e-05	1.28954e-05	0	0	6.4477e-06
DMS-BM	G3BP1 NFT2	G3BP1_NTF2_1_Q13283_1_139	USP10	Q14694	mut	LHSPSYIFGDFSPDEF	Q4S	mut_01148	wt_00005	3	4|3|1	0|0|3	0|0|0	0|0|0	0.000178897	3.86862e-05	0	0	1.93431e-05
DMS-BM	G3BP1 NFT2	G3BP1_NTF2_1_Q13283_1_139	USP10	Q14694	mut	LHSPTYIFGDFSPDEF	Q4T	mut_01149	wt_00005	3	42|20|6	9|44|20	1|30|5	0|98|0	0.00141904	0.00161579	0.000806235	0.00243509	0.00121101
DMS-BM	G3BP1 NFT2	G3BP1_NTF2_1_Q13283_1_139	USP10	Q14694	mut	LHSPVYIFGDFSPDEF	Q4V	mut_01150	wt_00005	3	17|10|9	5|15|14	0|3|9	0|12|3	0.000914039	0.0007047	0.00015981	0.00037518	0.000432255
DMS-BM	G3BP1 NFT2	G3BP1_NTF2_1_Q13283_1_139	USP10	Q14694	mut	LHSPWYIFGDFSPDEF	Q4W	mut_01151	wt_00005	3	17|9|5	11|3|19	2|1|0	0|2|0	0.000710833	0.000666913	5.60266e-05	4.96956e-05	0.00036147
DMS-BM	G3BP1 NFT2	G3BP1_NTF2_1_Q13283_1_139	USP10	Q14694	mut	LHSPYYIFGDFSPDEF	Q4Y	mut_01152	wt_00005	3	10|8|7	2|7|2	1|2|0	0|5|0	0.000661948	0.000259832	6.51687e-05	0.000124239	0.0001625
DMS-BM	G3BP1 NFT2	G3BP1_NTF2_1_Q13283_1_139	USP10	Q14694	mut	LHSPQAIFGDFSPDEF	Y5A	mut_01153	wt_00005	3	0|2|0	1|0|1	0|0|0	0|0|0	4.4486e-05	4.46022e-05	0	0	2.23011e-05
DMS-BM	G3BP1 NFT2	G3BP1_NTF2_1_Q13283_1_139	USP10	Q14694	mut	LHSPQDIFGDFSPDEF	Y5D	mut_01154	wt_00005	1	0|0|0	0|0|0	1|0|0	0|0|0	0	0	1.56282e-05	0	7.81409e-06
DMS-BM	G3BP1 NFT2	G3BP1_NTF2_1_Q13283_1_139	USP10	Q14694	mut	LHSPQFIFGDFSPDEF	Y5F	mut_01156	wt_00005	3	20|14|3	6|5|13	0|0|0	3|0|0	0.000781762	0.000479758	0	3.64431e-05	0.000239879
DMS-BM	G3BP1 NFT2	G3BP1_NTF2_1_Q13283_1_139	USP10	Q14694	mut	LHSPQHIFGDFSPDEF	Y5H	mut_01158	wt_00005	2	1|1|0	0|0|0	0|0|0	0|0|0	3.89749e-05	0	0	0	0
DMS-BM	G3BP1 NFT2	G3BP1_NTF2_1_Q13283_1_139	USP10	Q14694	mut	LHSPQIIFGDFSPDEF	Y5I	mut_01159	wt_00005	3	0|1|1	1|0|0	0|0|0	0|0|0	6.74837e-05	3.17068e-05	0	0	1.58534e-05
DMS-BM	G3BP1 NFT2	G3BP1_NTF2_1_Q13283_1_139	USP10	Q14694	mut	LHSPQLIFGDFSPDEF	Y5L	mut_01161	wt_00005	3	26|14|13	33|7|35	16|0|5	8|0|0	0.00133456	0.00166829	0.00029755	9.71817e-05	0.00098292
DMS-BM	G3BP1 NFT2	G3BP1_NTF2_1_Q13283_1_139	USP10	Q14694	mut	LHSPQMIFGDFSPDEF	Y5M	mut_01162	wt_00005	3	33|37|17	28|25|69	12|4|8	9|4|3	0.00214424	0.00238696	0.000362619	0.000285727	0.00137479
DMS-BM	G3BP1 NFT2	G3BP1_NTF2_1_Q13283_1_139	USP10	Q14694	mut	LHSPQPIFGDFSPDEF	Y5P	mut_01164	wt_00005	3	12|11|8	7|10|14	0|1|1	0|1|0	0.000807381	0.000646237	3.42702e-05	2.48478e-05	0.000340254
DMS-BM	G3BP1 NFT2	G3BP1_NTF2_1_Q13283_1_139	USP10	Q14694	mut	LHSPQQIFGDFSPDEF	Y5Q	mut_01165	wt_00005	1	3|0|0	0|0|0	0|0|0	0|0|0	5.01958e-05	0	0	0	0
DMS-BM	G3BP1 NFT2	G3BP1_NTF2_1_Q13283_1_139	USP10	Q14694	mut	LHSPQRIFGDFSPDEF	Y5R	mut_01166	wt_00005	1	0|1|0	0|0|0	0|0|0	0|0|0	2.2243e-05	0	0	0	0
DMS-BM	G3BP1 NFT2	G3BP1_NTF2_1_Q13283_1_139	USP10	Q14694	mut	LHSPQTIFGDFSPDEF	Y5T	mut_01168	wt_00005	2	1|2|0	1|0|0	0|0|0	0|0|0	6.12179e-05	3.17068e-05	0	0	1.58534e-05
DMS-BM	G3BP1 NFT2	G3BP1_NTF2_1_Q13283_1_139	USP10	Q14694	mut	LHSPQVIFGDFSPDEF	Y5V	mut_01169	wt_00005	3	3|3|0	0|1|7	0|0|0	0|0|0	0.000116925	0.000114643	0	0	5.73216e-05
DMS-BM	G3BP1 NFT2	G3BP1_NTF2_1_Q13283_1_139	USP10	Q14694	mut	LHSPQWIFGDFSPDEF	Y5W	mut_01170	wt_00005	3	7|1|2	2|0|1	2|0|1	2|0|0	0.000229848	7.6309e-05	4.07563e-05	2.42954e-05	5.85326e-05
DMS-BM	G3BP1 NFT2	G3BP1_NTF2_1_Q13283_1_139	USP10	Q14694	mut	LHSPQYAFGDFSPDEF	I6A	mut_01171	wt_00005	2	2|0|0	0|0|1	0|0|0	0|0|0	3.34638e-05	1.28954e-05	0	0	6.4477e-06
DMS-BM	G3BP1 NFT2	G3BP1_NTF2_1_Q13283_1_139	USP10	Q14694	mut	LHSPQYEFGDFSPDEF	I6E	mut_01173	wt_00005	3	12|9|1	0|1|2	0|0|0	0|0|0	0.000446211	5.01662e-05	0	0	2.50831e-05
DMS-BM	G3BP1 NFT2	G3BP1_NTF2_1_Q13283_1_139	USP10	Q14694	mut	LHSPQYFFGDFSPDEF	I6F	mut_01174	wt_00005	3	26|19|11	15|9|32	1|1|7	0|1|1	0.00135529	0.00110763	0.000106898	5.05165e-05	0.000607265
DMS-BM	G3BP1 NFT2	G3BP1_NTF2_1_Q13283_1_139	USP10	Q14694	mut	LHSPQYGFGDFSPDEF	I6G	mut_01175	wt_00005	1	0|1|0	0|0|0	0|0|0	0|0|0	2.2243e-05	0	0	0	0
DMS-BM	G3BP1 NFT2	G3BP1_NTF2_1_Q13283_1_139	USP10	Q14694	mut	LHSPQYHFGDFSPDEF	I6H	mut_01176	wt_00005	3	17|10|6	3|3|16	0|0|1	0|0|1	0.000778317	0.000374573	9.49992e-06	2.56687e-05	0.000192036
DMS-BM	G3BP1 NFT2	G3BP1_NTF2_1_Q13283_1_139	USP10	Q14694	mut	LHSPQYKFGDFSPDEF	I6K	mut_01177	wt_00005	3	2|2|1	0|0|1	0|0|0	0|0|0	0.00012319	1.28954e-05	0	0	6.4477e-06
DMS-BM	G3BP1 NFT2	G3BP1_NTF2_1_Q13283_1_139	USP10	Q14694	mut	LHSPQYLFGDFSPDEF	I6L	mut_01178	wt_00005	3	5|7|3	5|4|17	1|0|12	0|0|8	0.000375083	0.000475257	0.000129627	0.000205349	0.000302442
DMS-BM	G3BP1 NFT2	G3BP1_NTF2_1_Q13283_1_139	USP10	Q14694	mut	LHSPQYMFGDFSPDEF	I6M	mut_01179	wt_00005	3	6|9|3	10|5|4	4|1|0	5|1|0	0.0004363	0.000490526	8.7283e-05	8.55864e-05	0.000288905
DMS-BM	G3BP1 NFT2	G3BP1_NTF2_1_Q13283_1_139	USP10	Q14694	mut	LHSPQYNFGDFSPDEF	I6N	mut_01180	wt_00005	3	7|3|3	0|0|1	0|0|0	0|0|0	0.000319574	1.28954e-05	0	0	6.4477e-06
DMS-BM	G3BP1 NFT2	G3BP1_NTF2_1_Q13283_1_139	USP10	Q14694	mut	LHSPQYQFGDFSPDEF	I6Q	mut_01182	wt_00005	3	34|28|18	19|35|59	2|4|5	0|1|0	0.00200602	0.0022164	0.000177837	2.48478e-05	0.00119712
DMS-BM	G3BP1 NFT2	G3BP1_NTF2_1_Q13283_1_139	USP10	Q14694	mut	LHSPQYRFGDFSPDEF	I6R	mut_01183	wt_00005	3	5|8|2	3|3|4	0|0|0	0|0|0	0.000352085	0.000219828	0	0	0.000109914
DMS-BM	G3BP1 NFT2	G3BP1_NTF2_1_Q13283_1_139	USP10	Q14694	mut	LHSPQYSFGDFSPDEF	I6S	mut_01184	wt_00005	3	15|13|4	1|6|12	0|0|1	0|0|0	0.0007211	0.000332704	9.49992e-06	0	0.000171102
DMS-BM	G3BP1 NFT2	G3BP1_NTF2_1_Q13283_1_139	USP10	Q14694	mut	LHSPQYTFGDFSPDEF	I6T	mut_01185	wt_00005	3	9|5|2	3|3|3	1|1|1	0|0|0	0.000352284	0.000206933	4.98984e-05	0	0.000128416
DMS-BM	G3BP1 NFT2	G3BP1_NTF2_1_Q13283_1_139	USP10	Q14694	mut	LHSPQYVFGDFSPDEF	I6V	mut_01186	wt_00005	3	4|3|5	0|1|2	0|0|0	0|0|0	0.00035986	5.01662e-05	0	0	2.50831e-05
DMS-BM	G3BP1 NFT2	G3BP1_NTF2_1_Q13283_1_139	USP10	Q14694	mut	LHSPQYWFGDFSPDEF	I6W	mut_01187	wt_00005	3	18|5|1	2|1|9	0|0|2	0|0|0	0.00045763	0.000203848	1.89998e-05	0	0.000111424
DMS-BM	G3BP1 NFT2	G3BP1_NTF2_1_Q13283_1_139	USP10	Q14694	mut	LHSPQYYFGDFSPDEF	I6Y	mut_01188	wt_00005	3	4|1|1	2|1|2	0|0|0	0|0|0	0.000134411	0.00011358	0	0	5.67899e-05
DMS-BM	G3BP1 NFT2	G3BP1_NTF2_1_Q13283_1_139	USP10	Q14694	mut	LHSPQYIHGDFSPDEF	F7H	mut_01193	wt_00005	1	1|0|0	0|0|0	0|0|0	0|0|0	1.67319e-05	0	0	0	0
DMS-BM	G3BP1 NFT2	G3BP1_NTF2_1_Q13283_1_139	USP10	Q14694	mut	LHSPQYIIGDFSPDEF	F7I	mut_01194	wt_00005	3	7|3|2	4|2|0	0|0|0	0|0|0	0.000274334	0.000175578	0	0	8.77889e-05
DMS-BM	G3BP1 NFT2	G3BP1_NTF2_1_Q13283_1_139	USP10	Q14694	mut	LHSPQYIPGDFSPDEF	F7P	mut_01199	wt_00005	1	1|0|0	0|0|0	0|0|0	0|0|0	1.67319e-05	0	0	0	0
DMS-BM	G3BP1 NFT2	G3BP1_NTF2_1_Q13283_1_139	USP10	Q14694	mut	LHSPQYIQGDFSPDEF	F7Q	mut_01200	wt_00005	2	0|1|0	12|0|0	0|0|0	1|0|0	2.2243e-05	0.000380481	0	1.21477e-05	0.000190241
DMS-BM	G3BP1 NFT2	G3BP1_NTF2_1_Q13283_1_139	USP10	Q14694	mut	LHSPQYIRGDFSPDEF	F7R	mut_01201	wt_00005	1	0|0|0	1|0|0	0|0|0	0|0|0	0	3.17068e-05	0	0	1.58534e-05
DMS-BM	G3BP1 NFT2	G3BP1_NTF2_1_Q13283_1_139	USP10	Q14694	mut	LHSPQYIWGDFSPDEF	F7W	mut_01205	wt_00005	1	0|0|1	0|0|0	0|0|0	0|0|0	4.52407e-05	0	0	0	0
DMS-BM	G3BP1 NFT2	G3BP1_NTF2_1_Q13283_1_139	USP10	Q14694	mut	LHSPQYIYGDFSPDEF	F7Y	mut_01206	wt_00005	3	4|3|6	0|0|2	0|0|0	0|0|0	0.000405101	2.57908e-05	0	0	1.28954e-05
DMS-BM	G3BP1 NFT2	G3BP1_NTF2_1_Q13283_1_139	USP10	Q14694	mut	LHSPQYIFADFSPDEF	G8A	mut_01207	wt_00005	2	1|0|2	0|0|0	0|0|0	0|0|0	0.000107213	0	0	0	0
DMS-BM	G3BP1 NFT2	G3BP1_NTF2_1_Q13283_1_139	USP10	Q14694	mut	LHSPQYIFDDFSPDEF	G8D	mut_01208	wt_00005	1	2|0|0	0|0|0	0|0|0	0|0|0	3.34638e-05	0	0	0	0
DMS-BM	G3BP1 NFT2	G3BP1_NTF2_1_Q13283_1_139	USP10	Q14694	mut	LHSPQYIFEDFSPDEF	G8E	mut_01209	wt_00005	1	0|1|0	0|0|0	0|0|0	0|0|0	2.2243e-05	0	0	0	0
DMS-BM	G3BP1 NFT2	G3BP1_NTF2_1_Q13283_1_139	USP10	Q14694	mut	LHSPQYIFFDFSPDEF	G8F	mut_01210	wt_00005	2	5|2|0	0|0|0	0|0|0	0|0|0	0.000128146	0	0	0	0
DMS-BM	G3BP1 NFT2	G3BP1_NTF2_1_Q13283_1_139	USP10	Q14694	mut	LHSPQYIFHDFSPDEF	G8H	mut_01211	wt_00005	1	0|0|0	0|0|1	0|0|0	0|0|0	0	1.28954e-05	0	0	6.4477e-06
DMS-BM	G3BP1 NFT2	G3BP1_NTF2_1_Q13283_1_139	USP10	Q14694	mut	LHSPQYIFKDFSPDEF	G8K	mut_01213	wt_00005	1	0|0|1	0|0|0	0|0|0	0|0|0	4.52407e-05	0	0	0	0
DMS-BM	G3BP1 NFT2	G3BP1_NTF2_1_Q13283_1_139	USP10	Q14694	mut	LHSPQYIFLDFSPDEF	G8L	mut_01214	wt_00005	3	10|3|0	0|0|2	0|0|0	0|0|0	0.000234048	2.57908e-05	0	0	1.28954e-05
DMS-BM	G3BP1 NFT2	G3BP1_NTF2_1_Q13283_1_139	USP10	Q14694	mut	LHSPQYIFMDFSPDEF	G8M	mut_01215	wt_00005	3	0|1|0	1|0|1	0|0|0	0|0|0	2.2243e-05	4.46022e-05	0	0	2.23011e-05
DMS-BM	G3BP1 NFT2	G3BP1_NTF2_1_Q13283_1_139	USP10	Q14694	mut	LHSPQYIFNDFSPDEF	G8N	mut_01216	wt_00005	1	0|1|0	0|0|0	0|0|0	0|0|0	2.2243e-05	0	0	0	0
DMS-BM	G3BP1 NFT2	G3BP1_NTF2_1_Q13283_1_139	USP10	Q14694	mut	LHSPQYIFQDFSPDEF	G8Q	mut_01218	wt_00005	1	2|0|0	0|0|0	0|0|0	0|0|0	3.34638e-05	0	0	0	0
DMS-BM	G3BP1 NFT2	G3BP1_NTF2_1_Q13283_1_139	USP10	Q14694	mut	LHSPQYIFSDFSPDEF	G8S	mut_01220	wt_00005	2	1|0|0	0|0|1	0|0|0	0|0|0	1.67319e-05	1.28954e-05	0	0	6.4477e-06
DMS-BM	G3BP1 NFT2	G3BP1_NTF2_1_Q13283_1_139	USP10	Q14694	mut	LHSPQYIFTDFSPDEF	G8T	mut_01221	wt_00005	2	0|1|1	0|0|0	0|0|0	0|0|0	6.74837e-05	0	0	0	0
DMS-BM	G3BP1 NFT2	G3BP1_NTF2_1_Q13283_1_139	USP10	Q14694	mut	LHSPQYIFWDFSPDEF	G8W	mut_01223	wt_00005	2	1|0|0	0|0|1	0|0|0	0|0|0	1.67319e-05	1.28954e-05	0	0	6.4477e-06
DMS-BM	G3BP1 NFT2	G3BP1_NTF2_1_Q13283_1_139	USP10	Q14694	mut	LHSPQYIFYDFSPDEF	G8Y	mut_01224	wt_00005	2	1|0|3	0|0|1	0|0|0	0|0|0	0.000152454	1.28954e-05	0	0	6.4477e-06
DMS-BM	G3BP1 NFT2	G3BP1_NTF2_1_Q13283_1_139	USP10	Q14694	mut	LHSPQYIFGAFSPDEF	D9A	mut_01225	wt_00005	3	2|7|0	1|2|2	0|0|0	0|0|0	0.000189165	0.000106248	0	0	5.31242e-05
DMS-BM	G3BP1 NFT2	G3BP1_NTF2_1_Q13283_1_139	USP10	Q14694	mut	LHSPQYIFGEFSPDEF	D9E	mut_01226	wt_00005	3	1|2|2	0|0|2	0|0|0	0|0|0	0.000151699	2.57908e-05	0	0	1.28954e-05
DMS-BM	G3BP1 NFT2	G3BP1_NTF2_1_Q13283_1_139	USP10	Q14694	mut	LHSPQYIFGFFSPDEF	D9F	mut_01227	wt_00005	3	2|9|5	10|5|17	0|0|0	3|2|1	0.000459854	0.000658167	0	0.000111807	0.000329083
DMS-BM	G3BP1 NFT2	G3BP1_NTF2_1_Q13283_1_139	USP10	Q14694	mut	LHSPQYIFGGFSPDEF	D9G	mut_01228	wt_00005	3	4|1|2	0|0|1	0|0|0	0|0|0	0.000179652	1.28954e-05	0	0	6.4477e-06
DMS-BM	G3BP1 NFT2	G3BP1_NTF2_1_Q13283_1_139	USP10	Q14694	mut	LHSPQYIFGHFSPDEF	D9H	mut_01229	wt_00005	3	3|2|2	2|0|15	0|0|2	0|0|0	0.000185163	0.000256845	1.89998e-05	0	0.000137922
DMS-BM	G3BP1 NFT2	G3BP1_NTF2_1_Q13283_1_139	USP10	Q14694	mut	LHSPQYIFGIFSPDEF	D9I	mut_01230	wt_00005	3	2|1|1	1|0|0	0|0|0	0|0|0	0.000100948	3.17068e-05	0	0	1.58534e-05
DMS-BM	G3BP1 NFT2	G3BP1_NTF2_1_Q13283_1_139	USP10	Q14694	mut	LHSPQYIFGKFSPDEF	D9K	mut_01231	wt_00005	1	0|0|1	0|0|0	0|0|0	0|0|0	4.52407e-05	0	0	0	0
DMS-BM	G3BP1 NFT2	G3BP1_NTF2_1_Q13283_1_139	USP10	Q14694	mut	LHSPQYIFGLFSPDEF	D9L	mut_01232	wt_00005	1	0|2|0	0|0|0	0|1|0	0|0|0	4.4486e-05	0	2.47703e-05	0	1.23851e-05
DMS-BM	G3BP1 NFT2	G3BP1_NTF2_1_Q13283_1_139	USP10	Q14694	mut	LHSPQYIFGMFSPDEF	D9M	mut_01233	wt_00005	3	1|1|0	0|0|1	0|0|0	0|0|0	3.89749e-05	1.28954e-05	0	0	6.4477e-06
DMS-BM	G3BP1 NFT2	G3BP1_NTF2_1_Q13283_1_139	USP10	Q14694	mut	LHSPQYIFGNFSPDEF	D9N	mut_01234	wt_00005	3	2|1|0	1|0|2	0|0|0	0|0|0	5.57068e-05	5.74976e-05	0	0	2.87488e-05
DMS-BM	G3BP1 NFT2	G3BP1_NTF2_1_Q13283_1_139	USP10	Q14694	mut	LHSPQYIFGQFSPDEF	D9Q	mut_01236	wt_00005	3	1|0|2	1|1|0	0|0|0	0|0|0	0.000107213	5.60822e-05	0	0	2.80411e-05
DMS-BM	G3BP1 NFT2	G3BP1_NTF2_1_Q13283_1_139	USP10	Q14694	mut	LHSPQYIFGSFSPDEF	D9S	mut_01238	wt_00005	3	2|2|0	0|0|0	0|0|1	0|0|0	7.79498e-05	0	9.49992e-06	0	4.74996e-06
DMS-BM	G3BP1 NFT2	G3BP1_NTF2_1_Q13283_1_139	USP10	Q14694	mut	LHSPQYIFGTFSPDEF	D9T	mut_01239	wt_00005	3	25|29|10	15|23|34	4|4|7	0|0|0	0.00151575	0.00147468	0.000228093	0	0.000851386
DMS-BM	G3BP1 NFT2	G3BP1_NTF2_1_Q13283_1_139	USP10	Q14694	mut	LHSPQYIFGVFSPDEF	D9V	mut_01240	wt_00005	1	0|0|0	1|0|0	0|0|0	0|0|0	0	3.17068e-05	0	0	1.58534e-05
DMS-BM	G3BP1 NFT2	G3BP1_NTF2_1_Q13283_1_139	USP10	Q14694	mut	LHSPQYIFGWFSPDEF	D9W	mut_01241	wt_00005	3	2|3|2	1|1|6	0|0|1	0|1|1	0.000190674	0.000133455	9.49992e-06	5.05165e-05	7.14773e-05
DMS-BM	G3BP1 NFT2	G3BP1_NTF2_1_Q13283_1_139	USP10	Q14694	mut	LHSPQYIFGYFSPDEF	D9Y	mut_01242	wt_00005	3	8|4|0	2|0|6	0|0|1	0|0|0	0.000222827	0.000140786	9.49992e-06	0	7.5143e-05
DMS-BM	G3BP1 NFT2	G3BP1_NTF2_1_Q13283_1_139	USP10	Q14694	mut	LHSPQYIFGDASPDEF	F10A	mut_01243	wt_00005	3	2|1|1	0|0|2	0|0|0	0|0|0	0.000100948	2.57908e-05	0	0	1.28954e-05
DMS-BM	G3BP1 NFT2	G3BP1_NTF2_1_Q13283_1_139	USP10	Q14694	mut	LHSPQYIFGDDSPDEF	F10D	mut_01244	wt_00005	2	1|0|0	0|0|7	0|0|2	0|0|0	1.67319e-05	9.02678e-05	1.89998e-05	0	5.46338e-05
DMS-BM	G3BP1 NFT2	G3BP1_NTF2_1_Q13283_1_139	USP10	Q14694	mut	LHSPQYIFGDGSPDEF	F10G	mut_01246	wt_00005	1	1|0|0	0|0|0	0|0|0	0|0|0	1.67319e-05	0	0	0	0
DMS-BM	G3BP1 NFT2	G3BP1_NTF2_1_Q13283_1_139	USP10	Q14694	mut	LHSPQYIFGDHSPDEF	F10H	mut_01247	wt_00005	3	7|4|1	1|1|2	0|0|0	0|0|0	0.000251336	8.1873e-05	0	0	4.09365e-05
DMS-BM	G3BP1 NFT2	G3BP1_NTF2_1_Q13283_1_139	USP10	Q14694	mut	LHSPQYIFGDISPDEF	F10I	mut_01248	wt_00005	3	11|12|5	7|3|12	0|2|3	0|0|0	0.00067717	0.000449818	7.80403e-05	0	0.000263929
DMS-BM	G3BP1 NFT2	G3BP1_NTF2_1_Q13283_1_139	USP10	Q14694	mut	LHSPQYIFGDLSPDEF	F10L	mut_01250	wt_00005	3	9|8|8	3|1|8	1|1|2	1|0|0	0.000690457	0.000222659	5.93983e-05	1.21477e-05	0.000141029
DMS-BM	G3BP1 NFT2	G3BP1_NTF2_1_Q13283_1_139	USP10	Q14694	mut	LHSPQYIFGDMSPDEF	F10M	mut_01251	wt_00005	3	35|28|12	5|10|19	1|1|1	0|0|0	0.00175131	0.0006473	4.98984e-05	0	0.000348599
DMS-BM	G3BP1 NFT2	G3BP1_NTF2_1_Q13283_1_139	USP10	Q14694	mut	LHSPQYIFGDNSPDEF	F10N	mut_01252	wt_00005	2	1|0|1	0|0|0	0|0|0	0|0|0	6.19726e-05	0	0	0	0
DMS-BM	G3BP1 NFT2	G3BP1_NTF2_1_Q13283_1_139	USP10	Q14694	mut	LHSPQYIFGDPSPDEF	F10P	mut_01253	wt_00005	2	1|2|0	0|0|0	0|0|0	0|0|0	6.12179e-05	0	0	0	0
DMS-BM	G3BP1 NFT2	G3BP1_NTF2_1_Q13283_1_139	USP10	Q14694	mut	LHSPQYIFGDQSPDEF	F10Q	mut_01254	wt_00005	2	2|2|0	0|0|0	0|0|0	0|0|0	7.79498e-05	0	0	0	0
DMS-BM	G3BP1 NFT2	G3BP1_NTF2_1_Q13283_1_139	USP10	Q14694	mut	LHSPQYIFGDRSPDEF	F10R	mut_01255	wt_00005	1	0|1|0	0|0|0	0|0|0	0|0|0	2.2243e-05	0	0	0	0
DMS-BM	G3BP1 NFT2	G3BP1_NTF2_1_Q13283_1_139	USP10	Q14694	mut	LHSPQYIFGDTSPDEF	F10T	mut_01257	wt_00005	3	5|4|2	1|0|1	0|0|0	0|0|0	0.000263113	4.46022e-05	0	0	2.23011e-05
DMS-BM	G3BP1 NFT2	G3BP1_NTF2_1_Q13283_1_139	USP10	Q14694	mut	LHSPQYIFGDVSPDEF	F10V	mut_01258	wt_00005	3	6|6|2	4|1|8	1|0|0	0|0|0	0.000324331	0.000254366	1.56282e-05	0	0.000134997
DMS-BM	G3BP1 NFT2	G3BP1_NTF2_1_Q13283_1_139	USP10	Q14694	mut	LHSPQYIFGDWSPDEF	F10W	mut_01259	wt_00005	3	9|7|5	6|2|3	0|0|0	0|0|0	0.000532492	0.000277678	0	0	0.000138839
DMS-BM	G3BP1 NFT2	G3BP1_NTF2_1_Q13283_1_139	USP10	Q14694	mut	LHSPQYIFGDYSPDEF	F10Y	mut_01260	wt_00005	3	5|3|2	1|2|3	0|0|0	0|0|0	0.00024087	0.000119144	0	0	5.95719e-05
DMS-BM	G3BP1 NFT2	G3BP1_NTF2_1_Q13283_1_139	USP10	Q14694	mut	LHSPQYIFGDFAPDEF	S11A	mut_01261	wt_00005	3	20|15|7	2|22|13	0|10|1	0|16|0	0.000984968	0.000767312	0.000257202	0.000397565	0.000512257
DMS-BM	G3BP1 NFT2	G3BP1_NTF2_1_Q13283_1_139	USP10	Q14694	mut	LHSPQYIFGDFDPDEF	S11D	mut_01262	wt_00005	3	3|1|2	2|5|12	0|0|1	1|0|0	0.00016292	0.000340035	9.49992e-06	1.21477e-05	0.000174768
DMS-BM	G3BP1 NFT2	G3BP1_NTF2_1_Q13283_1_139	USP10	Q14694	mut	LHSPQYIFGDFEPDEF	S11E	mut_01263	wt_00005	3	28|16|19	13|20|48	0|1|25	1|8|4	0.00168395	0.00151868	0.000262268	0.000313605	0.000890472
DMS-BM	G3BP1 NFT2	G3BP1_NTF2_1_Q13283_1_139	USP10	Q14694	mut	LHSPQYIFGDFFPDEF	S11F	mut_01264	wt_00005	3	14|6|8	7|17|24	0|0|6	0|1|0	0.00072963	0.000945819	5.69995e-05	2.48478e-05	0.000501409
DMS-BM	G3BP1 NFT2	G3BP1_NTF2_1_Q13283_1_139	USP10	Q14694	mut	LHSPQYIFGDFGPDEF	S11G	mut_01265	wt_00005	3	3|2|2	4|1|5	0|0|1	1|0|0	0.000185163	0.00021568	9.49992e-06	1.21477e-05	0.00011259
DMS-BM	G3BP1 NFT2	G3BP1_NTF2_1_Q13283_1_139	USP10	Q14694	mut	LHSPQYIFGDFHPDEF	S11H	mut_01266	wt_00005	3	20|16|10	8|6|14	7|1|3	10|0|1	0.00114293	0.000580442	0.000162667	0.000147146	0.000371555
DMS-BM	G3BP1 NFT2	G3BP1_NTF2_1_Q13283_1_139	USP10	Q14694	mut	LHSPQYIFGDFIPDEF	S11I	mut_01267	wt_00005	3	19|11|14	8|11|22	1|2|6	0|1|3	0.00119595	0.000805482	0.000122168	0.000101854	0.000463825
DMS-BM	G3BP1 NFT2	G3BP1_NTF2_1_Q13283_1_139	USP10	Q14694	mut	LHSPQYIFGDFKPDEF	S11K	mut_01268	wt_00005	3	19|20|8	12|11|16	3|2|3	2|10|0	0.00112469	0.000854937	0.000124925	0.000272774	0.000489931
DMS-BM	G3BP1 NFT2	G3BP1_NTF2_1_Q13283_1_139	USP10	Q14694	mut	LHSPQYIFGDFLPDEF	S11L	mut_01269	wt_00005	3	17|7|1	1|1|20	1|0|3	2|0|0	0.000485384	0.00031399	4.41279e-05	2.42954e-05	0.000179059
DMS-BM	G3BP1 NFT2	G3BP1_NTF2_1_Q13283_1_139	USP10	Q14694	mut	LHSPQYIFGDFMPDEF	S11M	mut_01270	wt_00005	3	24|10|9	11|6|12	0|0|1	2|0|1	0.00103116	0.000649772	9.49992e-06	4.99641e-05	0.000329636
DMS-BM	G3BP1 NFT2	G3BP1_NTF2_1_Q13283_1_139	USP10	Q14694	mut	LHSPQYIFGDFNPDEF	S11N	mut_01271	wt_00005	3	23|19|6	11|12|23	0|0|3	0|1|2	0.00107889	0.000937873	2.84998e-05	7.61851e-05	0.000483187
DMS-BM	G3BP1 NFT2	G3BP1_NTF2_1_Q13283_1_139	USP10	Q14694	mut	LHSPQYIFGDFPPDEF	S11P	mut_01272	wt_00005	3	4|0|0	0|4|12	0|1|9	0|11|5	6.69277e-05	0.000252246	0.00011027	0.000401669	0.000181258
DMS-BM	G3BP1 NFT2	G3BP1_NTF2_1_Q13283_1_139	USP10	Q14694	mut	LHSPQYIFGDFQPDEF	S11Q	mut_01273	wt_00005	3	2|7|3	0|1|1	0|0|0	0|0|0	0.000324887	3.72708e-05	0	0	1.86354e-05
DMS-BM	G3BP1 NFT2	G3BP1_NTF2_1_Q13283_1_139	USP10	Q14694	mut	LHSPQYIFGDFRPDEF	S11R	mut_01274	wt_00005	3	52|43|19	39|60|185	13|6|145	10|9|17	0.00268608	0.00508474	0.00172928	0.000781475	0.00340701
DMS-BM	G3BP1 NFT2	G3BP1_NTF2_1_Q13283_1_139	USP10	Q14694	mut	LHSPQYIFGDFTPDEF	S11T	mut_01275	wt_00005	3	1|3|0	0|3|2	0|0|0	0|0|0	8.34609e-05	9.8917e-05	0	0	4.94585e-05
DMS-BM	G3BP1 NFT2	G3BP1_NTF2_1_Q13283_1_139	USP10	Q14694	mut	LHSPQYIFGDFVPDEF	S11V	mut_01276	wt_00005	3	9|5|4	2|3|14	3|0|28	0|1|18	0.000442765	0.000317075	0.000312882	0.000486884	0.000314979
DMS-BM	G3BP1 NFT2	G3BP1_NTF2_1_Q13283_1_139	USP10	Q14694	mut	LHSPQYIFGDFWPDEF	S11W	mut_01277	wt_00005	3	22|20|9	10|13|16	0|0|0	0|0|0	0.00122013	0.000840274	0	0	0.000420137
DMS-BM	G3BP1 NFT2	G3BP1_NTF2_1_Q13283_1_139	USP10	Q14694	mut	LHSPQYIFGDFYPDEF	S11Y	mut_01278	wt_00005	3	29|25|16	35|50|114	3|3|11	0|11|1	0.00176515	0.00379858	0.000225694	0.000298995	0.00201214
DMS-BM	G3BP1 NFT2	G3BP1_NTF2_1_Q13283_1_139	USP10	Q14694	mut	LHSPQYIFGDFSADEF	P12A	mut_01279	wt_00005	3	11|9|14	9|8|16	0|1|2	0|0|0	0.00101761	0.000686691	4.37701e-05	0	0.00036523
DMS-BM	G3BP1 NFT2	G3BP1_NTF2_1_Q13283_1_139	USP10	Q14694	mut	LHSPQYIFGDFSDDEF	P12D	mut_01280	wt_00005	3	12|8|1	7|14|12	0|4|2	0|1|0	0.000423968	0.000717948	0.000118081	2.48478e-05	0.000418014
DMS-BM	G3BP1 NFT2	G3BP1_NTF2_1_Q13283_1_139	USP10	Q14694	mut	LHSPQYIFGDFSEDEF	P12E	mut_01281	wt_00005	3	1|1|0	0|0|5	0|0|1	0|0|0	3.89749e-05	6.4477e-05	9.49992e-06	0	3.69885e-05
DMS-BM	G3BP1 NFT2	G3BP1_NTF2_1_Q13283_1_139	USP10	Q14694	mut	LHSPQYIFGDFSFDEF	P12F	mut_01282	wt_00005	3	1|5|3	3|1|3	0|0|1	0|0|0	0.000263669	0.000158182	9.49992e-06	0	8.38409e-05
DMS-BM	G3BP1 NFT2	G3BP1_NTF2_1_Q13283_1_139	USP10	Q14694	mut	LHSPQYIFGDFSGDEF	P12G	mut_01283	wt_00005	3	11|9|8	4|7|22	0|0|2	0|0|0	0.000746163	0.000581154	1.89998e-05	0	0.000300077
DMS-BM	G3BP1 NFT2	G3BP1_NTF2_1_Q13283_1_139	USP10	Q14694	mut	LHSPQYIFGDFSHDEF	P12H	mut_01284	wt_00005	3	19|17|14	14|8|22	2|1|5	2|3|1	0.00132941	0.000922597	0.000103526	0.000124508	0.000513062
DMS-BM	G3BP1 NFT2	G3BP1_NTF2_1_Q13283_1_139	USP10	Q14694	mut	LHSPQYIFGDFSIDEF	P12I	mut_01285	wt_00005	3	31|30|14	19|40|56	7|12|18	2|4|4	0.00181935	0.00229959	0.000577639	0.000226361	0.00143861
DMS-BM	G3BP1 NFT2	G3BP1_NTF2_1_Q13283_1_139	USP10	Q14694	mut	LHSPQYIFGDFSKDEF	P12K	mut_01286	wt_00005	3	3|0|1	0|1|2	0|0|0	0|0|0	9.54364e-05	5.01662e-05	0	0	2.50831e-05
DMS-BM	G3BP1 NFT2	G3BP1_NTF2_1_Q13283_1_139	USP10	Q14694	mut	LHSPQYIFGDFSLDEF	P12L	mut_01287	wt_00005	3	11|9|7	8|24|8	4|5|2	0|6|0	0.000700923	0.000941827	0.000205364	0.000149087	0.000573595
DMS-BM	G3BP1 NFT2	G3BP1_NTF2_1_Q13283_1_139	USP10	Q14694	mut	LHSPQYIFGDFSMDEF	P12M	mut_01288	wt_00005	3	51|31|17	26|44|73	7|4|14	3|3|1	0.00231195	0.00283826	0.000341477	0.000136655	0.00158987
DMS-BM	G3BP1 NFT2	G3BP1_NTF2_1_Q13283_1_139	USP10	Q14694	mut	LHSPQYIFGDFSNDEF	P12N	mut_01289	wt_00005	3	18|17|6	9|9|13	2|0|2	0|0|0	0.000950749	0.00067238	5.02562e-05	0	0.000361318
DMS-BM	G3BP1 NFT2	G3BP1_NTF2_1_Q13283_1_139	USP10	Q14694	mut	LHSPQYIFGDFSQDEF	P12Q	mut_01290	wt_00005	3	0|1|0	1|1|5	0|0|0	0|0|0	2.2243e-05	0.000120559	0	0	6.02796e-05
DMS-BM	G3BP1 NFT2	G3BP1_NTF2_1_Q13283_1_139	USP10	Q14694	mut	LHSPQYIFGDFSRDEF	P12R	mut_01291	wt_00005	3	21|18|7	9|8|18	1|0|2	1|0|0	0.00106843	0.000712481	3.4628e-05	1.21477e-05	0.000373555
DMS-BM	G3BP1 NFT2	G3BP1_NTF2_1_Q13283_1_139	USP10	Q14694	mut	LHSPQYIFGDFSSDEF	P12S	mut_01292	wt_00005	3	19|11|7	15|5|13	0|0|2	0|0|0	0.000879264	0.000765119	1.89998e-05	0	0.000392059
DMS-BM	G3BP1 NFT2	G3BP1_NTF2_1_Q13283_1_139	USP10	Q14694	mut	LHSPQYIFGDFSTDEF	P12T	mut_01293	wt_00005	3	4|3|1	0|9|2	0|0|0	0|5|0	0.000178897	0.000245169	0	0.000124239	0.000122585
DMS-BM	G3BP1 NFT2	G3BP1_NTF2_1_Q13283_1_139	USP10	Q14694	mut	LHSPQYIFGDFSVDEF	P12V	mut_01294	wt_00005	3	27|22|7	7|7|35	0|3|9	1|1|0	0.00125779	0.000843914	0.00015981	3.69955e-05	0.000501862
DMS-BM	G3BP1 NFT2	G3BP1_NTF2_1_Q13283_1_139	USP10	Q14694	mut	LHSPQYIFGDFSWDEF	P12W	mut_01295	wt_00005	3	24|11|10	6|11|19	0|0|3	1|1|0	0.00109865	0.000703383	2.84998e-05	3.69955e-05	0.000365941
DMS-BM	G3BP1 NFT2	G3BP1_NTF2_1_Q13283_1_139	USP10	Q14694	mut	LHSPQYIFGDFSYDEF	P12Y	mut_01296	wt_00005	3	9|4|3	0|3|2	1|1|0	0|0|0	0.000375281	9.8917e-05	4.03984e-05	0	6.96577e-05
DMS-BM	G3BP1 NFT2	G3BP1_NTF2_1_Q13283_1_139	USP10	Q14694	mut	LHSPQYIFGDFSPAEF	D13A	mut_01297	wt_00005	3	22|8|10	14|12|16	3|3|2	8|11|1	0.000998453	0.000942726	0.000140195	0.000396176	0.000541461
DMS-BM	G3BP1 NFT2	G3BP1_NTF2_1_Q13283_1_139	USP10	Q14694	mut	LHSPQYIFGDFSPEEF	D13E	mut_01298	wt_00005	3	9|4|2	0|4|8	0|1|4	0|2|3	0.000330041	0.000200665	6.277e-05	0.000126702	0.000131717
DMS-BM	G3BP1 NFT2	G3BP1_NTF2_1_Q13283_1_139	USP10	Q14694	mut	LHSPQYIFGDFSPFEF	D13F	mut_01299	wt_00005	3	85|80|42	67|64|149	8|2|12	14|13|9	0.00510176	0.00560579	0.000288565	0.000724108	0.00294718
DMS-BM	G3BP1 NFT2	G3BP1_NTF2_1_Q13283_1_139	USP10	Q14694	mut	LHSPQYIFGDFSPGEF	D13G	mut_01300	wt_00005	3	29|24|8	16|11|38	28|0|28	65|9|4	0.00138098	0.00126546	0.000703587	0.00111591	0.000984525
DMS-BM	G3BP1 NFT2	G3BP1_NTF2_1_Q13283_1_139	USP10	Q14694	mut	LHSPQYIFGDFSPHEF	D13H	mut_01301	wt_00005	3	95|89|52	103|124|940	79|25|4622	375|367|3803	0.00592167	0.01841	0.0457625	0.111292	0.0320863
DMS-BM	G3BP1 NFT2	G3BP1_NTF2_1_Q13283_1_139	USP10	Q14694	mut	LHSPQYIFGDFSPIEF	D13I	mut_01302	wt_00005	3	48|32|21	13|19|55	1|2|8	2|5|1	0.00246496	0.00158457	0.000141168	0.000174203	0.000862868
DMS-BM	G3BP1 NFT2	G3BP1_NTF2_1_Q13283_1_139	USP10	Q14694	mut	LHSPQYIFGDFSPKEF	D13K	mut_01303	wt_00005	3	4|3|2	1|0|0	0|0|0	1|0|0	0.000224138	3.17068e-05	0	1.21477e-05	1.58534e-05
DMS-BM	G3BP1 NFT2	G3BP1_NTF2_1_Q13283_1_139	USP10	Q14694	mut	LHSPQYIFGDFSPLEF	D13L	mut_01304	wt_00005	3	60|43|31	19|8|62	1|0|6	6|4|5	0.00336282	0.00159695	7.26277e-05	0.000300621	0.000834787
DMS-BM	G3BP1 NFT2	G3BP1_NTF2_1_Q13283_1_139	USP10	Q14694	mut	LHSPQYIFGDFSPMEF	D13M	mut_01305	wt_00005	3	45|54|22	80|94|201	3|9|42	19|182|22	0.00294935	0.0074198	0.000668814	0.00531782	0.00404431
DMS-BM	G3BP1 NFT2	G3BP1_NTF2_1_Q13283_1_139	USP10	Q14694	mut	LHSPQYIFGDFSPNEF	D13N	mut_01306	wt_00005	3	19|24|12	16|20|62	16|2|46	17|1|9	0.00139463	0.00179433	0.000736588	0.000462377	0.00126546
DMS-BM	G3BP1 NFT2	G3BP1_NTF2_1_Q13283_1_139	USP10	Q14694	mut	LHSPQYIFGDFSPPEF	D13P	mut_01307	wt_00005	3	4|3|1	0|0|2	0|0|2	0|0|1	0.000178897	2.57908e-05	1.89998e-05	2.56687e-05	2.23953e-05
DMS-BM	G3BP1 NFT2	G3BP1_NTF2_1_Q13283_1_139	USP10	Q14694	mut	LHSPQYIFGDFSPQEF	D13Q	mut_01308	wt_00005	3	4|3|3	5|2|4	0|0|2	1|2|2	0.000269379	0.000258866	1.89998e-05	0.000113181	0.000138933
DMS-BM	G3BP1 NFT2	G3BP1_NTF2_1_Q13283_1_139	USP10	Q14694	mut	LHSPQYIFGDFSPREF	D13R	mut_01309	wt_00005	3	15|7|2	3|5|15	1|0|7	1|0|7	0.000497161	0.000410428	8.21276e-05	0.000191828	0.000246278
DMS-BM	G3BP1 NFT2	G3BP1_NTF2_1_Q13283_1_139	USP10	Q14694	mut	LHSPQYIFGDFSPSEF	D13S	mut_01310	wt_00005	3	112|99|42	168|152|271	74|7|60	60|35|24	0.00597614	0.0125265	0.00189987	0.00221458	0.00721316
DMS-BM	G3BP1 NFT2	G3BP1_NTF2_1_Q13283_1_139	USP10	Q14694	mut	LHSPQYIFGDFSPTEF	D13T	mut_01311	wt_00005	3	2|7|3	8|1|14	1|1|6	1|2|4	0.000324887	0.000458565	9.7398e-05	0.000164518	0.000277982
DMS-BM	G3BP1 NFT2	G3BP1_NTF2_1_Q13283_1_139	USP10	Q14694	mut	LHSPQYIFGDFSPVEF	D13V	mut_01312	wt_00005	3	43|39|14	35|20|93	0|0|10	7|12|6	0.00222032	0.00279652	9.49992e-05	0.00053722	0.00144576
DMS-BM	G3BP1 NFT2	G3BP1_NTF2_1_Q13283_1_139	USP10	Q14694	mut	LHSPQYIFGDFSPWEF	D13W	mut_01313	wt_00005	3	44|32|17	144|27|238	387|14|585	927|33|309	0.00221707	0.00829302	0.0119523	0.0200125	0.0101227
DMS-BM	G3BP1 NFT2	G3BP1_NTF2_1_Q13283_1_139	USP10	Q14694	mut	LHSPQYIFGDFSPYEF	D13Y	mut_01314	wt_00005	3	9|7|3	19|14|39	3|1|48	50|94|38	0.00044201	0.0014466	0.000527651	0.00391849	0.000987128
DMS-BM	G3BP1 NFT2	G3BP1_NTF2_1_Q13283_1_139	USP10	Q14694	mut	LHSPQYIFGDFSPDAF	E14A	mut_01315	wt_00005	3	20|8|2	4|4|6	0|0|2	0|0|0	0.000603064	0.000301701	1.89998e-05	0	0.00016035
DMS-BM	G3BP1 NFT2	G3BP1_NTF2_1_Q13283_1_139	USP10	Q14694	mut	LHSPQYIFGDFSPDDF	E14D	mut_01316	wt_00005	3	1|2|4	0|0|3	0|0|1	0|0|0	0.000242181	3.86862e-05	9.49992e-06	0	2.40931e-05
DMS-BM	G3BP1 NFT2	G3BP1_NTF2_1_Q13283_1_139	USP10	Q14694	mut	LHSPQYIFGDFSPDFF	E14F	mut_01317	wt_00005	3	20|8|4	4|6|49	1|4|21	11|28|18	0.000693545	0.000904954	0.000314208	0.0012914	0.000609581
DMS-BM	G3BP1 NFT2	G3BP1_NTF2_1_Q13283_1_139	USP10	Q14694	mut	LHSPQYIFGDFSPDGF	E14G	mut_01318	wt_00005	3	22|12|5	4|11|34	2|3|20	0|1|1	0.000861221	0.0008334	0.000295566	5.05165e-05	0.000564483
DMS-BM	G3BP1 NFT2	G3BP1_NTF2_1_Q13283_1_139	USP10	Q14694	mut	LHSPQYIFGDFSPDHF	E14H	mut_01319	wt_00005	3	17|9|5	6|4|23	7|0|10	28|5|5	0.000710833	0.000584337	0.000204396	0.000592718	0.000394366
DMS-BM	G3BP1 NFT2	G3BP1_NTF2_1_Q13283_1_139	USP10	Q14694	mut	LHSPQYIFGDFSPDIF	E14I	mut_01320	wt_00005	3	17|14|21	21|9|17	2|0|2	5|1|1	0.0015459	0.00110444	5.02562e-05	0.000111255	0.000577349
DMS-BM	G3BP1 NFT2	G3BP1_NTF2_1_Q13283_1_139	USP10	Q14694	mut	LHSPQYIFGDFSPDKF	E14K	mut_01321	wt_00005	3	39|36|17	17|18|32	2|5|5	1|1|0	0.00222238	0.00139043	0.000202607	3.69955e-05	0.000796516
DMS-BM	G3BP1 NFT2	G3BP1_NTF2_1_Q13283_1_139	USP10	Q14694	mut	LHSPQYIFGDFSPDLF	E14L	mut_01322	wt_00005	3	15|10|13	3|5|9	0|0|2	1|0|0	0.00106154	0.000333056	1.89998e-05	1.21477e-05	0.000176028
DMS-BM	G3BP1 NFT2	G3BP1_NTF2_1_Q13283_1_139	USP10	Q14694	mut	LHSPQYIFGDFSPDMF	E14M	mut_01323	wt_00005	3	23|25|8	18|8|48	10|1|30	14|0|12	0.00130283	0.0013847	0.00046605	0.000478092	0.000925377
DMS-BM	G3BP1 NFT2	G3BP1_NTF2_1_Q13283_1_139	USP10	Q14694	mut	LHSPQYIFGDFSPDNF	E14N	mut_01324	wt_00005	3	3|6|3	0|2|2	1|0|0	4|0|0	0.000319376	7.45416e-05	1.56282e-05	4.85909e-05	4.50849e-05
DMS-BM	G3BP1 NFT2	G3BP1_NTF2_1_Q13283_1_139	USP10	Q14694	mut	LHSPQYIFGDFSPDQF	E14Q	mut_01326	wt_00005	3	7|5|2	6|3|6	0|0|4	4|0|0	0.00031882	0.000340739	3.79997e-05	4.85909e-05	0.000189369
DMS-BM	G3BP1 NFT2	G3BP1_NTF2_1_Q13283_1_139	USP10	Q14694	mut	LHSPQYIFGDFSPDRF	E14R	mut_01327	wt_00005	2	0|1|0	1|1|0	0|0|0	0|0|0	2.2243e-05	5.60822e-05	0	0	2.80411e-05
DMS-BM	G3BP1 NFT2	G3BP1_NTF2_1_Q13283_1_139	USP10	Q14694	mut	LHSPQYIFGDFSPDSF	E14S	mut_01328	wt_00005	3	33|15|8	46|74|14	57|59|0	19|11|0	0.00124772	0.00344283	0.00235225	0.000504132	0.00289754
DMS-BM	G3BP1 NFT2	G3BP1_NTF2_1_Q13283_1_139	USP10	Q14694	mut	LHSPQYIFGDFSPDTF	E14T	mut_01329	wt_00005	3	18|7|4	1|2|39	0|0|12	0|0|1	0.000637838	0.000583378	0.000113999	2.56687e-05	0.000348689
DMS-BM	G3BP1 NFT2	G3BP1_NTF2_1_Q13283_1_139	USP10	Q14694	mut	LHSPQYIFGDFSPDVF	E14V	mut_01330	wt_00005	3	18|27|14	14|10|28	0|0|3	2|3|1	0.0015351	0.00104872	2.84998e-05	0.000124508	0.00053861
DMS-BM	G3BP1 NFT2	G3BP1_NTF2_1_Q13283_1_139	USP10	Q14694	mut	LHSPQYIFGDFSPDWF	E14W	mut_01331	wt_00005	3	13|14|4	68|5|122	147|0|229	606|0|111	0.000709879	0.00385118	0.00447282	0.0102107	0.004162
DMS-BM	G3BP1 NFT2	G3BP1_NTF2_1_Q13283_1_139	USP10	Q14694	mut	LHSPQYIFGDFSPDYF	E14Y	mut_01332	wt_00005	3	12|13|5	13|8|11	0|0|2	0|2|1	0.000716145	0.000749041	1.89998e-05	7.53643e-05	0.00038402
DMS-BM	G3BP1 NFT2	G3BP1_NTF2_1_Q13283_1_139	USP10	Q14694	mut	LHSPQYIFGDFSPDEA	F15A	mut_01333	wt_00005	3	1|8|5	1|10|39	43|1|12	81|4|10	0.000420879	0.000778381	0.000810781	0.00134004	0.000794581
DMS-BM	G3BP1 NFT2	G3BP1_NTF2_1_Q13283_1_139	USP10	Q14694	mut	LHSPQYIFGDFSPDED	F15D	mut_01334	wt_00005	3	15|8|5	3|1|18	6|3|18	0|0|2	0.000655126	0.000351613	0.000339078	5.13373e-05	0.000345346
DMS-BM	G3BP1 NFT2	G3BP1_NTF2_1_Q13283_1_139	USP10	Q14694	mut	LHSPQYIFGDFSPDEE	F15E	mut_01335	wt_00005	3	14|14|7	7|15|26	20|6|17	20|0|6	0.000862333	0.000922859	0.000622684	0.000396966	0.000772771
DMS-BM	G3BP1 NFT2	G3BP1_NTF2_1_Q13283_1_139	USP10	Q14694	mut	LHSPQYIFGDFSPDEG	F15G	mut_01336	wt_00005	3	13|7|3	1|8|11	0|6|3	0|1|0	0.000508938	0.000368559	0.000177121	2.48478e-05	0.00027284
DMS-BM	G3BP1 NFT2	G3BP1_NTF2_1_Q13283_1_139	USP10	Q14694	mut	LHSPQYIFGDFSPDEH	F15H	mut_01337	wt_00005	3	11|11|1	1|7|5	1|0|1	0|0|0	0.000473965	0.000266811	2.51281e-05	0	0.00014597
DMS-BM	G3BP1 NFT2	G3BP1_NTF2_1_Q13283_1_139	USP10	Q14694	mut	LHSPQYIFGDFSPDEI	F15I	mut_01338	wt_00005	3	8|4|3	3|5|18	0|0|0	1|0|0	0.000358549	0.000449115	0	1.21477e-05	0.000224557
DMS-BM	G3BP1 NFT2	G3BP1_NTF2_1_Q13283_1_139	USP10	Q14694	mut	LHSPQYIFGDFSPDEK	F15K	mut_01339	wt_00005	3	3|5|2	3|2|2	0|0|2	0|0|0	0.000251892	0.000169662	1.89998e-05	0	9.43309e-05
DMS-BM	G3BP1 NFT2	G3BP1_NTF2_1_Q13283_1_139	USP10	Q14694	mut	LHSPQYIFGDFSPDEL	F15L	mut_01340	wt_00005	3	15|8|2	7|2|10	0|0|1	0|0|0	0.000519404	0.000399652	9.49992e-06	0	0.000204576
DMS-BM	G3BP1 NFT2	G3BP1_NTF2_1_Q13283_1_139	USP10	Q14694	mut	LHSPQYIFGDFSPDEM	F15M	mut_01341	wt_00005	3	18|16|9	6|10|13	0|2|2	0|1|0	0.00106423	0.000601635	6.85404e-05	2.48478e-05	0.000335088
DMS-BM	G3BP1 NFT2	G3BP1_NTF2_1_Q13283_1_139	USP10	Q14694	mut	LHSPQYIFGDFSPDEN	F15N	mut_01342	wt_00005	3	2|2|2	1|0|1	0|0|0	0|0|0	0.000168431	4.46022e-05	0	0	2.23011e-05
DMS-BM	G3BP1 NFT2	G3BP1_NTF2_1_Q13283_1_139	USP10	Q14694	mut	LHSPQYIFGDFSPDEP	F15P	mut_01343	wt_00005	3	10|14|6	11|10|98	9|2|73	8|1|6	0.000750165	0.00185628	0.000883689	0.000276042	0.00136998
DMS-BM	G3BP1 NFT2	G3BP1_NTF2_1_Q13283_1_139	USP10	Q14694	mut	LHSPQYIFGDFSPDEQ	F15Q	mut_01344	wt_00005	3	36|30|7	14|22|30	4|8|19	1|2|5	0.00158632	0.00136702	0.000441173	0.000190187	0.000904094
DMS-BM	G3BP1 NFT2	G3BP1_NTF2_1_Q13283_1_139	USP10	Q14694	mut	LHSPQYIFGDFSPDER	F15R	mut_01345	wt_00005	3	50|38|9	23|17|38	13|2|5	22|4|1	0.002089	0.00163366	0.000300206	0.00039231	0.000966935
DMS-BM	G3BP1 NFT2	G3BP1_NTF2_1_Q13283_1_139	USP10	Q14694	mut	LHSPQYIFGDFSPDES	F15S	mut_01346	wt_00005	3	26|19|10	4|15|47	2|2|6	3|4|0	0.00131005	0.00109854	0.000137796	0.000135834	0.000618169
DMS-BM	G3BP1 NFT2	G3BP1_NTF2_1_Q13283_1_139	USP10	Q14694	mut	LHSPQYIFGDFSPDET	F15T	mut_01347	wt_00005	3	34|26|10	6|12|33	0|1|15	1|0|0	0.00159961	0.000908294	0.000167269	1.21477e-05	0.000537781
DMS-BM	G3BP1 NFT2	G3BP1_NTF2_1_Q13283_1_139	USP10	Q14694	mut	LHSPQYIFGDFSPDEV	F15V	mut_01348	wt_00005	3	16|11|6	15|8|5	4|4|0	16|3|0	0.000783828	0.000735082	0.000161594	0.000268907	0.000448338
DMS-BM	G3BP1 NFT2	G3BP1_NTF2_1_Q13283_1_139	USP10	Q14694	mut	LHSPQYIFGDFSPDEW	F15W	mut_01349	wt_00005	3	6|7|5	2|2|19	0|0|4	0|1|1	0.000482296	0.000357177	3.79997e-05	5.05165e-05	0.000197588
DMS-BM	G3BP1 NFT2	G3BP1_NTF2_1_Q13283_1_139	USP10	Q14694	mut	LHSPQYIFGDFSPDEY	F15Y	mut_01350	wt_00005	3	15|21|7	11|13|26	2|0|4	2|1|1	0.00103477	0.00100094	6.9256e-05	7.48119e-05	0.000535096
DMS-BM	G3BP1 NFT2	G3BP1_NTF2_1_Q13283_1_139	USP10	Q14694	wt	SPQYIFGDFSPDEFNQ		wt_00006		3	24|21|11	11|10|16	1|0|8	3|3|2	0.00136632	0.000798855	9.16276e-05	0.000162324	0.000445241
DMS-BM	G3BP1 NFT2	G3BP1_NTF2_1_Q13283_1_139	USP10	Q14694	mut	APQYIFGDFSPDEFNQ	S0A	mut_01351	wt_00006	3	8|4|2	4|0|3	1|0|1	45|0|0	0.000313309	0.000165513	2.51281e-05	0.000546647	9.53207e-05
DMS-BM	G3BP1 NFT2	G3BP1_NTF2_1_Q13283_1_139	USP10	Q14694	mut	DPQYIFGDFSPDEFNQ	S0D	mut_01352	wt_00006	3	24|17|9	6|9|14	2|0|0	1|0|0	0.00118686	0.000590155	3.12563e-05	1.21477e-05	0.000310706
DMS-BM	G3BP1 NFT2	G3BP1_NTF2_1_Q13283_1_139	USP10	Q14694	mut	EPQYIFGDFSPDEFNQ	S0E	mut_01353	wt_00006	3	17|7|1	7|1|0	0|0|1	0|0|1	0.000485384	0.000246323	9.49992e-06	2.56687e-05	0.000127911
DMS-BM	G3BP1 NFT2	G3BP1_NTF2_1_Q13283_1_139	USP10	Q14694	mut	FPQYIFGDFSPDEFNQ	S0F	mut_01354	wt_00006	3	4|4|4	2|3|6	0|0|2	2|1|0	0.000336862	0.000213912	1.89998e-05	4.91432e-05	0.000116456
DMS-BM	G3BP1 NFT2	G3BP1_NTF2_1_Q13283_1_139	USP10	Q14694	mut	GPQYIFGDFSPDEFNQ	S0G	mut_01355	wt_00006	3	12|10|7	4|11|6	1|0|1	0|1|0	0.000739898	0.000472329	2.51281e-05	2.48478e-05	0.000248728
DMS-BM	G3BP1 NFT2	G3BP1_NTF2_1_Q13283_1_139	USP10	Q14694	mut	HPQYIFGDFSPDEFNQ	S0H	mut_01356	wt_00006	3	2|1|3	1|1|6	0|0|0	0|0|0	0.000191429	0.000133455	0	0	6.67273e-05
DMS-BM	G3BP1 NFT2	G3BP1_NTF2_1_Q13283_1_139	USP10	Q14694	mut	IPQYIFGDFSPDEFNQ	S0I	mut_01357	wt_00006	3	6|5|3	1|1|2	0|0|0	0|0|0	0.000347328	8.1873e-05	0	0	4.09365e-05
DMS-BM	G3BP1 NFT2	G3BP1_NTF2_1_Q13283_1_139	USP10	Q14694	mut	KPQYIFGDFSPDEFNQ	S0K	mut_01358	wt_00006	3	6|7|4	1|3|11	0|0|0	0|0|1	0.000437055	0.000246682	0	2.56687e-05	0.000123341
DMS-BM	G3BP1 NFT2	G3BP1_NTF2_1_Q13283_1_139	USP10	Q14694	mut	LPQYIFGDFSPDEFNQ	S0L	mut_01359	wt_00006	3	6|3|3	4|1|6	0|0|3	1|0|1	0.000302843	0.000228575	2.84998e-05	3.78164e-05	0.000128537
DMS-BM	G3BP1 NFT2	G3BP1_NTF2_1_Q13283_1_139	USP10	Q14694	mut	MPQYIFGDFSPDEFNQ	S0M	mut_01360	wt_00006	3	51|32|17	40|62|64	50|10|55	45|1|12	0.00233419	0.00360485	0.00155161	0.000879519	0.00257823
DMS-BM	G3BP1 NFT2	G3BP1_NTF2_1_Q13283_1_139	USP10	Q14694	mut	NPQYIFGDFSPDEFNQ	S0N	mut_01361	wt_00006	3	2|3|1	2|1|7	0|0|1	0|0|0	0.000145433	0.000178057	9.49992e-06	0	9.37783e-05
DMS-BM	G3BP1 NFT2	G3BP1_NTF2_1_Q13283_1_139	USP10	Q14694	mut	PPQYIFGDFSPDEFNQ	S0P	mut_01362	wt_00006	3	8|4|9	4|7|3	0|0|3	6|1|0	0.000629993	0.000336141	2.84998e-05	9.77341e-05	0.00018232
DMS-BM	G3BP1 NFT2	G3BP1_NTF2_1_Q13283_1_139	USP10	Q14694	mut	QPQYIFGDFSPDEFNQ	S0Q	mut_01363	wt_00006	3	27|15|16	7|43|239	0|7|59	1|10|60	0.00150926	0.00435209	0.000733887	0.00180075	0.00254299
DMS-BM	G3BP1 NFT2	G3BP1_NTF2_1_Q13283_1_139	USP10	Q14694	mut	RPQYIFGDFSPDEFNQ	S0R	mut_01364	wt_00006	3	57|37|19	12|44|69	2|3|8	1|0|0	0.00263628	0.00234278	0.000181567	1.21477e-05	0.00126217
DMS-BM	G3BP1 NFT2	G3BP1_NTF2_1_Q13283_1_139	USP10	Q14694	mut	TPQYIFGDFSPDEFNQ	S0T	mut_01365	wt_00006	3	20|22|10	35|41|54	55|13|78	150|60|28	0.00127639	0.00280548	0.00192256	0.00403175	0.00236402
DMS-BM	G3BP1 NFT2	G3BP1_NTF2_1_Q13283_1_139	USP10	Q14694	mut	VPQYIFGDFSPDEFNQ	S0V	mut_01366	wt_00006	3	25|11|9	13|6|425	27|2|1241	39|2|239	0.00107014	0.00603899	0.0122609	0.00665827	0.00914995
DMS-BM	G3BP1 NFT2	G3BP1_NTF2_1_Q13283_1_139	USP10	Q14694	mut	WPQYIFGDFSPDEFNQ	S0W	mut_01367	wt_00006	3	11|9|4	3|3|11	0|0|5	0|0|0	0.000565201	0.000310096	4.74996e-05	0	0.000178798
DMS-BM	G3BP1 NFT2	G3BP1_NTF2_1_Q13283_1_139	USP10	Q14694	mut	YPQYIFGDFSPDEFNQ	S0Y	mut_01368	wt_00006	3	12|6|7	5|2|10	0|0|1	0|1|0	0.000650926	0.000336239	9.49992e-06	2.48478e-05	0.000172869
DMS-BM	G3BP1 NFT2	G3BP1_NTF2_1_Q13283_1_139	USP10	Q14694	mut	SAQYIFGDFSPDEFNQ	P1A	mut_01369	wt_00006	3	13|11|2	1|10|6	0|1|0	0|1|0	0.000552669	0.000352833	2.47703e-05	2.48478e-05	0.000188802
DMS-BM	G3BP1 NFT2	G3BP1_NTF2_1_Q13283_1_139	USP10	Q14694	mut	SDQYIFGDFSPDEFNQ	P1D	mut_01370	wt_00006	3	4|5|2	0|6|11	0|0|2	0|5|1	0.000268624	0.000288102	1.89998e-05	0.000149908	0.000153551
DMS-BM	G3BP1 NFT2	G3BP1_NTF2_1_Q13283_1_139	USP10	Q14694	mut	SEQYIFGDFSPDEFNQ	P1E	mut_01371	wt_00006	3	11|2|0	0|0|8	0|0|3	0|0|0	0.000228537	0.000103163	2.84998e-05	0	6.58315e-05
DMS-BM	G3BP1 NFT2	G3BP1_NTF2_1_Q13283_1_139	USP10	Q14694	mut	SFQYIFGDFSPDEFNQ	P1F	mut_01372	wt_00006	3	3|3|2	0|0|1	0|0|0	0|0|0	0.000207406	1.28954e-05	0	0	6.4477e-06
DMS-BM	G3BP1 NFT2	G3BP1_NTF2_1_Q13283_1_139	USP10	Q14694	mut	SGQYIFGDFSPDEFNQ	P1G	mut_01373	wt_00006	2	1|0|2	0|0|0	0|0|0	0|0|0	0.000107213	0	0	0	0
DMS-BM	G3BP1 NFT2	G3BP1_NTF2_1_Q13283_1_139	USP10	Q14694	mut	SHQYIFGDFSPDEFNQ	P1H	mut_01374	wt_00006	3	6|5|6	0|3|8	0|0|0	0|0|0	0.000483051	0.000176289	0	0	8.81447e-05
DMS-BM	G3BP1 NFT2	G3BP1_NTF2_1_Q13283_1_139	USP10	Q14694	mut	SIQYIFGDFSPDEFNQ	P1I	mut_01375	wt_00006	3	2|2|1	11|7|7	1|0|1	1|19|0	0.00012319	0.00060967	2.51281e-05	0.000484256	0.000317399
DMS-BM	G3BP1 NFT2	G3BP1_NTF2_1_Q13283_1_139	USP10	Q14694	mut	SKQYIFGDFSPDEFNQ	P1K	mut_01376	wt_00006	3	4|2|0	0|0|1	0|0|0	0|0|0	0.000111414	1.28954e-05	0	0	6.4477e-06
DMS-BM	G3BP1 NFT2	G3BP1_NTF2_1_Q13283_1_139	USP10	Q14694	mut	SLQYIFGDFSPDEFNQ	P1L	mut_01377	wt_00006	3	4|3|2	0|1|2	0|0|0	0|0|0	0.000224138	5.01662e-05	0	0	2.50831e-05
DMS-BM	G3BP1 NFT2	G3BP1_NTF2_1_Q13283_1_139	USP10	Q14694	mut	SMQYIFGDFSPDEFNQ	P1M	mut_01378	wt_00006	3	5|2|1	2|0|2	0|0|1	0|0|0	0.000173386	8.92044e-05	9.49992e-06	0	4.93521e-05
DMS-BM	G3BP1 NFT2	G3BP1_NTF2_1_Q13283_1_139	USP10	Q14694	mut	SNQYIFGDFSPDEFNQ	P1N	mut_01379	wt_00006	3	3|1|2	1|2|2	0|0|0	0|0|0	0.00016292	0.000106248	0	0	5.31242e-05
DMS-BM	G3BP1 NFT2	G3BP1_NTF2_1_Q13283_1_139	USP10	Q14694	mut	SQQYIFGDFSPDEFNQ	P1Q	mut_01380	wt_00006	3	8|6|4	3|20|11	2|4|3	3|15|0	0.000448276	0.000724477	0.000158837	0.00040916	0.000441657
DMS-BM	G3BP1 NFT2	G3BP1_NTF2_1_Q13283_1_139	USP10	Q14694	mut	SRQYIFGDFSPDEFNQ	P1R	mut_01381	wt_00006	3	4|1|1	1|1|2	0|2|0	0|27|0	0.000134411	8.1873e-05	4.95405e-05	0.000670891	6.57067e-05
DMS-BM	G3BP1 NFT2	G3BP1_NTF2_1_Q13283_1_139	USP10	Q14694	mut	SSQYIFGDFSPDEFNQ	P1S	mut_01382	wt_00006	3	4|2|0	2|0|2	1|0|0	0|0|0	0.000111414	8.92044e-05	1.56282e-05	0	5.24163e-05
DMS-BM	G3BP1 NFT2	G3BP1_NTF2_1_Q13283_1_139	USP10	Q14694	mut	STQYIFGDFSPDEFNQ	P1T	mut_01383	wt_00006	3	1|1|3	2|0|4	0|0|0	0|1|0	0.000174697	0.000114995	0	2.48478e-05	5.74976e-05
DMS-BM	G3BP1 NFT2	G3BP1_NTF2_1_Q13283_1_139	USP10	Q14694	mut	SVQYIFGDFSPDEFNQ	P1V	mut_01384	wt_00006	3	16|6|3	2|2|47	0|0|52	0|1|49	0.000536891	0.000718248	0.000493996	0.00128261	0.000606122
DMS-BM	G3BP1 NFT2	G3BP1_NTF2_1_Q13283_1_139	USP10	Q14694	mut	SWQYIFGDFSPDEFNQ	P1W	mut_01385	wt_00006	3	4|3|2	4|2|0	0|0|1	0|0|0	0.000224138	0.000175578	9.49992e-06	0	9.25389e-05
DMS-BM	G3BP1 NFT2	G3BP1_NTF2_1_Q13283_1_139	USP10	Q14694	mut	SYQYIFGDFSPDEFNQ	P1Y	mut_01386	wt_00006	3	9|5|1	8|16|19	3|0|2	6|0|0	0.000307043	0.000888673	6.58844e-05	7.28863e-05	0.000477279
DMS-BM	G3BP1 NFT2	G3BP1_NTF2_1_Q13283_1_139	USP10	Q14694	mut	SPAYIFGDFSPDEFNQ	Q2A	mut_01387	wt_00006	3	13|16|11	10|6|41	1|0|10	0|0|3	0.00107105	0.000992032	0.000110627	7.7006e-05	0.00055133
DMS-BM	G3BP1 NFT2	G3BP1_NTF2_1_Q13283_1_139	USP10	Q14694	mut	SPDYIFGDFSPDEFNQ	Q2D	mut_01388	wt_00006	3	7|5|1	1|6|8	0|0|0	0|0|0	0.000273579	0.000281122	0	0	0.000140561
DMS-BM	G3BP1 NFT2	G3BP1_NTF2_1_Q13283_1_139	USP10	Q14694	mut	SPEYIFGDFSPDEFNQ	Q2E	mut_01389	wt_00006	3	2|1|2	1|1|5	0|0|0	0|0|0	0.000146188	0.000120559	0	0	6.02796e-05
DMS-BM	G3BP1 NFT2	G3BP1_NTF2_1_Q13283_1_139	USP10	Q14694	mut	SPFYIFGDFSPDEFNQ	Q2F	mut_01390	wt_00006	2	0|0|2	1|0|4	0|0|0	0|0|0	9.04814e-05	8.32884e-05	0	0	4.16442e-05
DMS-BM	G3BP1 NFT2	G3BP1_NTF2_1_Q13283_1_139	USP10	Q14694	mut	SPGYIFGDFSPDEFNQ	Q2G	mut_01391	wt_00006	3	7|7|2	4|5|7	0|0|0	0|0|1	0.000363306	0.000338972	0	2.56687e-05	0.000169486
DMS-BM	G3BP1 NFT2	G3BP1_NTF2_1_Q13283_1_139	USP10	Q14694	mut	SPHYIFGDFSPDEFNQ	Q2H	mut_01392	wt_00006	3	17|9|5	4|9|8	0|1|2	2|1|0	0.000710833	0.000449369	4.37701e-05	4.91432e-05	0.000246569
DMS-BM	G3BP1 NFT2	G3BP1_NTF2_1_Q13283_1_139	USP10	Q14694	mut	SPIYIFGDFSPDEFNQ	Q2I	mut_01393	wt_00006	3	2|5|3	2|0|24	0|0|2	0|0|0	0.000280401	0.000372903	1.89998e-05	0	0.000195952
DMS-BM	G3BP1 NFT2	G3BP1_NTF2_1_Q13283_1_139	USP10	Q14694	mut	SPLYIFGDFSPDEFNQ	Q2L	mut_01395	wt_00006	3	67|57|48	114|114|212	17|33|30	19|105|7	0.00456044	0.00912719	0.0013681	0.00301951	0.00524764
DMS-BM	G3BP1 NFT2	G3BP1_NTF2_1_Q13283_1_139	USP10	Q14694	mut	SPMYIFGDFSPDEFNQ	Q2M	mut_01396	wt_00006	3	13|9|0	2|2|27	0|0|2	0|1|0	0.000417702	0.00046034	1.89998e-05	2.48478e-05	0.00023967
DMS-BM	G3BP1 NFT2	G3BP1_NTF2_1_Q13283_1_139	USP10	Q14694	mut	SPNYIFGDFSPDEFNQ	Q2N	mut_01397	wt_00006	3	12|7|2	2|3|7	0|0|0	0|0|0	0.000446965	0.000226808	0	0	0.000113404
DMS-BM	G3BP1 NFT2	G3BP1_NTF2_1_Q13283_1_139	USP10	Q14694	mut	SPPYIFGDFSPDEFNQ	Q2P	mut_01398	wt_00006	3	3|3|4	2|1|4	0|0|0	1|1|0	0.000297887	0.000139371	0	3.69955e-05	6.96853e-05
DMS-BM	G3BP1 NFT2	G3BP1_NTF2_1_Q13283_1_139	USP10	Q14694	mut	SPRYIFGDFSPDEFNQ	Q2R	mut_01399	wt_00006	2	0|1|0	0|0|4	0|0|0	0|0|0	2.2243e-05	5.15816e-05	0	0	2.57908e-05
DMS-BM	G3BP1 NFT2	G3BP1_NTF2_1_Q13283_1_139	USP10	Q14694	mut	SPSYIFGDFSPDEFNQ	Q2S	mut_01400	wt_00006	3	9|6|3	8|1|2	0|0|4	0|0|0	0.000419767	0.00030382	3.79997e-05	0	0.00017091
DMS-BM	G3BP1 NFT2	G3BP1_NTF2_1_Q13283_1_139	USP10	Q14694	mut	SPTYIFGDFSPDEFNQ	Q2T	mut_01401	wt_00006	3	1|1|1	1|1|3	0|0|1	0|0|0	8.42156e-05	9.47684e-05	9.49992e-06	0	5.21341e-05
DMS-BM	G3BP1 NFT2	G3BP1_NTF2_1_Q13283_1_139	USP10	Q14694	mut	SPVYIFGDFSPDEFNQ	Q2V	mut_01402	wt_00006	3	1|2|2	0|0|1	0|0|0	0|0|0	0.000151699	1.28954e-05	0	0	6.4477e-06
DMS-BM	G3BP1 NFT2	G3BP1_NTF2_1_Q13283_1_139	USP10	Q14694	mut	SPWYIFGDFSPDEFNQ	Q2W	mut_01403	wt_00006	3	3|6|1	3|7|5	0|0|1	0|0|0	0.000228894	0.000330225	9.49992e-06	0	0.000169862
DMS-BM	G3BP1 NFT2	G3BP1_NTF2_1_Q13283_1_139	USP10	Q14694	mut	SPYYIFGDFSPDEFNQ	Q2Y	mut_01404	wt_00006	3	6|4|1	5|4|8	0|0|2	0|2|0	0.000234604	0.000359199	1.89998e-05	4.96956e-05	0.000189099
DMS-BM	G3BP1 NFT2	G3BP1_NTF2_1_Q13283_1_139	USP10	Q14694	mut	SPQAIFGDFSPDEFNQ	Y3A	mut_01405	wt_00006	3	17|8|4	7|2|11	1|0|3	0|0|0	0.000643349	0.000412548	4.41279e-05	0	0.000228338
DMS-BM	G3BP1 NFT2	G3BP1_NTF2_1_Q13283_1_139	USP10	Q14694	mut	SPQDIFGDFSPDEFNQ	Y3D	mut_01406	wt_00006	1	0|0|0	0|1|0	0|0|0	0|0|0	0	2.43754e-05	0	0	1.21877e-05
DMS-BM	G3BP1 NFT2	G3BP1_NTF2_1_Q13283_1_139	USP10	Q14694	mut	SPQFIFGDFSPDEFNQ	Y3F	mut_01408	wt_00006	3	2|3|1	4|0|3	0|0|0	0|0|0	0.000145433	0.000165513	0	0	8.27567e-05
DMS-BM	G3BP1 NFT2	G3BP1_NTF2_1_Q13283_1_139	USP10	Q14694	mut	SPQHIFGDFSPDEFNQ	Y3H	mut_01410	wt_00006	3	2|3|0	0|0|1	0|0|0	0|0|0	0.000100193	1.28954e-05	0	0	6.4477e-06
DMS-BM	G3BP1 NFT2	G3BP1_NTF2_1_Q13283_1_139	USP10	Q14694	mut	SPQIIFGDFSPDEFNQ	Y3I	mut_01411	wt_00006	3	14|6|2	4|1|5	1|0|0	5|0|0	0.000458186	0.00021568	1.56282e-05	6.07386e-05	0.000115654
DMS-BM	G3BP1 NFT2	G3BP1_NTF2_1_Q13283_1_139	USP10	Q14694	mut	SPQLIFGDFSPDEFNQ	Y3L	mut_01413	wt_00006	3	16|11|9	4|7|19	1|0|2	0|0|2	0.00091955	0.000542467	3.4628e-05	5.13373e-05	0.000288548
DMS-BM	G3BP1 NFT2	G3BP1_NTF2_1_Q13283_1_139	USP10	Q14694	mut	SPQMIFGDFSPDEFNQ	Y3M	mut_01414	wt_00006	3	3|8|2	8|5|8	0|0|2	0|0|5	0.000318621	0.000478694	1.89998e-05	0.000128343	0.000248847
DMS-BM	G3BP1 NFT2	G3BP1_NTF2_1_Q13283_1_139	USP10	Q14694	mut	SPQNIFGDFSPDEFNQ	Y3N	mut_01415	wt_00006	1	0|1|0	0|0|0	0|0|0	0|0|0	2.2243e-05	0	0	0	0
DMS-BM	G3BP1 NFT2	G3BP1_NTF2_1_Q13283_1_139	USP10	Q14694	mut	SPQPIFGDFSPDEFNQ	Y3P	mut_01416	wt_00006	3	3|3|2	0|1|1	0|0|0	0|0|0	0.000207406	3.72708e-05	0	0	1.86354e-05
DMS-BM	G3BP1 NFT2	G3BP1_NTF2_1_Q13283_1_139	USP10	Q14694	mut	SPQQIFGDFSPDEFNQ	Y3Q	mut_01417	wt_00006	2	2|0|0	0|3|0	0|1|0	0|0|0	3.34638e-05	7.31261e-05	2.47703e-05	0	4.89482e-05
DMS-BM	G3BP1 NFT2	G3BP1_NTF2_1_Q13283_1_139	USP10	Q14694	mut	SPQRIFGDFSPDEFNQ	Y3R	mut_01418	wt_00006	1	0|0|0	2|0|0	4|0|0	40|0|0	0	6.34136e-05	6.25127e-05	0.000485909	6.29631e-05
DMS-BM	G3BP1 NFT2	G3BP1_NTF2_1_Q13283_1_139	USP10	Q14694	mut	SPQTIFGDFSPDEFNQ	Y3T	mut_01420	wt_00006	2	1|0|0	0|0|1	0|0|0	0|0|0	1.67319e-05	1.28954e-05	0	0	6.4477e-06
DMS-BM	G3BP1 NFT2	G3BP1_NTF2_1_Q13283_1_139	USP10	Q14694	mut	SPQVIFGDFSPDEFNQ	Y3V	mut_01421	wt_00006	2	3|1|0	1|0|0	0|0|0	0|0|0	7.24387e-05	3.17068e-05	0	0	1.58534e-05
DMS-BM	G3BP1 NFT2	G3BP1_NTF2_1_Q13283_1_139	USP10	Q14694	mut	SPQWIFGDFSPDEFNQ	Y3W	mut_01422	wt_00006	3	5|4|4	4|1|3	0|0|1	0|0|1	0.000353594	0.000189889	9.49992e-06	2.56687e-05	9.96943e-05
DMS-BM	G3BP1 NFT2	G3BP1_NTF2_1_Q13283_1_139	USP10	Q14694	mut	SPQYAFGDFSPDEFNQ	I4A	mut_01423	wt_00006	3	15|9|10	2|6|13	2|0|2	0|0|0	0.000903572	0.000377306	5.02562e-05	0	0.000213781
DMS-BM	G3BP1 NFT2	G3BP1_NTF2_1_Q13283_1_139	USP10	Q14694	mut	SPQYDFGDFSPDEFNQ	I4D	mut_01424	wt_00006	1	1|0|0	0|0|0	0|0|0	0|0|0	1.67319e-05	0	0	0	0
DMS-BM	G3BP1 NFT2	G3BP1_NTF2_1_Q13283_1_139	USP10	Q14694	mut	SPQYEFGDFSPDEFNQ	I4E	mut_01425	wt_00006	3	2|2|0	0|0|1	0|0|0	0|0|0	7.79498e-05	1.28954e-05	0	0	6.4477e-06
DMS-BM	G3BP1 NFT2	G3BP1_NTF2_1_Q13283_1_139	USP10	Q14694	mut	SPQYFFGDFSPDEFNQ	I4F	mut_01426	wt_00006	3	6|4|3	1|0|1	0|0|0	1|0|0	0.000325085	4.46022e-05	0	1.21477e-05	2.23011e-05
DMS-BM	G3BP1 NFT2	G3BP1_NTF2_1_Q13283_1_139	USP10	Q14694	mut	SPQYGFGDFSPDEFNQ	I4G	mut_01427	wt_00006	3	3|2|1	3|1|0	0|0|0	0|0|0	0.000139922	0.000119496	0	0	5.97479e-05
DMS-BM	G3BP1 NFT2	G3BP1_NTF2_1_Q13283_1_139	USP10	Q14694	mut	SPQYHFGDFSPDEFNQ	I4H	mut_01428	wt_00006	3	14|13|7	7|10|22	22|3|2	16|1|0	0.00084009	0.0007494	0.00043713	0.000219211	0.000593265
DMS-BM	G3BP1 NFT2	G3BP1_NTF2_1_Q13283_1_139	USP10	Q14694	mut	SPQYKFGDFSPDEFNQ	I4K	mut_01429	wt_00006	3	4|7|2	2|1|2	0|1|0	0|0|0	0.00031311	0.00011358	2.47703e-05	0	6.9175e-05
DMS-BM	G3BP1 NFT2	G3BP1_NTF2_1_Q13283_1_139	USP10	Q14694	mut	SPQYLFGDFSPDEFNQ	I4L	mut_01430	wt_00006	3	8|6|12	2|7|24	0|0|20	2|4|7	0.000810201	0.000543531	0.000189998	0.000303367	0.000366765
DMS-BM	G3BP1 NFT2	G3BP1_NTF2_1_Q13283_1_139	USP10	Q14694	mut	SPQYMFGDFSPDEFNQ	I4M	mut_01431	wt_00006	3	16|11|7	4|11|25	0|1|6	1|2|1	0.000829068	0.000717341	8.17698e-05	8.7512e-05	0.000399556
DMS-BM	G3BP1 NFT2	G3BP1_NTF2_1_Q13283_1_139	USP10	Q14694	mut	SPQYNFGDFSPDEFNQ	I4N	mut_01432	wt_00006	3	1|1|2	0|1|4	0|0|0	0|0|0	0.000129456	7.5957e-05	0	0	3.79785e-05
DMS-BM	G3BP1 NFT2	G3BP1_NTF2_1_Q13283_1_139	USP10	Q14694	mut	SPQYPFGDFSPDEFNQ	I4P	mut_01433	wt_00006	1	0|0|0	0|0|1	0|0|0	0|0|0	0	1.28954e-05	0	0	6.4477e-06
DMS-BM	G3BP1 NFT2	G3BP1_NTF2_1_Q13283_1_139	USP10	Q14694	mut	SPQYQFGDFSPDEFNQ	I4Q	mut_01434	wt_00006	3	9|7|3	5|0|2	0|1|1	0|0|0	0.00044201	0.000184325	3.42702e-05	0	0.000109297
DMS-BM	G3BP1 NFT2	G3BP1_NTF2_1_Q13283_1_139	USP10	Q14694	mut	SPQYRFGDFSPDEFNQ	I4R	mut_01435	wt_00006	3	17|10|13	7|3|19	0|0|2	0|0|0	0.001095	0.000540086	1.89998e-05	0	0.000279543
DMS-BM	G3BP1 NFT2	G3BP1_NTF2_1_Q13283_1_139	USP10	Q14694	mut	SPQYSFGDFSPDEFNQ	I4S	mut_01436	wt_00006	3	8|3|6	6|7|15	1|0|1	0|1|0	0.000472028	0.000554299	2.51281e-05	2.48478e-05	0.000289714
DMS-BM	G3BP1 NFT2	G3BP1_NTF2_1_Q13283_1_139	USP10	Q14694	mut	SPQYTFGDFSPDEFNQ	I4T	mut_01437	wt_00006	3	18|11|10	18|2|24	1|0|2	7|0|0	0.000998254	0.000928962	3.4628e-05	8.5034e-05	0.000481795
DMS-BM	G3BP1 NFT2	G3BP1_NTF2_1_Q13283_1_139	USP10	Q14694	mut	SPQYVFGDFSPDEFNQ	I4V	mut_01438	wt_00006	3	20|12|6	6|7|22	0|1|7	1|1|0	0.000872998	0.000644567	9.12697e-05	3.69955e-05	0.000367918
DMS-BM	G3BP1 NFT2	G3BP1_NTF2_1_Q13283_1_139	USP10	Q14694	mut	SPQYWFGDFSPDEFNQ	I4W	mut_01439	wt_00006	3	6|2|1	2|0|5	0|0|0	0|0|0	0.000190118	0.000127891	0	0	6.39453e-05
DMS-BM	G3BP1 NFT2	G3BP1_NTF2_1_Q13283_1_139	USP10	Q14694	mut	SPQYYFGDFSPDEFNQ	I4Y	mut_01440	wt_00006	3	1|1|2	1|1|1	0|0|0	0|0|0	0.000129456	6.89776e-05	0	0	3.44888e-05
DMS-BM	G3BP1 NFT2	G3BP1_NTF2_1_Q13283_1_139	USP10	Q14694	mut	SPQYIGGDFSPDEFNQ	F5G	mut_01444	wt_00006	1	0|0|0	0|1|0	0|0|0	0|0|0	0	2.43754e-05	0	0	1.21877e-05
DMS-BM	G3BP1 NFT2	G3BP1_NTF2_1_Q13283_1_139	USP10	Q14694	mut	SPQYIIGDFSPDEFNQ	F5I	mut_01446	wt_00006	3	1|3|1	0|0|0	0|0|0	0|0|0	0.000128702	0	0	0	0
DMS-BM	G3BP1 NFT2	G3BP1_NTF2_1_Q13283_1_139	USP10	Q14694	mut	SPQYIRGDFSPDEFNQ	F5R	mut_01453	wt_00006	1	0|0|0	0|0|1	0|0|1	0|0|0	0	1.28954e-05	9.49992e-06	0	1.11977e-05
DMS-BM	G3BP1 NFT2	G3BP1_NTF2_1_Q13283_1_139	USP10	Q14694	mut	SPQYITGDFSPDEFNQ	F5T	mut_01455	wt_00006	1	0|0|0	0|0|3	0|0|0	0|0|0	0	3.86862e-05	0	0	1.93431e-05
DMS-BM	G3BP1 NFT2	G3BP1_NTF2_1_Q13283_1_139	USP10	Q14694	mut	SPQYIWGDFSPDEFNQ	F5W	mut_01457	wt_00006	3	4|0|2	2|2|1	0|0|0	0|0|0	0.000157409	0.00012506	0	0	6.25299e-05
DMS-BM	G3BP1 NFT2	G3BP1_NTF2_1_Q13283_1_139	USP10	Q14694	mut	SPQYIYGDFSPDEFNQ	F5Y	mut_01458	wt_00006	3	3|1|0	1|2|4	0|0|0	0|0|0	7.24387e-05	0.000132039	0	0	6.60196e-05
DMS-BM	G3BP1 NFT2	G3BP1_NTF2_1_Q13283_1_139	USP10	Q14694	mut	SPQYIFADFSPDEFNQ	G6A	mut_01459	wt_00006	1	4|0|0	0|0|0	0|0|0	0|0|0	6.69277e-05	0	0	0	0
DMS-BM	G3BP1 NFT2	G3BP1_NTF2_1_Q13283_1_139	USP10	Q14694	mut	SPQYIFFDFSPDEFNQ	G6F	mut_01462	wt_00006	1	0|0|0	0|0|3	0|0|0	0|0|0	0	3.86862e-05	0	0	1.93431e-05
DMS-BM	G3BP1 NFT2	G3BP1_NTF2_1_Q13283_1_139	USP10	Q14694	mut	SPQYIFHDFSPDEFNQ	G6H	mut_01463	wt_00006	1	1|0|0	0|0|0	0|0|0	0|0|0	1.67319e-05	0	0	0	0
DMS-BM	G3BP1 NFT2	G3BP1_NTF2_1_Q13283_1_139	USP10	Q14694	mut	SPQYIFIDFSPDEFNQ	G6I	mut_01464	wt_00006	1	1|0|0	0|0|0	0|0|0	0|0|0	1.67319e-05	0	0	0	0
DMS-BM	G3BP1 NFT2	G3BP1_NTF2_1_Q13283_1_139	USP10	Q14694	mut	SPQYIFLDFSPDEFNQ	G6L	mut_01466	wt_00006	3	6|8|5	0|8|0	0|1|0	0|2|0	0.000504539	0.000195003	2.47703e-05	4.96956e-05	0.000109887
DMS-BM	G3BP1 NFT2	G3BP1_NTF2_1_Q13283_1_139	USP10	Q14694	mut	SPQYIFMDFSPDEFNQ	G6M	mut_01467	wt_00006	3	2|3|2	1|0|4	1|0|0	0|0|1	0.000190674	8.32884e-05	1.56282e-05	2.56687e-05	4.94583e-05
DMS-BM	G3BP1 NFT2	G3BP1_NTF2_1_Q13283_1_139	USP10	Q14694	mut	SPQYIFNDFSPDEFNQ	G6N	mut_01468	wt_00006	2	2|1|0	0|0|0	0|0|0	0|0|0	5.57068e-05	0	0	0	0
DMS-BM	G3BP1 NFT2	G3BP1_NTF2_1_Q13283_1_139	USP10	Q14694	mut	SPQYIFQDFSPDEFNQ	G6Q	mut_01470	wt_00006	1	1|0|0	0|0|0	0|0|0	0|0|0	1.67319e-05	0	0	0	0
DMS-BM	G3BP1 NFT2	G3BP1_NTF2_1_Q13283_1_139	USP10	Q14694	mut	SPQYIFSDFSPDEFNQ	G6S	mut_01472	wt_00006	1	0|1|0	0|0|0	0|0|0	0|0|0	2.2243e-05	0	0	0	0
DMS-BM	G3BP1 NFT2	G3BP1_NTF2_1_Q13283_1_139	USP10	Q14694	mut	SPQYIFTDFSPDEFNQ	G6T	mut_01473	wt_00006	1	0|1|0	0|0|0	0|0|0	0|0|0	2.2243e-05	0	0	0	0
DMS-BM	G3BP1 NFT2	G3BP1_NTF2_1_Q13283_1_139	USP10	Q14694	mut	SPQYIFVDFSPDEFNQ	G6V	mut_01474	wt_00006	2	1|0|1	0|0|0	0|0|0	0|0|0	6.19726e-05	0	0	0	0
DMS-BM	G3BP1 NFT2	G3BP1_NTF2_1_Q13283_1_139	USP10	Q14694	mut	SPQYIFWDFSPDEFNQ	G6W	mut_01475	wt_00006	2	3|2|0	0|0|0	0|0|0	0|0|0	9.46817e-05	0	0	0	0
DMS-BM	G3BP1 NFT2	G3BP1_NTF2_1_Q13283_1_139	USP10	Q14694	mut	SPQYIFYDFSPDEFNQ	G6Y	mut_01476	wt_00006	1	0|1|0	0|0|0	0|0|0	0|0|0	2.2243e-05	0	0	0	0
DMS-BM	G3BP1 NFT2	G3BP1_NTF2_1_Q13283_1_139	USP10	Q14694	mut	SPQYIFGAFSPDEFNQ	D7A	mut_01477	wt_00006	3	18|6|5	3|11|20	1|1|2	0|1|0	0.000660836	0.000621158	5.93983e-05	2.48478e-05	0.000340278
DMS-BM	G3BP1 NFT2	G3BP1_NTF2_1_Q13283_1_139	USP10	Q14694	mut	SPQYIFGEFSPDEFNQ	D7E	mut_01478	wt_00006	3	8|7|1	3|2|1	2|0|0	4|0|0	0.000334797	0.000156766	3.12563e-05	4.85909e-05	9.40114e-05
DMS-BM	G3BP1 NFT2	G3BP1_NTF2_1_Q13283_1_139	USP10	Q14694	mut	SPQYIFGFFSPDEFNQ	D7F	mut_01479	wt_00006	3	19|7|11	9|7|20	1|2|6	0|0|0	0.000971255	0.000713897	0.000122168	0	0.000418032
DMS-BM	G3BP1 NFT2	G3BP1_NTF2_1_Q13283_1_139	USP10	Q14694	mut	SPQYIFGGFSPDEFNQ	D7G	mut_01480	wt_00006	3	4|10|2	1|2|0	0|0|1	0|0|0	0.000379839	8.04575e-05	9.49992e-06	0	4.49787e-05
DMS-BM	G3BP1 NFT2	G3BP1_NTF2_1_Q13283_1_139	USP10	Q14694	mut	SPQYIFGHFSPDEFNQ	D7H	mut_01481	wt_00006	3	8|6|2	2|4|10	0|0|1	1|0|0	0.000357795	0.000289869	9.49992e-06	1.21477e-05	0.000149685
DMS-BM	G3BP1 NFT2	G3BP1_NTF2_1_Q13283_1_139	USP10	Q14694	mut	SPQYIFGIFSPDEFNQ	D7I	mut_01482	wt_00006	2	0|2|1	0|0|0	0|0|0	0|0|0	8.97266e-05	0	0	0	0
DMS-BM	G3BP1 NFT2	G3BP1_NTF2_1_Q13283_1_139	USP10	Q14694	mut	SPQYIFGLFSPDEFNQ	D7L	mut_01484	wt_00006	3	2|2|1	0|0|0	0|0|0	0|0|0	0.00012319	0	0	0	0
DMS-BM	G3BP1 NFT2	G3BP1_NTF2_1_Q13283_1_139	USP10	Q14694	mut	SPQYIFGMFSPDEFNQ	D7M	mut_01485	wt_00006	3	2|2|4	0|0|0	1|0|0	0|0|0	0.000258913	0	1.56282e-05	0	7.81409e-06
DMS-BM	G3BP1 NFT2	G3BP1_NTF2_1_Q13283_1_139	USP10	Q14694	mut	SPQYIFGNFSPDEFNQ	D7N	mut_01486	wt_00006	3	2|0|1	0|1|2	0|0|0	0|1|0	7.87045e-05	5.01662e-05	0	2.48478e-05	2.50831e-05
DMS-BM	G3BP1 NFT2	G3BP1_NTF2_1_Q13283_1_139	USP10	Q14694	mut	SPQYIFGPFSPDEFNQ	D7P	mut_01487	wt_00006	2	2|2|0	1|0|0	0|0|0	0|0|0	7.79498e-05	3.17068e-05	0	0	1.58534e-05
DMS-BM	G3BP1 NFT2	G3BP1_NTF2_1_Q13283_1_139	USP10	Q14694	mut	SPQYIFGQFSPDEFNQ	D7Q	mut_01488	wt_00006	3	5|1|2	1|2|2	0|0|0	0|0|0	0.000196384	0.000106248	0	0	5.31242e-05
DMS-BM	G3BP1 NFT2	G3BP1_NTF2_1_Q13283_1_139	USP10	Q14694	mut	SPQYIFGSFSPDEFNQ	D7S	mut_01490	wt_00006	3	56|40|15	94|39|57	185|10|20	161|5|3	0.00250532	0.00466611	0.00332891	0.00215703	0.00399751
DMS-BM	G3BP1 NFT2	G3BP1_NTF2_1_Q13283_1_139	USP10	Q14694	mut	SPQYIFGTFSPDEFNQ	D7T	mut_01491	wt_00006	3	15|18|12	21|9|27	4|1|11	3|4|4	0.00119424	0.0012334	0.000191782	0.000238509	0.000712589
DMS-BM	G3BP1 NFT2	G3BP1_NTF2_1_Q13283_1_139	USP10	Q14694	mut	SPQYIFGVFSPDEFNQ	D7V	mut_01492	wt_00006	2	1|1|0	0|0|0	0|0|0	0|0|0	3.89749e-05	0	0	0	0
DMS-BM	G3BP1 NFT2	G3BP1_NTF2_1_Q13283_1_139	USP10	Q14694	mut	SPQYIFGWFSPDEFNQ	D7W	mut_01493	wt_00006	3	12|1|2	6|3|8	0|0|3	0|0|0	0.000313507	0.00036653	2.84998e-05	0	0.000197515
DMS-BM	G3BP1 NFT2	G3BP1_NTF2_1_Q13283_1_139	USP10	Q14694	mut	SPQYIFGYFSPDEFNQ	D7Y	mut_01494	wt_00006	3	6|6|4	6|26|11	11|10|26	54|33|2	0.000414812	0.00096585	0.000666611	0.00152729	0.00081623
DMS-BM	G3BP1 NFT2	G3BP1_NTF2_1_Q13283_1_139	USP10	Q14694	mut	SPQYIFGDASPDEFNQ	F8A	mut_01495	wt_00006	3	4|0|1	1|1|0	0|0|0	0|0|0	0.000112168	5.60822e-05	0	0	2.80411e-05
DMS-BM	G3BP1 NFT2	G3BP1_NTF2_1_Q13283_1_139	USP10	Q14694	mut	SPQYIFGDESPDEFNQ	F8E	mut_01497	wt_00006	1	1|0|0	0|0|0	0|0|0	0|0|0	1.67319e-05	0	0	0	0
DMS-BM	G3BP1 NFT2	G3BP1_NTF2_1_Q13283_1_139	USP10	Q14694	mut	SPQYIFGDGSPDEFNQ	F8G	mut_01498	wt_00006	3	3|1|1	1|0|0	0|0|0	0|0|0	0.000117679	3.17068e-05	0	0	1.58534e-05
DMS-BM	G3BP1 NFT2	G3BP1_NTF2_1_Q13283_1_139	USP10	Q14694	mut	SPQYIFGDHSPDEFNQ	F8H	mut_01499	wt_00006	3	12|10|6	1|2|6	0|0|1	0|0|0	0.000694657	0.00015783	9.49992e-06	0	8.36649e-05
DMS-BM	G3BP1 NFT2	G3BP1_NTF2_1_Q13283_1_139	USP10	Q14694	mut	SPQYIFGDISPDEFNQ	F8I	mut_01500	wt_00006	3	12|8|5	2|2|9	0|0|3	1|0|0	0.00060493	0.000228223	2.84998e-05	1.21477e-05	0.000128361
DMS-BM	G3BP1 NFT2	G3BP1_NTF2_1_Q13283_1_139	USP10	Q14694	mut	SPQYIFGDLSPDEFNQ	F8L	mut_01502	wt_00006	3	6|9|2	49|5|69	55|3|111	22|0|11	0.00039106	0.00256529	0.00198835	0.000549605	0.00227682
DMS-BM	G3BP1 NFT2	G3BP1_NTF2_1_Q13283_1_139	USP10	Q14694	mut	SPQYIFGDMSPDEFNQ	F8M	mut_01503	wt_00006	3	3|3|1	3|0|0	0|0|0	0|0|0	0.000162165	9.51203e-05	0	0	4.75602e-05
DMS-BM	G3BP1 NFT2	G3BP1_NTF2_1_Q13283_1_139	USP10	Q14694	mut	SPQYIFGDNSPDEFNQ	F8N	mut_01504	wt_00006	3	4|1|2	0|0|2	0|0|0	0|0|0	0.000179652	2.57908e-05	0	0	1.28954e-05
DMS-BM	G3BP1 NFT2	G3BP1_NTF2_1_Q13283_1_139	USP10	Q14694	mut	SPQYIFGDPSPDEFNQ	F8P	mut_01505	wt_00006	1	0|0|1	0|0|0	0|0|0	0|0|0	4.52407e-05	0	0	0	0
DMS-BM	G3BP1 NFT2	G3BP1_NTF2_1_Q13283_1_139	USP10	Q14694	mut	SPQYIFGDQSPDEFNQ	F8Q	mut_01506	wt_00006	2	3|0|0	0|0|1	0|0|0	0|0|0	5.01958e-05	1.28954e-05	0	0	6.4477e-06
DMS-BM	G3BP1 NFT2	G3BP1_NTF2_1_Q13283_1_139	USP10	Q14694	mut	SPQYIFGDSSPDEFNQ	F8S	mut_01508	wt_00006	3	5|2|0	0|0|6	0|0|0	0|0|0	0.000128146	7.73724e-05	0	0	3.86862e-05
DMS-BM	G3BP1 NFT2	G3BP1_NTF2_1_Q13283_1_139	USP10	Q14694	mut	SPQYIFGDTSPDEFNQ	F8T	mut_01509	wt_00006	3	5|7|12	7|5|16	0|0|1	0|0|0	0.000782249	0.000550151	9.49992e-06	0	0.000279825
DMS-BM	G3BP1 NFT2	G3BP1_NTF2_1_Q13283_1_139	USP10	Q14694	mut	SPQYIFGDVSPDEFNQ	F8V	mut_01510	wt_00006	3	4|7|4	5|1|5	0|1|0	0|0|0	0.000403591	0.000247386	2.47703e-05	0	0.000136078
DMS-BM	G3BP1 NFT2	G3BP1_NTF2_1_Q13283_1_139	USP10	Q14694	mut	SPQYIFGDWSPDEFNQ	F8W	mut_01511	wt_00006	3	6|6|5	8|7|14	4|0|8	11|1|1	0.000460053	0.000604818	0.000138512	0.000184141	0.000371665
DMS-BM	G3BP1 NFT2	G3BP1_NTF2_1_Q13283_1_139	USP10	Q14694	mut	SPQYIFGDYSPDEFNQ	F8Y	mut_01512	wt_00006	3	6|7|5	9|2|8	0|0|0	0|2|0	0.000482296	0.000437275	0	4.96956e-05	0.000218637
DMS-BM	G3BP1 NFT2	G3BP1_NTF2_1_Q13283_1_139	USP10	Q14694	mut	SPQYIFGDFAPDEFNQ	S9A	mut_01513	wt_00006	3	116|87|48	69|56|154	31|6|21	22|2|2	0.00604759	0.00553868	0.000832593	0.000368283	0.00318564
DMS-BM	G3BP1 NFT2	G3BP1_NTF2_1_Q13283_1_139	USP10	Q14694	mut	SPQYIFGDFDPDEFNQ	S9D	mut_01514	wt_00006	3	4|2|3	2|0|4	0|0|0	0|0|0	0.000247136	0.000114995	0	0	5.74976e-05
DMS-BM	G3BP1 NFT2	G3BP1_NTF2_1_Q13283_1_139	USP10	Q14694	mut	SPQYIFGDFEPDEFNQ	S9E	mut_01515	wt_00006	3	24|15|12	21|14|50	0|0|4	3|1|0	0.0012781	0.00165187	3.79997e-05	6.1291e-05	0.000844934
DMS-BM	G3BP1 NFT2	G3BP1_NTF2_1_Q13283_1_139	USP10	Q14694	mut	SPQYIFGDFFPDEFNQ	S9F	mut_01516	wt_00006	3	15|7|6	3|19|11	0|0|1	1|3|1	0.000678124	0.000700102	9.49992e-06	0.00011236	0.000354801
DMS-BM	G3BP1 NFT2	G3BP1_NTF2_1_Q13283_1_139	USP10	Q14694	mut	SPQYIFGDFGPDEFNQ	S9G	mut_01517	wt_00006	3	44|31|8	18|22|41	4|1|11	14|6|3	0.00178766	0.00163569	0.000191782	0.000396161	0.000913737
DMS-BM	G3BP1 NFT2	G3BP1_NTF2_1_Q13283_1_139	USP10	Q14694	mut	SPQYIFGDFHPDEFNQ	S9H	mut_01518	wt_00006	3	20|16|15	9|10|49	2|10|12	13|17|3	0.00136914	0.00116099	0.000392958	0.000657339	0.000776974
DMS-BM	G3BP1 NFT2	G3BP1_NTF2_1_Q13283_1_139	USP10	Q14694	mut	SPQYIFGDFIPDEFNQ	S9I	mut_01519	wt_00006	3	11|10|4	14|6|10	0|0|1	3|8|2	0.000587444	0.000719101	9.49992e-06	0.000286563	0.000364301
DMS-BM	G3BP1 NFT2	G3BP1_NTF2_1_Q13283_1_139	USP10	Q14694	mut	SPQYIFGDFKPDEFNQ	S9K	mut_01520	wt_00006	3	22|7|12	14|4|15	0|0|1	0|1|1	0.00106669	0.000734827	9.49992e-06	5.05165e-05	0.000372164
DMS-BM	G3BP1 NFT2	G3BP1_NTF2_1_Q13283_1_139	USP10	Q14694	mut	SPQYIFGDFLPDEFNQ	S9L	mut_01521	wt_00006	3	20|21|12	12|36|100	3|14|68	6|74|29	0.00134463	0.00254754	0.00103966	0.00265602	0.0017936
DMS-BM	G3BP1 NFT2	G3BP1_NTF2_1_Q13283_1_139	USP10	Q14694	mut	SPQYIFGDFMPDEFNQ	S9M	mut_01522	wt_00006	3	1|2|4	0|0|3	0|0|0	0|1|0	0.000242181	3.86862e-05	0	2.48478e-05	1.93431e-05
DMS-BM	G3BP1 NFT2	G3BP1_NTF2_1_Q13283_1_139	USP10	Q14694	mut	SPQYIFGDFNPDEFNQ	S9N	mut_01523	wt_00006	3	6|2|2	1|1|7	0|0|1	0|0|0	0.000235359	0.00014635	9.49992e-06	0	7.7925e-05
DMS-BM	G3BP1 NFT2	G3BP1_NTF2_1_Q13283_1_139	USP10	Q14694	mut	SPQYIFGDFPPDEFNQ	S9P	mut_01524	wt_00006	3	1|2|0	4|1|4	0|0|0	0|0|0	6.12179e-05	0.000202784	0	0	0.000101392
DMS-BM	G3BP1 NFT2	G3BP1_NTF2_1_Q13283_1_139	USP10	Q14694	mut	SPQYIFGDFQPDEFNQ	S9Q	mut_01525	wt_00006	3	25|25|21	23|16|42	3|1|7	4|3|1	0.00192443	0.00166087	0.000138154	0.000148803	0.000899512
DMS-BM	G3BP1 NFT2	G3BP1_NTF2_1_Q13283_1_139	USP10	Q14694	mut	SPQYIFGDFRPDEFNQ	S9R	mut_01526	wt_00006	3	10|16|13	10|11|30	0|0|11	20|1|7	0.00111134	0.000972059	0.000104499	0.000447483	0.000538279
DMS-BM	G3BP1 NFT2	G3BP1_NTF2_1_Q13283_1_139	USP10	Q14694	mut	SPQYIFGDFTPDEFNQ	S9T	mut_01527	wt_00006	3	12|7|4	1|1|9	0|0|0	1|1|0	0.000537447	0.000172141	0	3.69955e-05	8.60704e-05
DMS-BM	G3BP1 NFT2	G3BP1_NTF2_1_Q13283_1_139	USP10	Q14694	mut	SPQYIFGDFVPDEFNQ	S9V	mut_01528	wt_00006	3	6|5|3	2|2|8	0|0|0	0|0|0	0.000347328	0.000215328	0	0	0.000107664
DMS-BM	G3BP1 NFT2	G3BP1_NTF2_1_Q13283_1_139	USP10	Q14694	mut	SPQYIFGDFWPDEFNQ	S9W	mut_01529	wt_00006	3	10|5|5	5|3|8	0|0|3	0|0|0	0.000504738	0.000334823	2.84998e-05	0	0.000181662
DMS-BM	G3BP1 NFT2	G3BP1_NTF2_1_Q13283_1_139	USP10	Q14694	mut	SPQYIFGDFYPDEFNQ	S9Y	mut_01530	wt_00006	3	45|38|16	128|41|157	297|3|245	349|5|86	0.00232202	0.00708244	0.00704336	0.0065713	0.0070629
DMS-BM	G3BP1 NFT2	G3BP1_NTF2_1_Q13283_1_139	USP10	Q14694	mut	SPQYIFGDFSADEFNQ	P10A	mut_01531	wt_00006	3	9|1|4	5|0|19	1|0|9	0|0|1	0.000353793	0.000403547	0.000101127	2.56687e-05	0.000252337
DMS-BM	G3BP1 NFT2	G3BP1_NTF2_1_Q13283_1_139	USP10	Q14694	mut	SPQYIFGDFSDDEFNQ	P10D	mut_01532	wt_00006	3	7|4|2	2|3|7	0|0|1	1|0|0	0.000296577	0.000226808	9.49992e-06	1.21477e-05	0.000118154
DMS-BM	G3BP1 NFT2	G3BP1_NTF2_1_Q13283_1_139	USP10	Q14694	mut	SPQYIFGDFSEDEFNQ	P10E	mut_01533	wt_00006	3	25|15|11	11|20|35	2|0|4	2|2|0	0.00124959	0.00128762	6.9256e-05	7.3991e-05	0.000678439
DMS-BM	G3BP1 NFT2	G3BP1_NTF2_1_Q13283_1_139	USP10	Q14694	mut	SPQYIFGDFSFDEFNQ	P10F	mut_01534	wt_00006	3	5|1|0	2|1|4	0|0|0	0|0|0	0.000105903	0.000139371	0	0	6.96853e-05
DMS-BM	G3BP1 NFT2	G3BP1_NTF2_1_Q13283_1_139	USP10	Q14694	mut	SPQYIFGDFSGDEFNQ	P10G	mut_01535	wt_00006	3	17|10|9	7|3|9	2|0|0	2|1|1	0.000914039	0.000411132	3.12563e-05	7.48119e-05	0.000221194
DMS-BM	G3BP1 NFT2	G3BP1_NTF2_1_Q13283_1_139	USP10	Q14694	mut	SPQYIFGDFSHDEFNQ	P10H	mut_01536	wt_00006	3	15|9|10	154|7|122	474|6|697	3239|2|515	0.000903572	0.00662671	0.0141778	0.0526155	0.0104023
DMS-BM	G3BP1 NFT2	G3BP1_NTF2_1_Q13283_1_139	USP10	Q14694	mut	SPQYIFGDFSIDEFNQ	P10I	mut_01537	wt_00006	3	16|12|16	27|10|14	11|0|4	426|183|0	0.00125848	0.00128037	0.00020991	0.00972208	0.000745141
DMS-BM	G3BP1 NFT2	G3BP1_NTF2_1_Q13283_1_139	USP10	Q14694	mut	SPQYIFGDFSKDEFNQ	P10K	mut_01538	wt_00006	3	4|1|0	1|0|3	0|0|2	0|0|0	8.91707e-05	7.0393e-05	1.89998e-05	0	4.46964e-05
DMS-BM	G3BP1 NFT2	G3BP1_NTF2_1_Q13283_1_139	USP10	Q14694	mut	SPQYIFGDFSLDEFNQ	P10L	mut_01539	wt_00006	3	4|6|2	0|3|11	1|0|3	1|0|0	0.000290867	0.000214976	4.41279e-05	1.21477e-05	0.000129552
DMS-BM	G3BP1 NFT2	G3BP1_NTF2_1_Q13283_1_139	USP10	Q14694	mut	SPQYIFGDFSMDEFNQ	P10M	mut_01540	wt_00006	3	1|2|2	2|0|3	0|0|0	0|0|0	0.000151699	0.0001021	0	0	5.10499e-05
DMS-BM	G3BP1 NFT2	G3BP1_NTF2_1_Q13283_1_139	USP10	Q14694	mut	SPQYIFGDFSNDEFNQ	P10N	mut_01541	wt_00006	3	10|7|8	9|8|12	0|1|2	1|2|0	0.000684946	0.000635109	4.37701e-05	6.18433e-05	0.000339439
DMS-BM	G3BP1 NFT2	G3BP1_NTF2_1_Q13283_1_139	USP10	Q14694	mut	SPQYIFGDFSQDEFNQ	P10Q	mut_01542	wt_00006	3	9|4|2	2|0|9	0|0|3	0|0|2	0.000330041	0.000179472	2.84998e-05	5.13373e-05	0.000103986
DMS-BM	G3BP1 NFT2	G3BP1_NTF2_1_Q13283_1_139	USP10	Q14694	mut	SPQYIFGDFSRDEFNQ	P10R	mut_01543	wt_00006	3	42|33|20	12|28|48	1|1|7	4|3|0	0.00234157	0.00168197	0.000106898	0.000123134	0.000894435
DMS-BM	G3BP1 NFT2	G3BP1_NTF2_1_Q13283_1_139	USP10	Q14694	mut	SPQYIFGDFSSDEFNQ	P10S	mut_01544	wt_00006	3	3|8|5	4|9|6	0|1|4	2|27|1	0.000454343	0.000423578	6.277e-05	0.000720855	0.000243174
DMS-BM	G3BP1 NFT2	G3BP1_NTF2_1_Q13283_1_139	USP10	Q14694	mut	SPQYIFGDFSTDEFNQ	P10T	mut_01545	wt_00006	3	17|8|2	0|3|7	0|0|6	0|0|0	0.000552868	0.000163394	5.69995e-05	0	0.000110197
DMS-BM	G3BP1 NFT2	G3BP1_NTF2_1_Q13283_1_139	USP10	Q14694	mut	SPQYIFGDFSVDEFNQ	P10V	mut_01546	wt_00006	3	35|23|9	14|54|40	3|17|11	2|3|2	0.00150437	0.00227598	0.000572478	0.000150176	0.00142423
DMS-BM	G3BP1 NFT2	G3BP1_NTF2_1_Q13283_1_139	USP10	Q14694	mut	SPQYIFGDFSWDEFNQ	P10W	mut_01547	wt_00006	3	12|4|3	7|4|8	0|0|2	1|1|0	0.000425477	0.000422612	1.89998e-05	3.69955e-05	0.000220806
DMS-BM	G3BP1 NFT2	G3BP1_NTF2_1_Q13283_1_139	USP10	Q14694	mut	SPQYIFGDFSYDEFNQ	P10Y	mut_01548	wt_00006	3	3|1|1	0|1|2	0|0|1	1|1|0	0.000117679	5.01662e-05	9.49992e-06	3.69955e-05	2.98331e-05
DMS-BM	G3BP1 NFT2	G3BP1_NTF2_1_Q13283_1_139	USP10	Q14694	mut	SPQYIFGDFSPAEFNQ	D11A	mut_01549	wt_00006	3	12|5|10	1|1|10	0|0|0	1|0|0	0.000764405	0.000185036	0	1.21477e-05	9.25181e-05
DMS-BM	G3BP1 NFT2	G3BP1_NTF2_1_Q13283_1_139	USP10	Q14694	mut	SPQYIFGDFSPEEFNQ	D11E	mut_01550	wt_00006	3	10|6|3	0|1|12	0|0|3	0|0|1	0.000436499	0.00017912	2.84998e-05	2.56687e-05	0.00010381
DMS-BM	G3BP1 NFT2	G3BP1_NTF2_1_Q13283_1_139	USP10	Q14694	mut	SPQYIFGDFSPFEFNQ	D11F	mut_01551	wt_00006	3	3|4|2	0|0|5	0|0|2	0|1|1	0.000229649	6.4477e-05	1.89998e-05	5.05165e-05	4.17384e-05
DMS-BM	G3BP1 NFT2	G3BP1_NTF2_1_Q13283_1_139	USP10	Q14694	mut	SPQYIFGDFSPGEFNQ	D11G	mut_01552	wt_00006	3	15|6|5	2|6|7	0|0|0	0|0|0	0.00061064	0.000299934	0	0	0.000149967
DMS-BM	G3BP1 NFT2	G3BP1_NTF2_1_Q13283_1_139	USP10	Q14694	mut	SPQYIFGDFSPHEFNQ	D11H	mut_01553	wt_00006	3	10|12|13	7|10|9	0|0|1	9|50|2	0.00102236	0.00058176	9.49992e-06	0.00140306	0.00029563
DMS-BM	G3BP1 NFT2	G3BP1_NTF2_1_Q13283_1_139	USP10	Q14694	mut	SPQYIFGDFSPIEFNQ	D11I	mut_01554	wt_00006	3	0|1|0	18|5|113	2|1|186	303|508|631	2.2243e-05	0.00214978	0.00182301	0.0325004	0.0019864
DMS-BM	G3BP1 NFT2	G3BP1_NTF2_1_Q13283_1_139	USP10	Q14694	mut	SPQYIFGDFSPKEFNQ	D11K	mut_01555	wt_00006	3	1|3|5	0|1|3	0|0|0	0|0|1	0.000309664	6.30616e-05	0	2.56687e-05	3.15308e-05
DMS-BM	G3BP1 NFT2	G3BP1_NTF2_1_Q13283_1_139	USP10	Q14694	mut	SPQYIFGDFSPLEFNQ	D11L	mut_01556	wt_00006	3	25|22|15	7|27|30	1|0|2	6|3|1	0.00158625	0.00126694	3.4628e-05	0.000173098	0.000650786
DMS-BM	G3BP1 NFT2	G3BP1_NTF2_1_Q13283_1_139	USP10	Q14694	mut	SPQYIFGDFSPMEFNQ	D11M	mut_01557	wt_00006	3	13|7|5	6|10|97	3|0|57	2|2|10	0.000599419	0.00168485	0.00058838	0.000330678	0.00113661
DMS-BM	G3BP1 NFT2	G3BP1_NTF2_1_Q13283_1_139	USP10	Q14694	mut	SPQYIFGDFSPNEFNQ	D11N	mut_01558	wt_00006	3	1|3|0	4|0|5	0|0|0	0|0|0	8.34609e-05	0.000191304	0	0	9.56521e-05
DMS-BM	G3BP1 NFT2	G3BP1_NTF2_1_Q13283_1_139	USP10	Q14694	mut	SPQYIFGDFSPPEFNQ	D11P	mut_01559	wt_00006	3	4|2|1	0|0|1	0|0|0	1|0|0	0.000156654	1.28954e-05	0	1.21477e-05	6.4477e-06
DMS-BM	G3BP1 NFT2	G3BP1_NTF2_1_Q13283_1_139	USP10	Q14694	mut	SPQYIFGDFSPQEFNQ	D11Q	mut_01560	wt_00006	3	1|1|1	0|0|0	0|0|0	0|0|0	8.42156e-05	0	0	0	0
DMS-BM	G3BP1 NFT2	G3BP1_NTF2_1_Q13283_1_139	USP10	Q14694	mut	SPQYIFGDFSPREFNQ	D11R	mut_01561	wt_00006	3	0|5|2	2|0|2	0|0|0	0|0|0	0.000201696	8.92044e-05	0	0	4.46022e-05
DMS-BM	G3BP1 NFT2	G3BP1_NTF2_1_Q13283_1_139	USP10	Q14694	mut	SPQYIFGDFSPSEFNQ	D11S	mut_01562	wt_00006	3	9|8|15	13|4|25	7|0|18	152|8|4	0.00100714	0.000832075	0.000280396	0.00214791	0.000556235
DMS-BM	G3BP1 NFT2	G3BP1_NTF2_1_Q13283_1_139	USP10	Q14694	mut	SPQYIFGDFSPTEFNQ	D11T	mut_01563	wt_00006	2	1|1|0	1|1|0	0|0|0	0|0|0	3.89749e-05	5.60822e-05	0	0	2.80411e-05
DMS-BM	G3BP1 NFT2	G3BP1_NTF2_1_Q13283_1_139	USP10	Q14694	mut	SPQYIFGDFSPVEFNQ	D11V	mut_01564	wt_00006	3	36|20|11	8|14|26	0|0|8	0|16|9	0.00154486	0.00093019	7.59994e-05	0.000628583	0.000503095
DMS-BM	G3BP1 NFT2	G3BP1_NTF2_1_Q13283_1_139	USP10	Q14694	mut	SPQYIFGDFSPWEFNQ	D11W	mut_01565	wt_00006	3	6|0|2	0|13|20	0|3|12	0|58|6	0.000190873	0.000574788	0.00018831	0.00159518	0.000381549
DMS-BM	G3BP1 NFT2	G3BP1_NTF2_1_Q13283_1_139	USP10	Q14694	mut	SPQYIFGDFSPYEFNQ	D11Y	mut_01566	wt_00006	3	23|22|9	8|20|18	2|4|0	2|43|0	0.00128135	0.000973279	0.000130337	0.00109275	0.000551808
DMS-BM	G3BP1 NFT2	G3BP1_NTF2_1_Q13283_1_139	USP10	Q14694	mut	SPQYIFGDFSPDAFNQ	E12A	mut_01567	wt_00006	3	20|16|10	12|9|44	2|2|15	7|3|4	0.00114293	0.00116726	0.000223296	0.000262252	0.000695277
DMS-BM	G3BP1 NFT2	G3BP1_NTF2_1_Q13283_1_139	USP10	Q14694	mut	SPQYIFGDFSPDDFNQ	E12D	mut_01568	wt_00006	3	21|14|8	20|23|37	3|3|9	2|2|3	0.0010247	0.0016719	0.000206695	0.000150997	0.000939297
DMS-BM	G3BP1 NFT2	G3BP1_NTF2_1_Q13283_1_139	USP10	Q14694	mut	SPQYIFGDFSPDFFNQ	E12F	mut_01569	wt_00006	3	3|4|3	1|2|3	0|0|1	1|1|1	0.00027489	0.000119144	9.49992e-06	6.26642e-05	6.43218e-05
DMS-BM	G3BP1 NFT2	G3BP1_NTF2_1_Q13283_1_139	USP10	Q14694	mut	SPQYIFGDFSPDGFNQ	E12G	mut_01570	wt_00006	3	78|58|28	88|75|144	21|15|21	10|9|3	0.00386192	0.00647529	0.000899244	0.000422113	0.00368727
DMS-BM	G3BP1 NFT2	G3BP1_NTF2_1_Q13283_1_139	USP10	Q14694	mut	SPQYIFGDFSPDHFNQ	E12H	mut_01571	wt_00006	3	18|15|14	16|7|14	1|1|0	4|0|2	0.00126819	0.000858472	4.03984e-05	9.99282e-05	0.000449435
DMS-BM	G3BP1 NFT2	G3BP1_NTF2_1_Q13283_1_139	USP10	Q14694	mut	SPQYIFGDFSPDIFNQ	E12I	mut_01572	wt_00006	3	5|3|2	18|3|10	2|0|3	6|38|0	0.00024087	0.000772802	5.97561e-05	0.0010171	0.000416279
DMS-BM	G3BP1 NFT2	G3BP1_NTF2_1_Q13283_1_139	USP10	Q14694	mut	SPQYIFGDFSPDKFNQ	E12K	mut_01573	wt_00006	3	5|5|5	0|2|6	0|0|1	0|0|1	0.000421078	0.000126123	9.49992e-06	2.56687e-05	6.78116e-05
DMS-BM	G3BP1 NFT2	G3BP1_NTF2_1_Q13283_1_139	USP10	Q14694	mut	SPQYIFGDFSPDLFNQ	E12L	mut_01574	wt_00006	3	10|12|12	6|20|9	0|0|1	1|1|0	0.000977123	0.000793807	9.49992e-06	3.69955e-05	0.000401653
DMS-BM	G3BP1 NFT2	G3BP1_NTF2_1_Q13283_1_139	USP10	Q14694	mut	SPQYIFGDFSPDMFNQ	E12M	mut_01575	wt_00006	3	12|9|4	22|0|20	9|0|17	41|0|60	0.000581933	0.000955457	0.000302152	0.00203818	0.000628805
DMS-BM	G3BP1 NFT2	G3BP1_NTF2_1_Q13283_1_139	USP10	Q14694	mut	SPQYIFGDFSPDNFNQ	E12N	mut_01576	wt_00006	3	7|4|7	5|3|13	0|0|7	1|12|4	0.00052278	0.0003993	6.64995e-05	0.000412996	0.0002329
DMS-BM	G3BP1 NFT2	G3BP1_NTF2_1_Q13283_1_139	USP10	Q14694	mut	SPQYIFGDFSPDPFNQ	E12P	mut_01577	wt_00006	3	19|17|11	8|22|28	1|3|2	0|4|0	0.00119368	0.00115098	0.000108939	9.93912e-05	0.000629961
DMS-BM	G3BP1 NFT2	G3BP1_NTF2_1_Q13283_1_139	USP10	Q14694	mut	SPQYIFGDFSPDQFNQ	E12Q	mut_01578	wt_00006	3	17|29|20	20|7|31	0|0|2	1|1|1	0.0018343	0.00120452	1.89998e-05	6.26642e-05	0.00061176
DMS-BM	G3BP1 NFT2	G3BP1_NTF2_1_Q13283_1_139	USP10	Q14694	mut	SPQYIFGDFSPDRFNQ	E12R	mut_01579	wt_00006	3	26|26|14	28|17|35	21|7|1	35|17|2	0.00164672	0.00175351	0.000511083	0.00089892	0.0011323
DMS-BM	G3BP1 NFT2	G3BP1_NTF2_1_Q13283_1_139	USP10	Q14694	mut	SPQYIFGDFSPDSFNQ	E12S	mut_01580	wt_00006	3	5|5|2	4|2|11	0|0|6	1|0|6	0.000285356	0.000317427	5.69995e-05	0.00016616	0.000187213
DMS-BM	G3BP1 NFT2	G3BP1_NTF2_1_Q13283_1_139	USP10	Q14694	mut	SPQYIFGDFSPDTFNQ	E12T	mut_01581	wt_00006	3	62|40|28	33|59|105	43|51|81	27|65|22	0.00319384	0.00383849	0.00270479	0.00250781	0.00327164
DMS-BM	G3BP1 NFT2	G3BP1_NTF2_1_Q13283_1_139	USP10	Q14694	mut	SPQYIFGDFSPDVFNQ	E12V	mut_01582	wt_00006	3	3|5|0	3|4|6	0|2|1	0|1|5	0.000161411	0.000269994	5.90404e-05	0.000153191	0.000164517
DMS-BM	G3BP1 NFT2	G3BP1_NTF2_1_Q13283_1_139	USP10	Q14694	mut	SPQYIFGDFSPDWFNQ	E12W	mut_01583	wt_00006	3	12|11|6	4|10|11	1|0|0	3|1|0	0.0007169	0.00051243	1.56282e-05	6.1291e-05	0.000264029
DMS-BM	G3BP1 NFT2	G3BP1_NTF2_1_Q13283_1_139	USP10	Q14694	mut	SPQYIFGDFSPDYFNQ	E12Y	mut_01584	wt_00006	3	2|1|4	0|0|4	0|0|1	0|0|0	0.00023667	5.15816e-05	9.49992e-06	0	3.05408e-05
DMS-BM	G3BP1 NFT2	G3BP1_NTF2_1_Q13283_1_139	USP10	Q14694	mut	SPQYIFGDFSPDEANQ	F13A	mut_01585	wt_00006	3	16|12|7	16|10|14	2|0|7	5|2|1	0.000851311	0.000931598	9.77558e-05	0.000136103	0.000514677
DMS-BM	G3BP1 NFT2	G3BP1_NTF2_1_Q13283_1_139	USP10	Q14694	mut	SPQYIFGDFSPDEDNQ	F13D	mut_01586	wt_00006	3	24|10|5	5|7|7	0|0|2	0|0|0	0.000850199	0.000419429	1.89998e-05	0	0.000219215
DMS-BM	G3BP1 NFT2	G3BP1_NTF2_1_Q13283_1_139	USP10	Q14694	mut	SPQYIFGDFSPDEENQ	F13E	mut_01587	wt_00006	2	0|1|1	0|0|0	0|0|0	0|0|0	6.74837e-05	0	0	0	0
DMS-BM	G3BP1 NFT2	G3BP1_NTF2_1_Q13283_1_139	USP10	Q14694	mut	SPQYIFGDFSPDEGNQ	F13G	mut_01588	wt_00006	3	2|1|0	0|0|1	0|0|0	0|0|0	5.57068e-05	1.28954e-05	0	0	6.4477e-06
DMS-BM	G3BP1 NFT2	G3BP1_NTF2_1_Q13283_1_139	USP10	Q14694	mut	SPQYIFGDFSPDEHNQ	F13H	mut_01589	wt_00006	3	15|7|4	5|20|6	2|38|1	0|123|0	0.000587642	0.000723414	0.000982026	0.00305628	0.00085272
DMS-BM	G3BP1 NFT2	G3BP1_NTF2_1_Q13283_1_139	USP10	Q14694	mut	SPQYIFGDFSPDEINQ	F13I	mut_01590	wt_00006	3	5|6|4	6|0|3	0|0|0	3|17|0	0.00039808	0.000228927	0	0.000458856	0.000114463
DMS-BM	G3BP1 NFT2	G3BP1_NTF2_1_Q13283_1_139	USP10	Q14694	mut	SPQYIFGDFSPDEKNQ	F13K	mut_01591	wt_00006	2	1|0|0	1|0|1	0|0|0	1|0|0	1.67319e-05	4.46022e-05	0	1.21477e-05	2.23011e-05
DMS-BM	G3BP1 NFT2	G3BP1_NTF2_1_Q13283_1_139	USP10	Q14694	mut	SPQYIFGDFSPDELNQ	F13L	mut_01592	wt_00006	3	14|19|11	31|23|20	14|2|0	112|1|0	0.00115451	0.00180145	0.000268335	0.00138539	0.00103489
DMS-BM	G3BP1 NFT2	G3BP1_NTF2_1_Q13283_1_139	USP10	Q14694	mut	SPQYIFGDFSPDEMNQ	F13M	mut_01593	wt_00006	3	1|6|1	1|3|3	0|0|0	1|1|0	0.00019543	0.000143519	0	3.69955e-05	7.17596e-05
DMS-BM	G3BP1 NFT2	G3BP1_NTF2_1_Q13283_1_139	USP10	Q14694	mut	SPQYIFGDFSPDENNQ	F13N	mut_01594	wt_00006	3	2|1|1	1|1|2	0|0|0	0|0|0	0.000100948	8.1873e-05	0	0	4.09365e-05
DMS-BM	G3BP1 NFT2	G3BP1_NTF2_1_Q13283_1_139	USP10	Q14694	mut	SPQYIFGDFSPDEPNQ	F13P	mut_01595	wt_00006	3	8|7|7	3|2|8	2|0|1	0|0|0	0.000606241	0.000247034	4.07563e-05	0	0.000143895
DMS-BM	G3BP1 NFT2	G3BP1_NTF2_1_Q13283_1_139	USP10	Q14694	mut	SPQYIFGDFSPDEQNQ	F13Q	mut_01596	wt_00006	3	9|3|2	5|4|4	0|0|0	1|0|0	0.000307798	0.000307617	0	1.21477e-05	0.000153809
DMS-BM	G3BP1 NFT2	G3BP1_NTF2_1_Q13283_1_139	USP10	Q14694	mut	SPQYIFGDFSPDERNQ	F13R	mut_01597	wt_00006	3	16|11|5	8|7|20	24|16|64	25|24|27	0.000738587	0.00068219	0.0013794	0.00159309	0.00103079
DMS-BM	G3BP1 NFT2	G3BP1_NTF2_1_Q13283_1_139	USP10	Q14694	mut	SPQYIFGDFSPDESNQ	F13S	mut_01598	wt_00006	3	3|1|1	1|1|4	0|0|0	0|0|0	0.000117679	0.000107664	0	0	5.38319e-05
DMS-BM	G3BP1 NFT2	G3BP1_NTF2_1_Q13283_1_139	USP10	Q14694	mut	SPQYIFGDFSPDETNQ	F13T	mut_01599	wt_00006	3	11|7|5	2|28|4	0|3|0	3|11|0	0.000565955	0.000797506	7.43108e-05	0.000309769	0.000435908
DMS-BM	G3BP1 NFT2	G3BP1_NTF2_1_Q13283_1_139	USP10	Q14694	mut	SPQYIFGDFSPDEVNQ	F13V	mut_01600	wt_00006	3	11|9|5	3|2|9	1|0|1	0|0|0	0.000610441	0.00025993	2.51281e-05	0	0.000142529
DMS-BM	G3BP1 NFT2	G3BP1_NTF2_1_Q13283_1_139	USP10	Q14694	mut	SPQYIFGDFSPDEWNQ	F13W	mut_01601	wt_00006	3	39|31|12	11|30|39	2|4|17	1|2|4	0.00188497	0.00158296	0.000291836	0.000164518	0.000937396
DMS-BM	G3BP1 NFT2	G3BP1_NTF2_1_Q13283_1_139	USP10	Q14694	mut	SPQYIFGDFSPDEYNQ	F13Y	mut_01602	wt_00006	3	4|5|2	9|4|35	9|0|21	0|0|5	0.000268624	0.000834202	0.000340152	0.000128343	0.000587177
DMS-BM	G3BP1 NFT2	G3BP1_NTF2_1_Q13283_1_139	USP10	Q14694	mut	SPQYIFGDFSPDEFAQ	N14A	mut_01603	wt_00006	3	25|11|12	41|7|32	37|0|0	22|0|0	0.00120586	0.00188326	0.000578242	0.00026725	0.00123075
DMS-BM	G3BP1 NFT2	G3BP1_NTF2_1_Q13283_1_139	USP10	Q14694	mut	SPQYIFGDFSPDEFDQ	N14D	mut_01604	wt_00006	3	26|24|10	10|3|7	2|0|0	3|0|0	0.00142127	0.000480462	3.12563e-05	3.64431e-05	0.000255859
DMS-BM	G3BP1 NFT2	G3BP1_NTF2_1_Q13283_1_139	USP10	Q14694	mut	SPQYIFGDFSPDEFEQ	N14E	mut_01605	wt_00006	3	61|31|10	14|53|78	2|4|12	2|1|1	0.00216259	0.00274163	0.000244336	7.48119e-05	0.00149298
DMS-BM	G3BP1 NFT2	G3BP1_NTF2_1_Q13283_1_139	USP10	Q14694	mut	SPQYIFGDFSPDEFFQ	N14F	mut_01606	wt_00006	3	5|10|2	3|5|15	0|0|1	0|1|0	0.000396571	0.000410428	9.49992e-06	2.48478e-05	0.000209964
DMS-BM	G3BP1 NFT2	G3BP1_NTF2_1_Q13283_1_139	USP10	Q14694	mut	SPQYIFGDFSPDEFGQ	N14G	mut_01607	wt_00006	3	33|16|9	8|10|18	1|2|1	0|0|1	0.00131521	0.000729525	7.46686e-05	2.56687e-05	0.000402097
DMS-BM	G3BP1 NFT2	G3BP1_NTF2_1_Q13283_1_139	USP10	Q14694	mut	SPQYIFGDFSPDEFHQ	N14H	mut_01608	wt_00006	3	18|20|7	6|15|11	1|2|1	0|3|0	0.00106272	0.000697721	7.46686e-05	7.45434e-05	0.000386195
DMS-BM	G3BP1 NFT2	G3BP1_NTF2_1_Q13283_1_139	USP10	Q14694	mut	SPQYIFGDFSPDEFIQ	N14I	mut_01609	wt_00006	3	9|7|3	2|2|20	0|0|12	0|0|14	0.00044201	0.000370072	0.000113999	0.000359361	0.000242036
DMS-BM	G3BP1 NFT2	G3BP1_NTF2_1_Q13283_1_139	USP10	Q14694	mut	SPQYIFGDFSPDEFKQ	N14K	mut_01610	wt_00006	3	9|5|7	0|2|4	1|0|0	1|0|2	0.000578487	0.000100332	1.56282e-05	6.34851e-05	5.79803e-05
DMS-BM	G3BP1 NFT2	G3BP1_NTF2_1_Q13283_1_139	USP10	Q14694	mut	SPQYIFGDFSPDEFLQ	N14L	mut_01611	wt_00006	3	19|23|5	58|104|11	17|26|1	86|516|0	0.0010557	0.00451588	0.000919206	0.0138662	0.00271754
DMS-BM	G3BP1 NFT2	G3BP1_NTF2_1_Q13283_1_139	USP10	Q14694	mut	SPQYIFGDFSPDEFMQ	N14M	mut_01612	wt_00006	3	61|36|23	73|152|106	119|63|16	74|22|5	0.00286193	0.00738657	0.00357228	0.00157393	0.00547942
DMS-BM	G3BP1 NFT2	G3BP1_NTF2_1_Q13283_1_139	USP10	Q14694	mut	SPQYIFGDFSPDEFPQ	N14P	mut_01613	wt_00006	3	9|9|5	7|22|9	0|3|0	0|46|0	0.000576978	0.000874264	7.43108e-05	0.001143	0.000474288
DMS-BM	G3BP1 NFT2	G3BP1_NTF2_1_Q13283_1_139	USP10	Q14694	mut	SPQYIFGDFSPDEFQQ	N14Q	mut_01614	wt_00006	3	22|18|7	9|18|23	2|2|4	6|5|0	0.00108516	0.00102071	0.000118797	0.000197125	0.000569754
DMS-BM	G3BP1 NFT2	G3BP1_NTF2_1_Q13283_1_139	USP10	Q14694	mut	SPQYIFGDFSPDEFRQ	N14R	mut_01615	wt_00006	3	29|21|7	23|7|41	8|1|4	13|0|0	0.00126901	0.0014286	0.000187795	0.00015792	0.000808195
DMS-BM	G3BP1 NFT2	G3BP1_NTF2_1_Q13283_1_139	USP10	Q14694	mut	SPQYIFGDFSPDEFSQ	N14S	mut_01616	wt_00006	3	6|2|3	1|0|2	0|0|0	0|1|0	0.0002806	5.74976e-05	0	2.48478e-05	2.87488e-05
DMS-BM	G3BP1 NFT2	G3BP1_NTF2_1_Q13283_1_139	USP10	Q14694	mut	SPQYIFGDFSPDEFTQ	N14T	mut_01617	wt_00006	3	103|69|49	93|49|81	80|9|7	88|0|2	0.00547495	0.00518765	0.00153969	0.00112034	0.00336367
DMS-BM	G3BP1 NFT2	G3BP1_NTF2_1_Q13283_1_139	USP10	Q14694	mut	SPQYIFGDFSPDEFVQ	N14V	mut_01618	wt_00006	3	24|14|5	3|17|12	4|3|2	0|1|0	0.000939171	0.000664247	0.000155823	2.48478e-05	0.000410035
DMS-BM	G3BP1 NFT2	G3BP1_NTF2_1_Q13283_1_139	USP10	Q14694	mut	SPQYIFGDFSPDEFWQ	N14W	mut_01619	wt_00006	3	13|7|0	9|121|7	1|29|2	0|40|0	0.000373216	0.00332505	0.000752965	0.000993912	0.00203901
DMS-BM	G3BP1 NFT2	G3BP1_NTF2_1_Q13283_1_139	USP10	Q14694	mut	SPQYIFGDFSPDEFYQ	N14Y	mut_01620	wt_00006	3	1|4|3	1|2|6	0|0|0	0|0|0	0.000241426	0.00015783	0	0	7.8915e-05
DMS-BM	G3BP1 NFT2	G3BP1_NTF2_1_Q13283_1_139	CAPRIN1	Q14444	wt	LMAQMQGPYNFIQDSM		wt_00007		1	0|0|0	2|0|0	0|0|0	0|0|0	0	6.34136e-05	0	0	3.17068e-05
DMS-BM	G3BP1 NFT2	G3BP1_NTF2_1_Q13283_1_139	CAPRIN1	Q14444	mut	LDAQMQGPYNFIQDSM	M1D	mut_01622	wt_00007	2	2|0|0	0|1|0	0|0|0	0|0|0	3.34638e-05	2.43754e-05	0	0	1.21877e-05
DMS-BM	G3BP1 NFT2	G3BP1_NTF2_1_Q13283_1_139	CAPRIN1	Q14444	mut	LEAQMQGPYNFIQDSM	M1E	mut_01623	wt_00007	2	3|1|0	1|1|0	0|2|0	0|0|0	7.24387e-05	5.60822e-05	4.95405e-05	0	5.28113e-05
DMS-BM	G3BP1 NFT2	G3BP1_NTF2_1_Q13283_1_139	CAPRIN1	Q14444	mut	LFAQMQGPYNFIQDSM	M1F	mut_01624	wt_00007	2	4|1|0	0|0|0	0|0|0	0|0|0	8.91707e-05	0	0	0	0
DMS-BM	G3BP1 NFT2	G3BP1_NTF2_1_Q13283_1_139	CAPRIN1	Q14444	mut	LGAQMQGPYNFIQDSM	M1G	mut_01625	wt_00007	2	2|2|0	0|1|0	0|0|0	0|0|0	7.79498e-05	2.43754e-05	0	0	1.21877e-05
DMS-BM	G3BP1 NFT2	G3BP1_NTF2_1_Q13283_1_139	CAPRIN1	Q14444	mut	LHAQMQGPYNFIQDSM	M1H	mut_01626	wt_00007	1	0|1|0	0|0|0	0|0|0	0|0|0	2.2243e-05	0	0	0	0
DMS-BM	G3BP1 NFT2	G3BP1_NTF2_1_Q13283_1_139	CAPRIN1	Q14444	mut	LPAQMQGPYNFIQDSM	M1P	mut_01631	wt_00007	3	6|3|1	1|1|2	0|0|0	0|0|0	0.000212361	8.1873e-05	0	0	4.09365e-05
DMS-BM	G3BP1 NFT2	G3BP1_NTF2_1_Q13283_1_139	CAPRIN1	Q14444	mut	LRAQMQGPYNFIQDSM	M1R	mut_01633	wt_00007	1	1|0|0	0|0|0	0|0|0	0|0|0	1.67319e-05	0	0	0	0
DMS-BM	G3BP1 NFT2	G3BP1_NTF2_1_Q13283_1_139	CAPRIN1	Q14444	mut	LSAQMQGPYNFIQDSM	M1S	mut_01634	wt_00007	2	3|1|0	0|0|0	0|0|0	0|0|0	7.24387e-05	0	0	0	0
DMS-BM	G3BP1 NFT2	G3BP1_NTF2_1_Q13283_1_139	CAPRIN1	Q14444	mut	LTAQMQGPYNFIQDSM	M1T	mut_01635	wt_00007	2	2|2|0	0|0|0	0|0|0	0|0|0	7.79498e-05	0	0	0	0
DMS-BM	G3BP1 NFT2	G3BP1_NTF2_1_Q13283_1_139	CAPRIN1	Q14444	mut	LVAQMQGPYNFIQDSM	M1V	mut_01636	wt_00007	1	3|0|0	16|0|0	4|0|0	0|0|0	5.01958e-05	0.000507308	6.25127e-05	0	0.000284911
DMS-BM	G3BP1 NFT2	G3BP1_NTF2_1_Q13283_1_139	CAPRIN1	Q14444	mut	LWAQMQGPYNFIQDSM	M1W	mut_01637	wt_00007	3	4|0|0	0|1|3	0|0|1	0|1|0	6.69277e-05	6.30616e-05	9.49992e-06	2.48478e-05	3.62808e-05
DMS-BM	G3BP1 NFT2	G3BP1_NTF2_1_Q13283_1_139	CAPRIN1	Q14444	mut	LYAQMQGPYNFIQDSM	M1Y	mut_01638	wt_00007	2	2|0|0	0|0|1	0|0|0	0|0|0	3.34638e-05	1.28954e-05	0	0	6.4477e-06
DMS-BM	G3BP1 NFT2	G3BP1_NTF2_1_Q13283_1_139	CAPRIN1	Q14444	mut	LMDQMQGPYNFIQDSM	A2D	mut_01639	wt_00007	2	6|1|0	0|0|0	0|0|0	0|0|0	0.000122635	0	0	0	0
DMS-BM	G3BP1 NFT2	G3BP1_NTF2_1_Q13283_1_139	CAPRIN1	Q14444	mut	LMEQMQGPYNFIQDSM	A2E	mut_01640	wt_00007	3	2|2|2	1|0|6	0|0|2	0|0|0	0.000168431	0.000109079	1.89998e-05	0	6.40395e-05
DMS-BM	G3BP1 NFT2	G3BP1_NTF2_1_Q13283_1_139	CAPRIN1	Q14444	mut	LMFQMQGPYNFIQDSM	A2F	mut_01641	wt_00007	2	1|0|1	0|0|0	0|0|0	0|0|0	6.19726e-05	0	0	0	0
DMS-BM	G3BP1 NFT2	G3BP1_NTF2_1_Q13283_1_139	CAPRIN1	Q14444	mut	LMGQMQGPYNFIQDSM	A2G	mut_01642	wt_00007	2	2|1|0	0|0|0	0|0|0	0|0|0	5.57068e-05	0	0	0	0
DMS-BM	G3BP1 NFT2	G3BP1_NTF2_1_Q13283_1_139	CAPRIN1	Q14444	mut	LMHQMQGPYNFIQDSM	A2H	mut_01643	wt_00007	2	1|1|0	0|0|0	0|0|0	0|0|0	3.89749e-05	0	0	0	0
DMS-BM	G3BP1 NFT2	G3BP1_NTF2_1_Q13283_1_139	CAPRIN1	Q14444	mut	LMIQMQGPYNFIQDSM	A2I	mut_01644	wt_00007	1	1|0|0	0|0|0	0|0|0	0|0|0	1.67319e-05	0	0	0	0
DMS-BM	G3BP1 NFT2	G3BP1_NTF2_1_Q13283_1_139	CAPRIN1	Q14444	mut	LMLQMQGPYNFIQDSM	A2L	mut_01646	wt_00007	3	13|1|0	1|0|1	0|0|0	0|0|0	0.000239758	4.46022e-05	0	0	2.23011e-05
DMS-BM	G3BP1 NFT2	G3BP1_NTF2_1_Q13283_1_139	CAPRIN1	Q14444	mut	LMMQMQGPYNFIQDSM	A2M	mut_01647	wt_00007	3	3|3|0	0|0|2	0|0|0	0|0|0	0.000116925	2.57908e-05	0	0	1.28954e-05
DMS-BM	G3BP1 NFT2	G3BP1_NTF2_1_Q13283_1_139	CAPRIN1	Q14444	mut	LMNQMQGPYNFIQDSM	A2N	mut_01648	wt_00007	1	1|0|0	0|0|0	0|0|0	0|0|0	1.67319e-05	0	0	0	0
DMS-BM	G3BP1 NFT2	G3BP1_NTF2_1_Q13283_1_139	CAPRIN1	Q14444	mut	LMPQMQGPYNFIQDSM	A2P	mut_01649	wt_00007	3	4|4|0	1|0|2	0|0|0	0|0|0	0.0001559	5.74976e-05	0	0	2.87488e-05
DMS-BM	G3BP1 NFT2	G3BP1_NTF2_1_Q13283_1_139	CAPRIN1	Q14444	mut	LMQQMQGPYNFIQDSM	A2Q	mut_01650	wt_00007	2	2|0|0	1|0|1	1|0|0	1|0|0	3.34638e-05	4.46022e-05	1.56282e-05	1.21477e-05	3.01152e-05
DMS-BM	G3BP1 NFT2	G3BP1_NTF2_1_Q13283_1_139	CAPRIN1	Q14444	mut	LMTQMQGPYNFIQDSM	A2T	mut_01653	wt_00007	1	2|0|0	0|0|0	0|0|0	0|0|0	3.34638e-05	0	0	0	0
DMS-BM	G3BP1 NFT2	G3BP1_NTF2_1_Q13283_1_139	CAPRIN1	Q14444	mut	LMVQMQGPYNFIQDSM	A2V	mut_01654	wt_00007	2	1|1|0	0|0|0	0|0|0	0|0|0	3.89749e-05	0	0	0	0
DMS-BM	G3BP1 NFT2	G3BP1_NTF2_1_Q13283_1_139	CAPRIN1	Q14444	mut	LMWQMQGPYNFIQDSM	A2W	mut_01655	wt_00007	3	5|4|1	1|0|0	0|0|1	0|0|0	0.000217872	3.17068e-05	9.49992e-06	0	2.06033e-05
DMS-BM	G3BP1 NFT2	G3BP1_NTF2_1_Q13283_1_139	CAPRIN1	Q14444	mut	LMAAMQGPYNFIQDSM	Q3A	mut_01657	wt_00007	1	0|2|0	0|1|0	0|0|0	0|0|0	4.4486e-05	2.43754e-05	0	0	1.21877e-05
DMS-BM	G3BP1 NFT2	G3BP1_NTF2_1_Q13283_1_139	CAPRIN1	Q14444	mut	LMADMQGPYNFIQDSM	Q3D	mut_01658	wt_00007	3	9|1|0	0|2|1	1|0|0	0|0|0	0.00017283	6.16462e-05	1.56282e-05	0	3.86372e-05
DMS-BM	G3BP1 NFT2	G3BP1_NTF2_1_Q13283_1_139	CAPRIN1	Q14444	mut	LMAEMQGPYNFIQDSM	Q3E	mut_01659	wt_00007	2	1|0|0	0|0|1	0|0|0	0|0|0	1.67319e-05	1.28954e-05	0	0	6.4477e-06
DMS-BM	G3BP1 NFT2	G3BP1_NTF2_1_Q13283_1_139	CAPRIN1	Q14444	mut	LMAFMQGPYNFIQDSM	Q3F	mut_01660	wt_00007	3	14|6|1	11|4|9	13|0|3	6|0|0	0.000412945	0.000562335	0.000231666	7.28863e-05	0.000397
DMS-BM	G3BP1 NFT2	G3BP1_NTF2_1_Q13283_1_139	CAPRIN1	Q14444	mut	LMAHMQGPYNFIQDSM	Q3H	mut_01662	wt_00007	1	3|0|0	0|0|0	0|0|0	0|0|0	5.01958e-05	0	0	0	0
DMS-BM	G3BP1 NFT2	G3BP1_NTF2_1_Q13283_1_139	CAPRIN1	Q14444	mut	LMAIMQGPYNFIQDSM	Q3I	mut_01663	wt_00007	3	8|3|2	0|6|0	0|0|0	0|0|0	0.000291066	0.000146252	0	0	7.31261e-05
DMS-BM	G3BP1 NFT2	G3BP1_NTF2_1_Q13283_1_139	CAPRIN1	Q14444	mut	LMALMQGPYNFIQDSM	Q3L	mut_01665	wt_00007	3	3|6|3	0|0|0	0|0|0	0|0|0	0.000319376	0	0	0	0
DMS-BM	G3BP1 NFT2	G3BP1_NTF2_1_Q13283_1_139	CAPRIN1	Q14444	mut	LMAMMQGPYNFIQDSM	Q3M	mut_01666	wt_00007	3	3|0|2	0|1|1	0|0|0	0|0|0	0.000140677	3.72708e-05	0	0	1.86354e-05
DMS-BM	G3BP1 NFT2	G3BP1_NTF2_1_Q13283_1_139	CAPRIN1	Q14444	mut	LMANMQGPYNFIQDSM	Q3N	mut_01667	wt_00007	3	2|1|0	0|0|1	0|0|0	0|0|0	5.57068e-05	1.28954e-05	0	0	6.4477e-06
DMS-BM	G3BP1 NFT2	G3BP1_NTF2_1_Q13283_1_139	CAPRIN1	Q14444	mut	LMAPMQGPYNFIQDSM	Q3P	mut_01668	wt_00007	2	1|0|1	0|0|0	0|0|0	0|0|0	6.19726e-05	0	0	0	0
DMS-BM	G3BP1 NFT2	G3BP1_NTF2_1_Q13283_1_139	CAPRIN1	Q14444	mut	LMARMQGPYNFIQDSM	Q3R	mut_01669	wt_00007	1	0|0|2	0|0|0	0|0|0	0|0|0	9.04814e-05	0	0	0	0
DMS-BM	G3BP1 NFT2	G3BP1_NTF2_1_Q13283_1_139	CAPRIN1	Q14444	mut	LMATMQGPYNFIQDSM	Q3T	mut_01671	wt_00007	3	2|3|0	0|2|1	0|0|0	0|0|0	0.000100193	6.16462e-05	0	0	3.08231e-05
DMS-BM	G3BP1 NFT2	G3BP1_NTF2_1_Q13283_1_139	CAPRIN1	Q14444	mut	LMAVMQGPYNFIQDSM	Q3V	mut_01672	wt_00007	1	0|0|0	0|1|0	0|0|0	0|0|0	0	2.43754e-05	0	0	1.21877e-05
DMS-BM	G3BP1 NFT2	G3BP1_NTF2_1_Q13283_1_139	CAPRIN1	Q14444	mut	LMAWMQGPYNFIQDSM	Q3W	mut_01673	wt_00007	3	3|3|1	1|2|0	0|0|0	0|0|0	0.000162165	8.04575e-05	0	0	4.02288e-05
DMS-BM	G3BP1 NFT2	G3BP1_NTF2_1_Q13283_1_139	CAPRIN1	Q14444	mut	LMAYMQGPYNFIQDSM	Q3Y	mut_01674	wt_00007	1	8|0|0	3|0|0	1|0|0	1|0|0	0.000133855	9.51203e-05	1.56282e-05	1.21477e-05	5.53743e-05
DMS-BM	G3BP1 NFT2	G3BP1_NTF2_1_Q13283_1_139	CAPRIN1	Q14444	mut	LMAQAQGPYNFIQDSM	M4A	mut_01675	wt_00007	1	1|0|0	0|0|0	0|0|0	0|0|0	1.67319e-05	0	0	0	0
DMS-BM	G3BP1 NFT2	G3BP1_NTF2_1_Q13283_1_139	CAPRIN1	Q14444	mut	LMAQDQGPYNFIQDSM	M4D	mut_01676	wt_00007	2	2|0|0	0|8|0	0|0|0	0|1|0	3.34638e-05	0.000195003	0	2.48478e-05	9.75015e-05
DMS-BM	G3BP1 NFT2	G3BP1_NTF2_1_Q13283_1_139	CAPRIN1	Q14444	mut	LMAQFQGPYNFIQDSM	M4F	mut_01678	wt_00007	3	1|1|1	0|2|3	0|1|0	0|1|0	8.42156e-05	8.7437e-05	2.47703e-05	2.48478e-05	5.61036e-05
DMS-BM	G3BP1 NFT2	G3BP1_NTF2_1_Q13283_1_139	CAPRIN1	Q14444	mut	LMAQHQGPYNFIQDSM	M4H	mut_01680	wt_00007	1	1|0|0	0|0|0	0|0|0	0|0|0	1.67319e-05	0	0	0	0
DMS-BM	G3BP1 NFT2	G3BP1_NTF2_1_Q13283_1_139	CAPRIN1	Q14444	mut	LMAQIQGPYNFIQDSM	M4I	mut_01681	wt_00007	2	0|1|0	1|0|0	0|0|0	0|0|0	2.2243e-05	3.17068e-05	0	0	1.58534e-05
DMS-BM	G3BP1 NFT2	G3BP1_NTF2_1_Q13283_1_139	CAPRIN1	Q14444	mut	LMAQLQGPYNFIQDSM	M4L	mut_01683	wt_00007	3	3|3|3	1|0|0	0|0|0	0|0|0	0.000252647	3.17068e-05	0	0	1.58534e-05
DMS-BM	G3BP1 NFT2	G3BP1_NTF2_1_Q13283_1_139	CAPRIN1	Q14444	mut	LMAQNQGPYNFIQDSM	M4N	mut_01684	wt_00007	1	0|1|0	0|0|0	0|0|0	0|0|0	2.2243e-05	0	0	0	0
DMS-BM	G3BP1 NFT2	G3BP1_NTF2_1_Q13283_1_139	CAPRIN1	Q14444	mut	LMAQQQGPYNFIQDSM	M4Q	mut_01686	wt_00007	1	2|0|0	0|0|0	0|0|0	0|0|0	3.34638e-05	0	0	0	0
DMS-BM	G3BP1 NFT2	G3BP1_NTF2_1_Q13283_1_139	CAPRIN1	Q14444	mut	LMAQSQGPYNFIQDSM	M4S	mut_01688	wt_00007	1	2|0|0	0|0|0	0|0|0	0|0|0	3.34638e-05	0	0	0	0
DMS-BM	G3BP1 NFT2	G3BP1_NTF2_1_Q13283_1_139	CAPRIN1	Q14444	mut	LMAQTQGPYNFIQDSM	M4T	mut_01689	wt_00007	3	4|2|1	0|0|0	0|0|0	0|0|0	0.000156654	0	0	0	0
DMS-BM	G3BP1 NFT2	G3BP1_NTF2_1_Q13283_1_139	CAPRIN1	Q14444	mut	LMAQVQGPYNFIQDSM	M4V	mut_01690	wt_00007	2	2|1|0	0|26|0	0|4|0	0|0|0	5.57068e-05	0.00063376	9.9081e-05	0	0.00036642
DMS-BM	G3BP1 NFT2	G3BP1_NTF2_1_Q13283_1_139	CAPRIN1	Q14444	mut	LMAQYQGPYNFIQDSM	M4Y	mut_01692	wt_00007	2	2|1|0	0|0|0	0|0|0	0|0|0	5.57068e-05	0	0	0	0
DMS-BM	G3BP1 NFT2	G3BP1_NTF2_1_Q13283_1_139	CAPRIN1	Q14444	mut	LMAQMAGPYNFIQDSM	Q5A	mut_01693	wt_00007	2	2|0|1	0|0|1	0|0|0	0|0|0	7.87045e-05	1.28954e-05	0	0	6.4477e-06
DMS-BM	G3BP1 NFT2	G3BP1_NTF2_1_Q13283_1_139	CAPRIN1	Q14444	mut	LMAQMDGPYNFIQDSM	Q5D	mut_01694	wt_00007	3	1|4|0	0|0|2	0|0|0	0|0|0	0.000105704	2.57908e-05	0	0	1.28954e-05
DMS-BM	G3BP1 NFT2	G3BP1_NTF2_1_Q13283_1_139	CAPRIN1	Q14444	mut	LMAQMFGPYNFIQDSM	Q5F	mut_01696	wt_00007	1	2|0|0	0|0|0	0|0|0	0|0|0	3.34638e-05	0	0	0	0
DMS-BM	G3BP1 NFT2	G3BP1_NTF2_1_Q13283_1_139	CAPRIN1	Q14444	mut	LMAQMGGPYNFIQDSM	Q5G	mut_01697	wt_00007	2	1|0|0	0|1|0	0|0|0	0|0|0	1.67319e-05	2.43754e-05	0	0	1.21877e-05
DMS-BM	G3BP1 NFT2	G3BP1_NTF2_1_Q13283_1_139	CAPRIN1	Q14444	mut	LMAQMHGPYNFIQDSM	Q5H	mut_01698	wt_00007	3	1|2|2	0|0|0	0|0|0	0|0|0	0.000151699	0	0	0	0
DMS-BM	G3BP1 NFT2	G3BP1_NTF2_1_Q13283_1_139	CAPRIN1	Q14444	mut	LMAQMIGPYNFIQDSM	Q5I	mut_01699	wt_00007	1	0|0|1	0|0|0	0|0|0	0|0|0	4.52407e-05	0	0	0	0
DMS-BM	G3BP1 NFT2	G3BP1_NTF2_1_Q13283_1_139	CAPRIN1	Q14444	mut	LMAQMSGPYNFIQDSM	Q5S	mut_01706	wt_00007	1	0|2|0	0|0|0	0|0|0	0|0|0	4.4486e-05	0	0	0	0
DMS-BM	G3BP1 NFT2	G3BP1_NTF2_1_Q13283_1_139	CAPRIN1	Q14444	mut	LMAQMVGPYNFIQDSM	Q5V	mut_01708	wt_00007	1	0|0|0	0|1|0	0|0|0	0|0|0	0	2.43754e-05	0	0	1.21877e-05
DMS-BM	G3BP1 NFT2	G3BP1_NTF2_1_Q13283_1_139	CAPRIN1	Q14444	mut	LMAQMYGPYNFIQDSM	Q5Y	mut_01710	wt_00007	1	0|2|0	0|0|0	0|0|0	0|0|0	4.4486e-05	0	0	0	0
DMS-BM	G3BP1 NFT2	G3BP1_NTF2_1_Q13283_1_139	CAPRIN1	Q14444	mut	LMAQMQEPYNFIQDSM	G6E	mut_01713	wt_00007	1	1|0|0	0|0|0	0|0|0	0|0|0	1.67319e-05	0	0	0	0
DMS-BM	G3BP1 NFT2	G3BP1_NTF2_1_Q13283_1_139	CAPRIN1	Q14444	mut	LMAQMQFPYNFIQDSM	G6F	mut_01714	wt_00007	1	0|0|0	0|0|1	0|0|0	0|0|0	0	1.28954e-05	0	0	6.4477e-06
DMS-BM	G3BP1 NFT2	G3BP1_NTF2_1_Q13283_1_139	CAPRIN1	Q14444	mut	LMAQMQLPYNFIQDSM	G6L	mut_01718	wt_00007	2	0|0|0	0|2|0	2|0|0	0|0|0	0	4.87508e-05	3.12563e-05	0	4.00036e-05
DMS-BM	G3BP1 NFT2	G3BP1_NTF2_1_Q13283_1_139	CAPRIN1	Q14444	mut	LMAQMQMPYNFIQDSM	G6M	mut_01719	wt_00007	2	1|1|0	0|1|0	1|0|0	0|0|0	3.89749e-05	2.43754e-05	1.56282e-05	0	2.00018e-05
DMS-BM	G3BP1 NFT2	G3BP1_NTF2_1_Q13283_1_139	CAPRIN1	Q14444	mut	LMAQMQNPYNFIQDSM	G6N	mut_01720	wt_00007	1	0|1|0	0|0|0	0|0|0	0|0|0	2.2243e-05	0	0	0	0
DMS-BM	G3BP1 NFT2	G3BP1_NTF2_1_Q13283_1_139	CAPRIN1	Q14444	mut	LMAQMQRPYNFIQDSM	G6R	mut_01723	wt_00007	1	0|1|0	0|0|0	0|0|0	0|0|0	2.2243e-05	0	0	0	0
DMS-BM	G3BP1 NFT2	G3BP1_NTF2_1_Q13283_1_139	CAPRIN1	Q14444	mut	LMAQMQSPYNFIQDSM	G6S	mut_01724	wt_00007	1	0|1|0	0|0|0	0|0|0	0|0|0	2.2243e-05	0	0	0	0
DMS-BM	G3BP1 NFT2	G3BP1_NTF2_1_Q13283_1_139	CAPRIN1	Q14444	mut	LMAQMQWPYNFIQDSM	G6W	mut_01727	wt_00007	1	0|0|0	0|0|1	0|0|0	0|0|0	0	1.28954e-05	0	0	6.4477e-06
DMS-BM	G3BP1 NFT2	G3BP1_NTF2_1_Q13283_1_139	CAPRIN1	Q14444	mut	LMAQMQGHYNFIQDSM	P7H	mut_01734	wt_00007	1	2|0|0	0|0|0	0|0|0	0|0|0	3.34638e-05	0	0	0	0
DMS-BM	G3BP1 NFT2	G3BP1_NTF2_1_Q13283_1_139	CAPRIN1	Q14444	mut	LMAQMQGKYNFIQDSM	P7K	mut_01736	wt_00007	2	1|1|0	0|0|0	0|0|0	0|0|0	3.89749e-05	0	0	0	0
DMS-BM	G3BP1 NFT2	G3BP1_NTF2_1_Q13283_1_139	CAPRIN1	Q14444	mut	LMAQMQGTYNFIQDSM	P7T	mut_01743	wt_00007	2	0|0|1	0|1|0	0|0|0	0|0|0	4.52407e-05	2.43754e-05	0	0	1.21877e-05
DMS-BM	G3BP1 NFT2	G3BP1_NTF2_1_Q13283_1_139	CAPRIN1	Q14444	mut	LMAQMQGVYNFIQDSM	P7V	mut_01744	wt_00007	1	3|0|0	0|0|0	0|0|0	0|0|0	5.01958e-05	0	0	0	0
DMS-BM	G3BP1 NFT2	G3BP1_NTF2_1_Q13283_1_139	CAPRIN1	Q14444	mut	LMAQMQGWYNFIQDSM	P7W	mut_01745	wt_00007	1	1|0|0	0|0|0	0|0|0	0|0|0	1.67319e-05	0	0	0	0
DMS-BM	G3BP1 NFT2	G3BP1_NTF2_1_Q13283_1_139	CAPRIN1	Q14444	mut	LMAQMQGYYNFIQDSM	P7Y	mut_01746	wt_00007	1	0|1|0	0|1|0	0|0|0	0|0|0	2.2243e-05	2.43754e-05	0	0	1.21877e-05
DMS-BM	G3BP1 NFT2	G3BP1_NTF2_1_Q13283_1_139	CAPRIN1	Q14444	mut	LMAQMQGPENFIQDSM	Y8E	mut_01749	wt_00007	1	1|0|0	0|0|0	0|0|0	0|0|0	1.67319e-05	0	0	0	0
DMS-BM	G3BP1 NFT2	G3BP1_NTF2_1_Q13283_1_139	CAPRIN1	Q14444	mut	LMAQMQGPFNFIQDSM	Y8F	mut_01750	wt_00007	1	2|0|0	0|0|0	0|0|0	0|0|0	3.34638e-05	0	0	0	0
DMS-BM	G3BP1 NFT2	G3BP1_NTF2_1_Q13283_1_139	CAPRIN1	Q14444	mut	LMAQMQGPGNFIQDSM	Y8G	mut_01751	wt_00007	2	0|2|0	0|0|1	0|0|0	0|0|0	4.4486e-05	1.28954e-05	0	0	6.4477e-06
DMS-BM	G3BP1 NFT2	G3BP1_NTF2_1_Q13283_1_139	CAPRIN1	Q14444	mut	LMAQMQGPHNFIQDSM	Y8H	mut_01752	wt_00007	1	0|0|1	0|0|0	0|0|0	0|0|0	4.52407e-05	0	0	0	0
DMS-BM	G3BP1 NFT2	G3BP1_NTF2_1_Q13283_1_139	CAPRIN1	Q14444	mut	LMAQMQGPINFIQDSM	Y8I	mut_01753	wt_00007	2	3|0|0	0|0|1	0|0|1	0|0|0	5.01958e-05	1.28954e-05	9.49992e-06	0	1.11977e-05
DMS-BM	G3BP1 NFT2	G3BP1_NTF2_1_Q13283_1_139	CAPRIN1	Q14444	mut	LMAQMQGPSNFIQDSM	Y8S	mut_01761	wt_00007	1	0|0|0	0|0|1	0|0|0	0|0|0	0	1.28954e-05	0	0	6.4477e-06
DMS-BM	G3BP1 NFT2	G3BP1_NTF2_1_Q13283_1_139	CAPRIN1	Q14444	mut	LMAQMQGPVNFIQDSM	Y8V	mut_01763	wt_00007	1	1|0|0	0|0|0	0|0|0	0|0|0	1.67319e-05	0	0	0	0
DMS-BM	G3BP1 NFT2	G3BP1_NTF2_1_Q13283_1_139	CAPRIN1	Q14444	mut	LMAQMQGPWNFIQDSM	Y8W	mut_01764	wt_00007	1	0|1|0	0|0|0	0|0|0	0|0|0	2.2243e-05	0	0	0	0
DMS-BM	G3BP1 NFT2	G3BP1_NTF2_1_Q13283_1_139	CAPRIN1	Q14444	mut	LMAQMQGPYDFIQDSM	N9D	mut_01766	wt_00007	3	2|1|0	0|2|2	0|1|0	0|1|0	5.57068e-05	7.45416e-05	2.47703e-05	2.48478e-05	4.96559e-05
DMS-BM	G3BP1 NFT2	G3BP1_NTF2_1_Q13283_1_139	CAPRIN1	Q14444	mut	LMAQMQGPYEFIQDSM	N9E	mut_01767	wt_00007	2	1|0|0	0|0|1	0|0|0	0|0|0	1.67319e-05	1.28954e-05	0	0	6.4477e-06
DMS-BM	G3BP1 NFT2	G3BP1_NTF2_1_Q13283_1_139	CAPRIN1	Q14444	mut	LMAQMQGPYFFIQDSM	N9F	mut_01768	wt_00007	1	0|1|0	0|0|0	0|0|0	0|0|0	2.2243e-05	0	0	0	0
DMS-BM	G3BP1 NFT2	G3BP1_NTF2_1_Q13283_1_139	CAPRIN1	Q14444	mut	LMAQMQGPYGFIQDSM	N9G	mut_01769	wt_00007	1	0|2|0	0|0|0	0|0|0	0|0|0	4.4486e-05	0	0	0	0
DMS-BM	G3BP1 NFT2	G3BP1_NTF2_1_Q13283_1_139	CAPRIN1	Q14444	mut	LMAQMQGPYHFIQDSM	N9H	mut_01770	wt_00007	1	1|0|0	0|0|0	0|0|0	0|0|0	1.67319e-05	0	0	0	0
DMS-BM	G3BP1 NFT2	G3BP1_NTF2_1_Q13283_1_139	CAPRIN1	Q14444	mut	LMAQMQGPYIFIQDSM	N9I	mut_01771	wt_00007	3	4|2|1	3|0|0	2|0|0	0|0|0	0.000156654	9.51203e-05	3.12563e-05	0	6.31883e-05
DMS-BM	G3BP1 NFT2	G3BP1_NTF2_1_Q13283_1_139	CAPRIN1	Q14444	mut	LMAQMQGPYLFIQDSM	N9L	mut_01773	wt_00007	3	2|2|0	0|0|1	0|0|0	0|0|0	7.79498e-05	1.28954e-05	0	0	6.4477e-06
DMS-BM	G3BP1 NFT2	G3BP1_NTF2_1_Q13283_1_139	CAPRIN1	Q14444	mut	LMAQMQGPYQFIQDSM	N9Q	mut_01776	wt_00007	2	2|0|3	0|0|1	0|0|0	0|0|0	0.000169186	1.28954e-05	0	0	6.4477e-06
DMS-BM	G3BP1 NFT2	G3BP1_NTF2_1_Q13283_1_139	CAPRIN1	Q14444	mut	LMAQMQGPYSFIQDSM	N9S	mut_01778	wt_00007	1	1|0|0	0|0|0	0|0|0	0|0|0	1.67319e-05	0	0	0	0
DMS-BM	G3BP1 NFT2	G3BP1_NTF2_1_Q13283_1_139	CAPRIN1	Q14444	mut	LMAQMQGPYTFIQDSM	N9T	mut_01779	wt_00007	3	13|11|2	4|4|4	1|1|1	0|0|0	0.000552669	0.00027591	4.98984e-05	0	0.000162904
DMS-BM	G3BP1 NFT2	G3BP1_NTF2_1_Q13283_1_139	CAPRIN1	Q14444	mut	LMAQMQGPYVFIQDSM	N9V	mut_01780	wt_00007	3	10|4|4	5|5|3	0|1|0	1|0|0	0.000437254	0.000319097	2.47703e-05	1.21477e-05	0.000171934
DMS-BM	G3BP1 NFT2	G3BP1_NTF2_1_Q13283_1_139	CAPRIN1	Q14444	mut	LMAQMQGPYNGIQDSM	F10G	mut_01786	wt_00007	3	2|1|1	0|0|0	0|0|0	0|0|0	0.000100948	0	0	0	0
DMS-BM	G3BP1 NFT2	G3BP1_NTF2_1_Q13283_1_139	CAPRIN1	Q14444	mut	LMAQMQGPYNLIQDSM	F10L	mut_01790	wt_00007	1	0|1|0	0|0|0	0|0|0	0|0|0	2.2243e-05	0	0	0	0
DMS-BM	G3BP1 NFT2	G3BP1_NTF2_1_Q13283_1_139	CAPRIN1	Q14444	mut	LMAQMQGPYNMIQDSM	F10M	mut_01791	wt_00007	1	1|0|0	0|0|0	0|0|0	0|0|0	1.67319e-05	0	0	0	0
DMS-BM	G3BP1 NFT2	G3BP1_NTF2_1_Q13283_1_139	CAPRIN1	Q14444	mut	LMAQMQGPYNYIQDSM	F10Y	mut_01800	wt_00007	1	0|0|1	0|0|0	0|0|0	0|0|0	4.52407e-05	0	0	0	0
DMS-BM	G3BP1 NFT2	G3BP1_NTF2_1_Q13283_1_139	CAPRIN1	Q14444	mut	LMAQMQGPYNFDQDSM	I11D	mut_01802	wt_00007	2	1|1|0	0|0|0	0|0|0	0|0|0	3.89749e-05	0	0	0	0
DMS-BM	G3BP1 NFT2	G3BP1_NTF2_1_Q13283_1_139	CAPRIN1	Q14444	mut	LMAQMQGPYNFFQDSM	I11F	mut_01804	wt_00007	1	3|0|0	0|0|0	0|0|0	0|0|0	5.01958e-05	0	0	0	0
DMS-BM	G3BP1 NFT2	G3BP1_NTF2_1_Q13283_1_139	CAPRIN1	Q14444	mut	LMAQMQGPYNFLQDSM	I11L	mut_01808	wt_00007	3	2|2|3	0|1|0	0|0|0	0|0|0	0.000213672	2.43754e-05	0	0	1.21877e-05
DMS-BM	G3BP1 NFT2	G3BP1_NTF2_1_Q13283_1_139	CAPRIN1	Q14444	mut	LMAQMQGPYNFQQDSM	I11Q	mut_01812	wt_00007	1	1|0|0	0|0|0	0|0|0	0|0|0	1.67319e-05	0	0	0	0
DMS-BM	G3BP1 NFT2	G3BP1_NTF2_1_Q13283_1_139	CAPRIN1	Q14444	mut	LMAQMQGPYNFWQDSM	I11W	mut_01817	wt_00007	1	0|2|0	0|0|0	0|0|0	0|0|0	4.4486e-05	0	0	0	0
DMS-BM	G3BP1 NFT2	G3BP1_NTF2_1_Q13283_1_139	CAPRIN1	Q14444	mut	LMAQMQGPYNFYQDSM	I11Y	mut_01818	wt_00007	1	0|1|0	0|0|0	0|0|0	0|0|0	2.2243e-05	0	0	0	0
DMS-BM	G3BP1 NFT2	G3BP1_NTF2_1_Q13283_1_139	CAPRIN1	Q14444	mut	LMAQMQGPYNFIADSM	Q12A	mut_01819	wt_00007	2	1|0|1	0|0|0	0|0|0	0|0|0	6.19726e-05	0	0	0	0
DMS-BM	G3BP1 NFT2	G3BP1_NTF2_1_Q13283_1_139	CAPRIN1	Q14444	mut	LMAQMQGPYNFIFDSM	Q12F	mut_01822	wt_00007	2	1|2|0	0|0|0	0|0|0	0|0|0	6.12179e-05	0	0	0	0
DMS-BM	G3BP1 NFT2	G3BP1_NTF2_1_Q13283_1_139	CAPRIN1	Q14444	mut	LMAQMQGPYNFIGDSM	Q12G	mut_01823	wt_00007	1	2|0|0	1|0|0	0|0|0	0|0|0	3.34638e-05	3.17068e-05	0	0	1.58534e-05
DMS-BM	G3BP1 NFT2	G3BP1_NTF2_1_Q13283_1_139	CAPRIN1	Q14444	mut	LMAQMQGPYNFIHDSM	Q12H	mut_01824	wt_00007	2	0|1|1	0|0|0	0|0|0	0|0|0	6.74837e-05	0	0	0	0
DMS-BM	G3BP1 NFT2	G3BP1_NTF2_1_Q13283_1_139	CAPRIN1	Q14444	mut	LMAQMQGPYNFIIDSM	Q12I	mut_01825	wt_00007	1	1|0|0	0|0|0	0|0|0	0|0|0	1.67319e-05	0	0	0	0
DMS-BM	G3BP1 NFT2	G3BP1_NTF2_1_Q13283_1_139	CAPRIN1	Q14444	mut	LMAQMQGPYNFIMDSM	Q12M	mut_01828	wt_00007	2	1|4|0	0|1|0	0|0|0	0|0|0	0.000105704	2.43754e-05	0	0	1.21877e-05
DMS-BM	G3BP1 NFT2	G3BP1_NTF2_1_Q13283_1_139	CAPRIN1	Q14444	mut	LMAQMQGPYNFINDSM	Q12N	mut_01829	wt_00007	2	1|2|0	0|1|0	0|0|0	0|0|0	6.12179e-05	2.43754e-05	0	0	1.21877e-05
DMS-BM	G3BP1 NFT2	G3BP1_NTF2_1_Q13283_1_139	CAPRIN1	Q14444	mut	LMAQMQGPYNFISDSM	Q12S	mut_01832	wt_00007	2	3|5|0	0|0|0	0|0|0	0|0|0	0.000161411	0	0	0	0
DMS-BM	G3BP1 NFT2	G3BP1_NTF2_1_Q13283_1_139	CAPRIN1	Q14444	mut	LMAQMQGPYNFITDSM	Q12T	mut_01833	wt_00007	1	0|2|0	0|2|0	0|0|0	0|0|0	4.4486e-05	4.87508e-05	0	0	2.43754e-05
DMS-BM	G3BP1 NFT2	G3BP1_NTF2_1_Q13283_1_139	CAPRIN1	Q14444	mut	LMAQMQGPYNFIVDSM	Q12V	mut_01834	wt_00007	1	0|0|0	0|0|2	0|0|0	0|0|15	0	2.57908e-05	0	0.00038503	1.28954e-05
DMS-BM	G3BP1 NFT2	G3BP1_NTF2_1_Q13283_1_139	CAPRIN1	Q14444	mut	LMAQMQGPYNFIWDSM	Q12W	mut_01835	wt_00007	2	1|1|0	0|0|0	0|0|0	0|0|0	3.89749e-05	0	0	0	0
DMS-BM	G3BP1 NFT2	G3BP1_NTF2_1_Q13283_1_139	CAPRIN1	Q14444	mut	LMAQMQGPYNFIYDSM	Q12Y	mut_01836	wt_00007	3	3|1|1	1|0|0	0|0|0	0|0|0	0.000117679	3.17068e-05	0	0	1.58534e-05
DMS-BM	G3BP1 NFT2	G3BP1_NTF2_1_Q13283_1_139	CAPRIN1	Q14444	mut	LMAQMQGPYNFIQASM	D13A	mut_01837	wt_00007	1	0|1|0	0|0|0	0|0|0	0|0|0	2.2243e-05	0	0	0	0
DMS-BM	G3BP1 NFT2	G3BP1_NTF2_1_Q13283_1_139	CAPRIN1	Q14444	mut	LMAQMQGPYNFIQHSM	D13H	mut_01841	wt_00007	1	0|0|0	2|0|0	0|0|0	0|0|0	0	6.34136e-05	0	0	3.17068e-05
DMS-BM	G3BP1 NFT2	G3BP1_NTF2_1_Q13283_1_139	CAPRIN1	Q14444	mut	LMAQMQGPYNFIQNSM	D13N	mut_01846	wt_00007	1	1|0|0	0|0|0	0|0|0	0|0|0	1.67319e-05	0	0	0	0
DMS-BM	G3BP1 NFT2	G3BP1_NTF2_1_Q13283_1_139	CAPRIN1	Q14444	mut	LMAQMQGPYNFIQPSM	D13P	mut_01847	wt_00007	1	1|0|0	3|0|0	0|0|0	0|0|0	1.67319e-05	9.51203e-05	0	0	4.75602e-05
DMS-BM	G3BP1 NFT2	G3BP1_NTF2_1_Q13283_1_139	CAPRIN1	Q14444	mut	LMAQMQGPYNFIQSSM	D13S	mut_01850	wt_00007	3	1|0|0	0|1|3	0|0|0	0|0|0	1.67319e-05	6.30616e-05	0	0	3.15308e-05
DMS-BM	G3BP1 NFT2	G3BP1_NTF2_1_Q13283_1_139	CAPRIN1	Q14444	mut	LMAQMQGPYNFIQDAM	S14A	mut_01855	wt_00007	3	4|4|1	2|0|4	1|0|2	0|0|0	0.00020114	0.000114995	3.4628e-05	0	7.48116e-05
DMS-BM	G3BP1 NFT2	G3BP1_NTF2_1_Q13283_1_139	CAPRIN1	Q14444	mut	LMAQMQGPYNFIQDDM	S14D	mut_01856	wt_00007	2	3|2|0	0|0|0	1|0|0	0|0|0	9.46817e-05	0	1.56282e-05	0	7.81409e-06
DMS-BM	G3BP1 NFT2	G3BP1_NTF2_1_Q13283_1_139	CAPRIN1	Q14444	mut	LMAQMQGPYNFIQDEM	S14E	mut_01857	wt_00007	2	0|1|0	0|0|1	0|0|0	0|0|0	2.2243e-05	1.28954e-05	0	0	6.4477e-06
DMS-BM	G3BP1 NFT2	G3BP1_NTF2_1_Q13283_1_139	CAPRIN1	Q14444	mut	LMAQMQGPYNFIQDFM	S14F	mut_01858	wt_00007	3	2|1|1	1|1|0	0|0|0	0|0|0	0.000100948	5.60822e-05	0	0	2.80411e-05
DMS-BM	G3BP1 NFT2	G3BP1_NTF2_1_Q13283_1_139	CAPRIN1	Q14444	mut	LMAQMQGPYNFIQDIM	S14I	mut_01861	wt_00007	2	1|0|0	0|0|1	0|0|0	0|0|0	1.67319e-05	1.28954e-05	0	0	6.4477e-06
DMS-BM	G3BP1 NFT2	G3BP1_NTF2_1_Q13283_1_139	CAPRIN1	Q14444	mut	LMAQMQGPYNFIQDMM	S14M	mut_01864	wt_00007	1	2|0|0	0|0|0	0|0|0	0|0|0	3.34638e-05	0	0	0	0
DMS-BM	G3BP1 NFT2	G3BP1_NTF2_1_Q13283_1_139	CAPRIN1	Q14444	mut	LMAQMQGPYNFIQDNM	S14N	mut_01865	wt_00007	1	0|0|0	0|0|1	0|0|0	0|0|0	0	1.28954e-05	0	0	6.4477e-06
DMS-BM	G3BP1 NFT2	G3BP1_NTF2_1_Q13283_1_139	CAPRIN1	Q14444	mut	LMAQMQGPYNFIQDQM	S14Q	mut_01867	wt_00007	1	1|0|0	0|0|0	0|0|0	0|0|0	1.67319e-05	0	0	0	0
DMS-BM	G3BP1 NFT2	G3BP1_NTF2_1_Q13283_1_139	CAPRIN1	Q14444	mut	LMAQMQGPYNFIQDTM	S14T	mut_01869	wt_00007	2	7|1|0	0|2|0	0|0|0	0|0|0	0.000139366	4.87508e-05	0	0	2.43754e-05
DMS-BM	G3BP1 NFT2	G3BP1_NTF2_1_Q13283_1_139	CAPRIN1	Q14444	mut	LMAQMQGPYNFIQDVM	S14V	mut_01870	wt_00007	3	14|3|0	1|1|0	0|1|3	0|0|0	0.000300976	5.60822e-05	5.327e-05	0	5.46761e-05
DMS-BM	G3BP1 NFT2	G3BP1_NTF2_1_Q13283_1_139	CAPRIN1	Q14444	mut	LMAQMQGPYNFIQDWM	S14W	mut_01871	wt_00007	2	0|1|0	0|0|1	0|0|0	0|0|0	2.2243e-05	1.28954e-05	0	0	6.4477e-06
DMS-BM	G3BP1 NFT2	G3BP1_NTF2_1_Q13283_1_139	CAPRIN1	Q14444	mut	LMAQMQGPYNFIQDYM	S14Y	mut_01872	wt_00007	1	0|0|0	0|0|1	0|0|0	0|0|0	0	1.28954e-05	0	0	6.4477e-06
DMS-BM	G3BP1 NFT2	G3BP1_NTF2_1_Q13283_1_139	CAPRIN1	Q14444	mut	LMAQMQGPYNFIQDSA	M15A	mut_01873	wt_00007	1	0|1|0	0|1|0	0|0|0	0|0|0	2.2243e-05	2.43754e-05	0	0	1.21877e-05
DMS-BM	G3BP1 NFT2	G3BP1_NTF2_1_Q13283_1_139	CAPRIN1	Q14444	mut	LMAQMQGPYNFIQDSD	M15D	mut_01874	wt_00007	2	1|0|0	0|0|1	0|0|0	0|0|0	1.67319e-05	1.28954e-05	0	0	6.4477e-06
DMS-BM	G3BP1 NFT2	G3BP1_NTF2_1_Q13283_1_139	CAPRIN1	Q14444	mut	LMAQMQGPYNFIQDSE	M15E	mut_01875	wt_00007	3	1|0|1	2|2|2	0|0|0	0|0|0	6.19726e-05	0.000137955	0	0	6.89776e-05
DMS-BM	G3BP1 NFT2	G3BP1_NTF2_1_Q13283_1_139	CAPRIN1	Q14444	mut	LMAQMQGPYNFIQDSF	M15F	mut_01876	wt_00007	2	0|3|0	1|1|0	0|0|0	0|0|0	6.67289e-05	5.60822e-05	0	0	2.80411e-05
DMS-BM	G3BP1 NFT2	G3BP1_NTF2_1_Q13283_1_139	CAPRIN1	Q14444	mut	LMAQMQGPYNFIQDSK	M15K	mut_01880	wt_00007	1	0|1|0	0|0|0	0|0|0	0|0|0	2.2243e-05	0	0	0	0
DMS-BM	G3BP1 NFT2	G3BP1_NTF2_1_Q13283_1_139	CAPRIN1	Q14444	mut	LMAQMQGPYNFIQDSQ	M15Q	mut_01884	wt_00007	2	1|1|0	0|0|0	1|0|0	0|0|0	3.89749e-05	0	1.56282e-05	0	7.81409e-06
DMS-BM	G3BP1 NFT2	G3BP1_NTF2_1_Q13283_1_139	CAPRIN1	Q14444	mut	LMAQMQGPYNFIQDST	M15T	mut_01887	wt_00007	1	1|0|0	0|0|0	0|0|0	0|0|0	1.67319e-05	0	0	0	0
DMS-BM	G3BP1 NFT2	G3BP1_NTF2_1_Q13283_1_139	CAPRIN1	Q14444	mut	LMAQMQGPYNFIQDSV	M15V	mut_01888	wt_00007	3	1|1|0	0|0|1	0|0|0	0|0|0	3.89749e-05	1.28954e-05	0	0	6.4477e-06
DMS-BM	G3BP1 NFT2	G3BP1_NTF2_1_Q13283_1_139	CAPRIN1	Q14444	mut	LMAQMQGPYNFIQDSW	M15W	mut_01889	wt_00007	1	0|0|0	0|0|1	0|0|0	0|0|0	0	1.28954e-05	0	0	6.4477e-06
DMS-BM	G3BP1 NFT2	G3BP1_NTF2_1_Q13283_1_139	CAPRIN1	Q14444	mut	LMAQMQGPYNFIQDSY	M15Y	mut_01890	wt_00007	3	4|0|1	0|0|0	0|0|0	0|1|0	0.000112168	0	0	2.48478e-05	0
DMS-BM	G3BP1 NFT2	G3BP1_NTF2_1_Q13283_1_139	CAPRIN1	Q14444	wt	AQMQGPYNFIQDSMLD		wt_00008		3	100|57|20	19|212|156	27|414|307	26|58|25	0.00384586	0.00778169	0.0135933	0.00239873	0.0106875
DMS-BM	G3BP1 NFT2	G3BP1_NTF2_1_Q13283_1_139	CAPRIN1	Q14444	mut	DQMQGPYNFIQDSMLD	A0D	mut_01891	wt_00008	3	21|16|7	22|3|14	57|0|6	270|2|0	0.00102394	0.000951211	0.000947805	0.00332958	0.000949508
DMS-BM	G3BP1 NFT2	G3BP1_NTF2_1_Q13283_1_139	CAPRIN1	Q14444	mut	EQMQGPYNFIQDSMLD	A0E	mut_01892	wt_00008	3	57|28|10	15|9|18	31|1|8	133|2|0	0.00202893	0.000927097	0.000585243	0.00166534	0.00075617
DMS-BM	G3BP1 NFT2	G3BP1_NTF2_1_Q13283_1_139	CAPRIN1	Q14444	mut	FQMQGPYNFIQDSMLD	A0F	mut_01893	wt_00008	3	101|93|40	66|96|161	11|7|32	28|49|13	0.00556815	0.00650884	0.000649299	0.00189137	0.00357907
DMS-BM	G3BP1 NFT2	G3BP1_NTF2_1_Q13283_1_139	CAPRIN1	Q14444	mut	GQMQGPYNFIQDSMLD	A0G	mut_01894	wt_00008	3	32|22|9	17|18|23	11|14|20	11|14|5	0.00143193	0.00127437	0.000708692	0.000609838	0.000991529
DMS-BM	G3BP1 NFT2	G3BP1_NTF2_1_Q13283_1_139	CAPRIN1	Q14444	mut	HQMQGPYNFIQDSMLD	A0H	mut_01895	wt_00008	3	40|28|13	5|7|27	7|8|13	3|2|2	0.00188021	0.000677337	0.000431058	0.000137476	0.000554198
DMS-BM	G3BP1 NFT2	G3BP1_NTF2_1_Q13283_1_139	CAPRIN1	Q14444	mut	IQMQGPYNFIQDSMLD	A0I	mut_01896	wt_00008	3	14|12|5	6|4|12	0|0|4	11|19|7	0.000727366	0.000442487	3.79997e-05	0.000785414	0.000240243
DMS-BM	G3BP1 NFT2	G3BP1_NTF2_1_Q13283_1_139	CAPRIN1	Q14444	mut	KQMQGPYNFIQDSMLD	A0K	mut_01897	wt_00008	3	6|3|1	1|1|2	0|0|1	0|1|0	0.000212361	8.1873e-05	9.49992e-06	2.48478e-05	4.56864e-05
DMS-BM	G3BP1 NFT2	G3BP1_NTF2_1_Q13283_1_139	CAPRIN1	Q14444	mut	LQMQGPYNFIQDSMLD	A0L	mut_01898	wt_00008	3	124|84|35	23|32|53	12|7|27	11|10|4	0.00552659	0.00219272	0.000617428	0.000484778	0.00140508
DMS-BM	G3BP1 NFT2	G3BP1_NTF2_1_Q13283_1_139	CAPRIN1	Q14444	mut	MQMQGPYNFIQDSMLD	A0M	mut_01899	wt_00008	3	14|9|7	4|4|8	1|0|2	1|1|2	0.000751119	0.000327492	3.4628e-05	8.83329e-05	0.00018106
DMS-BM	G3BP1 NFT2	G3BP1_NTF2_1_Q13283_1_139	CAPRIN1	Q14444	mut	NQMQGPYNFIQDSMLD	A0N	mut_01900	wt_00008	3	24|21|9	8|43|51	1|24|79	0|2|3	0.00127583	0.00195946	0.00136061	0.000126702	0.00166003
DMS-BM	G3BP1 NFT2	G3BP1_NTF2_1_Q13283_1_139	CAPRIN1	Q14444	mut	PQMQGPYNFIQDSMLD	A0P	mut_01901	wt_00008	3	30|22|10	12|13|15	4|3|2	1|3|0	0.00144371	0.000890792	0.000155823	8.66911e-05	0.000523308
DMS-BM	G3BP1 NFT2	G3BP1_NTF2_1_Q13283_1_139	CAPRIN1	Q14444	mut	QQMQGPYNFIQDSMLD	A0Q	mut_01902	wt_00008	3	183|155|59	54|109|160	23|30|46	16|26|7	0.0091788	0.00643235	0.00153955	0.00102009	0.00398595
DMS-BM	G3BP1 NFT2	G3BP1_NTF2_1_Q13283_1_139	CAPRIN1	Q14444	mut	RQMQGPYNFIQDSMLD	A0R	mut_01903	wt_00008	3	36|18|17	7|7|19	2|1|11	0|1|1	0.00177181	0.000637588	0.000160526	5.05165e-05	0.000399057
DMS-BM	G3BP1 NFT2	G3BP1_NTF2_1_Q13283_1_139	CAPRIN1	Q14444	mut	SQMQGPYNFIQDSMLD	A0S	mut_01904	wt_00008	3	17|14|4	2|4|4	0|0|0	1|0|0	0.000776807	0.000212497	0	1.21477e-05	0.000106248
DMS-BM	G3BP1 NFT2	G3BP1_NTF2_1_Q13283_1_139	CAPRIN1	Q14444	mut	TQMQGPYNFIQDSMLD	A0T	mut_01905	wt_00008	3	34|21|10	11|5|25	4|1|18	2|2|4	0.00148839	0.000793037	0.000258282	0.000176666	0.000525659
DMS-BM	G3BP1 NFT2	G3BP1_NTF2_1_Q13283_1_139	CAPRIN1	Q14444	mut	VQMQGPYNFIQDSMLD	A0V	mut_01906	wt_00008	3	43|24|9	20|20|125	83|38|609	191|81|242	0.00166047	0.00273357	0.00802386	0.0105447	0.00537872
DMS-BM	G3BP1 NFT2	G3BP1_NTF2_1_Q13283_1_139	CAPRIN1	Q14444	mut	WQMQGPYNFIQDSMLD	A0W	mut_01907	wt_00008	3	34|38|12	15|12|31	2|1|3	5|20|2	0.00195701	0.00116786	8.45264e-05	0.000609032	0.000626195
DMS-BM	G3BP1 NFT2	G3BP1_NTF2_1_Q13283_1_139	CAPRIN1	Q14444	mut	YQMQGPYNFIQDSMLD	A0Y	mut_01908	wt_00008	3	231|192|68	109|261|307	179|159|485	226|175|148	0.0112121	0.0137769	0.0113434	0.0108927	0.0125601
DMS-BM	G3BP1 NFT2	G3BP1_NTF2_1_Q13283_1_139	CAPRIN1	Q14444	mut	AAMQGPYNFIQDSMLD	Q1A	mut_01909	wt_00008	3	145|122|59	100|110|266	256|109|978	127|24|122	0.00780897	0.00928215	0.0159917	0.00527068	0.0126369
DMS-BM	G3BP1 NFT2	G3BP1_NTF2_1_Q13283_1_139	CAPRIN1	Q14444	mut	ADMQGPYNFIQDSMLD	Q1D	mut_01910	wt_00008	3	11|10|6	13|1|3	0|0|7	5|1|13	0.000677925	0.00047525	6.64995e-05	0.000419279	0.000270875
DMS-BM	G3BP1 NFT2	G3BP1_NTF2_1_Q13283_1_139	CAPRIN1	Q14444	mut	AEMQGPYNFIQDSMLD	Q1E	mut_01911	wt_00008	3	68|54|22	163|197|503	957|554|2235	421|132|221	0.00333419	0.0164565	0.0499112	0.0140669	0.0331839
DMS-BM	G3BP1 NFT2	G3BP1_NTF2_1_Q13283_1_139	CAPRIN1	Q14444	mut	AFMQGPYNFIQDSMLD	Q1F	mut_01912	wt_00008	3	256|219|90	222|242|302	2080|173|144	3461|77|22	0.0132262	0.0168322	0.0381598	0.0445212	0.027496
DMS-BM	G3BP1 NFT2	G3BP1_NTF2_1_Q13283_1_139	CAPRIN1	Q14444	mut	AGMQGPYNFIQDSMLD	Q1G	mut_01913	wt_00008	3	37|29|15	7|7|23	1|3|11	3|6|1	0.00194274	0.000689169	0.000194438	0.000211199	0.000441804
DMS-BM	G3BP1 NFT2	G3BP1_NTF2_1_Q13283_1_139	CAPRIN1	Q14444	mut	AHMQGPYNFIQDSMLD	Q1H	mut_01914	wt_00008	3	61|39|17	51|87|88	261|347|219	103|110|27	0.00265722	0.0048725	0.0147547	0.00467753	0.00981361
DMS-BM	G3BP1 NFT2	G3BP1_NTF2_1_Q13283_1_139	CAPRIN1	Q14444	mut	AIMQGPYNFIQDSMLD	Q1I	mut_01915	wt_00008	3	28|30|15	14|9|40	4|1|21	5|7|1	0.00181439	0.00117909	0.000286781	0.000260342	0.000732935
DMS-BM	G3BP1 NFT2	G3BP1_NTF2_1_Q13283_1_139	CAPRIN1	Q14444	mut	AKMQGPYNFIQDSMLD	Q1K	mut_01916	wt_00008	3	35|38|19	13|35|42	40|63|32	38|53|7	0.00229042	0.00180693	0.00248965	0.00195823	0.00214829
DMS-BM	G3BP1 NFT2	G3BP1_NTF2_1_Q13283_1_139	CAPRIN1	Q14444	mut	ALMQGPYNFIQDSMLD	Q1L	mut_01917	wt_00008	3	44|45|17	41|29|26	75|28|6	176|118|1	0.00250623	0.00234214	0.00192268	0.00509571	0.00213241
DMS-BM	G3BP1 NFT2	G3BP1_NTF2_1_Q13283_1_139	CAPRIN1	Q14444	mut	AMMQGPYNFIQDSMLD	Q1M	mut_01918	wt_00008	3	551|492|186	186|610|728	467|1079|1432	224|272|205	0.0285776	0.0301543	0.0476294	0.0147418	0.0388918
DMS-BM	G3BP1 NFT2	G3BP1_NTF2_1_Q13283_1_139	CAPRIN1	Q14444	mut	ANMQGPYNFIQDSMLD	Q1N	mut_01919	wt_00008	3	33|25|10	8|12|20	5|14|5	1|2|0	0.00156063	0.000804067	0.000472424	6.18433e-05	0.000638245
DMS-BM	G3BP1 NFT2	G3BP1_NTF2_1_Q13283_1_139	CAPRIN1	Q14444	mut	APMQGPYNFIQDSMLD	Q1P	mut_01920	wt_00008	3	66|50|30	25|53|75	78|26|68	32|15|9	0.00357368	0.00305172	0.00250902	0.000992462	0.00278037
DMS-BM	G3BP1 NFT2	G3BP1_NTF2_1_Q13283_1_139	CAPRIN1	Q14444	mut	ARMQGPYNFIQDSMLD	Q1R	mut_01921	wt_00008	3	32|27|11	5|10|23	0|1|2	2|1|0	0.00163363	0.000698882	4.37701e-05	4.91432e-05	0.000371326
DMS-BM	G3BP1 NFT2	G3BP1_NTF2_1_Q13283_1_139	CAPRIN1	Q14444	mut	ASMQGPYNFIQDSMLD	Q1S	mut_01922	wt_00008	3	41|29|25	11|51|37	1|29|17	8|16|1	0.00246207	0.00206905	0.000895464	0.000520415	0.00148226
DMS-BM	G3BP1 NFT2	G3BP1_NTF2_1_Q13283_1_139	CAPRIN1	Q14444	mut	ATMQGPYNFIQDSMLD	Q1T	mut_01923	wt_00008	3	74|60|26	24|62|136	25|50|289	29|41|35	0.003749	0.00402601	0.0043747	0.00226945	0.00420035
DMS-BM	G3BP1 NFT2	G3BP1_NTF2_1_Q13283_1_139	CAPRIN1	Q14444	mut	AVMQGPYNFIQDSMLD	Q1V	mut_01924	wt_00008	3	326|253|141	161|231|561	187|63|428	781|125|86	0.017461	0.0179698	0.00854896	0.0148008	0.0132594
DMS-BM	G3BP1 NFT2	G3BP1_NTF2_1_Q13283_1_139	CAPRIN1	Q14444	mut	AWMQGPYNFIQDSMLD	Q1W	mut_01925	wt_00008	3	294|316|147	157|192|510	95|47|232	149|163|74	0.0185983	0.0162347	0.00485286	0.00775968	0.0105438
DMS-BM	G3BP1 NFT2	G3BP1_NTF2_1_Q13283_1_139	CAPRIN1	Q14444	mut	AYMQGPYNFIQDSMLD	Q1Y	mut_01926	wt_00008	3	169|134|56	55|71|132	154|63|54	96|58|22	0.00834173	0.00517672	0.00448026	0.00317206	0.00482849
DMS-BM	G3BP1 NFT2	G3BP1_NTF2_1_Q13283_1_139	CAPRIN1	Q14444	mut	AQAQGPYNFIQDSMLD	M2A	mut_01927	wt_00008	3	32|32|19	16|15|46	10|8|11	8|10|1	0.00210677	0.00146613	0.000458943	0.000371328	0.000962535
DMS-BM	G3BP1 NFT2	G3BP1_NTF2_1_Q13283_1_139	CAPRIN1	Q14444	mut	AQDQGPYNFIQDSMLD	M2D	mut_01928	wt_00008	3	84|68|25	33|29|52	33|14|43	68|12|13	0.00404902	0.00242377	0.00127101	0.00145791	0.00184739
DMS-BM	G3BP1 NFT2	G3BP1_NTF2_1_Q13283_1_139	CAPRIN1	Q14444	mut	AQEQGPYNFIQDSMLD	M2E	mut_01929	wt_00008	3	106|88|44	37|32|130	55|15|320	31|30|147	0.00572156	0.00362957	0.00427108	0.00489531	0.00395032
DMS-BM	G3BP1 NFT2	G3BP1_NTF2_1_Q13283_1_139	CAPRIN1	Q14444	mut	AQFQGPYNFIQDSMLD	M2F	mut_01930	wt_00008	3	56|50|16	17|18|82	7|3|44	10|18|10	0.00277299	0.0020352	0.000601705	0.000825424	0.00131845
DMS-BM	G3BP1 NFT2	G3BP1_NTF2_1_Q13283_1_139	CAPRIN1	Q14444	mut	AQGQGPYNFIQDSMLD	M2G	mut_01931	wt_00008	3	56|39|17	19|16|98	96|5|400	120|4|131	0.00257356	0.00225618	0.00542413	0.00491971	0.00384016
DMS-BM	G3BP1 NFT2	G3BP1_NTF2_1_Q13283_1_139	CAPRIN1	Q14444	mut	AQHQGPYNFIQDSMLD	M2H	mut_01932	wt_00008	3	122|89|38	61|59|93	19|23|30	15|10|5	0.00574007	0.00457153	0.00115165	0.000559037	0.00286159
DMS-BM	G3BP1 NFT2	G3BP1_NTF2_1_Q13283_1_139	CAPRIN1	Q14444	mut	AQIQGPYNFIQDSMLD	M2I	mut_01933	wt_00008	3	66|52|22	25|46|66	4|73|66	5|80|22	0.00325624	0.00276503	0.00249774	0.00261327	0.00263139
DMS-BM	G3BP1 NFT2	G3BP1_NTF2_1_Q13283_1_139	CAPRIN1	Q14444	mut	AQKQGPYNFIQDSMLD	M2K	mut_01934	wt_00008	3	47|38|25	23|10|47	2|3|9	4|3|0	0.00276265	0.00157909	0.000191066	0.000123134	0.00088508
DMS-BM	G3BP1 NFT2	G3BP1_NTF2_1_Q13283_1_139	CAPRIN1	Q14444	mut	AQLQGPYNFIQDSMLD	M2L	mut_01935	wt_00008	3	56|31|23	45|19|101	56|7|203	44|6|21	0.00266706	0.00319237	0.00297705	0.00122263	0.00308471
DMS-BM	G3BP1 NFT2	G3BP1_NTF2_1_Q13283_1_139	CAPRIN1	Q14444	mut	AQNQGPYNFIQDSMLD	M2N	mut_01936	wt_00008	3	19|22|8	5|12|7	0|1|3	1|1|1	0.00116918	0.000541306	5.327e-05	6.26642e-05	0.000297288
DMS-BM	G3BP1 NFT2	G3BP1_NTF2_1_Q13283_1_139	CAPRIN1	Q14444	mut	AQPQGPYNFIQDSMLD	M2P	mut_01937	wt_00008	3	16|9|10	0|4|11	0|0|1	0|1|1	0.000920304	0.000239351	9.49992e-06	5.05165e-05	0.000124425
DMS-BM	G3BP1 NFT2	G3BP1_NTF2_1_Q13283_1_139	CAPRIN1	Q14444	mut	AQQQGPYNFIQDSMLD	M2Q	mut_01938	wt_00008	3	205|123|49	62|107|95	246|261|71	165|81|14	0.00838272	0.00579905	0.0109841	0.00437641	0.00839156
DMS-BM	G3BP1 NFT2	G3BP1_NTF2_1_Q13283_1_139	CAPRIN1	Q14444	mut	AQRQGPYNFIQDSMLD	M2R	mut_01939	wt_00008	3	44|29|21	8|14|20	1|3|3	3|1|0	0.00233131	0.000852818	0.000118439	6.1291e-05	0.000485628
DMS-BM	G3BP1 NFT2	G3BP1_NTF2_1_Q13283_1_139	CAPRIN1	Q14444	mut	AQSQGPYNFIQDSMLD	M2S	mut_01940	wt_00008	3	18|18|10	5|5|12	0|0|28	0|2|21	0.00115396	0.000435156	0.000265998	0.000588738	0.000350577
DMS-BM	G3BP1 NFT2	G3BP1_NTF2_1_Q13283_1_139	CAPRIN1	Q14444	mut	AQTQGPYNFIQDSMLD	M2T	mut_01941	wt_00008	3	124|80|38	41|82|75	244|233|85	382|219|23	0.00557334	0.00426591	0.0103922	0.0106725	0.00732908
DMS-BM	G3BP1 NFT2	G3BP1_NTF2_1_Q13283_1_139	CAPRIN1	Q14444	mut	AQVQGPYNFIQDSMLD	M2V	mut_01942	wt_00008	3	189|153|72	45|79|163	24|21|382	22|16|96	0.00982284	0.00545441	0.00452422	0.00312901	0.00498932
DMS-BM	G3BP1 NFT2	G3BP1_NTF2_1_Q13283_1_139	CAPRIN1	Q14444	mut	AQWQGPYNFIQDSMLD	M2W	mut_01943	wt_00008	3	139|92|31	80|42|94	867|36|72	558|6|7	0.00577455	0.00477248	0.0151254	0.00710719	0.00994891
DMS-BM	G3BP1 NFT2	G3BP1_NTF2_1_Q13283_1_139	CAPRIN1	Q14444	mut	AQYQGPYNFIQDSMLD	M2Y	mut_01944	wt_00008	3	93|78|45	21|42|61	9|26|32	5|9|51	0.00532685	0.00247623	0.00108868	0.00159347	0.00178245
DMS-BM	G3BP1 NFT2	G3BP1_NTF2_1_Q13283_1_139	CAPRIN1	Q14444	mut	AQMAGPYNFIQDSMLD	Q3A	mut_01945	wt_00008	3	96|68|28	40|72|68	22|43|26	16|16|1	0.00438553	0.00390019	0.00165594	0.000617597	0.00277806
DMS-BM	G3BP1 NFT2	G3BP1_NTF2_1_Q13283_1_139	CAPRIN1	Q14444	mut	AQMDGPYNFIQDSMLD	Q3D	mut_01946	wt_00008	3	730|564|252	399|752|985	1977|2557|3394	2011|1839|1048	0.03616	0.0436833	0.126477	0.0970249	0.0850802
DMS-BM	G3BP1 NFT2	G3BP1_NTF2_1_Q13283_1_139	CAPRIN1	Q14444	mut	AQMEGPYNFIQDSMLD	Q3E	mut_01947	wt_00008	3	14|11|5	2|3|5	0|2|3	0|1|2	0.000705123	0.000201017	7.80403e-05	7.61851e-05	0.000139529
DMS-BM	G3BP1 NFT2	G3BP1_NTF2_1_Q13283_1_139	CAPRIN1	Q14444	mut	AQMFGPYNFIQDSMLD	Q3F	mut_01948	wt_00008	3	142|85|42	83|130|193	42|46|105	33|75|22	0.00616669	0.00828928	0.00279331	0.00282917	0.00554129
DMS-BM	G3BP1 NFT2	G3BP1_NTF2_1_Q13283_1_139	CAPRIN1	Q14444	mut	AQMGGPYNFIQDSMLD	Q3G	mut_01949	wt_00008	3	81|46|20	24|28|70	56|40|125	49|36|23	0.00328328	0.00234615	0.00305348	0.00208014	0.00269982
DMS-BM	G3BP1 NFT2	G3BP1_NTF2_1_Q13283_1_139	CAPRIN1	Q14444	mut	AQMHGPYNFIQDSMLD	Q3H	mut_01950	wt_00008	3	109|93|38	156|228|121	1294|625|234	1094|498|57	0.00561152	0.0120642	0.0379272	0.0271269	0.0249957
DMS-BM	G3BP1 NFT2	G3BP1_NTF2_1_Q13283_1_139	CAPRIN1	Q14444	mut	AQMIGPYNFIQDSMLD	Q3I	mut_01951	wt_00008	3	194|152|59	135|337|117	812|264|80	293|52|18	0.00929613	0.0140037	0.0199894	0.0053134	0.0169965
DMS-BM	G3BP1 NFT2	G3BP1_NTF2_1_Q13283_1_139	CAPRIN1	Q14444	mut	AQMKGPYNFIQDSMLD	Q3K	mut_01952	wt_00008	2	5|0|1	1|0|0	0|0|0	0|0|0	0.0001289	3.17068e-05	0	0	1.58534e-05
DMS-BM	G3BP1 NFT2	G3BP1_NTF2_1_Q13283_1_139	CAPRIN1	Q14444	mut	AQMLGPYNFIQDSMLD	Q3L	mut_01953	wt_00008	3	65|51|33	31|33|51	9|6|7	10|19|3	0.00371491	0.00244496	0.000355775	0.000670592	0.00140037
DMS-BM	G3BP1 NFT2	G3BP1_NTF2_1_Q13283_1_139	CAPRIN1	Q14444	mut	AQMMGPYNFIQDSMLD	Q3M	mut_01954	wt_00008	3	136|106|62	117|116|216	177|105|32	205|186|18	0.00743822	0.00932264	0.00567106	0.00757401	0.00749685
DMS-BM	G3BP1 NFT2	G3BP1_NTF2_1_Q13283_1_139	CAPRIN1	Q14444	mut	AQMNGPYNFIQDSMLD	Q3N	mut_01955	wt_00008	3	28|13|7	9|7|56	13|5|237	33|4|131	0.00107434	0.00117813	0.0025785	0.00386286	0.00187832
DMS-BM	G3BP1 NFT2	G3BP1_NTF2_1_Q13283_1_139	CAPRIN1	Q14444	mut	AQMPGPYNFIQDSMLD	Q3P	mut_01956	wt_00008	3	42|32|22	23|24|40	6|16|24	2|48|6	0.00240981	0.00183008	0.000718091	0.001371	0.00127409
DMS-BM	G3BP1 NFT2	G3BP1_NTF2_1_Q13283_1_139	CAPRIN1	Q14444	mut	AQMRGPYNFIQDSMLD	Q3R	mut_01957	wt_00008	3	16|9|2	4|10|3	2|4|2	2|1|0	0.000558379	0.000409267	0.000149337	4.91432e-05	0.000279302
DMS-BM	G3BP1 NFT2	G3BP1_NTF2_1_Q13283_1_139	CAPRIN1	Q14444	mut	AQMSGPYNFIQDSMLD	Q3S	mut_01958	wt_00008	3	50|32|25	7|27|31	5|34|10	3|61|1	0.00267939	0.00127984	0.00101533	0.00157783	0.00114758
DMS-BM	G3BP1 NFT2	G3BP1_NTF2_1_Q13283_1_139	CAPRIN1	Q14444	mut	AQMTGPYNFIQDSMLD	Q3T	mut_01959	wt_00008	3	6|8|6	0|2|3	0|0|1	2|0|0	0.000549779	8.7437e-05	9.49992e-06	2.42954e-05	4.84685e-05
DMS-BM	G3BP1 NFT2	G3BP1_NTF2_1_Q13283_1_139	CAPRIN1	Q14444	mut	AQMVGPYNFIQDSMLD	Q3V	mut_01960	wt_00008	3	73|48|29	80|101|127	154|89|259	166|144|77	0.00360107	0.00663617	0.00707177	0.00757109	0.00685397
DMS-BM	G3BP1 NFT2	G3BP1_NTF2_1_Q13283_1_139	CAPRIN1	Q14444	mut	AQMWGPYNFIQDSMLD	Q3W	mut_01961	wt_00008	3	137|87|38	60|129|107	115|171|38	110|78|5	0.00594656	0.00642664	0.00639395	0.00340272	0.00641029
DMS-BM	G3BP1 NFT2	G3BP1_NTF2_1_Q13283_1_139	CAPRIN1	Q14444	mut	AQMYGPYNFIQDSMLD	Q3Y	mut_01962	wt_00008	3	61|37|17	10|40|44	7|0|13	4|8|1	0.00261273	0.00185948	0.000232896	0.000273042	0.00104619
DMS-BM	G3BP1 NFT2	G3BP1_NTF2_1_Q13283_1_139	CAPRIN1	Q14444	mut	AQMQAPYNFIQDSMLD	G4A	mut_01963	wt_00008	3	23|24|13	6|11|16	1|3|10	1|8|0	0.00150679	0.000664696	0.000184938	0.00021093	0.000424817
DMS-BM	G3BP1 NFT2	G3BP1_NTF2_1_Q13283_1_139	CAPRIN1	Q14444	mut	AQMQDPYNFIQDSMLD	G4D	mut_01964	wt_00008	3	22|12|7	1|8|5	4|3|3	1|1|0	0.000951703	0.000291187	0.000165323	3.69955e-05	0.000228255
DMS-BM	G3BP1 NFT2	G3BP1_NTF2_1_Q13283_1_139	CAPRIN1	Q14444	mut	AQMQEPYNFIQDSMLD	G4E	mut_01965	wt_00008	3	14|9|1	2|1|6	0|0|0	0|0|0	0.000479674	0.000165161	0	0	8.25807e-05
DMS-BM	G3BP1 NFT2	G3BP1_NTF2_1_Q13283_1_139	CAPRIN1	Q14444	mut	AQMQFPYNFIQDSMLD	G4F	mut_01966	wt_00008	3	206|168|51	102|248|254	809|872|927	378|246|180	0.00949087	0.0125546	0.0430493	0.0153248	0.027802
DMS-BM	G3BP1 NFT2	G3BP1_NTF2_1_Q13283_1_139	CAPRIN1	Q14444	mut	AQMQHPYNFIQDSMLD	G4H	mut_01967	wt_00008	3	41|33|17	6|16|53	9|11|21	1|2|1	0.00218912	0.0012637	0.000612625	8.7512e-05	0.000938164
DMS-BM	G3BP1 NFT2	G3BP1_NTF2_1_Q13283_1_139	CAPRIN1	Q14444	mut	AQMQIPYNFIQDSMLD	G4I	mut_01968	wt_00008	3	38|28|26	56|12|30	47|0|14	37|4|5	0.00243487	0.00245495	0.000867523	0.0006772	0.00166123
DMS-BM	G3BP1 NFT2	G3BP1_NTF2_1_Q13283_1_139	CAPRIN1	Q14444	mut	AQMQKPYNFIQDSMLD	G4K	mut_01969	wt_00008	3	8|12|3	5|5|7	7|0|1	5|0|0	0.000536493	0.000370679	0.000118897	6.07386e-05	0.000244788
DMS-BM	G3BP1 NFT2	G3BP1_NTF2_1_Q13283_1_139	CAPRIN1	Q14444	mut	AQMQLPYNFIQDSMLD	G4L	mut_01970	wt_00008	3	18|15|13	7|11|4	2|2|3	6|6|3	0.00122295	0.000541658	0.000109297	0.000298979	0.000325477
DMS-BM	G3BP1 NFT2	G3BP1_NTF2_1_Q13283_1_139	CAPRIN1	Q14444	mut	AQMQMPYNFIQDSMLD	G4M	mut_01971	wt_00008	3	56|30|18	10|26|58	18|58|100	31|105|24	0.00241861	0.00169876	0.00266797	0.00360165	0.00218337
DMS-BM	G3BP1 NFT2	G3BP1_NTF2_1_Q13283_1_139	CAPRIN1	Q14444	mut	AQMQNPYNFIQDSMLD	G4N	mut_01972	wt_00008	3	21|11|11	4|7|11	4|2|13	13|13|7	0.00109369	0.000439304	0.000235552	0.000660622	0.000337428
DMS-BM	G3BP1 NFT2	G3BP1_NTF2_1_Q13283_1_139	CAPRIN1	Q14444	mut	AQMQPPYNFIQDSMLD	G4P	mut_01973	wt_00008	3	23|25|9	31|36|65	107|57|80	284|152|28	0.00134807	0.00269863	0.00384411	0.00794554	0.00327137
DMS-BM	G3BP1 NFT2	G3BP1_NTF2_1_Q13283_1_139	CAPRIN1	Q14444	mut	AQMQQPYNFIQDSMLD	G4Q	mut_01974	wt_00008	3	28|32|17	15|11|23	1|6|7	2|2|1	0.00194936	0.00104033	0.000230749	9.96597e-05	0.000635537
DMS-BM	G3BP1 NFT2	G3BP1_NTF2_1_Q13283_1_139	CAPRIN1	Q14444	mut	AQMQRPYNFIQDSMLD	G4R	mut_01975	wt_00008	3	3|1|3	1|0|0	0|0|1	0|0|0	0.000208161	3.17068e-05	9.49992e-06	0	2.06033e-05
DMS-BM	G3BP1 NFT2	G3BP1_NTF2_1_Q13283_1_139	CAPRIN1	Q14444	mut	AQMQSPYNFIQDSMLD	G4S	mut_01976	wt_00008	3	131|98|43	95|73|253	684|282|647	241|62|62	0.00631704	0.00805408	0.0238213	0.00605962	0.0159377
DMS-BM	G3BP1 NFT2	G3BP1_NTF2_1_Q13283_1_139	CAPRIN1	Q14444	mut	AQMQTPYNFIQDSMLD	G4T	mut_01977	wt_00008	3	28|20|16	8|15|57	12|3|57	16|17|15	0.0016372	0.00135432	0.000803345	0.00100181	0.00107883
DMS-BM	G3BP1 NFT2	G3BP1_NTF2_1_Q13283_1_139	CAPRIN1	Q14444	mut	AQMQVPYNFIQDSMLD	G4V	mut_01978	wt_00008	3	45|19|15	16|22|38	28|10|6	27|1|1	0.00185416	0.00153359	0.000742291	0.000378505	0.00113794
DMS-BM	G3BP1 NFT2	G3BP1_NTF2_1_Q13283_1_139	CAPRIN1	Q14444	mut	AQMQWPYNFIQDSMLD	G4W	mut_01979	wt_00008	3	15|18|4	4|5|20	1|1|5	0|1|0	0.000832315	0.000506612	8.78981e-05	2.48478e-05	0.000297255
DMS-BM	G3BP1 NFT2	G3BP1_NTF2_1_Q13283_1_139	CAPRIN1	Q14444	mut	AQMQYPYNFIQDSMLD	G4Y	mut_01980	wt_00008	3	53|40|21	12|16|52	10|3|25	8|2|1	0.00272657	0.00144105	0.000468091	0.000172546	0.00095457
DMS-BM	G3BP1 NFT2	G3BP1_NTF2_1_Q13283_1_139	CAPRIN1	Q14444	mut	AQMQGAYNFIQDSMLD	P5A	mut_01981	wt_00008	3	78|44|12	27|68|116	128|226|510	87|71|90	0.00282667	0.00400948	0.0124434	0.00513123	0.00822646
DMS-BM	G3BP1 NFT2	G3BP1_NTF2_1_Q13283_1_139	CAPRIN1	Q14444	mut	AQMQGDYNFIQDSMLD	P5D	mut_01982	wt_00008	3	30|20|8	11|6|51	11|2|126	26|0|44	0.00130874	0.00115269	0.00141844	0.00144526	0.00128557
DMS-BM	G3BP1 NFT2	G3BP1_NTF2_1_Q13283_1_139	CAPRIN1	Q14444	mut	AQMQGEYNFIQDSMLD	P5E	mut_01983	wt_00008	3	30|20|15	9|10|17	2|2|3	2|6|1	0.00162543	0.000748337	0.000109297	0.000199051	0.000428817
DMS-BM	G3BP1 NFT2	G3BP1_NTF2_1_Q13283_1_139	CAPRIN1	Q14444	mut	AQMQGFYNFIQDSMLD	P5F	mut_01984	wt_00008	3	11|8|3	7|2|11	0|0|0	1|0|0	0.000497717	0.000412548	0	1.21477e-05	0.000206274
DMS-BM	G3BP1 NFT2	G3BP1_NTF2_1_Q13283_1_139	CAPRIN1	Q14444	mut	AQMQGGYNFIQDSMLD	P5G	mut_01985	wt_00008	3	52|33|21	12|15|20	0|8|2	2|3|0	0.00255413	0.00100402	0.000217162	9.88389e-05	0.000610591
DMS-BM	G3BP1 NFT2	G3BP1_NTF2_1_Q13283_1_139	CAPRIN1	Q14444	mut	AQMQGHYNFIQDSMLD	P5H	mut_01986	wt_00008	3	72|37|27	11|17|30	5|7|15	2|0|0	0.00324919	0.00115002	0.000394032	2.42954e-05	0.000772025
DMS-BM	G3BP1 NFT2	G3BP1_NTF2_1_Q13283_1_139	CAPRIN1	Q14444	mut	AQMQGIYNFIQDSMLD	P5I	mut_01987	wt_00008	3	19|10|7	6|5|25	17|1|44	307|1|102	0.000857021	0.000634503	0.000708446	0.0063724	0.000671474
DMS-BM	G3BP1 NFT2	G3BP1_NTF2_1_Q13283_1_139	CAPRIN1	Q14444	mut	AQMQGKYNFIQDSMLD	P5K	mut_01988	wt_00008	3	17|17|5	10|8|7	44|25|4	53|19|0	0.000888777	0.000602339	0.0013449	0.00111594	0.000973617
DMS-BM	G3BP1 NFT2	G3BP1_NTF2_1_Q13283_1_139	CAPRIN1	Q14444	mut	AQMQGLYNFIQDSMLD	P5L	mut_01989	wt_00008	3	11|8|1	4|22|50	5|55|280	15|107|206	0.000407236	0.00130786	0.00410048	0.00812868	0.00270417
DMS-BM	G3BP1 NFT2	G3BP1_NTF2_1_Q13283_1_139	CAPRIN1	Q14444	mut	AQMQGMYNFIQDSMLD	P5M	mut_01990	wt_00008	3	149|108|41	38|85|107	75|109|182	28|18|59	0.00675017	0.00465657	0.00560106	0.00230185	0.00512882
DMS-BM	G3BP1 NFT2	G3BP1_NTF2_1_Q13283_1_139	CAPRIN1	Q14444	mut	AQMQGNYNFIQDSMLD	P5N	mut_01991	wt_00008	3	88|43|23	30|62|92	19|25|134	4|3|37	0.00346939	0.00364885	0.00218918	0.00107288	0.00291902
DMS-BM	G3BP1 NFT2	G3BP1_NTF2_1_Q13283_1_139	CAPRIN1	Q14444	mut	AQMQGQYNFIQDSMLD	P5Q	mut_01992	wt_00008	3	37|29|14	4|9|25	4|0|10	1|0|0	0.0018975	0.000668591	0.000157512	1.21477e-05	0.000413051
DMS-BM	G3BP1 NFT2	G3BP1_NTF2_1_Q13283_1_139	CAPRIN1	Q14444	mut	AQMQGRYNFIQDSMLD	P5R	mut_01993	wt_00008	3	82|80|46	33|41|90	5|2|19	1|6|5	0.00523253	0.0032063	0.00030818	0.000289578	0.00175724
DMS-BM	G3BP1 NFT2	G3BP1_NTF2_1_Q13283_1_139	CAPRIN1	Q14444	mut	AQMQGSYNFIQDSMLD	P5S	mut_01994	wt_00008	3	22|28|3	16|24|9	11|9|9	5|1|0	0.00112663	0.00120838	0.000480342	8.55864e-05	0.000844359
DMS-BM	G3BP1 NFT2	G3BP1_NTF2_1_Q13283_1_139	CAPRIN1	Q14444	mut	AQMQGTYNFIQDSMLD	P5T	mut_01995	wt_00008	3	63|41|18	30|58|65	141|198|345	403|525|209	0.00278041	0.00320318	0.0103856	0.0233054	0.00679437
DMS-BM	G3BP1 NFT2	G3BP1_NTF2_1_Q13283_1_139	CAPRIN1	Q14444	mut	AQMQGVYNFIQDSMLD	P5V	mut_01996	wt_00008	3	57|32|14	7|9|26	19|4|9	49|1|1	0.00229886	0.000776606	0.000481516	0.000645755	0.000629061
DMS-BM	G3BP1 NFT2	G3BP1_NTF2_1_Q13283_1_139	CAPRIN1	Q14444	mut	AQMQGWYNFIQDSMLD	P5W	mut_01997	wt_00008	3	56|33|18	10|32|87	16|35|114	8|30|68	0.00248534	0.00221898	0.0022	0.00258809	0.00220949
DMS-BM	G3BP1 NFT2	G3BP1_NTF2_1_Q13283_1_139	CAPRIN1	Q14444	mut	AQMQGYYNFIQDSMLD	P5Y	mut_01998	wt_00008	3	25|13|9	15|5|13	18|5|15	4|3|1	0.00111462	0.000765119	0.000547657	0.000148803	0.000656388
DMS-BM	G3BP1 NFT2	G3BP1_NTF2_1_Q13283_1_139	CAPRIN1	Q14444	mut	AQMQGPANFIQDSMLD	Y6A	mut_01999	wt_00008	2	2|1|0	0|0|0	0|0|0	1|0|0	5.57068e-05	0	0	1.21477e-05	0
DMS-BM	G3BP1 NFT2	G3BP1_NTF2_1_Q13283_1_139	CAPRIN1	Q14444	mut	AQMQGPENFIQDSMLD	Y6E	mut_02001	wt_00008	2	0|1|0	0|0|0	0|0|1	0|0|0	2.2243e-05	0	9.49992e-06	0	4.74996e-06
DMS-BM	G3BP1 NFT2	G3BP1_NTF2_1_Q13283_1_139	CAPRIN1	Q14444	mut	AQMQGPFNFIQDSMLD	Y6F	mut_02002	wt_00008	3	85|58|43	24|24|56	19|13|20	25|26|1	0.00465766	0.00206811	0.000808947	0.000975405	0.00143853
DMS-BM	G3BP1 NFT2	G3BP1_NTF2_1_Q13283_1_139	CAPRIN1	Q14444	mut	AQMQGPGNFIQDSMLD	Y6G	mut_02003	wt_00008	1	1|0|0	0|0|0	0|0|0	0|0|0	1.67319e-05	0	0	0	0
DMS-BM	G3BP1 NFT2	G3BP1_NTF2_1_Q13283_1_139	CAPRIN1	Q14444	mut	AQMQGPHNFIQDSMLD	Y6H	mut_02004	wt_00008	2	1|0|0	0|0|0	0|1|0	0|0|0	1.67319e-05	0	2.47703e-05	0	1.23851e-05
DMS-BM	G3BP1 NFT2	G3BP1_NTF2_1_Q13283_1_139	CAPRIN1	Q14444	mut	AQMQGPINFIQDSMLD	Y6I	mut_02005	wt_00008	3	32|22|11	9|20|15	2|1|0	0|8|0	0.00152241	0.0009663	5.60266e-05	0.000198782	0.000511163
DMS-BM	G3BP1 NFT2	G3BP1_NTF2_1_Q13283_1_139	CAPRIN1	Q14444	mut	AQMQGPKNFIQDSMLD	Y6K	mut_02006	wt_00008	1	1|0|0	0|0|0	0|0|0	0|0|0	1.67319e-05	0	0	0	0
DMS-BM	G3BP1 NFT2	G3BP1_NTF2_1_Q13283_1_139	CAPRIN1	Q14444	mut	AQMQGPLNFIQDSMLD	Y6L	mut_02007	wt_00008	3	108|67|25	41|56|147	59|80|189	33|30|14	0.00442834	0.00456062	0.00469917	0.00150567	0.0046299
DMS-BM	G3BP1 NFT2	G3BP1_NTF2_1_Q13283_1_139	CAPRIN1	Q14444	mut	AQMQGPMNFIQDSMLD	Y6M	mut_02008	wt_00008	3	7|1|4	1|1|4	2|0|1	0|0|0	0.000320329	0.000107664	4.07563e-05	0	7.421e-05
DMS-BM	G3BP1 NFT2	G3BP1_NTF2_1_Q13283_1_139	CAPRIN1	Q14444	mut	AQMQGPPNFIQDSMLD	Y6P	mut_02010	wt_00008	3	6|9|2	1|4|5	0|1|1	0|0|0	0.00039106	0.000193685	3.42702e-05	0	0.000113978
DMS-BM	G3BP1 NFT2	G3BP1_NTF2_1_Q13283_1_139	CAPRIN1	Q14444	mut	AQMQGPQNFIQDSMLD	Y6Q	mut_02011	wt_00008	2	0|0|0	2|2|0	0|2|0	0|0|0	0	0.000112164	4.95405e-05	0	8.08524e-05
DMS-BM	G3BP1 NFT2	G3BP1_NTF2_1_Q13283_1_139	CAPRIN1	Q14444	mut	AQMQGPSNFIQDSMLD	Y6S	mut_02013	wt_00008	2	2|0|1	0|0|39	0|0|6	0|0|1	7.87045e-05	0.000502921	5.69995e-05	2.56687e-05	0.00027996
DMS-BM	G3BP1 NFT2	G3BP1_NTF2_1_Q13283_1_139	CAPRIN1	Q14444	mut	AQMQGPTNFIQDSMLD	Y6T	mut_02014	wt_00008	2	1|1|0	0|0|0	0|0|0	0|0|0	3.89749e-05	0	0	0	0
DMS-BM	G3BP1 NFT2	G3BP1_NTF2_1_Q13283_1_139	CAPRIN1	Q14444	mut	AQMQGPVNFIQDSMLD	Y6V	mut_02015	wt_00008	3	43|38|21	15|7|21	25|4|55	32|13|18	0.00251476	0.000917033	0.00101228	0.00117378	0.000964657
DMS-BM	G3BP1 NFT2	G3BP1_NTF2_1_Q13283_1_139	CAPRIN1	Q14444	mut	AQMQGPWNFIQDSMLD	Y6W	mut_02016	wt_00008	3	40|40|20	22|24|31	53|11|14	39|8|2	0.00246381	0.00168232	0.00123376	0.000723881	0.00145804
DMS-BM	G3BP1 NFT2	G3BP1_NTF2_1_Q13283_1_139	CAPRIN1	Q14444	mut	AQMQGPYAFIQDSMLD	N7A	mut_02017	wt_00008	3	101|68|29	141|43|122	906|32|259	122|4|16	0.00451443	0.00709204	0.0174123	0.00199211	0.0122521
DMS-BM	G3BP1 NFT2	G3BP1_NTF2_1_Q13283_1_139	CAPRIN1	Q14444	mut	AQMQGPYDFIQDSMLD	N7D	mut_02018	wt_00008	3	27|9|10	4|14|33	0|1|23	2|23|21	0.00110436	0.000893631	0.000243269	0.00113484	0.00056845
DMS-BM	G3BP1 NFT2	G3BP1_NTF2_1_Q13283_1_139	CAPRIN1	Q14444	mut	AQMQGPYEFIQDSMLD	N7E	mut_02019	wt_00008	3	64|42|16	6|34|18	2|8|5	3|5|0	0.0027289	0.00125112	0.000276918	0.000160682	0.000764019
DMS-BM	G3BP1 NFT2	G3BP1_NTF2_1_Q13283_1_139	CAPRIN1	Q14444	mut	AQMQGPYFFIQDSMLD	N7F	mut_02020	wt_00008	3	70|49|25	11|25|81	3|5|67	12|360|70	0.00339216	0.00200269	0.000807231	0.0108878	0.00140496
DMS-BM	G3BP1 NFT2	G3BP1_NTF2_1_Q13283_1_139	CAPRIN1	Q14444	mut	AQMQGPYGFIQDSMLD	N7G	mut_02021	wt_00008	3	29|19|5	4|3|18	0|2|1	0|0|0	0.00113405	0.000432071	5.90404e-05	0	0.000245555
DMS-BM	G3BP1 NFT2	G3BP1_NTF2_1_Q13283_1_139	CAPRIN1	Q14444	mut	AQMQGPYHFIQDSMLD	N7H	mut_02022	wt_00008	3	101|61|28	30|52|73	108|138|91	161|128|18	0.00431349	0.00316009	0.00597063	0.00559834	0.00456536
DMS-BM	G3BP1 NFT2	G3BP1_NTF2_1_Q13283_1_139	CAPRIN1	Q14444	mut	AQMQGPYIFIQDSMLD	N7I	mut_02023	wt_00008	3	24|20|12	3|51|31	1|20|11	2|3|5	0.00138931	0.00173802	0.000615532	0.000227182	0.00117678
DMS-BM	G3BP1 NFT2	G3BP1_NTF2_1_Q13283_1_139	CAPRIN1	Q14444	mut	AQMQGPYKFIQDSMLD	N7K	mut_02024	wt_00008	3	19|9|9	12|3|48	33|1|115	30|0|32	0.000925259	0.00107259	0.00163299	0.00118583	0.00135279
DMS-BM	G3BP1 NFT2	G3BP1_NTF2_1_Q13283_1_139	CAPRIN1	Q14444	mut	AQMQGPYLFIQDSMLD	N7L	mut_02025	wt_00008	3	68|78|26	55|141|74	277|394|94	372|545|31	0.00404898	0.00613506	0.0149815	0.0188567	0.0105583
DMS-BM	G3BP1 NFT2	G3BP1_NTF2_1_Q13283_1_139	CAPRIN1	Q14444	mut	AQMQGPYMFIQDSMLD	N7M	mut_02026	wt_00008	3	136|103|48	52|75|86	48|73|30	39|92|2	0.00673812	0.00458591	0.00284338	0.0028111	0.00371464
DMS-BM	G3BP1 NFT2	G3BP1_NTF2_1_Q13283_1_139	CAPRIN1	Q14444	mut	AQMQGPYPFIQDSMLD	N7P	mut_02027	wt_00008	1	0|1|0	0|32|0	0|8|0	0|1|0	2.2243e-05	0.000780012	0.000198162	2.48478e-05	0.000489087
DMS-BM	G3BP1 NFT2	G3BP1_NTF2_1_Q13283_1_139	CAPRIN1	Q14444	mut	AQMQGPYQFIQDSMLD	N7Q	mut_02028	wt_00008	3	203|146|57	80|93|202	218|69|255	409|17|100	0.00922277	0.00740832	0.00753857	0.0079577	0.00747345
DMS-BM	G3BP1 NFT2	G3BP1_NTF2_1_Q13283_1_139	CAPRIN1	Q14444	mut	AQMQGPYRFIQDSMLD	N7R	mut_02029	wt_00008	3	69|53|19	19|37|55	11|10|17	3|4|1	0.00319295	0.00221357	0.000581111	0.000161503	0.00139734
DMS-BM	G3BP1 NFT2	G3BP1_NTF2_1_Q13283_1_139	CAPRIN1	Q14444	mut	AQMQGPYSFIQDSMLD	N7S	mut_02030	wt_00008	3	143|66|20	108|77|135	523|39|72	93|5|4	0.00476552	0.00704212	0.00982357	0.00135665	0.00843284
DMS-BM	G3BP1 NFT2	G3BP1_NTF2_1_Q13283_1_139	CAPRIN1	Q14444	mut	AQMQGPYTFIQDSMLD	N7T	mut_02031	wt_00008	3	39|24|11	3|15|110	3|12|148	1|45|65	0.00168402	0.00187925	0.00175012	0.00279876	0.00181468
DMS-BM	G3BP1 NFT2	G3BP1_NTF2_1_Q13283_1_139	CAPRIN1	Q14444	mut	AQMQGPYVFIQDSMLD	N7V	mut_02032	wt_00008	3	84|82|55	64|53|125	134|31|252	860|392|201	0.00571764	0.00493305	0.00525603	0.0253468	0.00509454
DMS-BM	G3BP1 NFT2	G3BP1_NTF2_1_Q13283_1_139	CAPRIN1	Q14444	mut	AQMQGPYWFIQDSMLD	N7W	mut_02033	wt_00008	3	338|308|117	150|346|563	274|462|710	197|231|194	0.0177994	0.02045	0.0224709	0.0131127	0.0214605
DMS-BM	G3BP1 NFT2	G3BP1_NTF2_1_Q13283_1_139	CAPRIN1	Q14444	mut	AQMQGPYYFIQDSMLD	N7Y	mut_02034	wt_00008	3	59|38|8	16|35|74	6|26|72	6|12|11	0.00219434	0.00231471	0.00142179	0.000653415	0.00186825
DMS-BM	G3BP1 NFT2	G3BP1_NTF2_1_Q13283_1_139	CAPRIN1	Q14444	mut	AQMQGPYNAIQDSMLD	F8A	mut_02035	wt_00008	1	0|1|0	0|0|0	0|0|0	0|0|0	2.2243e-05	0	0	0	0
DMS-BM	G3BP1 NFT2	G3BP1_NTF2_1_Q13283_1_139	CAPRIN1	Q14444	mut	AQMQGPYNDIQDSMLD	F8D	mut_02036	wt_00008	2	0|2|2	0|25|64	0|6|19	0|1|0	0.000134967	0.00143469	0.00032912	2.48478e-05	0.000881905
DMS-BM	G3BP1 NFT2	G3BP1_NTF2_1_Q13283_1_139	CAPRIN1	Q14444	mut	AQMQGPYNGIQDSMLD	F8G	mut_02038	wt_00008	1	0|0|1	0|0|0	0|0|1	0|0|0	4.52407e-05	0	9.49992e-06	0	4.74996e-06
DMS-BM	G3BP1 NFT2	G3BP1_NTF2_1_Q13283_1_139	CAPRIN1	Q14444	mut	AQMQGPYNIIQDSMLD	F8I	mut_02040	wt_00008	1	1|0|0	0|0|0	0|0|0	0|0|0	1.67319e-05	0	0	0	0
DMS-BM	G3BP1 NFT2	G3BP1_NTF2_1_Q13283_1_139	CAPRIN1	Q14444	mut	AQMQGPYNLIQDSMLD	F8L	mut_02042	wt_00008	1	0|1|0	0|1|0	0|0|0	0|0|0	2.2243e-05	2.43754e-05	0	0	1.21877e-05
DMS-BM	G3BP1 NFT2	G3BP1_NTF2_1_Q13283_1_139	CAPRIN1	Q14444	mut	AQMQGPYNMIQDSMLD	F8M	mut_02043	wt_00008	1	1|0|0	0|0|0	0|0|0	0|0|0	1.67319e-05	0	0	0	0
DMS-BM	G3BP1 NFT2	G3BP1_NTF2_1_Q13283_1_139	CAPRIN1	Q14444	mut	AQMQGPYNNIQDSMLD	F8N	mut_02044	wt_00008	1	1|0|0	0|0|0	0|0|0	0|0|0	1.67319e-05	0	0	0	0
DMS-BM	G3BP1 NFT2	G3BP1_NTF2_1_Q13283_1_139	CAPRIN1	Q14444	mut	AQMQGPYNPIQDSMLD	F8P	mut_02045	wt_00008	1	0|2|0	0|0|0	0|0|0	0|0|0	4.4486e-05	0	0	0	0
DMS-BM	G3BP1 NFT2	G3BP1_NTF2_1_Q13283_1_139	CAPRIN1	Q14444	mut	AQMQGPYNQIQDSMLD	F8Q	mut_02046	wt_00008	3	0|0|0	8|0|1	10|3|0	7|0|0	0	0.00026655	0.000230593	8.5034e-05	0.000248571
DMS-BM	G3BP1 NFT2	G3BP1_NTF2_1_Q13283_1_139	CAPRIN1	Q14444	mut	AQMQGPYNTIQDSMLD	F8T	mut_02049	wt_00008	1	1|0|0	0|0|0	0|0|0	0|0|0	1.67319e-05	0	0	0	0
DMS-BM	G3BP1 NFT2	G3BP1_NTF2_1_Q13283_1_139	CAPRIN1	Q14444	mut	AQMQGPYNVIQDSMLD	F8V	mut_02050	wt_00008	2	2|0|0	0|1|0	0|0|0	0|0|0	3.34638e-05	2.43754e-05	0	0	1.21877e-05
DMS-BM	G3BP1 NFT2	G3BP1_NTF2_1_Q13283_1_139	CAPRIN1	Q14444	mut	AQMQGPYNYIQDSMLD	F8Y	mut_02052	wt_00008	1	5|0|0	4|0|0	1|0|0	0|0|0	8.36596e-05	0.000126827	1.56282e-05	0	7.12276e-05
DMS-BM	G3BP1 NFT2	G3BP1_NTF2_1_Q13283_1_139	CAPRIN1	Q14444	mut	AQMQGPYNFAQDSMLD	I9A	mut_02053	wt_00008	3	12|5|2	4|1|2	0|0|0	0|0|0	0.000402479	0.000176993	0	0	8.84966e-05
DMS-BM	G3BP1 NFT2	G3BP1_NTF2_1_Q13283_1_139	CAPRIN1	Q14444	mut	AQMQGPYNFEQDSMLD	I9E	mut_02055	wt_00008	3	13|2|2	1|2|0	0|0|0	0|0|0	0.000352482	8.04575e-05	0	0	4.02288e-05
DMS-BM	G3BP1 NFT2	G3BP1_NTF2_1_Q13283_1_139	CAPRIN1	Q14444	mut	AQMQGPYNFFQDSMLD	I9F	mut_02056	wt_00008	3	57|42|33	75|67|274	75|20|1003	446|369|501	0.00338087	0.0075445	0.0111959	0.0274467	0.00937022
DMS-BM	G3BP1 NFT2	G3BP1_NTF2_1_Q13283_1_139	CAPRIN1	Q14444	mut	AQMQGPYNFGQDSMLD	I9G	mut_02057	wt_00008	3	45|23|4	8|8|13	3|3|1	0|1|0	0.00144549	0.000616298	0.000130695	2.48478e-05	0.000373496
DMS-BM	G3BP1 NFT2	G3BP1_NTF2_1_Q13283_1_139	CAPRIN1	Q14444	mut	AQMQGPYNFHQDSMLD	I9H	mut_02058	wt_00008	3	42|25|13	4|11|10	2|0|1	0|0|0	0.00184694	0.00052391	4.07563e-05	0	0.000282333
DMS-BM	G3BP1 NFT2	G3BP1_NTF2_1_Q13283_1_139	CAPRIN1	Q14444	mut	AQMQGPYNFKQDSMLD	I9K	mut_02059	wt_00008	3	5|5|5	2|0|0	0|0|0	0|0|0	0.000421078	6.34136e-05	0	0	3.17068e-05
DMS-BM	G3BP1 NFT2	G3BP1_NTF2_1_Q13283_1_139	CAPRIN1	Q14444	mut	AQMQGPYNFLQDSMLD	I9L	mut_02060	wt_00008	3	33|25|18	12|9|46	1|2|25	16|8|7	0.00192256	0.00119305	0.000302667	0.000572827	0.000747858
DMS-BM	G3BP1 NFT2	G3BP1_NTF2_1_Q13283_1_139	CAPRIN1	Q14444	mut	AQMQGPYNFMQDSMLD	I9M	mut_02061	wt_00008	3	179|111|38	30|72|99	51|58|48	27|10|2	0.00718313	0.00398288	0.00268971	0.000627804	0.00333629
DMS-BM	G3BP1 NFT2	G3BP1_NTF2_1_Q13283_1_139	CAPRIN1	Q14444	mut	AQMQGPYNFNQDSMLD	I9N	mut_02062	wt_00008	3	14|11|2	2|1|0	0|0|0	0|0|0	0.000569401	8.77889e-05	0	0	4.38945e-05
DMS-BM	G3BP1 NFT2	G3BP1_NTF2_1_Q13283_1_139	CAPRIN1	Q14444	mut	AQMQGPYNFPQDSMLD	I9P	mut_02063	wt_00008	1	1|0|0	0|0|0	0|0|0	0|0|0	1.67319e-05	0	0	0	0
DMS-BM	G3BP1 NFT2	G3BP1_NTF2_1_Q13283_1_139	CAPRIN1	Q14444	mut	AQMQGPYNFQQDSMLD	I9Q	mut_02064	wt_00008	3	29|20|7	20|2|29	61|3|81	53|1|18	0.00124677	0.00105685	0.00179712	0.00113071	0.00142699
DMS-BM	G3BP1 NFT2	G3BP1_NTF2_1_Q13283_1_139	CAPRIN1	Q14444	mut	AQMQGPYNFRQDSMLD	I9R	mut_02065	wt_00008	3	10|7|1	4|2|2	0|1|0	0|0|0	0.000368261	0.000201369	2.47703e-05	0	0.000113069
DMS-BM	G3BP1 NFT2	G3BP1_NTF2_1_Q13283_1_139	CAPRIN1	Q14444	mut	AQMQGPYNFSQDSMLD	I9S	mut_02066	wt_00008	3	14|9|3	1|2|5	0|0|0	1|0|0	0.000570156	0.000144935	0	1.21477e-05	7.24673e-05
DMS-BM	G3BP1 NFT2	G3BP1_NTF2_1_Q13283_1_139	CAPRIN1	Q14444	mut	AQMQGPYNFTQDSMLD	I9T	mut_02067	wt_00008	3	57|48|31	19|40|23	31|45|7	10|25|0	0.00342384	0.00187404	0.00166563	0.000742672	0.00176984
DMS-BM	G3BP1 NFT2	G3BP1_NTF2_1_Q13283_1_139	CAPRIN1	Q14444	mut	AQMQGPYNFVQDSMLD	I9V	mut_02068	wt_00008	3	39|28|9	8|10|8	16|0|2	11|1|0	0.00168251	0.000600571	0.000269051	0.000158473	0.000434811
DMS-BM	G3BP1 NFT2	G3BP1_NTF2_1_Q13283_1_139	CAPRIN1	Q14444	mut	AQMQGPYNFWQDSMLD	I9W	mut_02069	wt_00008	3	305|255|83	165|255|336	457|288|138	87|51|13	0.0145302	0.0157802	0.0155869	0.00265778	0.0156835
DMS-BM	G3BP1 NFT2	G3BP1_NTF2_1_Q13283_1_139	CAPRIN1	Q14444	mut	AQMQGPYNFYQDSMLD	I9Y	mut_02070	wt_00008	3	24|20|10	7|10|6	3|3|0	2|1|0	0.00129883	0.000543074	0.000121195	4.91432e-05	0.000332134
DMS-BM	G3BP1 NFT2	G3BP1_NTF2_1_Q13283_1_139	CAPRIN1	Q14444	mut	AQMQGPYNFIADSMLD	Q10A	mut_02071	wt_00008	3	10|6|2	2|1|0	0|1|0	2|0|0	0.000391258	8.77889e-05	2.47703e-05	2.42954e-05	5.62796e-05
DMS-BM	G3BP1 NFT2	G3BP1_NTF2_1_Q13283_1_139	CAPRIN1	Q14444	mut	AQMQGPYNFIDDSMLD	Q10D	mut_02072	wt_00008	3	1|1|1	0|0|0	0|0|0	0|0|0	8.42156e-05	0	0	0	0
DMS-BM	G3BP1 NFT2	G3BP1_NTF2_1_Q13283_1_139	CAPRIN1	Q14444	mut	AQMQGPYNFIEDSMLD	Q10E	mut_02073	wt_00008	2	1|1|0	0|0|0	0|0|0	0|0|0	3.89749e-05	0	0	0	0
DMS-BM	G3BP1 NFT2	G3BP1_NTF2_1_Q13283_1_139	CAPRIN1	Q14444	mut	AQMQGPYNFIFDSMLD	Q10F	mut_02074	wt_00008	3	13|10|3	5|5|3	14|1|0	20|0|0	0.000575667	0.000319097	0.000243565	0.000242954	0.000281331
DMS-BM	G3BP1 NFT2	G3BP1_NTF2_1_Q13283_1_139	CAPRIN1	Q14444	mut	AQMQGPYNFIGDSMLD	Q10G	mut_02075	wt_00008	3	113|103|57	64|60|152	19|33|88	17|36|14	0.00676045	0.00545186	0.00195035	0.00146039	0.0037011
DMS-BM	G3BP1 NFT2	G3BP1_NTF2_1_Q13283_1_139	CAPRIN1	Q14444	mut	AQMQGPYNFIHDSMLD	Q10H	mut_02076	wt_00008	3	22|18|11	7|8|11	2|5|4	1|0|0	0.00126612	0.0005588	0.000193107	1.21477e-05	0.000375954
DMS-BM	G3BP1 NFT2	G3BP1_NTF2_1_Q13283_1_139	CAPRIN1	Q14444	mut	AQMQGPYNFIIDSMLD	Q10I	mut_02077	wt_00008	2	5|2|0	0|0|0	0|0|0	0|0|0	0.000128146	0	0	0	0
DMS-BM	G3BP1 NFT2	G3BP1_NTF2_1_Q13283_1_139	CAPRIN1	Q14444	mut	AQMQGPYNFIKDSMLD	Q10K	mut_02078	wt_00008	2	3|2|0	0|0|0	0|1|0	0|0|0	9.46817e-05	0	2.47703e-05	0	1.23851e-05
DMS-BM	G3BP1 NFT2	G3BP1_NTF2_1_Q13283_1_139	CAPRIN1	Q14444	mut	AQMQGPYNFILDSMLD	Q10L	mut_02079	wt_00008	3	32|21|20	6|4|13	5|1|7	16|1|5	0.00190734	0.000455382	0.000169411	0.000347555	0.000312397
DMS-BM	G3BP1 NFT2	G3BP1_NTF2_1_Q13283_1_139	CAPRIN1	Q14444	mut	AQMQGPYNFIMDSMLD	Q10M	mut_02080	wt_00008	3	49|41|14	18|20|54	5|14|29	4|1|2	0.0023652	0.00175458	0.000700422	0.000124776	0.0012275
DMS-BM	G3BP1 NFT2	G3BP1_NTF2_1_Q13283_1_139	CAPRIN1	Q14444	mut	AQMQGPYNFINDSMLD	Q10N	mut_02081	wt_00008	3	20|19|11	11|7|10	2|0|3	0|1|0	0.0012549	0.000648356	5.97561e-05	2.48478e-05	0.000354056
DMS-BM	G3BP1 NFT2	G3BP1_NTF2_1_Q13283_1_139	CAPRIN1	Q14444	mut	AQMQGPYNFIRDSMLD	Q10R	mut_02083	wt_00008	3	3|12|3	6|3|10	0|0|0	0|0|0	0.000452834	0.000392321	0	0	0.00019616
DMS-BM	G3BP1 NFT2	G3BP1_NTF2_1_Q13283_1_139	CAPRIN1	Q14444	mut	AQMQGPYNFISDSMLD	Q10S	mut_02084	wt_00008	3	113|70|25	32|37|62	22|76|25	9|28|1	0.00457873	0.00271602	0.00246386	0.000830737	0.00258994
DMS-BM	G3BP1 NFT2	G3BP1_NTF2_1_Q13283_1_139	CAPRIN1	Q14444	mut	AQMQGPYNFITDSMLD	Q10T	mut_02085	wt_00008	3	22|21|9	6|17|9	10|1|2	1|0|0	0.00124237	0.000720681	0.000200052	1.21477e-05	0.000460366
DMS-BM	G3BP1 NFT2	G3BP1_NTF2_1_Q13283_1_139	CAPRIN1	Q14444	mut	AQMQGPYNFIVDSMLD	Q10V	mut_02086	wt_00008	3	39|30|11	16|13|20	9|2|3	9|0|1	0.00181748	0.0010821	0.000218694	0.000134998	0.000650395
DMS-BM	G3BP1 NFT2	G3BP1_NTF2_1_Q13283_1_139	CAPRIN1	Q14444	mut	AQMQGPYNFIWDSMLD	Q10W	mut_02087	wt_00008	3	16|6|2	10|14|6	10|18|5	5|5|1	0.00049165	0.000735696	0.000649646	0.000210646	0.000692671
DMS-BM	G3BP1 NFT2	G3BP1_NTF2_1_Q13283_1_139	CAPRIN1	Q14444	mut	AQMQGPYNFIYDSMLD	Q10Y	mut_02088	wt_00008	3	12|8|1	1|0|3	0|0|0	1|0|0	0.000423968	7.0393e-05	0	1.21477e-05	3.51965e-05
DMS-BM	G3BP1 NFT2	G3BP1_NTF2_1_Q13283_1_139	CAPRIN1	Q14444	mut	AQMQGPYNFIQASMLD	D11A	mut_02089	wt_00008	3	67|48|18	45|21|67	278|84|353	126|28|52	0.00300303	0.00280268	0.00977881	0.00356112	0.00629074
DMS-BM	G3BP1 NFT2	G3BP1_NTF2_1_Q13283_1_139	CAPRIN1	Q14444	mut	AQMQGPYNFIQESMLD	D11E	mut_02090	wt_00008	3	39|33|18	25|65|80	30|30|101	68|315|47	0.0022009	0.0034087	0.00217145	0.00985953	0.00279007
DMS-BM	G3BP1 NFT2	G3BP1_NTF2_1_Q13283_1_139	CAPRIN1	Q14444	mut	AQMQGPYNFIQFSMLD	D11F	mut_02091	wt_00008	3	16|12|4	10|2|4	7|5|0	2|0|1	0.000715589	0.0004174	0.000233249	4.99641e-05	0.000325324
DMS-BM	G3BP1 NFT2	G3BP1_NTF2_1_Q13283_1_139	CAPRIN1	Q14444	mut	AQMQGPYNFIQGSMLD	D11G	mut_02092	wt_00008	3	32|19|7	4|13|12	0|6|16	0|0|0	0.00127472	0.000598452	0.00030062	0	0.000449536
DMS-BM	G3BP1 NFT2	G3BP1_NTF2_1_Q13283_1_139	CAPRIN1	Q14444	mut	AQMQGPYNFIQHSMLD	D11H	mut_02093	wt_00008	3	17|5|3	6|4|11	0|0|16	0|0|4	0.00053138	0.000429592	0.000151999	0.000102675	0.000290795
DMS-BM	G3BP1 NFT2	G3BP1_NTF2_1_Q13283_1_139	CAPRIN1	Q14444	mut	AQMQGPYNFIQISMLD	D11I	mut_02094	wt_00008	3	4|2|1	1|0|0	0|0|1	0|0|0	0.000156654	3.17068e-05	9.49992e-06	0	2.06033e-05
DMS-BM	G3BP1 NFT2	G3BP1_NTF2_1_Q13283_1_139	CAPRIN1	Q14444	mut	AQMQGPYNFIQKSMLD	D11K	mut_02095	wt_00008	3	13|10|5	3|8|9	1|0|0	0|1|1	0.000666148	0.000406182	1.56282e-05	5.05165e-05	0.000210905
DMS-BM	G3BP1 NFT2	G3BP1_NTF2_1_Q13283_1_139	CAPRIN1	Q14444	mut	AQMQGPYNFIQLSMLD	D11L	mut_02096	wt_00008	3	18|13|4	5|14|23	1|8|11	0|2|37	0.000771296	0.000796384	0.000318289	0.000999436	0.000557336
DMS-BM	G3BP1 NFT2	G3BP1_NTF2_1_Q13283_1_139	CAPRIN1	Q14444	mut	AQMQGPYNFIQMSMLD	D11M	mut_02097	wt_00008	3	30|15|9	11|5|38	12|0|52	2|2|8	0.00124277	0.000960677	0.000681534	0.00027934	0.000821105
DMS-BM	G3BP1 NFT2	G3BP1_NTF2_1_Q13283_1_139	CAPRIN1	Q14444	mut	AQMQGPYNFIQNSMLD	D11N	mut_02098	wt_00008	3	53|40|21	22|57|38	17|47|18	3|11|1	0.00272657	0.00257697	0.00160088	0.000335438	0.00208893
DMS-BM	G3BP1 NFT2	G3BP1_NTF2_1_Q13283_1_139	CAPRIN1	Q14444	mut	AQMQGPYNFIQPSMLD	D11P	mut_02099	wt_00008	3	89|71|26	35|66|105	38|52|79	4|11|1	0.00424465	0.00407253	0.00263242	0.000347585	0.00335247
DMS-BM	G3BP1 NFT2	G3BP1_NTF2_1_Q13283_1_139	CAPRIN1	Q14444	mut	AQMQGPYNFIQQSMLD	D11Q	mut_02100	wt_00008	3	28|15|14	15|10|14	9|1|14	0|4|1	0.00143551	0.000899891	0.000298423	0.00012506	0.000599157
DMS-BM	G3BP1 NFT2	G3BP1_NTF2_1_Q13283_1_139	CAPRIN1	Q14444	mut	AQMQGPYNFIQRSMLD	D11R	mut_02101	wt_00008	3	14|13|4	4|5|9	0|3|4	0|0|0	0.000704368	0.000364763	0.00011231	0	0.000238537
DMS-BM	G3BP1 NFT2	G3BP1_NTF2_1_Q13283_1_139	CAPRIN1	Q14444	mut	AQMQGPYNFIQSSMLD	D11S	mut_02102	wt_00008	3	154|108|40	62|94|150	58|28|102	19|5|8	0.00678859	0.00619142	0.00256899	0.000560395	0.00438021
DMS-BM	G3BP1 NFT2	G3BP1_NTF2_1_Q13283_1_139	CAPRIN1	Q14444	mut	AQMQGPYNFIQTSMLD	D11T	mut_02103	wt_00008	3	19|16|9	10|7|18	0|2|3	0|5|0	0.00108096	0.000719813	7.80403e-05	0.000124239	0.000398927
DMS-BM	G3BP1 NFT2	G3BP1_NTF2_1_Q13283_1_139	CAPRIN1	Q14444	mut	AQMQGPYNFIQVSMLD	D11V	mut_02104	wt_00008	3	20|12|11	4|11|6	0|8|2	0|0|0	0.0010992	0.000472329	0.000217162	0	0.000344745
DMS-BM	G3BP1 NFT2	G3BP1_NTF2_1_Q13283_1_139	CAPRIN1	Q14444	mut	AQMQGPYNFIQWSMLD	D11W	mut_02105	wt_00008	2	1|0|0	0|0|0	0|0|0	0|0|1	1.67319e-05	0	0	2.56687e-05	0
DMS-BM	G3BP1 NFT2	G3BP1_NTF2_1_Q13283_1_139	CAPRIN1	Q14444	mut	AQMQGPYNFIQYSMLD	D11Y	mut_02106	wt_00008	3	35|30|4	6|5|11	0|1|1	0|0|0	0.00143387	0.000453967	3.42702e-05	0	0.000244119
DMS-BM	G3BP1 NFT2	G3BP1_NTF2_1_Q13283_1_139	CAPRIN1	Q14444	mut	AQMQGPYNFIQDAMLD	S12A	mut_02107	wt_00008	3	37|29|4	6|7|7	0|1|0	1|0|0	0.00144509	0.000451136	2.47703e-05	1.21477e-05	0.000237953
DMS-BM	G3BP1 NFT2	G3BP1_NTF2_1_Q13283_1_139	CAPRIN1	Q14444	mut	AQMQGPYNFIQDDMLD	S12D	mut_02108	wt_00008	3	22|10|2	2|2|9	0|1|1	0|0|0	0.000681013	0.000228223	3.42702e-05	0	0.000131247
DMS-BM	G3BP1 NFT2	G3BP1_NTF2_1_Q13283_1_139	CAPRIN1	Q14444	mut	AQMQGPYNFIQDEMLD	S12E	mut_02109	wt_00008	2	0|1|1	0|0|0	0|0|0	0|0|0	6.74837e-05	0	0	0	0
DMS-BM	G3BP1 NFT2	G3BP1_NTF2_1_Q13283_1_139	CAPRIN1	Q14444	mut	AQMQGPYNFIQDFMLD	S12F	mut_02110	wt_00008	2	0|1|0	2|1|0	0|0|0	0|0|0	2.2243e-05	8.77889e-05	0	0	4.38945e-05
DMS-BM	G3BP1 NFT2	G3BP1_NTF2_1_Q13283_1_139	CAPRIN1	Q14444	mut	AQMQGPYNFIQDGMLD	S12G	mut_02111	wt_00008	3	7|3|2	1|0|0	0|0|0	0|0|0	0.000274334	3.17068e-05	0	0	1.58534e-05
DMS-BM	G3BP1 NFT2	G3BP1_NTF2_1_Q13283_1_139	CAPRIN1	Q14444	mut	AQMQGPYNFIQDHMLD	S12H	mut_02112	wt_00008	2	3|5|0	0|0|0	0|0|0	0|0|0	0.000161411	0	0	0	0
DMS-BM	G3BP1 NFT2	G3BP1_NTF2_1_Q13283_1_139	CAPRIN1	Q14444	mut	AQMQGPYNFIQDIMLD	S12I	mut_02113	wt_00008	3	9|4|4	1|0|2	0|0|0	0|0|0	0.000420522	5.74976e-05	0	0	2.87488e-05
DMS-BM	G3BP1 NFT2	G3BP1_NTF2_1_Q13283_1_139	CAPRIN1	Q14444	mut	AQMQGPYNFIQDKMLD	S12K	mut_02114	wt_00008	1	2|0|0	0|0|0	0|0|0	0|0|0	3.34638e-05	0	0	0	0
DMS-BM	G3BP1 NFT2	G3BP1_NTF2_1_Q13283_1_139	CAPRIN1	Q14444	mut	AQMQGPYNFIQDLMLD	S12L	mut_02115	wt_00008	3	6|2|4	0|0|1	0|0|0	0|0|0	0.00032584	1.28954e-05	0	0	6.4477e-06
DMS-BM	G3BP1 NFT2	G3BP1_NTF2_1_Q13283_1_139	CAPRIN1	Q14444	mut	AQMQGPYNFIQDMMLD	S12M	mut_02116	wt_00008	1	1|0|0	0|0|0	0|0|0	0|0|0	1.67319e-05	0	0	0	0
DMS-BM	G3BP1 NFT2	G3BP1_NTF2_1_Q13283_1_139	CAPRIN1	Q14444	mut	AQMQGPYNFIQDNMLD	S12N	mut_02117	wt_00008	3	29|12|7	7|5|10	4|1|4	1|0|0	0.00106883	0.000472778	0.000125283	1.21477e-05	0.000299031
DMS-BM	G3BP1 NFT2	G3BP1_NTF2_1_Q13283_1_139	CAPRIN1	Q14444	mut	AQMQGPYNFIQDPMLD	S12P	mut_02118	wt_00008	2	4|5|0	0|0|0	0|0|0	0|0|0	0.000178143	0	0	0	0
DMS-BM	G3BP1 NFT2	G3BP1_NTF2_1_Q13283_1_139	CAPRIN1	Q14444	mut	AQMQGPYNFIQDQMLD	S12Q	mut_02119	wt_00008	1	0|2|0	0|0|0	0|0|0	0|0|0	4.4486e-05	0	0	0	0
DMS-BM	G3BP1 NFT2	G3BP1_NTF2_1_Q13283_1_139	CAPRIN1	Q14444	mut	AQMQGPYNFIQDRMLD	S12R	mut_02120	wt_00008	1	1|0|0	2|0|0	0|0|0	1|0|0	1.67319e-05	6.34136e-05	0	1.21477e-05	3.17068e-05
DMS-BM	G3BP1 NFT2	G3BP1_NTF2_1_Q13283_1_139	CAPRIN1	Q14444	mut	AQMQGPYNFIQDTMLD	S12T	mut_02121	wt_00008	3	32|16|4	3|4|8	1|8|0	3|0|0	0.00107227	0.000295785	0.00021379	3.64431e-05	0.000254788
DMS-BM	G3BP1 NFT2	G3BP1_NTF2_1_Q13283_1_139	CAPRIN1	Q14444	mut	AQMQGPYNFIQDVMLD	S12V	mut_02122	wt_00008	3	11|12|3	0|2|2	0|0|0	0|0|0	0.000586689	7.45416e-05	0	0	3.72708e-05
DMS-BM	G3BP1 NFT2	G3BP1_NTF2_1_Q13283_1_139	CAPRIN1	Q14444	mut	AQMQGPYNFIQDWMLD	S12W	mut_02123	wt_00008	2	3|1|0	0|1|0	0|0|0	0|0|0	7.24387e-05	2.43754e-05	0	0	1.21877e-05
DMS-BM	G3BP1 NFT2	G3BP1_NTF2_1_Q13283_1_139	CAPRIN1	Q14444	mut	AQMQGPYNFIQDYMLD	S12Y	mut_02124	wt_00008	3	3|3|0	0|1|1	0|0|0	0|0|0	0.000116925	3.72708e-05	0	0	1.86354e-05
DMS-BM	G3BP1 NFT2	G3BP1_NTF2_1_Q13283_1_139	CAPRIN1	Q14444	mut	AQMQGPYNFIQDSALD	M13A	mut_02125	wt_00008	3	82|52|34	13|27|69	12|9|83	4|2|11	0.00406684	0.00196011	0.00119896	0.000380642	0.00157954
DMS-BM	G3BP1 NFT2	G3BP1_NTF2_1_Q13283_1_139	CAPRIN1	Q14444	mut	AQMQGPYNFIQDSDLD	M13D	mut_02126	wt_00008	3	66|52|22	21|25|29	1|3|12	25|2|0	0.00325624	0.00164919	0.000203938	0.000353389	0.000926566
DMS-BM	G3BP1 NFT2	G3BP1_NTF2_1_Q13283_1_139	CAPRIN1	Q14444	mut	AQMQGPYNFIQDSELD	M13E	mut_02127	wt_00008	3	27|23|11	4|12|12	1|1|8	0|0|1	0.001461	0.000574077	0.000116398	2.56687e-05	0.000345237
DMS-BM	G3BP1 NFT2	G3BP1_NTF2_1_Q13283_1_139	CAPRIN1	Q14444	mut	AQMQGPYNFIQDSFLD	M13F	mut_02128	wt_00008	3	27|8|8	76|18|51	281|17|212	982|54|106	0.000991631	0.00350614	0.0068266	0.0159917	0.00516637
DMS-BM	G3BP1 NFT2	G3BP1_NTF2_1_Q13283_1_139	CAPRIN1	Q14444	mut	AQMQGPYNFIQDSGLD	M13G	mut_02129	wt_00008	3	6|7|0	1|1|1	0|0|0	0|0|0	0.000256092	6.89776e-05	0	0	3.44888e-05
DMS-BM	G3BP1 NFT2	G3BP1_NTF2_1_Q13283_1_139	CAPRIN1	Q14444	mut	AQMQGPYNFIQDSHLD	M13H	mut_02130	wt_00008	3	31|21|17	6|9|6	0|0|0	0|0|0	0.00175488	0.000486992	0	0	0.000243496
DMS-BM	G3BP1 NFT2	G3BP1_NTF2_1_Q13283_1_139	CAPRIN1	Q14444	mut	AQMQGPYNFIQDSILD	M13I	mut_02131	wt_00008	3	15|14|7	12|13|33	16|25|103	91|141|68	0.000879065	0.00112291	0.0018478	0.00635445	0.00148535
DMS-BM	G3BP1 NFT2	G3BP1_NTF2_1_Q13283_1_139	CAPRIN1	Q14444	mut	AQMQGPYNFIQDSKLD	M13K	mut_02132	wt_00008	3	7|6|4	0|1|2	1|0|1	0|0|0	0.000431544	5.01662e-05	2.51281e-05	0	3.76471e-05
DMS-BM	G3BP1 NFT2	G3BP1_NTF2_1_Q13283_1_139	CAPRIN1	Q14444	mut	AQMQGPYNFIQDSLLD	M13L	mut_02133	wt_00008	3	26|18|13	10|2|20	1|0|9	31|1|1	0.00142353	0.000623727	0.000101127	0.000427096	0.000362427
DMS-BM	G3BP1 NFT2	G3BP1_NTF2_1_Q13283_1_139	CAPRIN1	Q14444	mut	AQMQGPYNFIQDSNLD	M13N	mut_02134	wt_00008	3	29|21|8	13|4|13	3|1|3	1|0|0	0.00131425	0.00067733	0.000100155	1.21477e-05	0.000388742
DMS-BM	G3BP1 NFT2	G3BP1_NTF2_1_Q13283_1_139	CAPRIN1	Q14444	mut	AQMQGPYNFIQDSPLD	M13P	mut_02135	wt_00008	3	4|1|1	0|0|0	0|0|0	0|0|0	0.000134411	0	0	0	0
DMS-BM	G3BP1 NFT2	G3BP1_NTF2_1_Q13283_1_139	CAPRIN1	Q14444	mut	AQMQGPYNFIQDSQLD	M13Q	mut_02136	wt_00008	3	28|18|14	36|30|3	120|41|0	105|70|1	0.00150224	0.00191139	0.00289096	0.00304053	0.00240118
DMS-BM	G3BP1 NFT2	G3BP1_NTF2_1_Q13283_1_139	CAPRIN1	Q14444	mut	AQMQGPYNFIQDSRLD	M13R	mut_02137	wt_00008	3	24|17|4	1|3|16	0|1|7	1|0|0	0.00096066	0.000311159	9.12697e-05	1.21477e-05	0.000201215
DMS-BM	G3BP1 NFT2	G3BP1_NTF2_1_Q13283_1_139	CAPRIN1	Q14444	mut	AQMQGPYNFIQDSSLD	M13S	mut_02138	wt_00008	3	17|12|3	1|2|9	0|0|2	1|0|0	0.00068708	0.000196516	1.89998e-05	1.21477e-05	0.000107758
DMS-BM	G3BP1 NFT2	G3BP1_NTF2_1_Q13283_1_139	CAPRIN1	Q14444	mut	AQMQGPYNFIQDSTLD	M13T	mut_02139	wt_00008	3	32|17|7	1|6|15	4|0|22	4|0|1	0.00123024	0.00037139	0.000271511	7.42595e-05	0.000321451
DMS-BM	G3BP1 NFT2	G3BP1_NTF2_1_Q13283_1_139	CAPRIN1	Q14444	mut	AQMQGPYNFIQDSVLD	M13V	mut_02140	wt_00008	3	15|9|6	1|8|5	1|2|5	1|1|0	0.00072261	0.000291187	0.000112668	3.69955e-05	0.000201928
DMS-BM	G3BP1 NFT2	G3BP1_NTF2_1_Q13283_1_139	CAPRIN1	Q14444	mut	AQMQGPYNFIQDSWLD	M13W	mut_02141	wt_00008	3	82|49|30	15|27|81	17|30|177	4|3|12	0.00381914	0.00217826	0.00269027	0.000431158	0.00243427
DMS-BM	G3BP1 NFT2	G3BP1_NTF2_1_Q13283_1_139	CAPRIN1	Q14444	mut	AQMQGPYNFIQDSYLD	M13Y	mut_02142	wt_00008	3	23|12|7	4|30|16	1|6|2	0|21|1	0.000968435	0.00106442	0.00018325	0.000547473	0.000623832
DMS-BM	G3BP1 NFT2	G3BP1_NTF2_1_Q13283_1_139	CAPRIN1	Q14444	mut	AQMQGPYNFIQDSMAD	L14A	mut_02143	wt_00008	3	9|1|0	1|0|2	0|0|0	0|0|0	0.00017283	5.74976e-05	0	0	2.87488e-05
DMS-BM	G3BP1 NFT2	G3BP1_NTF2_1_Q13283_1_139	CAPRIN1	Q14444	mut	AQMQGPYNFIQDSMDD	L14D	mut_02144	wt_00008	3	4|5|1	1|0|1	0|0|0	0|0|0	0.000223383	4.46022e-05	0	0	2.23011e-05
DMS-BM	G3BP1 NFT2	G3BP1_NTF2_1_Q13283_1_139	CAPRIN1	Q14444	mut	AQMQGPYNFIQDSMED	L14E	mut_02145	wt_00008	3	1|4|0	1|0|1	0|0|0	0|0|0	0.000105704	4.46022e-05	0	0	2.23011e-05
DMS-BM	G3BP1 NFT2	G3BP1_NTF2_1_Q13283_1_139	CAPRIN1	Q14444	mut	AQMQGPYNFIQDSMFD	L14F	mut_02146	wt_00008	3	8|9|3	8|0|5	1|0|5	2|0|0	0.000469764	0.000318131	6.31278e-05	2.42954e-05	0.00019063
DMS-BM	G3BP1 NFT2	G3BP1_NTF2_1_Q13283_1_139	CAPRIN1	Q14444	mut	AQMQGPYNFIQDSMGD	L14G	mut_02147	wt_00008	2	0|1|1	0|0|0	0|0|0	0|0|0	6.74837e-05	0	0	0	0
DMS-BM	G3BP1 NFT2	G3BP1_NTF2_1_Q13283_1_139	CAPRIN1	Q14444	mut	AQMQGPYNFIQDSMHD	L14H	mut_02148	wt_00008	3	6|10|0	0|2|13	0|0|7	0|0|12	0.000322821	0.000216391	6.64995e-05	0.000308024	0.000141445
DMS-BM	G3BP1 NFT2	G3BP1_NTF2_1_Q13283_1_139	CAPRIN1	Q14444	mut	AQMQGPYNFIQDSMID	L14I	mut_02149	wt_00008	3	18|16|8	4|4|13	3|0|6	9|0|0	0.00101899	0.000391969	0.000103884	0.000109329	0.000247926
DMS-BM	G3BP1 NFT2	G3BP1_NTF2_1_Q13283_1_139	CAPRIN1	Q14444	mut	AQMQGPYNFIQDSMKD	L14K	mut_02150	wt_00008	1	0|0|0	0|0|1	0|0|0	0|0|0	0	1.28954e-05	0	0	6.4477e-06
DMS-BM	G3BP1 NFT2	G3BP1_NTF2_1_Q13283_1_139	CAPRIN1	Q14444	mut	AQMQGPYNFIQDSMMD	L14M	mut_02151	wt_00008	3	27|15|6	14|2|9	10|0|7	0|0|0	0.00105685	0.000608704	0.000222781	0	0.000415743
DMS-BM	G3BP1 NFT2	G3BP1_NTF2_1_Q13283_1_139	CAPRIN1	Q14444	mut	AQMQGPYNFIQDSMND	L14N	mut_02152	wt_00008	3	3|4|1	0|0|0	0|0|0	0|0|0	0.000184408	0	0	0	0
DMS-BM	G3BP1 NFT2	G3BP1_NTF2_1_Q13283_1_139	CAPRIN1	Q14444	mut	AQMQGPYNFIQDSMPD	L14P	mut_02153	wt_00008	3	8|1|2	2|1|0	0|1|0	0|0|0	0.00024658	8.77889e-05	2.47703e-05	0	5.62796e-05
DMS-BM	G3BP1 NFT2	G3BP1_NTF2_1_Q13283_1_139	CAPRIN1	Q14444	mut	AQMQGPYNFIQDSMQD	L14Q	mut_02154	wt_00008	3	2|2|2	0|0|0	0|0|0	0|0|0	0.000168431	0	0	0	0
DMS-BM	G3BP1 NFT2	G3BP1_NTF2_1_Q13283_1_139	CAPRIN1	Q14444	mut	AQMQGPYNFIQDSMRD	L14R	mut_02155	wt_00008	2	1|0|2	9|0|0	0|0|0	0|0|0	0.000107213	0.000285361	0	0	0.00014268
DMS-BM	G3BP1 NFT2	G3BP1_NTF2_1_Q13283_1_139	CAPRIN1	Q14444	mut	AQMQGPYNFIQDSMSD	L14S	mut_02156	wt_00008	3	4|3|0	0|0|0	0|0|1	0|0|0	0.000133657	0	9.49992e-06	0	4.74996e-06
DMS-BM	G3BP1 NFT2	G3BP1_NTF2_1_Q13283_1_139	CAPRIN1	Q14444	mut	AQMQGPYNFIQDSMTD	L14T	mut_02157	wt_00008	2	7|3|0	0|0|0	0|0|0	0|0|0	0.000183852	0	0	0	0
DMS-BM	G3BP1 NFT2	G3BP1_NTF2_1_Q13283_1_139	CAPRIN1	Q14444	mut	AQMQGPYNFIQDSMVD	L14V	mut_02158	wt_00008	3	28|9|18	6|12|24	5|1|15	2|6|0	0.00148301	0.000792235	0.00024541	0.000173382	0.000518822
DMS-BM	G3BP1 NFT2	G3BP1_NTF2_1_Q13283_1_139	CAPRIN1	Q14444	mut	AQMQGPYNFIQDSMWD	L14W	mut_02159	wt_00008	3	5|5|2	0|0|1	0|0|0	0|0|0	0.000285356	1.28954e-05	0	0	6.4477e-06
DMS-BM	G3BP1 NFT2	G3BP1_NTF2_1_Q13283_1_139	CAPRIN1	Q14444	mut	AQMQGPYNFIQDSMYD	L14Y	mut_02160	wt_00008	3	8|8|6	0|0|3	0|0|0	0|0|0	0.000583243	3.86862e-05	0	0	1.93431e-05
DMS-BM	KEAP1 KELCH	Keap1_KELCH__Q14145_321_609	NFE2L1	Q14494	wt	RNLLVDGETGESFPAQ		wt_00009		3	127|64|172	44|41|34	7|16|2	0|1|0	0.00805827	0.00314768	0.000442213	2.95561e-05	0.00179495
DMS-BM	KEAP1 KELCH	Keap1_KELCH__Q14145_321_609	NFE2L1	Q14494	mut	RALLVDGETGESFPAQ	N1A	mut_02161	wt_00009	3	35|18|46	10|11|3	1|6|2	0|1|0	0.00221113	0.000660297	0.000144822	2.95561e-05	0.000402559
DMS-BM	KEAP1 KELCH	Keap1_KELCH__Q14145_321_609	NFE2L1	Q14494	mut	RDLLVDGETGESFPAQ	N1D	mut_02162	wt_00009	3	11|4|14	1|4|0	0|0|0	0|0|0	0.000624945	0.000141762	0	0	7.0881e-05
DMS-BM	KEAP1 KELCH	Keap1_KELCH__Q14145_321_609	NFE2L1	Q14494	mut	RELLVDGETGESFPAQ	N1E	mut_02163	wt_00009	3	46|24|43	5|9|4	1|2|0	0|2|0	0.00262893	0.000483782	5.39984e-05	5.91121e-05	0.00026889
DMS-BM	KEAP1 KELCH	Keap1_KELCH__Q14145_321_609	NFE2L1	Q14494	mut	RFLLVDGETGESFPAQ	N1F	mut_02164	wt_00009	3	57|37|87	64|45|40	1|1|1	0|0|0	0.00409113	0.00395773	5.95108e-05	0	0.00200862
DMS-BM	KEAP1 KELCH	Keap1_KELCH__Q14145_321_609	NFE2L1	Q14494	mut	RGLLVDGETGESFPAQ	N1G	mut_02165	wt_00009	3	35|15|29	26|14|10	17|14|3	9|4|0	0.00181575	0.00135049	0.000708413	0.000335301	0.00102945
DMS-BM	KEAP1 KELCH	Keap1_KELCH__Q14145_321_609	NFE2L1	Q14494	mut	RHLLVDGETGESFPAQ	N1H	mut_02166	wt_00009	3	24|11|24	22|2|1	8|3|0	4|0|0	0.00134033	0.000701207	0.00025909	9.64785e-05	0.000480148
DMS-BM	KEAP1 KELCH	Keap1_KELCH__Q14145_321_609	NFE2L1	Q14494	mut	RILLVDGETGESFPAQ	N1I	mut_02167	wt_00009	3	27|24|34	31|28|35	1|2|0	0|0|0	0.00206183	0.00243272	5.39984e-05	0	0.00124336
DMS-BM	KEAP1 KELCH	Keap1_KELCH__Q14145_321_609	NFE2L1	Q14494	mut	RKLLVDGETGESFPAQ	N1K	mut_02168	wt_00009	3	47|24|42	43|31|25	5|11|4	0|0|0	0.00263429	0.00264004	0.000358541	0	0.00149929
DMS-BM	KEAP1 KELCH	Keap1_KELCH__Q14145_321_609	NFE2L1	Q14494	mut	RLLLVDGETGESFPAQ	N1L	mut_02169	wt_00009	3	145|79|182	100|68|75	4|2|3	0|0|0	0.00918473	0.00639015	0.000192631	0	0.00329139
DMS-BM	KEAP1 KELCH	Keap1_KELCH__Q14145_321_609	NFE2L1	Q14494	mut	RMLLVDGETGESFPAQ	N1M	mut_02170	wt_00009	3	33|19|38	6|3|6	0|0|0	0|0|0	0.00207191	0.000385392	0	0	0.000192696
DMS-BM	KEAP1 KELCH	Keap1_KELCH__Q14145_321_609	NFE2L1	Q14494	mut	RPLLVDGETGESFPAQ	N1P	mut_02171	wt_00009	3	10|4|3	3|0|1	0|0|0	0|0|0	0.000420209	0.000106662	0	0	5.33312e-05
DMS-BM	KEAP1 KELCH	Keap1_KELCH__Q14145_321_609	NFE2L1	Q14494	mut	RQLLVDGETGESFPAQ	N1Q	mut_02172	wt_00009	3	16|13|25	4|2|3	2|0|0	0|0|0	0.00125642	0.000235184	5.47975e-05	0	0.000144991
DMS-BM	KEAP1 KELCH	Keap1_KELCH__Q14145_321_609	NFE2L1	Q14494	mut	RRLLVDGETGESFPAQ	N1R	mut_02173	wt_00009	3	15|11|17	52|25|17	8|3|4	0|0|0	0.00102623	0.00255067	0.000334338	0	0.0014425
DMS-BM	KEAP1 KELCH	Keap1_KELCH__Q14145_321_609	NFE2L1	Q14494	mut	RSLLVDGETGESFPAQ	N1S	mut_02174	wt_00009	3	33|8|32	7|5|5	1|4|4	0|0|0	0.0015581	0.000448682	0.000155847	0	0.000302265
DMS-BM	KEAP1 KELCH	Keap1_KELCH__Q14145_321_609	NFE2L1	Q14494	mut	RTLLVDGETGESFPAQ	N1T	mut_02175	wt_00009	3	21|8|31	8|10|18	1|4|0	0|0|0	0.00127775	0.000901478	8.0598e-05	0	0.000491038
DMS-BM	KEAP1 KELCH	Keap1_KELCH__Q14145_321_609	NFE2L1	Q14494	mut	RVLLVDGETGESFPAQ	N1V	mut_02176	wt_00009	3	92|73|138	31|32|47	5|3|2	0|0|0	0.007063	0.0028071	0.000214518	0	0.00151081
DMS-BM	KEAP1 KELCH	Keap1_KELCH__Q14145_321_609	NFE2L1	Q14494	mut	RWLLVDGETGESFPAQ	N1W	mut_02177	wt_00009	3	106|60|121	120|70|63	3|7|5	0|0|0	0.00659882	0.00675208	0.000269356	0	0.00351072
DMS-BM	KEAP1 KELCH	Keap1_KELCH__Q14145_321_609	NFE2L1	Q14494	mut	RYLLVDGETGESFPAQ	N1Y	mut_02178	wt_00009	3	25|8|19	7|1|3	4|0|0	0|0|0	0.00116629	0.000291739	0.000109595	0	0.000200667
DMS-BM	KEAP1 KELCH	Keap1_KELCH__Q14145_321_609	NFE2L1	Q14494	mut	RNALVDGETGESFPAQ	L2A	mut_02179	wt_00009	3	63|32|84	14|16|12	2|11|5	1|2|0	0.00398492	0.00111104	0.000295157	8.32318e-05	0.000703096
DMS-BM	KEAP1 KELCH	Keap1_KELCH__Q14145_321_609	NFE2L1	Q14494	mut	RNDLVDGETGESFPAQ	L2D	mut_02180	wt_00009	3	57|28|73	22|15|21	9|0|7	0|1|0	0.0035197	0.00150482	0.000378274	2.95561e-05	0.000941545
DMS-BM	KEAP1 KELCH	Keap1_KELCH__Q14145_321_609	NFE2L1	Q14494	mut	RNELVDGETGESFPAQ	L2E	mut_02181	wt_00009	3	168|103|200	174|82|95	24|15|15	1|1|1	0.0108928	0.00931678	0.00113925	7.21164e-05	0.00522802
DMS-BM	KEAP1 KELCH	Keap1_KELCH__Q14145_321_609	NFE2L1	Q14494	mut	RNFLVDGETGESFPAQ	L2F	mut_02182	wt_00009	2	10|0|7	1|0|1	0|0|0	0|0|0	0.000336076	5.005e-05	0	0	2.5025e-05
DMS-BM	KEAP1 KELCH	Keap1_KELCH__Q14145_321_609	NFE2L1	Q14494	mut	RNGLVDGETGESFPAQ	L2G	mut_02183	wt_00009	3	46|29|51	20|12|15	4|1|3	0|0|0	0.00295008	0.00123265	0.000179331	0	0.00070599
DMS-BM	KEAP1 KELCH	Keap1_KELCH__Q14145_321_609	NFE2L1	Q14494	mut	RNHLVDGETGESFPAQ	L2H	mut_02184	wt_00009	3	112|50|110	74|41|37	32|6|7	9|0|0	0.00617145	0.0040621	0.00108824	0.000217077	0.00257517
DMS-BM	KEAP1 KELCH	Keap1_KELCH__Q14145_321_609	NFE2L1	Q14494	mut	RNILVDGETGESFPAQ	L2I	mut_02185	wt_00009	3	6|7|9	5|2|2	1|1|0	1|0|0	0.000544929	0.000241746	4.06986e-05	2.41196e-05	0.000141223
DMS-BM	KEAP1 KELCH	Keap1_KELCH__Q14145_321_609	NFE2L1	Q14494	mut	RNKLVDGETGESFPAQ	L2K	mut_02186	wt_00009	3	17|4|13	11|6|7	4|2|2	0|0|0	0.000740196	0.000633759	0.000173819	0	0.000403789
DMS-BM	KEAP1 KELCH	Keap1_KELCH__Q14145_321_609	NFE2L1	Q14494	mut	RNMLVDGETGESFPAQ	L2M	mut_02187	wt_00009	3	110|43|161	39|25|199	61|6|637	16|1|20	0.00671129	0.00614007	0.0137345	0.000784283	0.00993728
DMS-BM	KEAP1 KELCH	Keap1_KELCH__Q14145_321_609	NFE2L1	Q14494	mut	RNNLVDGETGESFPAQ	L2N	mut_02188	wt_00009	3	2|2|9	1|3|1	0|0|1	0|0|0	0.00026878	0.000135142	1.88122e-05	0	7.69771e-05
DMS-BM	KEAP1 KELCH	Keap1_KELCH__Q14145_321_609	NFE2L1	Q14494	mut	RNPLVDGETGESFPAQ	L2P	mut_02189	wt_00009	3	14|6|17	1|1|4	1|1|1	0|1|0	0.000816016	0.000143646	5.95108e-05	2.95561e-05	0.000101578
DMS-BM	KEAP1 KELCH	Keap1_KELCH__Q14145_321_609	NFE2L1	Q14494	mut	RNQLVDGETGESFPAQ	L2Q	mut_02190	wt_00009	3	51|26|79	36|33|16	29|49|20	1|1|5	0.00341223	0.00230293	0.0018225	0.000145879	0.00206272
DMS-BM	KEAP1 KELCH	Keap1_KELCH__Q14145_321_609	NFE2L1	Q14494	mut	RNRLVDGETGESFPAQ	L2R	mut_02191	wt_00009	3	2|4|2	0|0|0	0|0|0	0|0|0	0.000227775	0	0	0	0
DMS-BM	KEAP1 KELCH	Keap1_KELCH__Q14145_321_609	NFE2L1	Q14494	mut	RNSLVDGETGESFPAQ	L2S	mut_02192	wt_00009	3	42|13|51	35|21|17	3|3|1	0|0|0	0.00225981	0.001956	0.000140908	0	0.00104846
DMS-BM	KEAP1 KELCH	Keap1_KELCH__Q14145_321_609	NFE2L1	Q14494	mut	RNTLVDGETGESFPAQ	L2T	mut_02193	wt_00009	3	21|10|21	1|14|4	1|7|0	0|1|0	0.00118691	0.000512377	0.000120497	2.95561e-05	0.000316437
DMS-BM	KEAP1 KELCH	Keap1_KELCH__Q14145_321_609	NFE2L1	Q14494	mut	RNVLVDGETGESFPAQ	L2V	mut_02194	wt_00009	3	32|16|26	1|7|0	3|0|0	1|0|0	0.00173762	0.000226854	8.21963e-05	2.41196e-05	0.000154525
DMS-BM	KEAP1 KELCH	Keap1_KELCH__Q14145_321_609	NFE2L1	Q14494	mut	RNWLVDGETGESFPAQ	L2W	mut_02195	wt_00009	3	47|23|63	19|25|9	1|2|1	0|0|0	0.00294555	0.00144261	7.28106e-05	0	0.000757711
DMS-BM	KEAP1 KELCH	Keap1_KELCH__Q14145_321_609	NFE2L1	Q14494	mut	RNYLVDGETGESFPAQ	L2Y	mut_02196	wt_00009	3	7|5|10	0|2|0	0|0|1	0|0|0	0.000508225	5.67279e-05	1.88122e-05	0	3.77701e-05
DMS-BM	KEAP1 KELCH	Keap1_KELCH__Q14145_321_609	NFE2L1	Q14494	mut	RNLAVDGETGESFPAQ	L3A	mut_02197	wt_00009	3	26|11|27	8|2|24	1|0|16	0|0|0	0.00143413	0.00080503	0.000328394	0	0.000566712
DMS-BM	KEAP1 KELCH	Keap1_KELCH__Q14145_321_609	NFE2L1	Q14494	mut	RNLDVDGETGESFPAQ	L3D	mut_02198	wt_00009	3	12|12|18	4|5|12	1|0|1	0|0|0	0.00101456	0.000515971	4.6211e-05	0	0.000281091
DMS-BM	KEAP1 KELCH	Keap1_KELCH__Q14145_321_609	NFE2L1	Q14494	mut	RNLEVDGETGESFPAQ	L3E	mut_02199	wt_00009	3	12|6|13	2|3|8	1|0|1	0|0|0	0.000705603	0.000315655	4.6211e-05	0	0.000180933
DMS-BM	KEAP1 KELCH	Keap1_KELCH__Q14145_321_609	NFE2L1	Q14494	mut	RNLFVDGETGESFPAQ	L3F	mut_02200	wt_00009	3	3|1|1	1|0|3	0|0|0	0|0|0	0.000120195	9.35377e-05	0	0	4.67689e-05
DMS-BM	KEAP1 KELCH	Keap1_KELCH__Q14145_321_609	NFE2L1	Q14494	mut	RNLGVDGETGESFPAQ	L3G	mut_02201	wt_00009	3	5|4|9	2|1|1	0|1|0	0|0|0	0.000410008	0.00010672	1.32998e-05	0	6.001e-05
DMS-BM	KEAP1 KELCH	Keap1_KELCH__Q14145_321_609	NFE2L1	Q14494	mut	RNLHVDGETGESFPAQ	L3H	mut_02202	wt_00009	3	30|20|37	8|11|23	6|16|11	0|0|1	0.00202701	0.00103856	0.000584124	1.84407e-05	0.000811343
DMS-BM	KEAP1 KELCH	Keap1_KELCH__Q14145_321_609	NFE2L1	Q14494	mut	RNLIVDGETGESFPAQ	L3I	mut_02203	wt_00009	3	14|6|18	4|1|2	1|1|0	0|2|0	0.00083263	0.000185076	4.06986e-05	5.91121e-05	0.000112887
DMS-BM	KEAP1 KELCH	Keap1_KELCH__Q14145_321_609	NFE2L1	Q14494	mut	RNLKVDGETGESFPAQ	L3K	mut_02204	wt_00009	3	17|8|27	3|7|8	0|1|0	0|0|0	0.00112339	0.000457417	1.32998e-05	0	0.000235358
DMS-BM	KEAP1 KELCH	Keap1_KELCH__Q14145_321_609	NFE2L1	Q14494	mut	RNLMVDGETGESFPAQ	L3M	mut_02205	wt_00009	3	53|26|57	10|3|13	0|0|0	0|0|0	0.00309067	0.000650824	0	0	0.000325412
DMS-BM	KEAP1 KELCH	Keap1_KELCH__Q14145_321_609	NFE2L1	Q14494	mut	RNLNVDGETGESFPAQ	L3N	mut_02206	wt_00009	3	71|46|99	34|24|12	6|4|10	0|0|0	0.00493702	0.00190407	0.000405714	0	0.00115489
DMS-BM	KEAP1 KELCH	Keap1_KELCH__Q14145_321_609	NFE2L1	Q14494	mut	RNLPVDGETGESFPAQ	L3P	mut_02207	wt_00009	3	185|71|241	261|116|134	12|8|3	0|0|0	0.0107429	0.0135918	0.00049162	0	0.00704171
DMS-BM	KEAP1 KELCH	Keap1_KELCH__Q14145_321_609	NFE2L1	Q14494	mut	RNLQVDGETGESFPAQ	L3Q	mut_02208	wt_00009	3	47|30|55	30|9|39	10|3|9	1|0|0	0.00307617	0.00195247	0.000483197	2.41196e-05	0.00121783
DMS-BM	KEAP1 KELCH	Keap1_KELCH__Q14145_321_609	NFE2L1	Q14494	mut	RNLRVDGETGESFPAQ	L3R	mut_02209	wt_00009	3	7|5|16	3|1|3	0|2|0	1|0|0	0.000607911	0.000178514	2.65996e-05	2.41196e-05	0.000102557
DMS-BM	KEAP1 KELCH	Keap1_KELCH__Q14145_321_609	NFE2L1	Q14494	mut	RNLSVDGETGESFPAQ	L3S	mut_02210	wt_00009	3	34|23|34	5|4|18	0|3|1	0|0|3	0.00217802	0.000646376	5.87117e-05	5.5322e-05	0.000352544
DMS-BM	KEAP1 KELCH	Keap1_KELCH__Q14145_321_609	NFE2L1	Q14494	mut	RNLTVDGETGESFPAQ	L3T	mut_02211	wt_00009	3	4|2|12	3|3|1	0|3|0	0|0|0	0.000362578	0.000191754	3.98995e-05	0	0.000115827
DMS-BM	KEAP1 KELCH	Keap1_KELCH__Q14145_321_609	NFE2L1	Q14494	mut	RNLVVDGETGESFPAQ	L3V	mut_02212	wt_00009	3	20|7|16	3|3|2	0|0|0	0|0|0	0.000968914	0.000213498	0	0	0.000106749
DMS-BM	KEAP1 KELCH	Keap1_KELCH__Q14145_321_609	NFE2L1	Q14494	mut	RNLWVDGETGESFPAQ	L3W	mut_02213	wt_00009	3	10|3|12	7|2|0	1|0|1	0|0|0	0.000532091	0.000254871	4.6211e-05	0	0.000150541
DMS-BM	KEAP1 KELCH	Keap1_KELCH__Q14145_321_609	NFE2L1	Q14494	mut	RNLYVDGETGESFPAQ	L3Y	mut_02214	wt_00009	3	9|6|9	6|7|1	1|1|0	0|0|0	0.000573213	0.000390129	4.06986e-05	0	0.000215414
DMS-BM	KEAP1 KELCH	Keap1_KELCH__Q14145_321_609	NFE2L1	Q14494	mut	RNLLADGETGESFPAQ	V4A	mut_02215	wt_00009	3	12|11|27	1|4|4	0|0|0	0|0|0	0.00112644	0.000228737	0	0	0.000114369
DMS-BM	KEAP1 KELCH	Keap1_KELCH__Q14145_321_609	NFE2L1	Q14494	mut	RNLLDDGETGESFPAQ	V4D	mut_02216	wt_00009	3	5|4|5	1|2|0	0|0|0	0|0|0	0.00034355	8.50341e-05	0	0	4.2517e-05
DMS-BM	KEAP1 KELCH	Keap1_KELCH__Q14145_321_609	NFE2L1	Q14494	mut	RNLLEDGETGESFPAQ	V4E	mut_02217	wt_00009	3	34|28|44	47|36|42	5|3|0	0|0|0	0.0025324	0.00326473	0.000176893	0	0.00172081
DMS-BM	KEAP1 KELCH	Keap1_KELCH__Q14145_321_609	NFE2L1	Q14494	mut	RNLLFDGETGESFPAQ	V4F	mut_02218	wt_00009	3	7|3|12	5|0|12	3|0|1	0|0|0	0.000466158	0.000402457	0.000101008	0	0.000251733
DMS-BM	KEAP1 KELCH	Keap1_KELCH__Q14145_321_609	NFE2L1	Q14494	mut	RNLLGDGETGESFPAQ	V4G	mut_02219	wt_00009	3	59|32|88	21|21|22	2|4|5	0|0|0	0.00396346	0.00166844	0.000202058	0	0.000935248
DMS-BM	KEAP1 KELCH	Keap1_KELCH__Q14145_321_609	NFE2L1	Q14494	mut	RNLLHDGETGESFPAQ	V4H	mut_02220	wt_00009	3	39|29|38	6|33|4	0|78|0	0|25|0	0.00258025	0.00119282	0.00103739	0.000738902	0.0011151
DMS-BM	KEAP1 KELCH	Keap1_KELCH__Q14145_321_609	NFE2L1	Q14494	mut	RNLLIDGETGESFPAQ	V4I	mut_02221	wt_00009	3	6|6|15	4|10|2	2|3|0	0|0|0	0.000606967	0.000440352	9.4697e-05	0	0.000267524
DMS-BM	KEAP1 KELCH	Keap1_KELCH__Q14145_321_609	NFE2L1	Q14494	mut	RNLLKDGETGESFPAQ	V4K	mut_02222	wt_00009	3	11|14|22	4|5|3	1|0|1	0|0|0	0.00113434	0.000320276	4.6211e-05	0	0.000183244
DMS-BM	KEAP1 KELCH	Keap1_KELCH__Q14145_321_609	NFE2L1	Q14494	mut	RNLLLDGETGESFPAQ	V4L	mut_02223	wt_00009	3	43|17|34	13|24|17	0|1|0	0|0|0	0.00214993	0.00141836	1.32998e-05	0	0.00071583
DMS-BM	KEAP1 KELCH	Keap1_KELCH__Q14145_321_609	NFE2L1	Q14494	mut	RNLLMDGETGESFPAQ	V4M	mut_02224	wt_00009	3	68|19|56	15|12|15	1|0|0	0|0|0	0.00314018	0.00109112	2.73988e-05	0	0.000559258
DMS-BM	KEAP1 KELCH	Keap1_KELCH__Q14145_321_609	NFE2L1	Q14494	mut	RNLLNDGETGESFPAQ	V4N	mut_02225	wt_00009	3	22|12|38	10|17|12	0|1|0	0|0|0	0.00156662	0.00102618	1.32998e-05	0	0.000519738
DMS-BM	KEAP1 KELCH	Keap1_KELCH__Q14145_321_609	NFE2L1	Q14494	mut	RNLLPDGETGESFPAQ	V4P	mut_02226	wt_00009	3	96|37|130	54|24|57	4|6|13	0|0|0	0.00566267	0.00344867	0.000433953	0	0.00194131
DMS-BM	KEAP1 KELCH	Keap1_KELCH__Q14145_321_609	NFE2L1	Q14494	mut	RNLLQDGETGESFPAQ	V4Q	mut_02227	wt_00009	3	12|6|7	2|2|8	0|1|1	2|0|0	0.000605917	0.000287291	3.2112e-05	4.82393e-05	0.000159702
DMS-BM	KEAP1 KELCH	Keap1_KELCH__Q14145_321_609	NFE2L1	Q14494	mut	RNLLRDGETGESFPAQ	V4R	mut_02228	wt_00009	3	6|7|8	2|2|4	0|0|0	0|0|0	0.000528314	0.000200316	0	0	0.000100158
DMS-BM	KEAP1 KELCH	Keap1_KELCH__Q14145_321_609	NFE2L1	Q14494	mut	RNLLSDGETGESFPAQ	V4S	mut_02229	wt_00009	3	6|3|5	3|1|0	0|0|0	0|0|0	0.00032788	0.000113282	0	0	5.66412e-05
DMS-BM	KEAP1 KELCH	Keap1_KELCH__Q14145_321_609	NFE2L1	Q14494	mut	RNLLTDGETGESFPAQ	V4T	mut_02230	wt_00009	3	7|5|8	0|0|9	0|0|0	0|0|0	0.000474996	0.000195695	0	0	9.78474e-05
DMS-BM	KEAP1 KELCH	Keap1_KELCH__Q14145_321_609	NFE2L1	Q14494	mut	RNLLWDGETGESFPAQ	V4W	mut_02231	wt_00009	3	82|46|94	60|21|20	10|8|2	0|1|0	0.0050957	0.00272889	0.000418011	2.95561e-05	0.00157345
DMS-BM	KEAP1 KELCH	Keap1_KELCH__Q14145_321_609	NFE2L1	Q14494	mut	RNLLYDGETGESFPAQ	V4Y	mut_02232	wt_00009	3	12|2|14	4|0|3	0|0|2	0|0|0	0.000571627	0.000178456	3.76244e-05	0	0.00010804
DMS-BM	KEAP1 KELCH	Keap1_KELCH__Q14145_321_609	NFE2L1	Q14494	mut	RNLLVAGETGESFPAQ	D5A	mut_02233	wt_00009	3	15|7|20	6|5|14	0|2|1	0|0|0	0.000925484	0.000616071	4.54118e-05	0	0.000330741
DMS-BM	KEAP1 KELCH	Keap1_KELCH__Q14145_321_609	NFE2L1	Q14494	mut	RNLLVEGETGESFPAQ	D5E	mut_02234	wt_00009	3	9|5|8	0|1|0	0|0|0	0|0|0	0.000518951	2.8364e-05	0	0	1.4182e-05
DMS-BM	KEAP1 KELCH	Keap1_KELCH__Q14145_321_609	NFE2L1	Q14494	mut	RNLLVFGETGESFPAQ	D5F	mut_02235	wt_00009	3	13|4|21	4|4|5	1|0|0	0|0|0	0.0007852	0.0003354	2.73988e-05	0	0.000181399
DMS-BM	KEAP1 KELCH	Keap1_KELCH__Q14145_321_609	NFE2L1	Q14494	mut	RNLLVGGETGESFPAQ	D5G	mut_02236	wt_00009	3	3|5|7	1|2|2	0|1|1	0|0|0	0.000370472	0.000128522	3.2112e-05	0	8.03169e-05
DMS-BM	KEAP1 KELCH	Keap1_KELCH__Q14145_321_609	NFE2L1	Q14494	mut	RNLLVHGETGESFPAQ	D5H	mut_02237	wt_00009	3	110|56|143	118|123|156	708|2689|1069	920|1867|274	0.00690165	0.0102209	0.0752718	0.082424	0.0427464
DMS-BM	KEAP1 KELCH	Keap1_KELCH__Q14145_321_609	NFE2L1	Q14494	mut	RNLLVIGETGESFPAQ	D5I	mut_02238	wt_00009	3	9|4|17	2|1|8	22|8|10	22|1|4	0.000630833	0.000258927	0.000897293	0.000633951	0.00057811
DMS-BM	KEAP1 KELCH	Keap1_KELCH__Q14145_321_609	NFE2L1	Q14494	mut	RNLLVLGETGESFPAQ	D5L	mut_02240	wt_00009	3	5|0|9	4|2|9	1|1|1	0|0|0	0.000259417	0.000365647	5.95108e-05	0	0.000212579
DMS-BM	KEAP1 KELCH	Keap1_KELCH__Q14145_321_609	NFE2L1	Q14494	mut	RNLLVMGETGESFPAQ	D5M	mut_02241	wt_00009	3	3|4|0	1|3|6	0|1|0	0|0|0	0.000216524	0.000243861	1.32998e-05	0	0.000128581
DMS-BM	KEAP1 KELCH	Keap1_KELCH__Q14145_321_609	NFE2L1	Q14494	mut	RNLLVNGETGESFPAQ	D5N	mut_02242	wt_00009	3	76|40|117	38|31|27	1|25|0	0|9|0	0.00512008	0.002542	0.000359894	0.000266005	0.00145095
DMS-BM	KEAP1 KELCH	Keap1_KELCH__Q14145_321_609	NFE2L1	Q14494	mut	RNLLVQGETGESFPAQ	D5Q	mut_02244	wt_00009	3	33|23|53	10|10|24	13|68|31	2|11|2	0.00247172	0.00108855	0.00184375	0.000410237	0.00146615
DMS-BM	KEAP1 KELCH	Keap1_KELCH__Q14145_321_609	NFE2L1	Q14494	mut	RNLLVRGETGESFPAQ	D5R	mut_02245	wt_00009	3	1|0|1	0|1|0	0|1|0	0|1|0	3.85919e-05	2.8364e-05	1.32998e-05	2.95561e-05	2.08319e-05
DMS-BM	KEAP1 KELCH	Keap1_KELCH__Q14145_321_609	NFE2L1	Q14494	mut	RNLLVSGETGESFPAQ	D5S	mut_02246	wt_00009	3	68|34|102	75|67|86	4|6|3	3|0|1	0.00446916	0.00589332	0.000245831	9.07996e-05	0.00306957
DMS-BM	KEAP1 KELCH	Keap1_KELCH__Q14145_321_609	NFE2L1	Q14494	mut	RNLLVTGETGESFPAQ	D5T	mut_02247	wt_00009	3	6|4|14	1|0|3	0|0|0	0|1|0	0.000515057	9.35377e-05	0	2.95561e-05	4.67689e-05
DMS-BM	KEAP1 KELCH	Keap1_KELCH__Q14145_321_609	NFE2L1	Q14494	mut	RNLLVVGETGESFPAQ	D5V	mut_02248	wt_00009	3	5|2|6	0|11|9	0|0|1	0|0|2	0.000284869	0.000507698	1.88122e-05	3.68813e-05	0.000263255
DMS-BM	KEAP1 KELCH	Keap1_KELCH__Q14145_321_609	NFE2L1	Q14494	mut	RNLLVWGETGESFPAQ	D5W	mut_02249	wt_00009	2	0|2|6	0|1|2	0|0|0	0|0|0	0.000174982	7.18517e-05	0	0	3.59258e-05
DMS-BM	KEAP1 KELCH	Keap1_KELCH__Q14145_321_609	NFE2L1	Q14494	mut	RNLLVYGETGESFPAQ	D5Y	mut_02250	wt_00009	3	34|14|50	9|7|20	11|5|22	0|2|1	0.00210502	0.00088818	0.000781754	7.75528e-05	0.000834967
DMS-BM	KEAP1 KELCH	Keap1_KELCH__Q14145_321_609	NFE2L1	Q14494	mut	RNLLVDAETGESFPAQ	G6A	mut_02251	wt_00009	3	3|1|3	24|0|0	23|0|0	94|0|0	0.000153423	0.000679348	0.000630172	0.00226725	0.00065476
DMS-BM	KEAP1 KELCH	Keap1_KELCH__Q14145_321_609	NFE2L1	Q14494	mut	RNLLVDDETGESFPAQ	G6D	mut_02252	wt_00009	3	23|8|11	2|0|1	0|0|0	0|0|0	0.000989423	7.83562e-05	0	0	3.91781e-05
DMS-BM	KEAP1 KELCH	Keap1_KELCH__Q14145_321_609	NFE2L1	Q14494	mut	RNLLVDEETGESFPAQ	G6E	mut_02253	wt_00009	3	25|21|20	60|5|3	84|0|0	15|0|0	0.00167233	0.00190542	0.0023015	0.000361795	0.00210346
DMS-BM	KEAP1 KELCH	Keap1_KELCH__Q14145_321_609	NFE2L1	Q14494	mut	RNLLVDFETGESFPAQ	G6F	mut_02254	wt_00009	3	6|4|11	0|0|0	0|0|0	0|0|0	0.000465214	0	0	0	0
DMS-BM	KEAP1 KELCH	Keap1_KELCH__Q14145_321_609	NFE2L1	Q14494	mut	RNLLVDHETGESFPAQ	G6H	mut_02255	wt_00009	3	15|21|22	40|80|82	74|304|92	26|42|22	0.00148578	0.00518436	0.00780138	0.00227416	0.00649287
DMS-BM	KEAP1 KELCH	Keap1_KELCH__Q14145_321_609	NFE2L1	Q14494	mut	RNLLVDIETGESFPAQ	G6I	mut_02256	wt_00009	3	12|8|7	1|6|0	0|1|1	0|0|0	0.000681213	0.00019849	3.2112e-05	0	0.000115301
DMS-BM	KEAP1 KELCH	Keap1_KELCH__Q14145_321_609	NFE2L1	Q14494	mut	RNLLVDKETGESFPAQ	G6K	mut_02257	wt_00009	3	14|10|24	1|1|5	0|0|0	0|0|0	0.00108291	0.000165389	0	0	8.26947e-05
DMS-BM	KEAP1 KELCH	Keap1_KELCH__Q14145_321_609	NFE2L1	Q14494	mut	RNLLVDLETGESFPAQ	G6L	mut_02258	wt_00009	3	100|61|111	33|38|24	3|2|0	0|0|0	0.00633846	0.00253379	0.000108796	0	0.00132129
DMS-BM	KEAP1 KELCH	Keap1_KELCH__Q14145_321_609	NFE2L1	Q14494	mut	RNLLVDMETGESFPAQ	G6M	mut_02259	wt_00009	3	174|109|245	79|54|108	1|1|97	0|0|16	0.0119982	0.00611618	0.00186548	0.000295051	0.00399083
DMS-BM	KEAP1 KELCH	Keap1_KELCH__Q14145_321_609	NFE2L1	Q14494	mut	RNLLVDNETGESFPAQ	G6N	mut_02260	wt_00009	3	17|10|20	3|19|0	1|12|0	0|0|0	0.00108238	0.000623834	0.000186997	0	0.000405415
DMS-BM	KEAP1 KELCH	Keap1_KELCH__Q14145_321_609	NFE2L1	Q14494	mut	RNLLVDPETGESFPAQ	G6P	mut_02261	wt_00009	3	4|4|3	18|0|0	58|0|0	43|0|0	0.000288344	0.000509511	0.00158913	0.00103714	0.00104932
DMS-BM	KEAP1 KELCH	Keap1_KELCH__Q14145_321_609	NFE2L1	Q14494	mut	RNLLVDQETGESFPAQ	G6Q	mut_02262	wt_00009	3	34|20|10	87|2|1	132|0|0	67|0|0	0.00166633	0.00254111	0.00361664	0.00161602	0.00307887
DMS-BM	KEAP1 KELCH	Keap1_KELCH__Q14145_321_609	NFE2L1	Q14494	mut	RNLLVDRETGESFPAQ	G6R	mut_02263	wt_00009	3	9|4|11	0|1|0	0|0|0	0|0|0	0.000531147	2.8364e-05	0	0	1.4182e-05
DMS-BM	KEAP1 KELCH	Keap1_KELCH__Q14145_321_609	NFE2L1	Q14494	mut	RNLLVDSETGESFPAQ	G6S	mut_02264	wt_00009	3	7|4|10	2|1|0	0|2|0	0|0|0	0.000470577	8.49763e-05	2.65996e-05	0	5.5788e-05
DMS-BM	KEAP1 KELCH	Keap1_KELCH__Q14145_321_609	NFE2L1	Q14494	mut	RNLLVDTETGESFPAQ	G6T	mut_02265	wt_00009	3	171|75|234	81|40|46	3|1|0	0|0|0	0.0104695	0.00442758	9.54961e-05	0	0.00226154
DMS-BM	KEAP1 KELCH	Keap1_KELCH__Q14145_321_609	NFE2L1	Q14494	mut	RNLLVDVETGESFPAQ	G6V	mut_02266	wt_00009	3	14|6|12	1|1|1	0|0|0	0|0|0	0.000732944	7.8414e-05	0	0	3.9207e-05
DMS-BM	KEAP1 KELCH	Keap1_KELCH__Q14145_321_609	NFE2L1	Q14494	mut	RNLLVDWETGESFPAQ	G6W	mut_02267	wt_00009	3	1|0|2	0|2|1	0|0|0	0|0|0	5.52062e-05	7.84718e-05	0	0	3.92359e-05
DMS-BM	KEAP1 KELCH	Keap1_KELCH__Q14145_321_609	NFE2L1	Q14494	mut	RNLLVDYETGESFPAQ	G6Y	mut_02268	wt_00009	3	7|2|8	1|0|5	0|1|1	0|0|0	0.000362053	0.000137025	3.2112e-05	0	8.45687e-05
DMS-BM	KEAP1 KELCH	Keap1_KELCH__Q14145_321_609	NFE2L1	Q14494	mut	RNLLVDGATGESFPAQ	E7A	mut_02269	wt_00009	3	9|7|5	6|4|4	3|1|0	3|0|0	0.000544404	0.000370268	9.54961e-05	7.23589e-05	0.000232882
DMS-BM	KEAP1 KELCH	Keap1_KELCH__Q14145_321_609	NFE2L1	Q14494	mut	RNLLVDGDTGESFPAQ	E7D	mut_02270	wt_00009	3	73|24|56	19|23|19	5|5|1	1|0|0	0.00343831	0.00160332	0.000222305	2.41196e-05	0.000912813
DMS-BM	KEAP1 KELCH	Keap1_KELCH__Q14145_321_609	NFE2L1	Q14494	mut	RNLLVDGGTGESFPAQ	E7G	mut_02272	wt_00009	3	168|103|258	723|517|709	348|743|1345	65|50|806	0.0118564	0.0505459	0.0447189	0.0179087	0.0476324
DMS-BM	KEAP1 KELCH	Keap1_KELCH__Q14145_321_609	NFE2L1	Q14494	mut	RNLLVDGHTGESFPAQ	E7H	mut_02273	wt_00009	1	0|0|2	0|0|0	0|0|0	0|0|0	3.32287e-05	0	0	0	0
DMS-BM	KEAP1 KELCH	Keap1_KELCH__Q14145_321_609	NFE2L1	Q14494	mut	RNLLVDGITGESFPAQ	E7I	mut_02274	wt_00009	1	0|0|0	0|0|1	0|0|0	0|0|0	0	2.17439e-05	0	0	1.08719e-05
DMS-BM	KEAP1 KELCH	Keap1_KELCH__Q14145_321_609	NFE2L1	Q14494	mut	RNLLVDGKTGESFPAQ	E7K	mut_02275	wt_00009	2	1|1|0	0|0|0	0|0|0	0|0|0	5.96253e-05	0	0	0	0
DMS-BM	KEAP1 KELCH	Keap1_KELCH__Q14145_321_609	NFE2L1	Q14494	mut	RNLLVDGMTGESFPAQ	E7M	mut_02277	wt_00009	3	52|22|64	9|11|19	3|1|0	0|0|1	0.0030344	0.000979892	9.54961e-05	1.84407e-05	0.000537694
DMS-BM	KEAP1 KELCH	Keap1_KELCH__Q14145_321_609	NFE2L1	Q14494	mut	RNLLVDGNTGESFPAQ	E7N	mut_02278	wt_00009	3	7|4|7	6|2|0	2|2|1	0|0|0	0.000420734	0.000226565	0.000100209	0	0.000163387
DMS-BM	KEAP1 KELCH	Keap1_KELCH__Q14145_321_609	NFE2L1	Q14494	mut	RNLLVDGPTGESFPAQ	E7P	mut_02279	wt_00009	3	4|1|2	0|0|0	0|0|0	0|0|0	0.000158787	0	0	0	0
DMS-BM	KEAP1 KELCH	Keap1_KELCH__Q14145_321_609	NFE2L1	Q14494	mut	RNLLVDGQTGESFPAQ	E7Q	mut_02280	wt_00009	3	4|4|12	0|0|0	0|0|0	0|0|0	0.000437873	0	0	0	0
DMS-BM	KEAP1 KELCH	Keap1_KELCH__Q14145_321_609	NFE2L1	Q14494	mut	RNLLVDGRTGESFPAQ	E7R	mut_02281	wt_00009	1	0|0|1	0|0|0	0|0|1	0|0|0	1.66143e-05	0	1.88122e-05	0	9.4061e-06
DMS-BM	KEAP1 KELCH	Keap1_KELCH__Q14145_321_609	NFE2L1	Q14494	mut	RNLLVDGSTGESFPAQ	E7S	mut_02282	wt_00009	3	112|46|157	104|56|168	80|198|350	50|36|80	0.00680173	0.00818519	0.0114095	0.00374525	0.00979736
DMS-BM	KEAP1 KELCH	Keap1_KELCH__Q14145_321_609	NFE2L1	Q14494	mut	RNLLVDGTTGESFPAQ	E7T	mut_02283	wt_00009	3	10|6|18	6|7|9	11|60|0	6|72|1	0.00074472	0.000564079	0.00109938	0.0022912	0.000831727
DMS-BM	KEAP1 KELCH	Keap1_KELCH__Q14145_321_609	NFE2L1	Q14494	mut	RNLLVDGVTGESFPAQ	E7V	mut_02284	wt_00009	3	32|22|49	42|54|55	119|169|64	29|23|5	0.00234563	0.00391643	0.0067121	0.00147146	0.00531426
DMS-BM	KEAP1 KELCH	Keap1_KELCH__Q14145_321_609	NFE2L1	Q14494	mut	RNLLVDGWTGESFPAQ	E7W	mut_02285	wt_00009	2	1|0|1	0|0|0	0|0|0	0|0|0	3.85919e-05	0	0	0	0
DMS-BM	KEAP1 KELCH	Keap1_KELCH__Q14145_321_609	NFE2L1	Q14494	mut	RNLLVDGEEGESFPAQ	T8E	mut_02289	wt_00009	1	1|0|0	0|0|0	0|0|0	0|0|0	2.19775e-05	0	0	0	0
DMS-BM	KEAP1 KELCH	Keap1_KELCH__Q14145_321_609	NFE2L1	Q14494	mut	RNLLVDGEGGESFPAQ	T8G	mut_02291	wt_00009	3	4|1|2	0|0|0	0|0|0	0|0|0	0.000158787	0	0	0	0
DMS-BM	KEAP1 KELCH	Keap1_KELCH__Q14145_321_609	NFE2L1	Q14494	mut	RNLLVDGEHGESFPAQ	T8H	mut_02292	wt_00009	3	21|8|15	1|0|5	1|1|2	0|0|1	0.00101193	0.000137025	7.8323e-05	1.84407e-05	0.000107674
DMS-BM	KEAP1 KELCH	Keap1_KELCH__Q14145_321_609	NFE2L1	Q14494	mut	RNLLVDGEIGESFPAQ	T8I	mut_02293	wt_00009	3	4|7|13	0|1|1	0|0|0	0|0|0	0.000567431	5.01078e-05	0	0	2.50539e-05
DMS-BM	KEAP1 KELCH	Keap1_KELCH__Q14145_321_609	NFE2L1	Q14494	mut	RNLLVDGENGESFPAQ	T8N	mut_02297	wt_00009	3	30|8|51	20|14|11	0|2|2	0|0|0	0.00180784	0.0012024	6.4224e-05	0	0.000633313
DMS-BM	KEAP1 KELCH	Keap1_KELCH__Q14145_321_609	NFE2L1	Q14494	mut	RNLLVDGEPGESFPAQ	T8P	mut_02298	wt_00009	1	1|0|0	0|0|0	0|0|0	0|0|0	2.19775e-05	0	0	0	0
DMS-BM	KEAP1 KELCH	Keap1_KELCH__Q14145_321_609	NFE2L1	Q14494	mut	RNLLVDGESGESFPAQ	T8S	mut_02301	wt_00009	3	45|16|33	9|31|18	1|81|1	0|13|0	0.00213963	0.00152543	0.0011235	0.000384229	0.00132446
DMS-BM	KEAP1 KELCH	Keap1_KELCH__Q14145_321_609	NFE2L1	Q14494	mut	RNLLVDGEVGESFPAQ	T8V	mut_02302	wt_00009	2	1|1|0	0|0|0	0|0|0	0|0|0	5.96253e-05	0	0	0	0
DMS-BM	KEAP1 KELCH	Keap1_KELCH__Q14145_321_609	NFE2L1	Q14494	mut	RNLLVDGEYGESFPAQ	T8Y	mut_02304	wt_00009	1	0|1|0	0|0|0	0|1|0	0|0|0	3.76478e-05	0	1.32998e-05	0	6.64991e-06
DMS-BM	KEAP1 KELCH	Keap1_KELCH__Q14145_321_609	NFE2L1	Q14494	mut	RNLLVDGETAESFPAQ	G9A	mut_02305	wt_00009	1	0|1|0	0|0|0	0|0|0	0|0|0	3.76478e-05	0	0	0	0
DMS-BM	KEAP1 KELCH	Keap1_KELCH__Q14145_321_609	NFE2L1	Q14494	mut	RNLLVDGETDESFPAQ	G9D	mut_02306	wt_00009	2	0|1|0	1|0|0	0|0|0	1|0|0	3.76478e-05	2.83062e-05	0	2.41196e-05	1.41531e-05
DMS-BM	KEAP1 KELCH	Keap1_KELCH__Q14145_321_609	NFE2L1	Q14494	mut	RNLLVDGETHESFPAQ	G9H	mut_02309	wt_00009	2	2|2|0	0|0|0	0|0|0	0|0|0	0.000119251	0	0	0	0
DMS-BM	KEAP1 KELCH	Keap1_KELCH__Q14145_321_609	NFE2L1	Q14494	mut	RNLLVDGETIESFPAQ	G9I	mut_02310	wt_00009	3	8|1|2	0|1|1	0|0|0	0|0|0	0.000246697	5.01078e-05	0	0	2.50539e-05
DMS-BM	KEAP1 KELCH	Keap1_KELCH__Q14145_321_609	NFE2L1	Q14494	mut	RNLLVDGETNESFPAQ	G9N	mut_02314	wt_00009	1	1|0|0	0|0|0	0|0|0	0|0|0	2.19775e-05	0	0	0	0
DMS-BM	KEAP1 KELCH	Keap1_KELCH__Q14145_321_609	NFE2L1	Q14494	mut	RNLLVDGETRESFPAQ	G9R	mut_02317	wt_00009	1	0|1|0	0|0|0	0|0|0	0|0|0	3.76478e-05	0	0	0	0
DMS-BM	KEAP1 KELCH	Keap1_KELCH__Q14145_321_609	NFE2L1	Q14494	mut	RNLLVDGETTESFPAQ	G9T	mut_02319	wt_00009	1	2|0|0	0|0|0	0|0|0	0|0|0	4.39551e-05	0	0	0	0
DMS-BM	KEAP1 KELCH	Keap1_KELCH__Q14145_321_609	NFE2L1	Q14494	mut	RNLLVDGETVESFPAQ	G9V	mut_02320	wt_00009	2	6|0|1	1|0|0	2|0|0	1|0|0	0.00014848	2.83062e-05	5.47975e-05	2.41196e-05	4.15518e-05
DMS-BM	KEAP1 KELCH	Keap1_KELCH__Q14145_321_609	NFE2L1	Q14494	mut	RNLLVDGETYESFPAQ	G9Y	mut_02322	wt_00009	3	3|2|3	8|0|1	76|1|0	216|0|0	0.000191071	0.000248193	0.00209561	0.00520984	0.0011719
DMS-BM	KEAP1 KELCH	Keap1_KELCH__Q14145_321_609	NFE2L1	Q14494	mut	RNLLVDGETGASFPAQ	E10A	mut_02323	wt_00009	3	21|19|34	1|1|3	0|1|1	0|0|0	0.00174172	0.000121902	3.2112e-05	0	7.70069e-05
DMS-BM	KEAP1 KELCH	Keap1_KELCH__Q14145_321_609	NFE2L1	Q14494	mut	RNLLVDGETGDSFPAQ	E10D	mut_02324	wt_00009	3	2|0|1	0|1|0	0|0|0	0|0|0	6.05694e-05	2.8364e-05	0	0	1.4182e-05
DMS-BM	KEAP1 KELCH	Keap1_KELCH__Q14145_321_609	NFE2L1	Q14494	mut	RNLLVDGETGFSFPAQ	E10F	mut_02325	wt_00009	3	14|3|8	0|0|2	0|0|1	0|0|0	0.000553544	4.34877e-05	1.88122e-05	0	3.115e-05
DMS-BM	KEAP1 KELCH	Keap1_KELCH__Q14145_321_609	NFE2L1	Q14494	mut	RNLLVDGETGGSFPAQ	E10G	mut_02326	wt_00009	3	3|0|2	0|0|1	0|1|0	1|2|0	9.91613e-05	2.17439e-05	1.32998e-05	8.32318e-05	1.75218e-05
DMS-BM	KEAP1 KELCH	Keap1_KELCH__Q14145_321_609	NFE2L1	Q14494	mut	RNLLVDGETGHSFPAQ	E10H	mut_02327	wt_00009	3	19|7|27	1|3|19	7|6|11	1|2|1	0.00112969	0.000526531	0.000478524	0.000101672	0.000502528
DMS-BM	KEAP1 KELCH	Keap1_KELCH__Q14145_321_609	NFE2L1	Q14494	mut	RNLLVDGETGISFPAQ	E10I	mut_02328	wt_00009	3	159|86|270	27|42|72	1|50|65	0|3|5	0.011218	0.00352111	0.00191518	0.000180871	0.00271815
DMS-BM	KEAP1 KELCH	Keap1_KELCH__Q14145_321_609	NFE2L1	Q14494	mut	RNLLVDGETGLSFPAQ	E10L	mut_02330	wt_00009	3	5|3|10	0|0|1	0|0|0	0|0|0	0.000388974	2.17439e-05	0	0	1.08719e-05
DMS-BM	KEAP1 KELCH	Keap1_KELCH__Q14145_321_609	NFE2L1	Q14494	mut	RNLLVDGETGMSFPAQ	E10M	mut_02331	wt_00009	3	45|18|55	8|6|23	1|1|4	1|0|0	0.00258044	0.000896742	0.000115947	2.41196e-05	0.000506345
DMS-BM	KEAP1 KELCH	Keap1_KELCH__Q14145_321_609	NFE2L1	Q14494	mut	RNLLVDGETGNSFPAQ	E10N	mut_02332	wt_00009	1	0|0|2	0|0|0	0|0|0	0|0|0	3.32287e-05	0	0	0	0
DMS-BM	KEAP1 KELCH	Keap1_KELCH__Q14145_321_609	NFE2L1	Q14494	mut	RNLLVDGETGPSFPAQ	E10P	mut_02333	wt_00009	2	0|0|0	0|0|0	1|0|1	0|0|0	0	0	4.6211e-05	0	2.31055e-05
DMS-BM	KEAP1 KELCH	Keap1_KELCH__Q14145_321_609	NFE2L1	Q14494	mut	RNLLVDGETGQSFPAQ	E10Q	mut_02334	wt_00009	3	114|74|200	53|39|35	13|2|2	2|0|0	0.00861424	0.00336746	0.000420408	4.82393e-05	0.00189393
DMS-BM	KEAP1 KELCH	Keap1_KELCH__Q14145_321_609	NFE2L1	Q14494	mut	RNLLVDGETGRSFPAQ	E10R	mut_02335	wt_00009	3	3|2|1	0|0|0	0|0|0	0|0|0	0.000157842	0	0	0	0
DMS-BM	KEAP1 KELCH	Keap1_KELCH__Q14145_321_609	NFE2L1	Q14494	mut	RNLLVDGETGSSFPAQ	E10S	mut_02336	wt_00009	3	5|0|2	0|2|0	0|0|0	0|0|0	0.000143116	5.67279e-05	0	0	2.8364e-05
DMS-BM	KEAP1 KELCH	Keap1_KELCH__Q14145_321_609	NFE2L1	Q14494	mut	RNLLVDGETGTSFPAQ	E10T	mut_02337	wt_00009	3	81|37|119	5|3|8	0|2|32	0|0|7	0.00515025	0.000400574	0.00062859	0.000129085	0.000514582
DMS-BM	KEAP1 KELCH	Keap1_KELCH__Q14145_321_609	NFE2L1	Q14494	mut	RNLLVDGETGVSFPAQ	E10V	mut_02338	wt_00009	3	37|21|84	2|9|11	0|2|1	0|0|1	0.00299938	0.00055107	4.54118e-05	1.84407e-05	0.000298241
DMS-BM	KEAP1 KELCH	Keap1_KELCH__Q14145_321_609	NFE2L1	Q14494	mut	RNLLVDGETGWSFPAQ	E10W	mut_02339	wt_00009	3	6|2|7	0|0|0	0|0|0	0|0|0	0.000323461	0	0	0	0
DMS-BM	KEAP1 KELCH	Keap1_KELCH__Q14145_321_609	NFE2L1	Q14494	mut	RNLLVDGETGYSFPAQ	E10Y	mut_02340	wt_00009	3	8|5|22	12|4|4	282|0|0	56|8|5	0.000729574	0.000540105	0.00772645	0.00167935	0.00413328
DMS-BM	KEAP1 KELCH	Keap1_KELCH__Q14145_321_609	NFE2L1	Q14494	mut	RNLLVDGETGEAFPAQ	S11A	mut_02341	wt_00009	3	72|34|83	25|26|26	0|52|3	0|136|0	0.0042414	0.00201046	0.000748027	0.00401963	0.00137924
DMS-BM	KEAP1 KELCH	Keap1_KELCH__Q14145_321_609	NFE2L1	Q14494	mut	RNLLVDGETGEDFPAQ	S11D	mut_02342	wt_00009	3	18|5|26	9|5|7	5|1|0	0|0|0	0.00101581	0.000548782	0.000150294	0	0.000349538
DMS-BM	KEAP1 KELCH	Keap1_KELCH__Q14145_321_609	NFE2L1	Q14494	mut	RNLLVDGETGEEFPAQ	S11E	mut_02343	wt_00009	3	3|2|6	12|0|4	8|0|1	7|0|1	0.000240914	0.000426649	0.000238002	0.000187278	0.000332326
DMS-BM	KEAP1 KELCH	Keap1_KELCH__Q14145_321_609	NFE2L1	Q14494	mut	RNLLVDGETGEFFPAQ	S11F	mut_02344	wt_00009	3	35|18|43	9|5|8	0|4|0	0|0|0	0.00216129	0.000570526	5.31993e-05	0	0.000311863
DMS-BM	KEAP1 KELCH	Keap1_KELCH__Q14145_321_609	NFE2L1	Q14494	mut	RNLLVDGETGEGFPAQ	S11G	mut_02345	wt_00009	3	48|22|53	11|3|17	0|2|1	0|0|0	0.00276373	0.000766105	4.54118e-05	0	0.000405759
DMS-BM	KEAP1 KELCH	Keap1_KELCH__Q14145_321_609	NFE2L1	Q14494	mut	RNLLVDGETGEHFPAQ	S11H	mut_02346	wt_00009	3	17|6|23	11|2|21	4|0|4	0|0|12	0.000981634	0.000824717	0.000184844	0.000221288	0.00050478
DMS-BM	KEAP1 KELCH	Keap1_KELCH__Q14145_321_609	NFE2L1	Q14494	mut	RNLLVDGETGEIFPAQ	S11I	mut_02347	wt_00009	3	3|4|3	0|0|0	0|0|0	0|0|0	0.000266367	0	0	0	0
DMS-BM	KEAP1 KELCH	Keap1_KELCH__Q14145_321_609	NFE2L1	Q14494	mut	RNLLVDGETGEKFPAQ	S11K	mut_02348	wt_00009	3	21|15|24	21|16|5	23|21|0	33|7|0	0.00142499	0.00115697	0.000909468	0.00100284	0.00103322
DMS-BM	KEAP1 KELCH	Keap1_KELCH__Q14145_321_609	NFE2L1	Q14494	mut	RNLLVDGETGELFPAQ	S11L	mut_02349	wt_00009	3	42|15|39	6|13|15	0|1|1	0|0|0	0.00213573	0.000864726	3.2112e-05	0	0.000448419
DMS-BM	KEAP1 KELCH	Keap1_KELCH__Q14145_321_609	NFE2L1	Q14494	mut	RNLLVDGETGEMFPAQ	S11M	mut_02350	wt_00009	3	41|20|51	11|8|13	0|0|5	0|0|16	0.00250137	0.00082095	9.4061e-05	0.000295051	0.000457505
DMS-BM	KEAP1 KELCH	Keap1_KELCH__Q14145_321_609	NFE2L1	Q14494	mut	RNLLVDGETGENFPAQ	S11N	mut_02351	wt_00009	2	5|0|1	0|0|0	0|0|0	0|0|0	0.000126502	0	0	0	0
DMS-BM	KEAP1 KELCH	Keap1_KELCH__Q14145_321_609	NFE2L1	Q14494	mut	RNLLVDGETGEPFPAQ	S11P	mut_02352	wt_00009	3	9|4|11	2|0|9	0|0|0	0|0|0	0.000531147	0.000252307	0	0	0.000126154
DMS-BM	KEAP1 KELCH	Keap1_KELCH__Q14145_321_609	NFE2L1	Q14494	mut	RNLLVDGETGEQFPAQ	S11Q	mut_02353	wt_00009	3	19|13|21	2|3|5	0|0|0	0|0|0	0.0012559	0.000250424	0	0	0.000125212
DMS-BM	KEAP1 KELCH	Keap1_KELCH__Q14145_321_609	NFE2L1	Q14494	mut	RNLLVDGETGERFPAQ	S11R	mut_02354	wt_00009	3	37|17|47	8|13|9	2|0|2	0|0|0	0.00223405	0.000790876	9.24219e-05	0	0.000441649
DMS-BM	KEAP1 KELCH	Keap1_KELCH__Q14145_321_609	NFE2L1	Q14494	mut	RNLLVDGETGETFPAQ	S11T	mut_02355	wt_00009	3	91|43|114	19|10|12	2|0|1	0|0|0	0.00551284	0.00108238	7.36097e-05	0	0.000577996
DMS-BM	KEAP1 KELCH	Keap1_KELCH__Q14145_321_609	NFE2L1	Q14494	mut	RNLLVDGETGEVFPAQ	S11V	mut_02356	wt_00009	3	53|27|73	7|8|11	0|1|0	0|0|0	0.00339415	0.000664237	1.32998e-05	0	0.000338769
DMS-BM	KEAP1 KELCH	Keap1_KELCH__Q14145_321_609	NFE2L1	Q14494	mut	RNLLVDGETGEWFPAQ	S11W	mut_02357	wt_00009	3	7|6|5	0|0|0	0|0|0	0|0|0	0.000462801	0	0	0	0
DMS-BM	KEAP1 KELCH	Keap1_KELCH__Q14145_321_609	NFE2L1	Q14494	mut	RNLLVDGETGEYFPAQ	S11Y	mut_02358	wt_00009	3	24|13|32	4|6|1	1|3|2	0|0|0	0.00154854	0.000305152	0.000104923	0	0.000205037
DMS-BM	KEAP1 KELCH	Keap1_KELCH__Q14145_321_609	NFE2L1	Q14494	mut	RNLLVDGETGESAPAQ	F12A	mut_02359	wt_00009	3	10|5|9	4|0|1	0|0|0	0|0|0	0.000557543	0.000134968	0	0	6.74842e-05
DMS-BM	KEAP1 KELCH	Keap1_KELCH__Q14145_321_609	NFE2L1	Q14494	mut	RNLLVDGETGESDPAQ	F12D	mut_02360	wt_00009	2	0|2|4	0|0|0	0|1|0	0|0|0	0.000141753	0	1.32998e-05	0	6.64991e-06
DMS-BM	KEAP1 KELCH	Keap1_KELCH__Q14145_321_609	NFE2L1	Q14494	mut	RNLLVDGETGESEPAQ	F12E	mut_02361	wt_00009	2	1|0|1	0|0|0	0|0|0	0|0|0	3.85919e-05	0	0	0	0
DMS-BM	KEAP1 KELCH	Keap1_KELCH__Q14145_321_609	NFE2L1	Q14494	mut	RNLLVDGETGESGPAQ	F12G	mut_02362	wt_00009	3	18|10|14	11|15|7	0|3|2	0|0|0	0.00100467	0.000889034	7.75238e-05	0	0.000483279
DMS-BM	KEAP1 KELCH	Keap1_KELCH__Q14145_321_609	NFE2L1	Q14494	mut	RNLLVDGETGESHPAQ	F12H	mut_02363	wt_00009	3	19|7|11	0|2|4	0|10|0	0|14|0	0.000863865	0.000143703	0.000132998	0.000413785	0.000138351
DMS-BM	KEAP1 KELCH	Keap1_KELCH__Q14145_321_609	NFE2L1	Q14494	mut	RNLLVDGETGESIPAQ	F12I	mut_02364	wt_00009	3	30|9|26	5|13|3	0|15|0	0|1|0	0.00143013	0.000575494	0.000199497	2.95561e-05	0.000387496
DMS-BM	KEAP1 KELCH	Keap1_KELCH__Q14145_321_609	NFE2L1	Q14494	mut	RNLLVDGETGESKPAQ	F12K	mut_02365	wt_00009	3	13|3|8	1|5|4	1|1|0	1|0|1	0.000531566	0.000257101	4.06986e-05	4.25603e-05	0.0001489
DMS-BM	KEAP1 KELCH	Keap1_KELCH__Q14145_321_609	NFE2L1	Q14494	mut	RNLLVDGETGESLPAQ	F12L	mut_02366	wt_00009	3	65|29|90	13|22|36	0|30|10	0|2|0	0.00401562	0.00177477	0.000587117	5.91121e-05	0.00118094
DMS-BM	KEAP1 KELCH	Keap1_KELCH__Q14145_321_609	NFE2L1	Q14494	mut	RNLLVDGETGESMPAQ	F12M	mut_02367	wt_00009	3	1|5|9	2|2|0	0|0|0	0|0|0	0.000359745	0.00011334	0	0	5.66701e-05
DMS-BM	KEAP1 KELCH	Keap1_KELCH__Q14145_321_609	NFE2L1	Q14494	mut	RNLLVDGETGESNPAQ	F12N	mut_02368	wt_00009	3	10|9|14	1|2|4	3|0|0	0|0|0	0.000791206	0.00017201	8.21963e-05	0	0.000127103
DMS-BM	KEAP1 KELCH	Keap1_KELCH__Q14145_321_609	NFE2L1	Q14494	mut	RNLLVDGETGESPPAQ	F12P	mut_02369	wt_00009	3	6|4|7	7|3|2	2|0|0	0|0|0	0.000398757	0.000326723	5.47975e-05	0	0.00019076
DMS-BM	KEAP1 KELCH	Keap1_KELCH__Q14145_321_609	NFE2L1	Q14494	mut	RNLLVDGETGESQPAQ	F12Q	mut_02370	wt_00009	3	3|2|3	0|0|0	0|0|0	0|0|0	0.000191071	0	0	0	0
DMS-BM	KEAP1 KELCH	Keap1_KELCH__Q14145_321_609	NFE2L1	Q14494	mut	RNLLVDGETGESRPAQ	F12R	mut_02371	wt_00009	3	73|50|112	64|18|14	40|12|0	7|0|0	0.00534755	0.00262656	0.00125555	0.000168837	0.00194105
DMS-BM	KEAP1 KELCH	Keap1_KELCH__Q14145_321_609	NFE2L1	Q14494	mut	RNLLVDGETGESSPAQ	F12S	mut_02372	wt_00009	3	5|3|5	0|0|2	0|1|0	0|0|0	0.000305903	4.34877e-05	1.32998e-05	0	2.83938e-05
DMS-BM	KEAP1 KELCH	Keap1_KELCH__Q14145_321_609	NFE2L1	Q14494	mut	RNLLVDGETGESTPAQ	F12T	mut_02373	wt_00009	3	21|12|23	4|4|0	3|1|0	0|0|0	0.00129543	0.000226681	9.54961e-05	0	0.000161088
DMS-BM	KEAP1 KELCH	Keap1_KELCH__Q14145_321_609	NFE2L1	Q14494	mut	RNLLVDGETGESVPAQ	F12V	mut_02374	wt_00009	3	465|202|554	562|184|201	240|12|84	39|1|8	0.0270287	0.0254975	0.00831553	0.00111775	0.0169065
DMS-BM	KEAP1 KELCH	Keap1_KELCH__Q14145_321_609	NFE2L1	Q14494	mut	RNLLVDGETGESWPAQ	F12W	mut_02375	wt_00009	3	18|9|22	29|6|26	5|2|4	2|0|0	0.00109994	0.0015564	0.000238842	4.82393e-05	0.000897622
DMS-BM	KEAP1 KELCH	Keap1_KELCH__Q14145_321_609	NFE2L1	Q14494	mut	RNLLVDGETGESYPAQ	F12Y	mut_02376	wt_00009	3	44|24|71	49|14|21	26|8|5	3|0|1	0.00305018	0.00224072	0.000912827	9.07996e-05	0.00157677
DMS-BM	KEAP1 KELCH	Keap1_KELCH__Q14145_321_609	NFE2L1	Q14494	mut	RNLLVDGETGESFAAQ	P13A	mut_02377	wt_00009	3	17|6|24	3|2|6	2|1|2	0|0|0	0.000998249	0.00027211	0.000105722	0	0.000188916
DMS-BM	KEAP1 KELCH	Keap1_KELCH__Q14145_321_609	NFE2L1	Q14494	mut	RNLLVDGETGESFDAQ	P13D	mut_02378	wt_00009	3	28|18|42	11|3|4	4|1|2	0|0|0	0.00199083	0.000483435	0.000160519	0	0.000321977
DMS-BM	KEAP1 KELCH	Keap1_KELCH__Q14145_321_609	NFE2L1	Q14494	mut	RNLLVDGETGESFEAQ	P13E	mut_02379	wt_00009	3	24|17|34	5|12|17	0|0|0	0|0|0	0.00173236	0.000851544	0	0	0.000425772
DMS-BM	KEAP1 KELCH	Keap1_KELCH__Q14145_321_609	NFE2L1	Q14494	mut	RNLLVDGETGESFFAQ	P13F	mut_02380	wt_00009	3	5|2|5	0|17|2	0|12|0	0|1|0	0.000268255	0.000525675	0.000159598	2.95561e-05	0.000342636
DMS-BM	KEAP1 KELCH	Keap1_KELCH__Q14145_321_609	NFE2L1	Q14494	mut	RNLLVDGETGESFGAQ	P13G	mut_02381	wt_00009	3	21|6|18	5|1|2	0|0|0	0|0|0	0.000986473	0.000213382	0	0	0.000106691
DMS-BM	KEAP1 KELCH	Keap1_KELCH__Q14145_321_609	NFE2L1	Q14494	mut	RNLLVDGETGESFHAQ	P13H	mut_02382	wt_00009	3	74|33|71	6|14|39	0|5|97	0|1|27	0.00404833	0.00141494	0.00189128	0.000527454	0.00165311
DMS-BM	KEAP1 KELCH	Keap1_KELCH__Q14145_321_609	NFE2L1	Q14494	mut	RNLLVDGETGESFIAQ	P13I	mut_02383	wt_00009	3	6|2|5	0|0|2	0|0|0	0|0|0	0.000290232	4.34877e-05	0	0	2.17439e-05
DMS-BM	KEAP1 KELCH	Keap1_KELCH__Q14145_321_609	NFE2L1	Q14494	mut	RNLLVDGETGESFKAQ	P13K	mut_02384	wt_00009	3	12|16|18	1|2|8	0|0|0	0|0|2	0.00116515	0.000258985	0	3.68813e-05	0.000129492
DMS-BM	KEAP1 KELCH	Keap1_KELCH__Q14145_321_609	NFE2L1	Q14494	mut	RNLLVDGETGESFLAQ	P13L	mut_02385	wt_00009	3	66|34|89	58|9|9	92|4|0	28|1|0	0.00420922	0.00209273	0.00257389	0.000704906	0.00233331
DMS-BM	KEAP1 KELCH	Keap1_KELCH__Q14145_321_609	NFE2L1	Q14494	mut	RNLLVDGETGESFMAQ	P13M	mut_02386	wt_00009	3	11|8|10	2|3|1	0|0|0	0|0|1	0.000709078	0.000163448	0	1.84407e-05	8.1724e-05
DMS-BM	KEAP1 KELCH	Keap1_KELCH__Q14145_321_609	NFE2L1	Q14494	mut	RNLLVDGETGESFNAQ	P13N	mut_02387	wt_00009	3	20|15|27	1|2|4	0|1|0	0|0|0	0.00145285	0.00017201	1.32998e-05	0	9.26547e-05
DMS-BM	KEAP1 KELCH	Keap1_KELCH__Q14145_321_609	NFE2L1	Q14494	mut	RNLLVDGETGESFQAQ	P13Q	mut_02388	wt_00009	3	14|10|13	7|12|9	3|5|1	0|0|0	0.00090015	0.000734205	0.000167508	0	0.000450857
DMS-BM	KEAP1 KELCH	Keap1_KELCH__Q14145_321_609	NFE2L1	Q14494	mut	RNLLVDGETGESFRAQ	P13R	mut_02389	wt_00009	3	32|22|39	1|8|0	0|0|0	0|0|0	0.00217949	0.000255218	0	0	0.000127609
DMS-BM	KEAP1 KELCH	Keap1_KELCH__Q14145_321_609	NFE2L1	Q14494	mut	RNLLVDGETGESFSAQ	P13S	mut_02390	wt_00009	3	202|102|276	122|71|52	15|11|3	0|0|1	0.0128651	0.00659787	0.000613716	1.84407e-05	0.00360579
DMS-BM	KEAP1 KELCH	Keap1_KELCH__Q14145_321_609	NFE2L1	Q14494	mut	RNLLVDGETGESFTAQ	P13T	mut_02391	wt_00009	3	4|6|6	5|3|4	0|2|0	0|0|0	0.000413483	0.000313598	2.65996e-05	0	0.000170099
DMS-BM	KEAP1 KELCH	Keap1_KELCH__Q14145_321_609	NFE2L1	Q14494	mut	RNLLVDGETGESFVAQ	P13V	mut_02392	wt_00009	3	42|21|44	0|5|13	0|0|3	0|1|0	0.00244469	0.00042449	5.64366e-05	2.95561e-05	0.000240463
DMS-BM	KEAP1 KELCH	Keap1_KELCH__Q14145_321_609	NFE2L1	Q14494	mut	RNLLVDGETGESFWAQ	P13W	mut_02393	wt_00009	3	12|5|10	0|0|0	0|0|0	0|0|0	0.000618113	0	0	0	0
DMS-BM	KEAP1 KELCH	Keap1_KELCH__Q14145_321_609	NFE2L1	Q14494	mut	RNLLVDGETGESFYAQ	P13Y	mut_02394	wt_00009	3	7|2|9	1|0|0	1|0|0	0|0|0	0.000378667	2.83062e-05	2.73988e-05	0	2.78525e-05
DMS-BM	KEAP1 KELCH	Keap1_KELCH__Q14145_321_609	NFE2L1	Q14494	mut	RNLLVDGETGESFPDQ	A14D	mut_02395	wt_00009	3	26|12|22	9|11|5	1|0|1	0|0|0	0.0013887	0.000675478	4.6211e-05	0	0.000360845
DMS-BM	KEAP1 KELCH	Keap1_KELCH__Q14145_321_609	NFE2L1	Q14494	mut	RNLLVDGETGESFPEQ	A14E	mut_02396	wt_00009	3	8|11|2	1|2|3	0|0|0	0|0|0	0.000623174	0.000150266	0	0	7.51328e-05
DMS-BM	KEAP1 KELCH	Keap1_KELCH__Q14145_321_609	NFE2L1	Q14494	mut	RNLLVDGETGESFPFQ	A14F	mut_02397	wt_00009	3	194|118|285	261|236|195	5|9|5	0|1|0	0.0134412	0.0183219	0.000350753	2.95561e-05	0.0093363
DMS-BM	KEAP1 KELCH	Keap1_KELCH__Q14145_321_609	NFE2L1	Q14494	mut	RNLLVDGETGESFPGQ	A14G	mut_02398	wt_00009	3	9|5|7	1|3|1	0|0|0	0|0|0	0.000502337	0.000135142	0	0	6.7571e-05
DMS-BM	KEAP1 KELCH	Keap1_KELCH__Q14145_321_609	NFE2L1	Q14494	mut	RNLLVDGETGESFPHQ	A14H	mut_02399	wt_00009	3	14|5|13	0|6|0	0|1|0	0|0|0	0.000711911	0.000170184	1.32998e-05	0	9.17418e-05
DMS-BM	KEAP1 KELCH	Keap1_KELCH__Q14145_321_609	NFE2L1	Q14494	mut	RNLLVDGETGESFPIQ	A14I	mut_02400	wt_00009	3	6|7|6	1|0|6	0|0|1	0|0|0	0.000495086	0.000158769	1.88122e-05	0	8.87908e-05
DMS-BM	KEAP1 KELCH	Keap1_KELCH__Q14145_321_609	NFE2L1	Q14494	mut	RNLLVDGETGESFPKQ	A14K	mut_02401	wt_00009	3	3|1|5	1|0|1	1|0|0	0|0|0	0.000186652	5.005e-05	2.73988e-05	0	3.87244e-05
DMS-BM	KEAP1 KELCH	Keap1_KELCH__Q14145_321_609	NFE2L1	Q14494	mut	RNLLVDGETGESFPLQ	A14L	mut_02402	wt_00009	2	4|3|0	0|0|0	0|0|0	0|0|0	0.000200853	0	0	0	0
DMS-BM	KEAP1 KELCH	Keap1_KELCH__Q14145_321_609	NFE2L1	Q14494	mut	RNLLVDGETGESFPMQ	A14M	mut_02403	wt_00009	3	63|34|62	10|16|6	2|5|4	0|0|0	0.0036947	0.000867348	0.000196545	0	0.000531947
DMS-BM	KEAP1 KELCH	Keap1_KELCH__Q14145_321_609	NFE2L1	Q14494	mut	RNLLVDGETGESFPNQ	A14N	mut_02404	wt_00009	3	6|4|4	1|2|1	0|0|0	0|2|0	0.000348914	0.000106778	0	5.91121e-05	5.3389e-05
DMS-BM	KEAP1 KELCH	Keap1_KELCH__Q14145_321_609	NFE2L1	Q14494	mut	RNLLVDGETGESFPPQ	A14P	mut_02405	wt_00009	3	6|4|19	0|5|1	0|0|3	0|0|2	0.000598129	0.000163564	5.64366e-05	3.68813e-05	0.00011
DMS-BM	KEAP1 KELCH	Keap1_KELCH__Q14145_321_609	NFE2L1	Q14494	mut	RNLLVDGETGESFPQQ	A14Q	mut_02406	wt_00009	2	0|2|2	0|0|0	0|3|0	0|0|0	0.000108524	0	3.98995e-05	0	1.99497e-05
DMS-BM	KEAP1 KELCH	Keap1_KELCH__Q14145_321_609	NFE2L1	Q14494	mut	RNLLVDGETGESFPRQ	A14R	mut_02407	wt_00009	3	9|9|15	0|3|1	0|2|0	0|0|0	0.000785843	0.000106836	2.65996e-05	0	6.67177e-05
DMS-BM	KEAP1 KELCH	Keap1_KELCH__Q14145_321_609	NFE2L1	Q14494	mut	RNLLVDGETGESFPSQ	A14S	mut_02408	wt_00009	3	199|94|223	161|94|79	10|7|9	1|0|0	0.0116174	0.00894127	0.000536396	2.41196e-05	0.00473883
DMS-BM	KEAP1 KELCH	Keap1_KELCH__Q14145_321_609	NFE2L1	Q14494	mut	RNLLVDGETGESFPTQ	A14T	mut_02409	wt_00009	3	36|17|25	2|4|8	0|2|0	0|0|0	0.00184656	0.000344019	2.65996e-05	0	0.000185309
DMS-BM	KEAP1 KELCH	Keap1_KELCH__Q14145_321_609	NFE2L1	Q14494	mut	RNLLVDGETGESFPVQ	A14V	mut_02410	wt_00009	3	76|40|81	20|42|5	3|19|2	0|0|0	0.00452196	0.00186613	0.000372517	0	0.00111932
DMS-BM	KEAP1 KELCH	Keap1_KELCH__Q14145_321_609	NFE2L1	Q14494	mut	RNLLVDGETGESFPWQ	A14W	mut_02411	wt_00009	3	4|4|10	0|4|0	0|1|0	0|0|0	0.000404645	0.000113456	1.32998e-05	0	6.33778e-05
DMS-BM	KEAP1 KELCH	Keap1_KELCH__Q14145_321_609	NFE2L1	Q14494	mut	RNLLVDGETGESFPYQ	A14Y	mut_02412	wt_00009	3	48|29|51	25|16|22	0|0|0	0|0|0	0.00299404	0.00163984	0	0	0.000819921
DMS-BM	KEAP1 KELCH	Keap1_KELCH__Q14145_321_609	NFE2L1	Q14494	mut	RNLLVDGETGESFPAA	Q15A	mut_02413	wt_00009	3	10|8|12	3|7|2	0|0|0	0|0|0	0.00072033	0.000326954	0	0	0.000163477
DMS-BM	KEAP1 KELCH	Keap1_KELCH__Q14145_321_609	NFE2L1	Q14494	mut	RNLLVDGETGESFPAD	Q15D	mut_02414	wt_00009	3	8|4|14	0|4|1	0|0|0	0|0|0	0.000559012	0.0001352	0	0	6.75999e-05
DMS-BM	KEAP1 KELCH	Keap1_KELCH__Q14145_321_609	NFE2L1	Q14494	mut	RNLLVDGETGESFPAE	Q15E	mut_02415	wt_00009	3	16|7|15	5|2|2	2|0|0	0|0|0	0.00086439	0.000241746	5.47975e-05	0	0.000148272
DMS-BM	KEAP1 KELCH	Keap1_KELCH__Q14145_321_609	NFE2L1	Q14494	mut	RNLLVDGETGESFPAF	Q15F	mut_02416	wt_00009	3	46|41|59	31|68|35	0|8|0	0|0|0	0.00353477	0.00356728	0.000106399	0	0.00183684
DMS-BM	KEAP1 KELCH	Keap1_KELCH__Q14145_321_609	NFE2L1	Q14494	mut	RNLLVDGETGESFPAG	Q15G	mut_02417	wt_00009	3	12|7|9	11|3|2	1|1|0	0|0|0	0.000676794	0.000439947	4.06986e-05	0	0.000240323
DMS-BM	KEAP1 KELCH	Keap1_KELCH__Q14145_321_609	NFE2L1	Q14494	mut	RNLLVDGETGESFPAH	Q15H	mut_02418	wt_00009	3	66|30|56	32|29|15	1|1|0	0|0|0	0.00351035	0.00205451	4.06986e-05	0	0.0010476
DMS-BM	KEAP1 KELCH	Keap1_KELCH__Q14145_321_609	NFE2L1	Q14494	mut	RNLLVDGETGESFPAI	Q15I	mut_02419	wt_00009	3	14|8|11	0|5|4	0|5|1	0|0|0	0.000791625	0.000228795	8.53113e-05	0	0.000157053
DMS-BM	KEAP1 KELCH	Keap1_KELCH__Q14145_321_609	NFE2L1	Q14494	mut	RNLLVDGETGESFPAK	Q15K	mut_02420	wt_00009	3	37|12|35	8|19|11	0|6|4	1|0|1	0.00184644	0.00100455	0.000155048	4.25603e-05	0.000579797
DMS-BM	KEAP1 KELCH	Keap1_KELCH__Q14145_321_609	NFE2L1	Q14494	mut	RNLLVDGETGESFPAL	Q15L	mut_02421	wt_00009	3	24|8|19	5|4|0	1|0|0	0|0|0	0.00114432	0.000254987	2.73988e-05	0	0.000141193
DMS-BM	KEAP1 KELCH	Keap1_KELCH__Q14145_321_609	NFE2L1	Q14494	mut	RNLLVDGETGESFPAM	Q15M	mut_02422	wt_00009	3	42|22|47	8|7|17	0|1|0	0|1|0	0.00253218	0.000794643	1.32998e-05	2.95561e-05	0.000403971
DMS-BM	KEAP1 KELCH	Keap1_KELCH__Q14145_321_609	NFE2L1	Q14494	mut	RNLLVDGETGESFPAN	Q15N	mut_02423	wt_00009	3	40|26|43	8|5|6	1|0|0	0|0|0	0.00257236	0.000498732	2.73988e-05	0	0.000263066
DMS-BM	KEAP1 KELCH	Keap1_KELCH__Q14145_321_609	NFE2L1	Q14494	mut	RNLLVDGETGESFPAP	Q15P	mut_02424	wt_00009	3	16|10|18	2|9|7	0|0|0	0|0|0	0.00102718	0.000464095	0	0	0.000232048
DMS-BM	KEAP1 KELCH	Keap1_KELCH__Q14145_321_609	NFE2L1	Q14494	mut	RNLLVDGETGESFPAR	Q15R	mut_02425	wt_00009	3	0|3|3	1|4|1	0|1|0	0|0|0	0.000162786	0.000163506	1.32998e-05	0	8.84029e-05
DMS-BM	KEAP1 KELCH	Keap1_KELCH__Q14145_321_609	NFE2L1	Q14494	mut	RNLLVDGETGESFPAS	Q15S	mut_02426	wt_00009	3	3|3|5	1|1|2	0|0|0	0|0|0	0.000261948	0.000100158	0	0	5.00789e-05
DMS-BM	KEAP1 KELCH	Keap1_KELCH__Q14145_321_609	NFE2L1	Q14494	mut	RNLLVDGETGESFPAT	Q15T	mut_02427	wt_00009	3	34|14|32	7|8|9	0|0|1	0|0|2	0.00180596	0.00062075	1.88122e-05	3.68813e-05	0.000319781
DMS-BM	KEAP1 KELCH	Keap1_KELCH__Q14145_321_609	NFE2L1	Q14494	mut	RNLLVDGETGESFPAV	Q15V	mut_02428	wt_00009	3	83|50|104	62|55|62	0|1|1	0|0|0	0.00543441	0.00466312	3.2112e-05	0	0.00234762
DMS-BM	KEAP1 KELCH	Keap1_KELCH__Q14145_321_609	NFE2L1	Q14494	mut	RNLLVDGETGESFPAW	Q15W	mut_02429	wt_00009	3	19|7|22	5|9|3	0|5|0	0|0|0	0.00104662	0.000462038	6.64991e-05	0	0.000264269
DMS-BM	KEAP1 KELCH	Keap1_KELCH__Q14145_321_609	NFE2L1	Q14494	mut	RNLLVDGETGESFPAY	Q15Y	mut_02430	wt_00009	3	107|67|139	37|37|52	5|4|11	0|0|1	0.00718339	0.00322748	0.000397127	1.84407e-05	0.0018123
DMS-BM	KEAP1 KELCH	Keap1_KELCH__Q14145_321_609	NFE2L1	Q14494	wt	LLVDGETGESFPAQVP		wt_00010		3	17|6|9	8|4|6	5|0|0	1|0|0	0.000749034	0.000470368	0.000136994	2.41196e-05	0.000303681
DMS-BM	KEAP1 KELCH	Keap1_KELCH__Q14145_321_609	NFE2L1	Q14494	mut	ALVDGETGESFPAQVP	L0A	mut_02431	wt_00010	3	15|7|17	39|2|1	84|1|1	129|0|0	0.000875641	0.00118241	0.00233361	0.00311143	0.00175801
DMS-BM	KEAP1 KELCH	Keap1_KELCH__Q14145_321_609	NFE2L1	Q14494	mut	DLVDGETGESFPAQVP	L0D	mut_02432	wt_00010	3	46|33|60	16|30|13	2|2|0	0|0|2	0.0032502	0.00158649	8.13972e-05	3.68813e-05	0.000833942
DMS-BM	KEAP1 KELCH	Keap1_KELCH__Q14145_321_609	NFE2L1	Q14494	mut	ELVDGETGESFPAQVP	L0E	mut_02433	wt_00010	3	9|6|11	1|3|19	0|0|3	1|0|1	0.000606442	0.000526531	5.64366e-05	4.25603e-05	0.000291484
DMS-BM	KEAP1 KELCH	Keap1_KELCH__Q14145_321_609	NFE2L1	Q14494	mut	FLVDGETGESFPAQVP	L0F	mut_02434	wt_00010	3	56|22|42	7|7|11	0|1|2	0|0|0	0.00275679	0.000635873	5.09242e-05	0	0.000343399
DMS-BM	KEAP1 KELCH	Keap1_KELCH__Q14145_321_609	NFE2L1	Q14494	mut	GLVDGETGESFPAQVP	L0G	mut_02435	wt_00010	3	11|10|24	1|5|7	0|1|0	0|0|0	0.00101697	0.000322333	1.32998e-05	0	0.000167816
DMS-BM	KEAP1 KELCH	Keap1_KELCH__Q14145_321_609	NFE2L1	Q14494	mut	HLVDGETGESFPAQVP	L0H	mut_02436	wt_00010	3	13|8|14	19|7|37	33|4|43	6|0|16	0.000819491	0.00154089	0.00176628	0.000439768	0.00165359
DMS-BM	KEAP1 KELCH	Keap1_KELCH__Q14145_321_609	NFE2L1	Q14494	mut	ILVDGETGESFPAQVP	L0I	mut_02437	wt_00010	3	12|9|18	2|3|5	0|0|0	0|0|0	0.000901618	0.000250424	0	0	0.000125212
DMS-BM	KEAP1 KELCH	Keap1_KELCH__Q14145_321_609	NFE2L1	Q14494	mut	KLVDGETGESFPAQVP	L0K	mut_02438	wt_00010	3	22|10|15	4|7|5	0|0|0	0|0|0	0.0011092	0.000420492	0	0	0.000210246
DMS-BM	KEAP1 KELCH	Keap1_KELCH__Q14145_321_609	NFE2L1	Q14494	mut	MLVDGETGESFPAQVP	L0M	mut_02439	wt_00010	3	14|17|12	2|5|5	0|0|1	0|0|3	0.00114707	0.000307151	1.88122e-05	5.5322e-05	0.000162982
DMS-BM	KEAP1 KELCH	Keap1_KELCH__Q14145_321_609	NFE2L1	Q14494	mut	NLVDGETGESFPAQVP	L0N	mut_02440	wt_00010	3	61|30|60	8|9|29	1|3|1	0|1|0	0.00346692	0.0011123	8.61104e-05	2.95561e-05	0.000599204
DMS-BM	KEAP1 KELCH	Keap1_KELCH__Q14145_321_609	NFE2L1	Q14494	mut	PLVDGETGESFPAQVP	L0P	mut_02441	wt_00010	3	44|25|44	6|15|3	0|4|1	0|2|0	0.00263924	0.000660528	7.20115e-05	5.91121e-05	0.00036627
DMS-BM	KEAP1 KELCH	Keap1_KELCH__Q14145_321_609	NFE2L1	Q14494	mut	QLVDGETGESFPAQVP	L0Q	mut_02442	wt_00010	3	8|1|8	0|3|0	0|0|0	0|0|0	0.000346383	8.50919e-05	0	0	4.25459e-05
DMS-BM	KEAP1 KELCH	Keap1_KELCH__Q14145_321_609	NFE2L1	Q14494	mut	RLVDGETGESFPAQVP	L0R	mut_02443	wt_00010	3	2|4|5	0|3|1	0|1|0	0|0|0	0.000277618	0.000106836	1.32998e-05	0	6.00678e-05
DMS-BM	KEAP1 KELCH	Keap1_KELCH__Q14145_321_609	NFE2L1	Q14494	mut	SLVDGETGESFPAQVP	L0S	mut_02444	wt_00010	3	2|2|6	14|0|71	17|0|18	32|0|42	0.000218937	0.0019401	0.000804399	0.00154634	0.00137225
DMS-BM	KEAP1 KELCH	Keap1_KELCH__Q14145_321_609	NFE2L1	Q14494	mut	TLVDGETGESFPAQVP	L0T	mut_02445	wt_00010	3	2|4|2	0|1|0	0|1|0	0|0|0	0.000227775	2.8364e-05	1.32998e-05	0	2.08319e-05
DMS-BM	KEAP1 KELCH	Keap1_KELCH__Q14145_321_609	NFE2L1	Q14494	mut	VLVDGETGESFPAQVP	L0V	mut_02446	wt_00010	3	20|14|18	7|24|5	1|21|0	0|0|0	0.00126568	0.000987598	0.000306695	0	0.000647146
DMS-BM	KEAP1 KELCH	Keap1_KELCH__Q14145_321_609	NFE2L1	Q14494	mut	WLVDGETGESFPAQVP	L0W	mut_02447	wt_00010	3	96|73|133	56|110|95	0|3|2	1|0|1	0.00706784	0.00677085	7.75238e-05	4.25603e-05	0.00342419
DMS-BM	KEAP1 KELCH	Keap1_KELCH__Q14145_321_609	NFE2L1	Q14494	mut	YLVDGETGESFPAQVP	L0Y	mut_02448	wt_00010	3	14|7|9	39|2|97	42|0|20	28|0|15	0.000720749	0.00326982	0.00152699	0.00095196	0.00239841
DMS-BM	KEAP1 KELCH	Keap1_KELCH__Q14145_321_609	NFE2L1	Q14494	mut	LAVDGETGESFPAQVP	L1A	mut_02449	wt_00010	3	23|20|38	8|19|2	5|20|0	0|0|0	0.00188978	0.000808852	0.00040299	0	0.000605921
DMS-BM	KEAP1 KELCH	Keap1_KELCH__Q14145_321_609	NFE2L1	Q14494	mut	LDVDGETGESFPAQVP	L1D	mut_02450	wt_00010	3	33|26|29	5|13|9	0|0|1	0|0|0	0.00218592	0.000705957	1.88122e-05	0	0.000362385
DMS-BM	KEAP1 KELCH	Keap1_KELCH__Q14145_321_609	NFE2L1	Q14494	mut	LEVDGETGESFPAQVP	L1E	mut_02451	wt_00010	3	16|9|16	4|6|1	0|2|0	0|0|0	0.0009563	0.000305152	2.65996e-05	0	0.000165876
DMS-BM	KEAP1 KELCH	Keap1_KELCH__Q14145_321_609	NFE2L1	Q14494	mut	LFVDGETGESFPAQVP	L1F	mut_02452	wt_00010	3	12|9|20	12|4|8	8|1|0	3|0|0	0.000934847	0.000627081	0.00023249	7.23589e-05	0.000429785
DMS-BM	KEAP1 KELCH	Keap1_KELCH__Q14145_321_609	NFE2L1	Q14494	mut	LGVDGETGESFPAQVP	L1G	mut_02453	wt_00010	3	61|54|65	18|32|24	4|8|0	1|0|0	0.00445354	0.00193901	0.000215994	2.41196e-05	0.0010775
DMS-BM	KEAP1 KELCH	Keap1_KELCH__Q14145_321_609	NFE2L1	Q14494	mut	LHVDGETGESFPAQVP	L1H	mut_02454	wt_00010	3	73|43|74	12|25|15	1|16|5	1|4|2	0.00445267	0.00137493	0.000334257	0.000179225	0.000854594
DMS-BM	KEAP1 KELCH	Keap1_KELCH__Q14145_321_609	NFE2L1	Q14494	mut	LIVDGETGESFPAQVP	L1I	mut_02455	wt_00010	3	18|6|10	83|18|38	134|36|18	20|0|2	0.000787626	0.00368623	0.00448885	0.000519274	0.00408754
DMS-BM	KEAP1 KELCH	Keap1_KELCH__Q14145_321_609	NFE2L1	Q14494	mut	LKVDGETGESFPAQVP	L1K	mut_02456	wt_00010	3	11|2|15	11|1|3	12|0|1	5|0|0	0.000566263	0.000404963	0.000347597	0.000120598	0.00037628
DMS-BM	KEAP1 KELCH	Keap1_KELCH__Q14145_321_609	NFE2L1	Q14494	mut	LMVDGETGESFPAQVP	L1M	mut_02457	wt_00010	3	20|11|21	1|10|3	0|2|1	0|0|3	0.00120258	0.000377177	4.54118e-05	5.5322e-05	0.000211295
DMS-BM	KEAP1 KELCH	Keap1_KELCH__Q14145_321_609	NFE2L1	Q14494	mut	LNVDGETGESFPAQVP	L1N	mut_02458	wt_00010	3	6|2|5	0|2|1	1|0|0	0|1|0	0.000290232	7.84718e-05	2.73988e-05	2.95561e-05	5.29353e-05
DMS-BM	KEAP1 KELCH	Keap1_KELCH__Q14145_321_609	NFE2L1	Q14494	mut	LPVDGETGESFPAQVP	L1P	mut_02459	wt_00010	3	23|15|30	5|25|9	3|11|0	0|1|4	0.00156863	0.00104632	0.000228494	0.000103319	0.000637409
DMS-BM	KEAP1 KELCH	Keap1_KELCH__Q14145_321_609	NFE2L1	Q14494	mut	LQVDGETGESFPAQVP	L1Q	mut_02460	wt_00010	3	78|34|88	27|62|14	7|147|4	0|3|0	0.00445633	0.00282725	0.00222211	8.86682e-05	0.00252468
DMS-BM	KEAP1 KELCH	Keap1_KELCH__Q14145_321_609	NFE2L1	Q14494	mut	LRVDGETGESFPAQVP	L1R	mut_02461	wt_00010	3	6|4|8	1|1|0	0|1|0	0|0|0	0.000415371	5.66701e-05	1.32998e-05	0	3.4985e-05
DMS-BM	KEAP1 KELCH	Keap1_KELCH__Q14145_321_609	NFE2L1	Q14494	mut	LSVDGETGESFPAQVP	L1S	mut_02462	wt_00010	3	7|8|14	2|3|5	0|0|0	0|0|0	0.000687626	0.000250424	0	0	0.000125212
DMS-BM	KEAP1 KELCH	Keap1_KELCH__Q14145_321_609	NFE2L1	Q14494	mut	LTVDGETGESFPAQVP	L1T	mut_02463	wt_00010	3	20|11|27	2|8|6	0|0|0	0|0|0	0.00130226	0.000413987	0	0	0.000206994
DMS-BM	KEAP1 KELCH	Keap1_KELCH__Q14145_321_609	NFE2L1	Q14494	mut	LVVDGETGESFPAQVP	L1V	mut_02464	wt_00010	3	13|11|21	1|41|7	0|63|2	0|7|0	0.00104873	0.00134344	0.000875513	0.000206892	0.00110947
DMS-BM	KEAP1 KELCH	Keap1_KELCH__Q14145_321_609	NFE2L1	Q14494	mut	LWVDGETGESFPAQVP	L1W	mut_02465	wt_00010	3	22|13|23	2|19|50	1|9|17	0|0|1	0.00135506	0.00168272	0.000466904	1.84407e-05	0.00107481
DMS-BM	KEAP1 KELCH	Keap1_KELCH__Q14145_321_609	NFE2L1	Q14494	mut	LYVDGETGESFPAQVP	L1Y	mut_02466	wt_00010	3	9|7|13	4|2|2	2|4|1	0|0|0	0.000677319	0.00021344	0.000126809	0	0.000170125
DMS-BM	KEAP1 KELCH	Keap1_KELCH__Q14145_321_609	NFE2L1	Q14494	mut	LLADGETGESFPAQVP	V2A	mut_02467	wt_00010	3	12|14|28	4|2|18	0|0|1	0|0|1	0.001256	0.000561342	1.88122e-05	1.84407e-05	0.000290077
DMS-BM	KEAP1 KELCH	Keap1_KELCH__Q14145_321_609	NFE2L1	Q14494	mut	LLDDGETGESFPAQVP	V2D	mut_02468	wt_00010	3	23|21|37	13|27|39	1|0|0	0|0|0	0.00191082	0.00198182	2.73988e-05	0	0.00100461
DMS-BM	KEAP1 KELCH	Keap1_KELCH__Q14145_321_609	NFE2L1	Q14494	mut	LLEDGETGESFPAQVP	V2E	mut_02469	wt_00010	3	24|17|38	1|12|6	0|1|0	0|0|0	0.00179882	0.000499137	1.32998e-05	0	0.000256218
DMS-BM	KEAP1 KELCH	Keap1_KELCH__Q14145_321_609	NFE2L1	Q14494	mut	LLFDGETGESFPAQVP	V2F	mut_02470	wt_00010	3	9|5|10	1|4|1	0|0|0	0|0|0	0.00055218	0.000163506	0	0	8.17529e-05
DMS-BM	KEAP1 KELCH	Keap1_KELCH__Q14145_321_609	NFE2L1	Q14494	mut	LLGDGETGESFPAQVP	V2G	mut_02471	wt_00010	2	4|0|5	1|0|1	1|0|0	0|0|0	0.000170982	5.005e-05	2.73988e-05	0	3.87244e-05
DMS-BM	KEAP1 KELCH	Keap1_KELCH__Q14145_321_609	NFE2L1	Q14494	mut	LLHDGETGESFPAQVP	V2H	mut_02472	wt_00010	3	42|19|41	14|14|9	15|8|0	1|0|0	0.00231955	0.000989076	0.00051738	2.41196e-05	0.000753228
DMS-BM	KEAP1 KELCH	Keap1_KELCH__Q14145_321_609	NFE2L1	Q14494	mut	LLIDGETGESFPAQVP	V2I	mut_02473	wt_00010	2	2|0|1	0|0|0	0|0|0	0|0|0	6.05694e-05	0	0	0	0
DMS-BM	KEAP1 KELCH	Keap1_KELCH__Q14145_321_609	NFE2L1	Q14494	mut	LLKDGETGESFPAQVP	V2K	mut_02474	wt_00010	3	4|15|26	1|7|7	0|0|0	0|0|0	0.0010846	0.000379061	0	0	0.00018953
DMS-BM	KEAP1 KELCH	Keap1_KELCH__Q14145_321_609	NFE2L1	Q14494	mut	LLLDGETGESFPAQVP	V2L	mut_02475	wt_00010	3	50|31|67	20|26|18	0|0|0	0|0|0	0.00337912	0.00169498	0	0	0.000847488
DMS-BM	KEAP1 KELCH	Keap1_KELCH__Q14145_321_609	NFE2L1	Q14494	mut	LLMDGETGESFPAQVP	V2M	mut_02476	wt_00010	3	4|7|6	0|2|1	1|0|0	0|0|0	0.000451131	7.84718e-05	2.73988e-05	0	5.29353e-05
DMS-BM	KEAP1 KELCH	Keap1_KELCH__Q14145_321_609	NFE2L1	Q14494	mut	LLNDGETGESFPAQVP	V2N	mut_02477	wt_00010	3	102|51|124	46|31|34	17|3|0	4|0|0	0.00622192	0.00292066	0.000505678	9.64785e-05	0.00171317
DMS-BM	KEAP1 KELCH	Keap1_KELCH__Q14145_321_609	NFE2L1	Q14494	mut	LLPDGETGESFPAQVP	V2P	mut_02478	wt_00010	3	12|7|20	11|5|5	20|1|0	13|0|0	0.000859551	0.000561907	0.000561275	0.000313555	0.000561591
DMS-BM	KEAP1 KELCH	Keap1_KELCH__Q14145_321_609	NFE2L1	Q14494	mut	LLQDGETGESFPAQVP	V2Q	mut_02479	wt_00010	3	24|20|45	5|41|30	2|44|4	0|0|0	0.00202806	0.00195677	0.000715238	0	0.001336
DMS-BM	KEAP1 KELCH	Keap1_KELCH__Q14145_321_609	NFE2L1	Q14494	mut	LLRDGETGESFPAQVP	V2R	mut_02480	wt_00010	3	8|7|8	0|9|2	0|2|0	0|0|0	0.000572269	0.000298763	2.65996e-05	0	0.000162682
DMS-BM	KEAP1 KELCH	Keap1_KELCH__Q14145_321_609	NFE2L1	Q14494	mut	LLSDGETGESFPAQVP	V2S	mut_02481	wt_00010	3	42|11|43	8|8|7	1|1|0	0|0|0	0.0020516	0.000605568	4.06986e-05	0	0.000323133
DMS-BM	KEAP1 KELCH	Keap1_KELCH__Q14145_321_609	NFE2L1	Q14494	mut	LLTDGETGESFPAQVP	V2T	mut_02482	wt_00010	3	14|11|19	2|4|7	0|0|0	0|0|0	0.00103748	0.000322275	0	0	0.000161138
DMS-BM	KEAP1 KELCH	Keap1_KELCH__Q14145_321_609	NFE2L1	Q14494	mut	LLWDGETGESFPAQVP	V2W	mut_02483	wt_00010	3	9|10|13	0|11|5	0|5|0	0|2|0	0.000790262	0.000420723	6.64991e-05	5.91121e-05	0.000243611
DMS-BM	KEAP1 KELCH	Keap1_KELCH__Q14145_321_609	NFE2L1	Q14494	mut	LLYDGETGESFPAQVP	V2Y	mut_02484	wt_00010	3	4|2|2	0|17|12	0|9|0	0|1|5	0.000196434	0.000743114	0.000119698	0.000121759	0.000431406
DMS-BM	KEAP1 KELCH	Keap1_KELCH__Q14145_321_609	NFE2L1	Q14494	mut	LLVAGETGESFPAQVP	D3A	mut_02485	wt_00010	3	5|4|11	7|6|10	11|11|5	3|0|0	0.000443236	0.000585765	0.000541745	7.23589e-05	0.000563755
DMS-BM	KEAP1 KELCH	Keap1_KELCH__Q14145_321_609	NFE2L1	Q14494	mut	LLVEGETGESFPAQVP	D3E	mut_02486	wt_00010	3	2|2|3	0|2|0	0|1|0	0|0|0	0.000169094	5.67279e-05	1.32998e-05	0	3.50139e-05
DMS-BM	KEAP1 KELCH	Keap1_KELCH__Q14145_321_609	NFE2L1	Q14494	mut	LLVFGETGESFPAQVP	D3F	mut_02487	wt_00010	3	5|5|5	0|1|2	0|0|0	0|0|0	0.000381198	7.18517e-05	0	0	3.59258e-05
DMS-BM	KEAP1 KELCH	Keap1_KELCH__Q14145_321_609	NFE2L1	Q14494	mut	LLVGGETGESFPAQVP	D3G	mut_02488	wt_00010	3	23|14|39	9|8|6	3|0|5	0|0|0	0.00168051	0.00061213	0.000176257	0	0.000394194
DMS-BM	KEAP1 KELCH	Keap1_KELCH__Q14145_321_609	NFE2L1	Q14494	mut	LLVHGETGESFPAQVP	D3H	mut_02489	wt_00010	3	51|36|74	29|178|259	40|232|168	80|197|670	0.00370563	0.0115013	0.00734196	0.0201074	0.00942164
DMS-BM	KEAP1 KELCH	Keap1_KELCH__Q14145_321_609	NFE2L1	Q14494	mut	LLVIGETGESFPAQVP	D3I	mut_02490	wt_00010	3	5|5|7	4|3|0	0|1|0	0|0|0	0.000414427	0.000198317	1.32998e-05	0	0.000105808
DMS-BM	KEAP1 KELCH	Keap1_KELCH__Q14145_321_609	NFE2L1	Q14494	mut	LLVKGETGESFPAQVP	D3K	mut_02491	wt_00010	3	3|0|3	0|1|0	0|0|0	0|0|0	0.000115776	2.8364e-05	0	0	1.4182e-05
DMS-BM	KEAP1 KELCH	Keap1_KELCH__Q14145_321_609	NFE2L1	Q14494	mut	LLVLGETGESFPAQVP	D3L	mut_02492	wt_00010	3	11|6|19	5|2|7	2|1|7	0|0|0	0.000783312	0.000350466	0.000199783	0	0.000275124
DMS-BM	KEAP1 KELCH	Keap1_KELCH__Q14145_321_609	NFE2L1	Q14494	mut	LLVMGETGESFPAQVP	D3M	mut_02493	wt_00010	3	24|6|25	6|12|4	2|11|0	0|0|0	0.00116871	0.00059718	0.000201096	0	0.000399138
DMS-BM	KEAP1 KELCH	Keap1_KELCH__Q14145_321_609	NFE2L1	Q14494	mut	LLVNGETGESFPAQVP	D3N	mut_02494	wt_00010	3	3|1|4	0|13|9	0|24|1	0|19|9	0.000170038	0.000564426	0.000338008	0.000727531	0.000451217
DMS-BM	KEAP1 KELCH	Keap1_KELCH__Q14145_321_609	NFE2L1	Q14494	mut	LLVQGETGESFPAQVP	D3Q	mut_02496	wt_00010	3	5|10|13	10|5|2	8|0|1	0|0|0	0.000702352	0.000468369	0.000238002	0	0.000353186
DMS-BM	KEAP1 KELCH	Keap1_KELCH__Q14145_321_609	NFE2L1	Q14494	mut	LLVRGETGESFPAQVP	D3R	mut_02497	wt_00010	2	4|0|6	0|0|1	0|0|0	0|0|0	0.000187596	2.17439e-05	0	0	1.08719e-05
DMS-BM	KEAP1 KELCH	Keap1_KELCH__Q14145_321_609	NFE2L1	Q14494	mut	LLVSGETGESFPAQVP	D3S	mut_02498	wt_00010	3	3|5|10	0|2|1	0|0|0	0|0|0	0.000420315	7.84718e-05	0	0	3.92359e-05
DMS-BM	KEAP1 KELCH	Keap1_KELCH__Q14145_321_609	NFE2L1	Q14494	mut	LLVTGETGESFPAQVP	D3T	mut_02499	wt_00010	3	30|23|35	9|11|22	2|7|9	1|0|0	0.00210673	0.00104512	0.000317206	2.41196e-05	0.000681165
DMS-BM	KEAP1 KELCH	Keap1_KELCH__Q14145_321_609	NFE2L1	Q14494	mut	LLVVGETGESFPAQVP	D3V	mut_02500	wt_00010	3	2|4|4	1|2|3	2|10|3	0|2|0	0.000261003	0.000150266	0.000244232	5.91121e-05	0.000197249
DMS-BM	KEAP1 KELCH	Keap1_KELCH__Q14145_321_609	NFE2L1	Q14494	mut	LLVWGETGESFPAQVP	D3W	mut_02501	wt_00010	3	4|3|4	0|0|0	0|0|0	0|0|0	0.000267311	0	0	0	0
DMS-BM	KEAP1 KELCH	Keap1_KELCH__Q14145_321_609	NFE2L1	Q14494	mut	LLVYGETGESFPAQVP	D3Y	mut_02502	wt_00010	3	2|2|7	0|0|3	2|0|2	0|0|0	0.000235551	6.52316e-05	9.24219e-05	0	7.88267e-05
DMS-BM	KEAP1 KELCH	Keap1_KELCH__Q14145_321_609	NFE2L1	Q14494	mut	LLVDAETGESFPAQVP	G4A	mut_02503	wt_00010	3	25|16|26	3|17|1	0|43|0	0|4|0	0.00158378	0.00058885	0.000571892	0.000118224	0.000580371
DMS-BM	KEAP1 KELCH	Keap1_KELCH__Q14145_321_609	NFE2L1	Q14494	mut	LLVDDETGESFPAQVP	G4D	mut_02504	wt_00010	3	4|0|6	0|5|0	0|1|0	0|0|0	0.000187596	0.00014182	1.32998e-05	0	7.75598e-05
DMS-BM	KEAP1 KELCH	Keap1_KELCH__Q14145_321_609	NFE2L1	Q14494	mut	LLVDEETGESFPAQVP	G4E	mut_02505	wt_00010	3	4|5|6	2|0|1	0|0|0	0|0|0	0.000375835	7.83562e-05	0	0	3.91781e-05
DMS-BM	KEAP1 KELCH	Keap1_KELCH__Q14145_321_609	NFE2L1	Q14494	mut	LLVDFETGESFPAQVP	G4F	mut_02506	wt_00010	3	64|25|59	17|31|17	1|70|2	0|2|0	0.003328	0.00173013	0.00099601	5.91121e-05	0.00136307
DMS-BM	KEAP1 KELCH	Keap1_KELCH__Q14145_321_609	NFE2L1	Q14494	mut	LLVDHETGESFPAQVP	G4H	mut_02507	wt_00010	2	4|0|3	0|0|0	0|0|0	0|0|0	0.000137753	0	0	0	0
DMS-BM	KEAP1 KELCH	Keap1_KELCH__Q14145_321_609	NFE2L1	Q14494	mut	LLVDIETGESFPAQVP	G4I	mut_02508	wt_00010	3	17|9|15	1|1|0	0|0|0	0|0|0	0.000961663	5.66701e-05	0	0	2.83351e-05
DMS-BM	KEAP1 KELCH	Keap1_KELCH__Q14145_321_609	NFE2L1	Q14494	mut	LLVDKETGESFPAQVP	G4K	mut_02509	wt_00010	3	1|1|4	0|65|0	0|267|0	0|87|0	0.000126083	0.00184366	0.00355105	0.00257138	0.00269735
DMS-BM	KEAP1 KELCH	Keap1_KELCH__Q14145_321_609	NFE2L1	Q14494	mut	LLVDLETGESFPAQVP	G4L	mut_02510	wt_00010	3	8|5|8	1|3|1	0|0|0	0|0|0	0.000496974	0.000135142	0	0	6.7571e-05
DMS-BM	KEAP1 KELCH	Keap1_KELCH__Q14145_321_609	NFE2L1	Q14494	mut	LLVDMETGESFPAQVP	G4M	mut_02511	wt_00010	3	34|24|37	6|4|3	1|0|1	0|0|0	0.00226551	0.000348524	4.6211e-05	0	0.000197368
DMS-BM	KEAP1 KELCH	Keap1_KELCH__Q14145_321_609	NFE2L1	Q14494	mut	LLVDNETGESFPAQVP	G4N	mut_02512	wt_00010	3	23|5|27	1|4|9	0|0|0	0|0|0	0.00114231	0.000337457	0	0	0.000168728
DMS-BM	KEAP1 KELCH	Keap1_KELCH__Q14145_321_609	NFE2L1	Q14494	mut	LLVDPETGESFPAQVP	G4P	mut_02513	wt_00010	3	9|5|3	2|94|0	11|423|0	14|151|2	0.00043588	0.00272283	0.00592721	0.00483752	0.00432502
DMS-BM	KEAP1 KELCH	Keap1_KELCH__Q14145_321_609	NFE2L1	Q14494	mut	LLVDQETGESFPAQVP	G4Q	mut_02514	wt_00010	3	3|4|2	1|1|0	0|1|0	0|0|0	0.000249752	5.66701e-05	1.32998e-05	0	3.4985e-05
DMS-BM	KEAP1 KELCH	Keap1_KELCH__Q14145_321_609	NFE2L1	Q14494	mut	LLVDRETGESFPAQVP	G4R	mut_02515	wt_00010	3	5|3|2	0|0|0	0|0|0	0|0|0	0.00025606	0	0	0	0
DMS-BM	KEAP1 KELCH	Keap1_KELCH__Q14145_321_609	NFE2L1	Q14494	mut	LLVDSETGESFPAQVP	G4S	mut_02516	wt_00010	3	36|20|37	2|7|4	0|0|0	0|0|1	0.00215888	0.000342136	0	1.84407e-05	0.000171068
DMS-BM	KEAP1 KELCH	Keap1_KELCH__Q14145_321_609	NFE2L1	Q14494	mut	LLVDTETGESFPAQVP	G4T	mut_02517	wt_00010	3	10|4|12	10|1|1	6|1|0	1|0|0	0.000569738	0.000333169	0.000177692	2.41196e-05	0.000255431
DMS-BM	KEAP1 KELCH	Keap1_KELCH__Q14145_321_609	NFE2L1	Q14494	mut	LLVDVETGESFPAQVP	G4V	mut_02518	wt_00010	3	31|8|14	6|6|1	0|0|0	0|0|0	0.00121509	0.000361765	0	0	0.000180882
DMS-BM	KEAP1 KELCH	Keap1_KELCH__Q14145_321_609	NFE2L1	Q14494	mut	LLVDWETGESFPAQVP	G4W	mut_02519	wt_00010	3	12|13|21	10|3|19	3|0|4	2|0|0	0.00110205	0.000781287	0.000157445	4.82393e-05	0.000469366
DMS-BM	KEAP1 KELCH	Keap1_KELCH__Q14145_321_609	NFE2L1	Q14494	mut	LLVDYETGESFPAQVP	G4Y	mut_02520	wt_00010	3	8|7|9	0|0|0	0|0|0	0|0|0	0.000588884	0	0	0	0
DMS-BM	KEAP1 KELCH	Keap1_KELCH__Q14145_321_609	NFE2L1	Q14494	mut	LLVDGATGESFPAQVP	E5A	mut_02521	wt_00010	3	25|21|38	31|23|151	11|5|45	3|5|240	0.00197139	0.00481318	0.00121443	0.0046459	0.00301381
DMS-BM	KEAP1 KELCH	Keap1_KELCH__Q14145_321_609	NFE2L1	Q14494	mut	LLVDGDTGESFPAQVP	E5D	mut_02522	wt_00010	3	19|9|9	0|4|0	0|0|0	0|1|0	0.000905932	0.000113456	0	2.95561e-05	5.67279e-05
DMS-BM	KEAP1 KELCH	Keap1_KELCH__Q14145_321_609	NFE2L1	Q14494	mut	LLVDGFTGESFPAQVP	E5F	mut_02523	wt_00010	1	2|0|0	0|0|0	0|0|0	0|0|0	4.39551e-05	0	0	0	0
DMS-BM	KEAP1 KELCH	Keap1_KELCH__Q14145_321_609	NFE2L1	Q14494	mut	LLVDGGTGESFPAQVP	E5G	mut_02524	wt_00010	3	73|48|100	56|96|154	4|36|12	2|8|11	0.00507289	0.00765664	0.000814135	0.000487535	0.00423539
DMS-BM	KEAP1 KELCH	Keap1_KELCH__Q14145_321_609	NFE2L1	Q14494	mut	LLVDGHTGESFPAQVP	E5H	mut_02525	wt_00010	1	0|0|0	0|0|1	0|0|0	0|0|0	0	2.17439e-05	0	0	1.08719e-05
DMS-BM	KEAP1 KELCH	Keap1_KELCH__Q14145_321_609	NFE2L1	Q14494	mut	LLVDGITGESFPAQVP	E5I	mut_02526	wt_00010	2	2|0|0	0|0|1	0|0|0	0|0|0	4.39551e-05	2.17439e-05	0	0	1.08719e-05
DMS-BM	KEAP1 KELCH	Keap1_KELCH__Q14145_321_609	NFE2L1	Q14494	mut	LLVDGKTGESFPAQVP	E5K	mut_02527	wt_00010	1	0|0|0	1|0|0	0|0|0	0|0|0	0	2.83062e-05	0	0	1.41531e-05
DMS-BM	KEAP1 KELCH	Keap1_KELCH__Q14145_321_609	NFE2L1	Q14494	mut	LLVDGLTGESFPAQVP	E5L	mut_02528	wt_00010	1	0|1|0	0|0|0	0|0|0	0|0|0	3.76478e-05	0	0	0	0
DMS-BM	KEAP1 KELCH	Keap1_KELCH__Q14145_321_609	NFE2L1	Q14494	mut	LLVDGMTGESFPAQVP	E5M	mut_02529	wt_00010	3	13|10|19	3|6|5	0|0|1	0|0|0	0.000977858	0.000363822	1.88122e-05	0	0.000191317
DMS-BM	KEAP1 KELCH	Keap1_KELCH__Q14145_321_609	NFE2L1	Q14494	mut	LLVDGNTGESFPAQVP	E5N	mut_02530	wt_00010	3	2|5|2	2|4|3	1|0|1	0|0|0	0.000265423	0.0002353	4.6211e-05	0	0.000140755
DMS-BM	KEAP1 KELCH	Keap1_KELCH__Q14145_321_609	NFE2L1	Q14494	mut	LLVDGPTGESFPAQVP	E5P	mut_02531	wt_00010	3	5|3|4	2|4|2	3|2|0	1|0|0	0.000289288	0.000213556	0.000108796	2.41196e-05	0.000161176
DMS-BM	KEAP1 KELCH	Keap1_KELCH__Q14145_321_609	NFE2L1	Q14494	mut	LLVDGQTGESFPAQVP	E5Q	mut_02532	wt_00010	3	9|6|10	1|1|0	0|0|0	0|0|0	0.000589828	5.66701e-05	0	0	2.83351e-05
DMS-BM	KEAP1 KELCH	Keap1_KELCH__Q14145_321_609	NFE2L1	Q14494	mut	LLVDGSTGESFPAQVP	E5S	mut_02534	wt_00010	3	13|7|12	5|9|31	6|8|14	1|9|18	0.000748614	0.00107087	0.000534162	0.000622056	0.000802514
DMS-BM	KEAP1 KELCH	Keap1_KELCH__Q14145_321_609	NFE2L1	Q14494	mut	LLVDGTTGESFPAQVP	E5T	mut_02535	wt_00010	3	24|19|35	85|151|141	47|131|23	40|21|10	0.00182427	0.00975487	0.0034627	0.00176987	0.00660878
DMS-BM	KEAP1 KELCH	Keap1_KELCH__Q14145_321_609	NFE2L1	Q14494	mut	LLVDGVTGESFPAQVP	E5V	mut_02536	wt_00010	3	15|5|12	2|14|9	6|74|11	1|206|3	0.000717274	0.000649403	0.00135551	0.00616799	0.00100246
DMS-BM	KEAP1 KELCH	Keap1_KELCH__Q14145_321_609	NFE2L1	Q14494	mut	LLVDGWTGESFPAQVP	E5W	mut_02537	wt_00010	2	1|0|1	0|0|0	0|0|0	0|0|0	3.85919e-05	0	0	0	0
DMS-BM	KEAP1 KELCH	Keap1_KELCH__Q14145_321_609	NFE2L1	Q14494	mut	LLVDGYTGESFPAQVP	E5Y	mut_02538	wt_00010	1	0|0|1	0|0|0	0|0|0	0|0|0	1.66143e-05	0	0	0	0
DMS-BM	KEAP1 KELCH	Keap1_KELCH__Q14145_321_609	NFE2L1	Q14494	mut	LLVDGEAGESFPAQVP	T6A	mut_02539	wt_00010	3	4|4|3	0|0|0	0|0|0	0|0|0	0.000288344	0	0	0	0
DMS-BM	KEAP1 KELCH	Keap1_KELCH__Q14145_321_609	NFE2L1	Q14494	mut	LLVDGEFGESFPAQVP	T6F	mut_02542	wt_00010	1	0|0|1	0|0|0	0|0|0	0|0|0	1.66143e-05	0	0	0	0
DMS-BM	KEAP1 KELCH	Keap1_KELCH__Q14145_321_609	NFE2L1	Q14494	mut	LLVDGEGGESFPAQVP	T6G	mut_02543	wt_00010	3	6|10|11	0|1|0	0|0|0	0|0|0	0.000691101	2.8364e-05	0	0	1.4182e-05
DMS-BM	KEAP1 KELCH	Keap1_KELCH__Q14145_321_609	NFE2L1	Q14494	mut	LLVDGEHGESFPAQVP	T6H	mut_02544	wt_00010	3	5|5|7	1|2|1	1|1|0	0|0|0	0.000414427	0.000106778	4.06986e-05	0	7.37383e-05
DMS-BM	KEAP1 KELCH	Keap1_KELCH__Q14145_321_609	NFE2L1	Q14494	mut	LLVDGEIGESFPAQVP	T6I	mut_02545	wt_00010	3	3|2|2	0|0|0	0|0|0	0|0|0	0.000174457	0	0	0	0
DMS-BM	KEAP1 KELCH	Keap1_KELCH__Q14145_321_609	NFE2L1	Q14494	mut	LLVDGEKGESFPAQVP	T6K	mut_02546	wt_00010	2	2|0|1	0|0|0	0|0|0	0|0|0	6.05694e-05	0	0	0	0
DMS-BM	KEAP1 KELCH	Keap1_KELCH__Q14145_321_609	NFE2L1	Q14494	mut	LLVDGELGESFPAQVP	T6L	mut_02547	wt_00010	1	0|0|1	0|0|0	0|0|0	0|0|0	1.66143e-05	0	0	0	0
DMS-BM	KEAP1 KELCH	Keap1_KELCH__Q14145_321_609	NFE2L1	Q14494	mut	LLVDGENGESFPAQVP	T6N	mut_02549	wt_00010	3	42|20|38	12|11|8	0|1|0	0|0|0	0.00230736	0.000825628	1.32998e-05	0	0.000419464
DMS-BM	KEAP1 KELCH	Keap1_KELCH__Q14145_321_609	NFE2L1	Q14494	mut	LLVDGEPGESFPAQVP	T6P	mut_02550	wt_00010	3	1|1|1	0|0|0	0|0|0	0|0|0	7.62396e-05	0	0	0	0
DMS-BM	KEAP1 KELCH	Keap1_KELCH__Q14145_321_609	NFE2L1	Q14494	mut	LLVDGERGESFPAQVP	T6R	mut_02552	wt_00010	1	0|0|1	0|0|0	0|0|0	0|0|0	1.66143e-05	0	0	0	0
DMS-BM	KEAP1 KELCH	Keap1_KELCH__Q14145_321_609	NFE2L1	Q14494	mut	LLVDGESGESFPAQVP	T6S	mut_02553	wt_00010	3	7|11|16	0|12|11	0|3|0	0|0|0	0.000833798	0.00057955	3.98995e-05	0	0.000309725
DMS-BM	KEAP1 KELCH	Keap1_KELCH__Q14145_321_609	NFE2L1	Q14494	mut	LLVDGEVGESFPAQVP	T6V	mut_02554	wt_00010	1	2|0|0	0|0|0	0|0|0	0|0|0	4.39551e-05	0	0	0	0
DMS-BM	KEAP1 KELCH	Keap1_KELCH__Q14145_321_609	NFE2L1	Q14494	mut	LLVDGEWGESFPAQVP	T6W	mut_02555	wt_00010	2	1|0|1	0|0|0	0|0|0	0|0|0	3.85919e-05	0	0	0	0
DMS-BM	KEAP1 KELCH	Keap1_KELCH__Q14145_321_609	NFE2L1	Q14494	mut	LLVDGEYGESFPAQVP	T6Y	mut_02556	wt_00010	2	0|1|1	0|0|0	0|0|0	0|0|0	5.42621e-05	0	0	0	0
DMS-BM	KEAP1 KELCH	Keap1_KELCH__Q14145_321_609	NFE2L1	Q14494	mut	LLVDGETAESFPAQVP	G7A	mut_02557	wt_00010	1	1|0|0	0|0|0	0|0|0	0|0|0	2.19775e-05	0	0	0	0
DMS-BM	KEAP1 KELCH	Keap1_KELCH__Q14145_321_609	NFE2L1	Q14494	mut	LLVDGETIESFPAQVP	G7I	mut_02562	wt_00010	1	0|0|0	0|0|0	0|0|5	0|0|4	0	0	9.4061e-05	7.37626e-05	4.70305e-05
DMS-BM	KEAP1 KELCH	Keap1_KELCH__Q14145_321_609	NFE2L1	Q14494	mut	LLVDGETSESFPAQVP	G7S	mut_02570	wt_00010	2	1|0|1	0|0|0	0|0|0	0|0|0	3.85919e-05	0	0	0	0
DMS-BM	KEAP1 KELCH	Keap1_KELCH__Q14145_321_609	NFE2L1	Q14494	mut	LLVDGETVESFPAQVP	G7V	mut_02572	wt_00010	1	0|0|1	0|0|0	0|0|0	0|0|0	1.66143e-05	0	0	0	0
DMS-BM	KEAP1 KELCH	Keap1_KELCH__Q14145_321_609	NFE2L1	Q14494	mut	LLVDGETGASFPAQVP	E8A	mut_02575	wt_00010	3	4|6|4	0|0|1	0|0|0	0|0|0	0.000380254	2.17439e-05	0	0	1.08719e-05
DMS-BM	KEAP1 KELCH	Keap1_KELCH__Q14145_321_609	NFE2L1	Q14494	mut	LLVDGETGDSFPAQVP	E8D	mut_02576	wt_00010	3	5|1|5	0|0|0	0|0|0	0|0|0	0.000230607	0	0	0	0
DMS-BM	KEAP1 KELCH	Keap1_KELCH__Q14145_321_609	NFE2L1	Q14494	mut	LLVDGETGFSFPAQVP	E8F	mut_02577	wt_00010	3	8|7|8	0|1|2	0|0|0	0|0|0	0.000572269	7.18517e-05	0	0	3.59258e-05
DMS-BM	KEAP1 KELCH	Keap1_KELCH__Q14145_321_609	NFE2L1	Q14494	mut	LLVDGETGGSFPAQVP	E8G	mut_02578	wt_00010	2	3|0|2	0|0|0	0|0|0	0|0|0	9.91613e-05	0	0	0	0
DMS-BM	KEAP1 KELCH	Keap1_KELCH__Q14145_321_609	NFE2L1	Q14494	mut	LLVDGETGHSFPAQVP	E8H	mut_02579	wt_00010	3	18|11|23	3|2|4	7|7|1	2|0|0	0.00119185	0.000228622	0.000303702	4.82393e-05	0.000266162
DMS-BM	KEAP1 KELCH	Keap1_KELCH__Q14145_321_609	NFE2L1	Q14494	mut	LLVDGETGISFPAQVP	E8I	mut_02580	wt_00010	3	6|4|11	0|3|4	0|0|0	0|0|0	0.000465214	0.000172067	0	0	8.60337e-05
DMS-BM	KEAP1 KELCH	Keap1_KELCH__Q14145_321_609	NFE2L1	Q14494	mut	LLVDGETGKSFPAQVP	E8K	mut_02581	wt_00010	1	0|0|1	0|0|0	0|0|0	0|0|0	1.66143e-05	0	0	0	0
DMS-BM	KEAP1 KELCH	Keap1_KELCH__Q14145_321_609	NFE2L1	Q14494	mut	LLVDGETGLSFPAQVP	E8L	mut_02582	wt_00010	3	1|5|9	0|2|0	0|0|0	0|0|0	0.000359745	5.67279e-05	0	0	2.8364e-05
DMS-BM	KEAP1 KELCH	Keap1_KELCH__Q14145_321_609	NFE2L1	Q14494	mut	LLVDGETGMSFPAQVP	E8M	mut_02583	wt_00010	3	19|18|42	1|6|7	0|1|0	0|0|0	0.00179303	0.000350697	1.32998e-05	0	0.000181998
DMS-BM	KEAP1 KELCH	Keap1_KELCH__Q14145_321_609	NFE2L1	Q14494	mut	LLVDGETGNSFPAQVP	E8N	mut_02584	wt_00010	3	9|3|6	0|0|0	0|0|0	0|0|1	0.000410427	0	0	1.84407e-05	0
DMS-BM	KEAP1 KELCH	Keap1_KELCH__Q14145_321_609	NFE2L1	Q14494	mut	LLVDGETGPSFPAQVP	E8P	mut_02585	wt_00010	1	0|0|0	0|0|1	0|0|0	0|0|0	0	2.17439e-05	0	0	1.08719e-05
DMS-BM	KEAP1 KELCH	Keap1_KELCH__Q14145_321_609	NFE2L1	Q14494	mut	LLVDGETGQSFPAQVP	E8Q	mut_02586	wt_00010	3	8|7|13	3|2|2	1|0|3	0|0|0	0.000655341	0.000185134	8.38354e-05	0	0.000134485
DMS-BM	KEAP1 KELCH	Keap1_KELCH__Q14145_321_609	NFE2L1	Q14494	mut	LLVDGETGRSFPAQVP	E8R	mut_02587	wt_00010	3	2|1|3	0|0|0	0|0|0	0|0|0	0.000131446	0	0	0	0
DMS-BM	KEAP1 KELCH	Keap1_KELCH__Q14145_321_609	NFE2L1	Q14494	mut	LLVDGETGSSFPAQVP	E8S	mut_02588	wt_00010	1	2|0|0	0|0|0	0|0|0	0|0|0	4.39551e-05	0	0	0	0
DMS-BM	KEAP1 KELCH	Keap1_KELCH__Q14145_321_609	NFE2L1	Q14494	mut	LLVDGETGTSFPAQVP	E8T	mut_02589	wt_00010	3	20|14|40	1|0|1	0|0|0	0|0|0	0.00163119	5.005e-05	0	0	2.5025e-05
[truncated: 12,607 more rows]
