# Supplementary material for: Defining short linear motif binding determinants by phage display‐based deep mutational scanning
Source: Protein Sci. 2025 May 24;34(6):e70174. doi: 10.1002/pro.70174 (PMC12102759; doi:10.1002/pro.70174)
Supplement: Supplementary file 5 — Table S4. [file PRO-34-e70174-s004.xlsx]

## Sheet: Legend
Supplementary Table S4	Correlation analysis of peptides abundance in coverage vs. in selection results. The Pearson correlation coefficient (r), p-values (p) and coefficients of determination (r2) were calculated for the fractional counts of all library peptides in naive unselected sequenced aliqiotes (coverage) vs the averaged fractional counts in selection results for each bait and each selection day.

## Sheet: correlation_analysis
			Pearson correlation
library_identifier	bait_name	coverage_fcts_vs	coefficient (r)	p-value	r2
DMS-BM	EIF4E	ave_fcts_day1	0.415852	1.77464e-31	0.172933
DMS-BM	EIF4E	ave_fcts_day2	0.354762	8.87072e-23	0.125856
DMS-BM	EIF4E	ave_fcts_day3	0.363516	6.48745e-24	0.132144
DMS-BM	EIF4E	ave_fcts_day4	0.117786	0.00154515	0.0138735
DMS-BM	G3BP1 NFT2	ave_fcts_day1	0.591936	1.92646e-85	0.350389
DMS-BM	G3BP1 NFT2	ave_fcts_day2	0.512598	6.35157e-61	0.262756
DMS-BM	G3BP1 NFT2	ave_fcts_day3	0.445002	1.34255e-44	0.198027
DMS-BM	G3BP1 NFT2	ave_fcts_day4	0.207865	3.65561e-10	0.043208
DMS-BM	KEAP1 KELCH	ave_fcts_day1	0.680299	5.90272e-127	0.462806
DMS-BM	KEAP1 KELCH	ave_fcts_day2	0.309536	4.93425e-22	0.0958128
DMS-BM	KEAP1 KELCH	ave_fcts_day3	0.0688427	0.0361096	0.00473932
DMS-BM	KEAP1 KELCH	ave_fcts_day4	0.00430017	0.895973	1.84914e-05
DMS-BM	MDM2 SWIB	ave_fcts_day1	0.130823	8.78895e-07	0.0171147
DMS-BM	MDM2 SWIB	ave_fcts_day2	0.0897603	0.000762889	0.00805692
DMS-BM	MDM2 SWIB	ave_fcts_day3	0.0674938	0.0114479	0.00455541
DMS-BM	MDM2 SWIB	ave_fcts_day4	-0.00448507	0.866704	2.01158e-05
DMS-BM	PABPC1 PABC	ave_fcts_day1	0.411284	3.03981e-37	0.169155
DMS-BM	PABPC1 PABC	ave_fcts_day2	0.373311	1.74333e-30	0.139361
DMS-BM	PABPC1 PABC	ave_fcts_day3	0.221024	3.36921e-11	0.0488514
DMS-BM	PABPC1 PABC	ave_fcts_day4	0.172985	2.42716e-07	0.0299237
DMS-BM	PEX14 Pex14	ave_fcts_day1	0.387348	2.71959e-36	0.150038
DMS-BM	PEX14 Pex14	ave_fcts_day2	0.502529	1.39227e-63	0.252535
DMS-BM	PEX14 Pex14	ave_fcts_day3	0.346357	6.86689e-29	0.119963
DMS-BM	PEX14 Pex14	ave_fcts_day4	0.247513	4.32824e-15	0.0612628
DMS-BM	PP2A B56	ave_fcts_day1	0.613932	3.79344e-98	0.376913
DMS-BM	PP2A B56	ave_fcts_day2	0.587512	4.85879e-88	0.34517
DMS-BM	PP2A B56	ave_fcts_day3	0.438521	2.58125e-45	0.1923
DMS-BM	PP2A B56	ave_fcts_day4	0.153787	2.25229e-06	0.0236504
DMS-BM	SIN3A PAH2	ave_fcts_day1	0.291077	1.15794e-15	0.0847259
DMS-BM	SIN3A PAH2	ave_fcts_day2	0.173242	2.61877e-06	0.0300129
DMS-BM	SIN3A PAH2	ave_fcts_day3	0.141188	0.000133752	0.0199341
DMS-BM	SIN3A PAH2	ave_fcts_day4	0.103144	0.00537431	0.0106386
DMS-BM	TLN1 PTB	ave_fcts_day1	0.605148	8.82658e-95	0.366204
DMS-BM	TLN1 PTB	ave_fcts_day2	0.536803	3.98873e-71	0.288158
DMS-BM	TLN1 PTB	ave_fcts_day3	0.46196	9.13901e-51	0.213407
DMS-BM	TLN1 PTB	ave_fcts_day4	0.0821115	0.0118793	0.0067423
DMS-BM	TNKS ANK	ave_fcts_day1	0.496388	1.58302e-62	0.246401
DMS-BM	TNKS ANK	ave_fcts_day2	0.387206	1.17894e-36	0.149929
DMS-BM	TNKS ANK	ave_fcts_day3	0.269609	6.72068e-18	0.0726892
DMS-BM	TNKS ANK	ave_fcts_day4	0.153326	1.30153e-06	0.0235089
DMS-BM	YES SH3	ave_fcts_day1	0.791305	3.73883e-223	0.626163
DMS-BM	YES SH3	ave_fcts_day2	0.649413	3.98457e-125	0.421737
DMS-BM	YES SH3	ave_fcts_day3	0.412974	6.19364e-44	0.170547
DMS-BM	YES SH3	ave_fcts_day4	0.359882	4.92207e-33	0.129515
DMS-CoV	ABL2 SH3	ave_fcts_day1	-0.150442	0.640719	0.0226328
DMS-CoV	ABL2 SH3	ave_fcts_day2	-0.162678	0.613455	0.026464
DMS-CoV	AP2M1 MU	ave_fcts_day1	-0.0633496	0.201063	0.00401317
DMS-CoV	AP2M1 MU	ave_fcts_day2	0.0241537	0.62622	0.000583401
DMS-CoV	AP2M1 MU	ave_fcts_day3	0.00605009	0.902913	3.66036e-05
DMS-CoV	EZR FERM	ave_fcts_day1	0.0459654	0.462268	0.00211282
DMS-CoV	EZR FERM	ave_fcts_day2	0.134827	0.0303861	0.0181783
DMS-CoV	EZR FERM	ave_fcts_day3	0.0746224	0.232298	0.0055685
DMS-CoV	G3BP1 NFT2	ave_fcts_day1	-0.043088	0.423644	0.00185658
DMS-CoV	G3BP1 NFT2	ave_fcts_day2	-0.0417282	0.438432	0.00174124
DMS-CoV	G3BP1 NFT2	ave_fcts_day3	-0.037022	0.491837	0.00137063
DMS-CoV	NSP16	ave_fcts_day1	0.109492	0.0310621	0.0119886
DMS-CoV	NSP16	ave_fcts_day2	-0.00838074	0.869297	7.02368e-05
DMS-CoV	NSP16	ave_fcts_day3	-0.0272302	0.592829	0.000741483
DMS-CoV	NSP3 ADRP	ave_fcts_day1	0.20392	7.00768e-07	0.0415834
DMS-CoV	NSP3 ADRP	ave_fcts_day2	-0.00620209	0.881314	3.84659e-05
DMS-CoV	NSP3 ADRP	ave_fcts_day3	-0.0285122	0.492392	0.000812948
DMS-CoV	NSP3 SUD-M	ave_fcts_day1	0.174131	0.00318471	0.0303218
DMS-CoV	NSP3 SUD-M	ave_fcts_day2	0.122402	0.0389168	0.0149821
DMS-CoV	NSP3 SUD-M	ave_fcts_day3	0.140326	0.0177733	0.0196915
DMS-CoV	NSP3 UBl1	ave_fcts_day1	0.110019	0.0743374	0.0121041
DMS-CoV	NSP3 UBl1	ave_fcts_day2	-0.0523571	0.396857	0.00274127
DMS-CoV	NSP3 UBl1	ave_fcts_day3	-0.0960088	0.119672	0.00921769
DMS-CoV	NSP9	ave_fcts_day1	0.421623	7.56648e-42	0.177766
DMS-CoV	NSP9	ave_fcts_day2	0.412484	5.88734e-40	0.170143
DMS-CoV	NSP9	ave_fcts_day3	0.206949	1.46111e-10	0.0428279
DMS-CoV	USP7 MATH	ave_fcts_day1	0.099301	0.00870564	0.00986069
DMS-CoV	USP7 MATH	ave_fcts_day2	-0.0022773	0.952144	5.18608e-06
DMS-CoV	USP7 MATH	ave_fcts_day3	-0.00568637	0.880878	3.23348e-05
