# Supplementary material for: Defining short linear motif binding determinants by phage display‐based deep mutational scanning
Source: Protein Sci. 2025 May 24;34(6):e70174. doi: 10.1002/pro.70174 (PMC12102759; doi:10.1002/pro.70174)
Supplement: Supplementary file 6 — Table S5. [file PRO-34-e70174-s008.xlsx]

## Sheet: Legend
Supplemental Table S5	Best matches of ELM derived vs DMS derived PSSMs

## Sheet: Best match motif day 2-3
Bait_hit_peptide_days	Expected ELM Class	Expected ELM Class p value	Expected ELM Class rank	Best Match ELM Class	Best Match ELM Class p value
EIF4E_eIF4E-EKKRYDREFLLGFQFI-23	LIG_eIF4E_1	0.000306343	1	LIG_eIF4E_1	0.000306343
EIF4E_eIF4E-IIYDRKFLMEARNSPV-23	LIG_eIF4E_1	3.61661e-05	1	LIG_eIF4E_1	3.61661e-05
EIF4E_eIF4E-LEEKKRYDREFLLGFQ-23	LIG_eIF4E_1	0.000242846	1	LIG_eIF4E_1	0.000242846
EIF4E_eIF4E-TRIIYDRKFLMEARNS-23	LIG_eIF4E_1	5.57468e-07	1	LIG_eIF4E_1	5.57468e-07
G3BP1_NTF2_1-AQMQGPYNFIQDSMLD-23	LIG_G3BP_FGDF_1	0.00363595	9	LIG_EH1_1	0.000874844
G3BP1_NTF2_1-LHSPQYIFGDFSPDEF-23	LIG_G3BP_FGDF_1	0.004041	1	LIG_G3BP_FGDF_1	0.004041
G3BP1_NTF2_1-LMAQMQGPYNFIQDSM-23	LIG_G3BP_FGDF_1	0.000420178	6	DOC_AGCK_PIF_1	0.000146481
G3BP1_NTF2_1-SPQYIFGDFSPDEFNQ-23	LIG_G3BP_FGDF_1	0.000164393	1	LIG_G3BP_FGDF_1	0.000164393
Keap1_KELCH-KEVDPSTGELQSLQMP-23	DEG_Kelch_Keap1_1	5.10497e-05	1	DEG_Kelch_Keap1_1	5.10497e-05
Keap1_KELCH-LLVDGETGESFPAQVP-23	DEG_Kelch_Keap1_1	0.00152539	1	DEG_Kelch_Keap1_1	0.00152539
Keap1_KELCH-RNLLVDGETGESFPAQ-23	DEG_Kelch_Keap1_1	0.00198479	5	CLV_PCSK_SKI1_1	0.000835339
Keap1_KELCH-SSKEVDPSTGELQSLQ-23	DEG_Kelch_Keap1_1	7.87748e-06	1	DEG_Kelch_Keap1_1	7.87748e-06
MDM2_p53-binding-domain-EDDRSFQTVWATVFEH-23	DEG_MDM2_SWIB_1	0.046586	81	LIG_FAT_LD_1	0.00192175
MDM2_p53-binding-domain-LSQETFSDLWKLLPEN-23	DEG_MDM2_SWIB_1	4.27308e-05	1	DEG_MDM2_SWIB_1	4.27308e-05
MDM2_p53-binding-domain-QETFSDLWKLLPENNV-23	DEG_MDM2_SWIB_1	0.000512308	1	DEG_MDM2_SWIB_1	0.000512308
MDM2_p53-binding-domain-THFAELWGHLDHTMFF-23	DEG_MDM2_SWIB_1	7.71018e-05	1	DEG_MDM2_SWIB_1	7.71018e-05
MDM2_p53-binding-domain-TPEDDRSFQTVWATVF-23	DEG_MDM2_SWIB_1	0.09703	181	DOC_AGCK_PIF_1	0.00856014
MDM2_p53-binding-domain-TTTHFAELWGHLDHTM-23	DEG_MDM2_SWIB_1	0.000304281	1	DEG_MDM2_SWIB_1	0.000304281
PABP-B_PABP-KSTLNPNAKEFNPRSF-23	LIG_PAM2_1	7.8251e-05	1	LIG_PAM2_1	7.8251e-05
PABP-B_PABP-LMSKLSVNAPEFYPSG-23	LIG_PAM2_1	0.000505363	1	LIG_PAM2_1	0.000505363
PABP-B_PABP-SKLSVNAPEFYPSGYS-23	LIG_PAM2_1	0.00891399	4	MOD_AAK1BIKe_LxxQxTG_1	0.00448525
PABP-B_PABP-TLNPNAKEFNPRSFSQ-23	LIG_PAM2_1	0.00298363	5	LIG_Sin3_3	0.00123657
PEX14_Pex14-ADLALSENWAQEFLAA-23	LIG_Pex14_1	0.0138143	4	DEG_MDM2_SWIB_1	0.004942
PEX14_Pex14-AEQWAAEFIQQQGTSD-23	LIG_Pex14_1	0.000322584	1	LIG_Pex14_1	0.000322584
PEX14_Pex14-AQAEQWAAEFIQQQGT-23	LIG_Pex14_1	0.0355835	79	LIG_ActinCP_CPI_1	0.000560071
PEX14_Pex14-GVADLALSENWAQEFL-23	LIG_Pex14_1	0.0909766	211	DOC_GSK3_Axin_1	0.001065
PPP2R5A_B56-KKPLLSPIPELPEVPE-23	DOC_PP2A_B56_1	4.85708e-05	1	DOC_PP2A_B56_1	4.85708e-05
PPP2R5A_B56-PLLSPIPELPEVPEMT-23	DOC_PP2A_B56_1	0.000673784	1	DOC_PP2A_B56_1	0.000673784
PPP2R5A_B56-SGYLPTLNEDEEWKAD-23	DOC_PP2A_B56_1	0.000433933	1	DOC_PP2A_B56_1	0.000433933
PPP2R5A_B56-YLPTLNEDEEWKADQD-23	DOC_PP2A_B56_1	4.4771e-05	1	DOC_PP2A_B56_1	4.4771e-05
SIN3A_PAH-AAYMDFVAAQALVSIS-23	LIG_Sin3_1	0.0093259	28	LIG_Sin3_2	2.77066e-05
SIN3A_PAH-MINVQRLLEAAEFLER-23	LIG_Sin3_1	1.68781e-05	1	LIG_Sin3_1	1.68781e-05
SIN3A_PAH-VKMINVQRLLEAAEFL-23	LIG_Sin3_1	0.0232552	33	LIG_GLEBS_BUB3_1	0.00190067
SIN3A_PAH-YMDFVAAQALVSISNR-23	LIG_Sin3_1	0.000240137	4	LIG_NBox_RRM_1	3.8807e-06
TLN1_PTB-DLIFTDSKLYIPLEYR-23	LIG_PTB_Apo_2	0.000266961	1	LIG_PTB_Apo_2	0.000266961
TLN1_PTB-FPTDERSWVYSPLHYS-23	LIG_PTB_Apo_2	0.0696163	210	LIG_LRP6_Inhibitor_1	0.00119691
TLN1_PTB-LADLIFTDSKLYIPLE-23	LIG_PTB_Apo_2	0.00283158	7	LIG_HP1_1	0.000140693
TLN1_PTB-TDERSWVYSPLHYSAQ-23	LIG_PTB_Apo_2	0.0796122	231	LIG_PDZ_Wminus1_1	0.00180133
TNKS_TANK-peptide-bind-LPHLQRSPPDGQSFRS-23	DOC_ANK_TNKS_1	6.44403e-05	1	DOC_ANK_TNKS_1	6.44403e-05
TNKS_TANK-peptide-bind-LQQATRQEPQGQEHQG-23	DOC_ANK_TNKS_1	0.000139317	1	DOC_ANK_TNKS_1	0.000139317
TNKS_TANK-peptide-bind-PQLPHLQRSPPDGQSF-23	DOC_ANK_TNKS_1	0.00250441	3	MOD_GlcNHglycan	0.000858894
TNKS_TANK-peptide-bind-QVLQQATRQEPQGQEH-23	DOC_ANK_TNKS_1	0.000304935	1	DOC_ANK_TNKS_1	0.000304935
YES1_SH3-DKTSSIQSRPLPSPPK-23	LIG_SH3_1	0.0137942	46	LIG_MYND_3	0.00160333
YES1_SH3-RDLPPPPPPDRPYSVG-23	LIG_SH3_1	3.13669e-06	1	LIG_SH3_1	3.13669e-06
YES1_SH3-TLRDLPPPPPPDRPYS-23	LIG_SH3_1	0.000120509	3	LIG_PROFILIN_1	5.54982e-05
YES1_SH3-TSSIQSRPLPSPPKFT-23	LIG_SH3_1	0.0134385	45	LIG_CSL_BTD_1	0.00175242
