# Supplementary material for: Defining short linear motif binding determinants by phage display‐based deep mutational scanning
Source: Protein Sci. 2025 May 24;34(6):e70174. doi: 10.1002/pro.70174 (PMC12102759; doi:10.1002/pro.70174)
Supplement: Supplementary file 7 — Table S6. [file PRO-34-e70174-s001.xlsx]

## Sheet: Legend
Supplementary Table S6	Collection of all generated PSSMs. Each sheet is named as Library_Bait_Prey. For each set of "library+bait+prey" 1 or more PSSMs are compiled based on the peptides present in the library for that bait-prey pair, and if the completeness of overlapping peptides was > 0.2 for both peptides than an averaged PSSM was generated for the overlapping region of said peptides.

## Sheet: DMS-BM_EIF4E_EIF4EBP1
library	DMS-BM
bait	EIF4E
prey	EIF4EBP1
peptide	TRIIYDRKFLMEARNS
completeness	0.554386
aa	R	I	I	Y	D	R	K	F	L	M	E	A	R	N	S
G	0	0	0.0427306	0	0	0.0986503	0.0275917	0	0	0	0	0	0.264346	0.0647253	0.0900631
P	0.0868407	0	0.0167085	0	0.0238938	0.0367027	0.0135251	0	0	0	0	0	0.0501441	0.0100449	0.0766204
A	0	0	0	0	0	0.0473481	0.00612712	x	0	0.00713344	0.348588	0.0662274	0.0825322	0.0383878	0.00830639
I	0	0.448029	0.304613	0	0	0	0.166735	0	0	0.0469808	0	0	0.00787743	0.00222647	0.0457488
L	0.00962419	0.0382736	0.00863171	0	0	0	0.00300723	0.0460029	0.948001	0.103732	0.0155334	x	0.00787743	0	0.00203638
V	0	0.0483341	0.00863171	0	0	0	0.0061122	0.00735848	0	0.200164	0	0	0	0.00364451	0.0119864
W	0	0	0.0394737	0	0	x	0.000597142	0.174197	0	0.0107109	0	0	0.00737103	0.00148283	0.00656178
F	0	0.164338	0.0167085	0	0	0.0238643	0.00474418	0.153011	0	0.0619877	0	0	0.0330162	0.00545833	0.00394186
Y	0.0466155	0.064481	0.069952	1	0	0.00397738	0.0222198	0	0	0	0.018979	0	0.0389966	0.00182226	0.00190548
M	0	0.0799984	0.0232809	0	0	x	0.00138948	0.0934275	0.0519994	0.330618	0	0.0252584	0	0.0783702	0.0151599
S	0.016295	0.0536043	0.0406713	0	0	0.0172222	0.446185	0.00825843	0	0.0107109	0.0310668	0.00187666	0.0440762	0.109073	0.0718641
T	0.122589	0.0263941	0.00863171	0	0	0.00397738	0.257058	0.0557572	0	0.0359793	0	0.0736023	0.0327542	0.00781843	0.0129627
Q	0.300006	0	0	0	0	0.13771	0.0244622	0.0167858	0	0	0	0.829403	0.00737103	0.0575641	0
N	0.0192484	0.0118795	0.252223	0	0	0.443313	0.00353913	0	0	0.16477	0	0	0.0237481	0.0687255	0.0384381
H	0.072834	0.0382736	0.0167085	0	0.0510706	0.0132297	0.00688265	0.043675	0	0.0272129	0	0	0.0401252	0.01501	0.0153659
K	0.0288726	0	0	0	0.0238938	0.0305315	0.00535434	0	0	0	0	x	0	0.00612136	0
R	0.297074	0	0	0	0	0.122772	0	0	0	0	0	0.00187666	0.277995	0	0.0061391
D	0	0	0.107194	0	0.901142	0.0207011	0.00149244	0.0421726	0	0	0	0.00175602	0.0727636	0.00194745	0.552386
E	x	0.0263941	0.0438404	0	0	0	0.00297819	0.359354	0	0	0.585833	0	0.00900607	0.527578	0.0405137
library	DMS-BM
bait	EIF4E
prey	EIF4EBP1
peptide	IIYDRKFLMEARNSPV
completeness	0.463158
aa	I	I	Y	D	R	K	F	L	M	E	A	R	N	S	P
G	0	0.00149401	0	0	0	0.000753607	0	0	0	0	0	0	0.0106337	0	0.0311883
P	0.0484625	0.138066	0	0	0	0.00312183	0	0	0	0.103563	0.00187784	0	0.00236068	0.0207317	0.0574968
A	0	0.004386	0.22935	0	0	0.419126	0.0524653	0	0	0	0.00716158	0	0	0.039026	0.103834
I	0.0831854	0.00533149	0	0	0	0.000528003	0	0	0	0	0.00229438	0	0	0	0.0184205
L	0.0871472	0	0	0	0	0.000269114	0	0.559713	0	0.103563	0	0	0.00118034	0	0.0345325
V	0	0.0530826	0	0	0	0.000295981	0	0	0.336711	0	0.027651	0	0	0	0.0462646
W	0.0218121	0	0	0	0	0.000398558	0.120173	0	0	0	0	0	0.00322281	0.11428	0.0903179
F	0.0871472	0	0	0	0	0.00500392	0.200088	0	0	0	0.0040137	0.238161	0.00322281	0.412516	0.0150763
Y	0.140549	0.00573763	0.422816	0	0	0.0239063	0	0	0	0	0	0	0.0077737	0.0629322	0.0184205
M	0.251664	0.650368	0.110867	0	0	0.000371691	0	0.293525	0.525498	0	0.063618	0.0349532	0.00155018	0.0207317	0.101026
S	0	0.0258459	0	0	0	0.000390237	0	0	0	0	0.875891	0.205779	0.931039	0.0790652	0.0184205
T	0.0920867	0.0461297	0	0	0	0.0027469	0	0	0	0	0	0	0.00772561	0.120303	0.223781
Q	0.0266504	0.0319951	0	0	0.200159	0.217528	0.108535	0	0	0	0	0	0.00332246	0.0207317	0
N	0.0484625	0.00341614	0	0	0	0.00631189	0	0.146762	0	0	0.0151981	0.275192	0.00553192	0.0253304	0.0301526
H	0.0895222	0.00599803	0	0	0.175075	0.263068	0.128206	0	0.137791	0	0	0.112613	0.00976808	0.022156	0.0150763
K	0	0	0	0	0	0.000461931	0.0524653	0	0	0	0.00229438	0	0.00145053	0.0207317	0.165839
R	0.0233106	0.0256694	0	0	0.624766	0.000269114	0	0	0	0	x	0.133302	0.00145053	0	0.0150763
D	0	0	0.118483	1	0	0.0291067	0.0524653	0	0	0.397914	0	0	0.00976808	0	0
E	0	0.00247937	0.118483	0	0	0.0263427	0.285602	0	0	0.394961	0	0	0	0.0414634	0.0150763
library	DMS-BM
bait	EIF4E
prey	EIF4EBP1
peptide	IIYDRKFLMEARNS(averaged)
completeness	0.661654
aa	I	I	Y	D	R	K	F	L	M	E	A	R	N	S
G	0	0.0221123	0	0	0.0493251	0.0141727	0	0	0	0	0	0.132173	0.0376795	0.0450316
P	0.0242313	0.0773875	0	0.0119469	0.0183514	0.00832349	0	0	0	0.0517814	0.000938921	0.0250721	0.00620279	0.048676
A	0	0.002193	0.114675	0	0.023674	0.212626	0.0262326	0	0.00356672	0.174294	0.0366945	0.0412661	0.0191939	0.0236662
I	0.265607	0.154972	0	0	0	0.0836314	0	0	0.0234904	0	0.00114719	0.00393871	0.00111323	0.0228744
L	0.0627104	0.00431585	0	0	0	0.00163817	0.0230015	0.753857	0.051866	0.0595481	0	0.00393871	0.000590169	0.00101819
V	0.0241671	0.0308571	0	0	0	0.00320409	0.00367924	0	0.268438	0	0.0138255	0	0.00182226	0.00599322
W	0.010906	0.0197368	0	0	0	0.00049785	0.147185	0	0.00535545	0	0	0.00368552	0.00235282	0.060421
F	0.125743	0.00835427	0	0	0.0119321	0.00487405	0.17655	0	0.0309938	0	0.00200685	0.135589	0.00434057	0.208229
Y	0.102515	0.0378448	0.711408	0	0.00198869	0.0230631	0	0	0	0.00948949	0	0.0194983	0.00479798	0.0324188
M	0.165831	0.336825	0.0554334	0	0	0.000880587	0.0467138	0.172762	0.428058	0	0.0444382	0.0174766	0.0399602	0.0179458
S	0.0268022	0.0332586	0	0	0.00861109	0.223287	0.00412921	0	0.00535545	0.0155334	0.438884	0.124928	0.520056	0.0754646
T	0.0592404	0.0273807	0	0	0.00198869	0.129902	0.0278786	0	0.0179896	0	0.0368011	0.0163771	0.00777202	0.066633
Q	0.0133252	0.0159975	0	0	0.168935	0.120995	0.0626604	0	0	0	0.414701	0.00368552	0.0304433	0.0103659
N	0.030171	0.12782	0	0	0.221657	0.00492551	0	0.0733812	0.0823849	0	0.00759904	0.14947	0.0371287	0.0318843
H	0.0638979	0.0113533	0	0.0255353	0.0941523	0.134975	0.0859406	0	0.082502	0	0	0.076369	0.012389	0.0187609
K	0	0	0	0.0119469	0.0152658	0.00290813	0.0262326	0	0	0	0.00114719	0	0.00378594	0.0103659
R	0.0116553	0.0128347	0	0	0.373769	0.000134557	0	0	0	0	0.00093833	0.205648	0.000725264	0.00306955
D	0	0.0535969	0.0592417	0.950571	0.0103505	0.0152996	0.0473189	0	0	0.198957	0.00087801	0.0363818	0.00585776	0.276193
E	0.013197	0.0231599	0.0592417	0	0	0.0146605	0.322478	0	0	0.490397	0	0.00450304	0.263789	0.0409886

## Sheet: DMS-BM_EIF4E_EIF4G1
library	DMS-BM
bait	EIF4E
prey	EIF4G1
peptide	LEEKKRYDREFLLGFQ
completeness	0.842105
aa	E	E	K	K	R	Y	D	R	E	F	L	L	G	F	Q
G	0.0186541	0.00373862	0.0031898	0.0166329	0.00495407	0.00192606	0.182464	0.040672	0.0139415	0	0	0	0.059541	0	0.0591424
P	0.0315959	0.0352458	0.0133566	0.0390124	0.0122548	0	0.440311	0.0390918	0.00391786	0	0	0.00108287	0.000744486	0	0.00129626
A	0.0450471	0.00313491	0.00497363	0.0356958	0.0371894	0	0.00964817	0.0777827	0.00786762	0.0492269	0	0	0.0350991	0.0281815	0.0860861
I	0.19169	0.011997	0.0183061	0.0184574	0.00437537	0	0.00614919	0.0108384	0.00514567	0.046223	0.147531	0.0650157	0.00196058	0.0243875	0.0137599
L	0.00467228	0.00287602	0.00939191	0.0128785	0.0344594	0.0147641	0.00529377	0.00215239	0.0257613	0.213587	0.433599	0.284971	0.00437999	0.0254765	0.127542
V	0.000560836	0.557696	0.00280956	0.0743897	0.0113734	0	0.00617628	0.00381736	0.0359918	0.0741086	0.00908238	0.196363	0.0116979	0.115152	0.153021
W	0.0414094	0.0059952	0.00225896	0.117064	0.146698	0.0287759	0.00406929	0	0.00289998	0.271554	0	0.00115726	0.0110011	0.0756816	0.0342589
F	0.00437612	0.0108846	0.00257414	0.0513797	0.00577356	0.158843	0.00201732	0.00230025	0	0.098395	0	0.04779	0.725886	0.0778877	0.0312938
Y	0.0835118	0.00395164	0.143361	0.424178	0.0128847	0.506867	0.00112053	0	0.00160637	0.0331775	0	0.00760681	0.00295884	0.0162269	0.00250918
M	0.0424758	0.0518981	0.00489105	0.0215188	0.0211316	0.00427936	0.0135074	0.00860954	0.00620982	0.175089	0.40814	0.34205	0.0119067	0.48483	0.01294
S	0.0443219	0.00132579	0.0157	0.0175288	0.00528105	0	0.00460948	0.0161694	0.00737945	0.0183302	0	0	0.047122	0.00386076	0.00377331
T	0.168884	0.0607005	0.0212165	0.00734385	0.00234453	0	0.0867514	0	0.213243	0.00363367	0	0.0445804	0.000468047	0.0210322	0.0256178
Q	0.0246683	0.0654847	0.00812008	0.0930859	0.0204361	0	0.00637172	0.0221492	0.0683077	0.00929526	0	0.00613495	0.00482586	0.0409673	0.159598
N	0.0938551	0.0460391	0.0094472	0.00824217	0.0843412	0	0.0614605	0.00445264	0.00391235	0	0	0	0.00443123	0.0271421	0.00121293
H	0.041256	0.0433928	0.328024	0.0321077	0.521052	0.284544	0.0181767	0.0165651	0.0117526	0.000773476	0	0.00108287	0.0473253	0.00445591	0.0272881
K	0.00883812	0.0107714	0.0110945	0.0211461	0.00179988	0	0.00158229	0.188972	x	0.000373895	0	0.00108287	0.0126449	0.0153647	0.0152729
R	0.00119873	0	0.0211187	0.0034907	0.0660345	0	0.00205197	0.566427	0.000856876	0.00275157	0.00164765	0.00108287	0.0162763	0.0376365	0.0547369
D	0.00539288	0.0521067	0.347479	0.00358908	0.00372772	0	0.132721	0	0.498927	0.00113498	0	0	0.000241795	0.000316301	0.168755
E	0.147591	0.0327612	0.0326869	0.00225737	0.00388851	0	0.0155178	0	0.0922794	0.00234611	0	0	0.00148897	0.00140116	0.0218947
library	DMS-BM
bait	EIF4E
prey	EIF4G1
peptide	EKKRYDREFLLGFQFI
completeness	0.578947
aa	E	K	K	R	Y	D	R	E	F	L	L	G	F	Q	F
G	0.18328	0.00189822	0.00655942	0.372845	0	0	0	0.0156245	0.0504834	0.106068	0	0.0428193	0.00203912	0	0.0232059
P	0.148226	0.011316	0.0205385	0.00919069	0	0	0.598644	0	0	0	0	0.0122367	0.0964414	0	0.416894
A	0	0.0221984	0.65128	0.00855731	0	0.286609	0	0.830914	0.0124376	0	0.0559654	0.0597221	0.0107786	0	0.0132984
I	0.0931875	0	0.00151139	0.0402468	0	0.0352665	0	0	0.00385989	0	x	0	0	0	0
L	0	0.0140034	0.000576026	0.1697	0	0.334528	0.0217173	0	0	0.658268	0.113184	0	0.0166755	0	0.0168728
V	0	0.032942	0.00050503	0.0165462	0	0.103532	0	0	0.00385989	0	0	0	0.00407825	0	0.000458375
W	0	0.339043	0.161087	0.0240039	0	0	0	0	0.00361176	0	0.0182375	0.00737356	0.00217921	0.0267797	0.00128673
F	0	0.0798356	0.0213964	0.0372661	0.16449	0	0	0.0146201	0.0224149	0	0.101784	0.00843001	0.012655	x	0.00266185
Y	0	0.337511	0.00625351	0.0124097	0.83551	0	0	0	0.0546724	0	0.036475	0.0368678	0.00611737	0	0.00190591
M	0.0481411	0.0265068	0.106101	0.123183	0	0	0	0	0	0.129596	0.036475	0	0.380434	0.0267797	0.00340564
S	0.0962822	0.0056445	0.00264432	0.00413656	0	0	0	0	0.0159926	0	0.0767087	0	0.00249144	x	0.0113563
T	0.0962822	0.0580704	0.000576026	0.00442074	0	0	0.108587	0	0.00441292	0	0.0182375	0.0870654	0.00467065	0	0.03232
Q	0	0.00449189	0.0105889	0.0499038	0	0	0	0	0.724986	0	0.395331	0	0.0221491	0.166197	0.0027932
N	0	0.00194613	0	0.0132622	0	0.0352665	0.0232093	0.0178631	0.028182	0	0	0.16753	0.00670977	0	0.00718801
H	0	0.0119848	0.000278448	0.00919069	x	0	0.113063	0	0.0110834	0.106068	0.0389808	x	0.132717	0	0.127851
K	0	0.00291919	0.00172808	x	0	0	0	0	0	0	0.0891316	0.0137991	0.0170134	0	0.00633559
R	0	0.00100538	0.00781938	0.0256719	0	x	0.13478	0	0.00441292	0	0	0.0575345	0.0666999	0	0.0439901
D	0.0550385	0.0312712	0.000278448	0.0383466	x	0.204798	0	0.0302446	0.0356537	0	0	0.482862	0.137442	0.780243	0.265791
E	0.279562	0.0174123	0.000278448	0.0411185	0	0	0	0.0907337	0.0239368	0	0.0194904	0.0237596	0.078708	0	0.0223856
library	DMS-BM
bait	EIF4E
prey	EIF4G1
peptide	EKKRYDREFLLGFQ(averaged)
completeness	0.87218
aa	E	K	K	R	Y	D	R	E	F	L	L	G	F	Q
G	0.0935094	0.00254401	0.0115962	0.1889	0.000963031	0.0912321	0.020336	0.014783	0.0252417	0.053034	0	0.0511802	0.00101956	0.0295712
P	0.0917359	0.0123363	0.0297754	0.0107227	0	0.220156	0.318868	0.00195893	0	0	0.000541435	0.00649059	0.0482207	0.000648128
A	0.00156745	0.013586	0.343488	0.0228734	0	0.148129	0.0388913	0.419391	0.0308322	0	0.0279827	0.0474106	0.01948	0.043043
I	0.0525922	0.00915307	0.00998438	0.0223111	0	0.0207078	0.00541922	0.00257283	0.0250414	0.0737656	0.0325078	0.000980288	0.0121937	0.00687997
L	0.00143801	0.0116977	0.00672727	0.10208	0.00738207	0.169911	0.0119349	0.0128807	0.106793	0.545933	0.199077	0.00218999	0.021076	0.0637712
V	0.278848	0.0178758	0.0374474	0.0139598	0	0.0548543	0.00190868	0.0179959	0.0389842	0.00454119	0.0981814	0.00584897	0.0596149	0.0765106
W	0.0029976	0.170651	0.139076	0.0853511	0.0143879	0.00203465	0	0.00144999	0.137583	0	0.00969737	0.00918735	0.0389304	0.0305193
F	0.00544228	0.0412049	0.036388	0.0215198	0.161667	0.00100866	0.00115013	0.00731004	0.060405	0	0.074787	0.367158	0.0452714	0.0156469
Y	0.00197582	0.240436	0.215216	0.0126472	0.671189	0.000560266	0	0.000803183	0.043925	0	0.0220409	0.0199133	0.0111721	0.00125459
M	0.0500196	0.0156989	0.0638097	0.0721573	0.00213968	0.00675369	0.00430477	0.00310491	0.0875445	0.268868	0.189262	0.00595334	0.432632	0.0198598
S	0.048804	0.0106722	0.0100866	0.00470881	0	0.00230474	0.00808472	0.00368972	0.0171614	0	0.0383543	0.023561	0.0031761	0.00188665
T	0.0784913	0.0396434	0.00395994	0.00338264	0	0.0433757	0.0542933	0.106621	0.00402329	0	0.031409	0.0437667	0.0128514	0.0128089
Q	0.0327424	0.00630599	0.0518374	0.0351699	0	0.00318586	0.0110746	0.0341538	0.367141	0	0.200733	0.00241293	0.0315582	0.162898
N	0.0230196	0.00569667	0.00412109	0.0488017	0	0.0483635	0.013831	0.0108877	0.014091	0	0	0.0859808	0.0169259	0.000606463
H	0.0216964	0.170004	0.0161931	0.265121	0.142272	0.00908833	0.0648139	0.00587629	0.00592844	0.053034	0.0200318	0.0236626	0.0685867	0.013644
K	0.00538569	0.00700686	0.0114371	0.000899941	0	0.000791144	0.094486	0	0.000186947	0	0.0451072	0.013222	0.0161891	0.00763647
R	0	0.0110621	0.00565504	0.0458532	0	0.00102599	0.350604	0.000428438	0.00358224	0.000823823	0.000541435	0.0369054	0.0521682	0.0273685
D	0.0535726	0.189375	0.00193376	0.0210372	0	0.168759	0	0.264586	0.0183943	0	0	0.241552	0.0688789	0.474499
E	0.156162	0.0250496	0.00126791	0.0225035	0	0.00775892	0	0.0915065	0.0131414	0	0.0097452	0.0126243	0.0400546	0.0109474

## Sheet: DMS-BM_G3BP1 NFT2_CAPRIN1
library	DMS-BM
bait	G3BP1 NFT2
prey	CAPRIN1
peptide	LMAQMQGPYNFIQDSM
completeness	0.319298
aa	M	A	Q	M	Q	G	P	Y	N	F	I	Q	D	S	M
G	0.0255256	0	0	0	0.161586	0.303102	0	0.115551	0	0	0	0.126767	0	0	0
P	0.0857364	0.136632	0	0	0	0	0.565363	0	0	x	0	0	0.333745	0	0
A	x	0.15069	0.0168617	0	0.0854847	0	0	0	0	0	0	0	0	0.294925	0.0725154
I	0	0	0.10117	0.0271723	0	0	0	0.200676	0.126698	0	0.722341	0	0	0.0254183	x
L	0	0.105989	0	0.0271723	0	0.382416	x	0	0.0129282	0	0.277659	0	0	0	0
V	0.59671	0	0.0168617	0.628035	0.161586	0	0	0	0.344741	0	0	0.103114	0	0.215546	0.0383631
W	0.0759856	0.09792	0.0556566	0	0	0.0616371	0	0	0	0	0	0	0	0.0254183	0.0383631
F	0	0	0.549251	0.0961602	0	0.0616371	0	0	0	1	0	0	0	0.110544	0.166841
Y	0.0135039	0	0.0766105	0	0	0	0.217319	0.568223	x	0	0	0.126767	0	0.0254183	0
M	0.0664059	0.061287	0.0257821	0.0543446	0	0.191208	0	0	0	0	0	0.097455	0	0	0.188652
S	0	0	0	0	0	0	0	0.115551	0	0	0	0	0.221262	0.124995	0
T	0	0	0.0426438	0	x	0	0.217319	0	0.326637	0	0	0.19491	0	0.0960934	0
Q	0	0.143126	0.0438664	0	0.420373	0	0	0	0.0129282	0	0	0.253533	0	0	0.046493
N	0	0	0.00892042	0	0	0	0	0	0.0635748	0	0	0.097455	0	0.0254183	0
H	0	0	0	0	0	0	0	0	0	0	0	0	0.222497	0	0
K	0	0	0	0	0	0	0	0	0	0	0	x	0	0	0
R	0	0	0	0	0	0	0	0	0	0	0	0	0	0	0
D	0.0255256	0	0.0534547	0.167115	0.170969	0	0	0	0.0995643	0	0	x	0.222497	0.0308049	0.0383631
E	0.110607	0.304356	0.00892042	0	0	0	0	0	0.0129282	0	0	0	x	0.0254183	0.410409
library	DMS-BM
bait	G3BP1 NFT2
prey	CAPRIN1
peptide	AQMQGPYNFIQDSMLD
completeness	0.870175
aa	A	Q	M	Q	G	P	Y	N	F	I	Q	D	S	M	L
G	0.0219582	0.00250257	0.0583891	0.015273	0.156595	0.0127423	0	0.00257609	0.000398542	0.00833048	0.171084	0.0131864	0.00134291	0.00125191	0
P	0.0115891	0.0157492	0.00189187	0.00720759	0.0479326	0.223036	0.00562688	0.00513094	0	0	0	0.0983389	0	0	0.00449827
A	0.236683	0.071581	0.0146352	0.0157157	0.00622448	0.171677	0	0.128535	0	0.00197383	0.00260153	0.184528	0.0201565	0.0573355	0.00229781
I	0.00532037	0.00415166	0.0400099	0.0961507	0.0243407	0.0140129	0.0252352	0.0123454	0	0.238375	0	0.000604363	0.00243525	0.0539168	0.0198161
L	0.0311165	0.0120789	0.0469027	0.00792198	0.00476894	0.0564329	0.22857	0.110765	0.0010226	0.0166803	0.0144406	0.0163485	0.000546172	0.0131557	0.854223
V	0.119116	0.0751069	0.075862	0.0387734	0.0166733	0.0131278	0.0476234	0.0534461	0.0010226	0.00969805	0.0300646	0.0101125	0.00315713	0.00732976	0.0414681
W	0.0138676	0.0597245	0.151272	0.0362635	0.00435542	0.0461095	0.0719809	0.225139	0	0.349807	0.0320188	0	0.00103239	0.0883614	0.000515347
F	0.0792613	0.155749	0.0200469	0.0313475	0.407358	0.0043047	0.0710178	0.0147392	0.896728	0.208994	0.0130046	0.00954282	0.00371821	0.187534	0.0152365
Y	0.278154	0.0273506	0.027102	0.00591836	0.0139865	0.0136981	0.527624	0.0195995	0.00597631	0.00740795	0.00162696	0.00716079	0.00157857	0.0226445	0.00154604
M	0.00400971	0.2203	0.162502	0.0424102	0.031991	0.107033	0.00366362	0.0389698	0	0.0744129	0.0567415	0.0240857	0	0.387945	0.0332292
S	0.00235295	0.00839614	0.00533048	0.00649196	0.233522	0.0176208	0.0138211	0.0884677	0	0.00161631	0.11972	0.128486	0.905317	0.0039115	0.000379652
T	0.0116411	0.0237926	0.111438	0.000274189	0.0158072	0.141791	0	0.0190376	0	0.0394745	0.0212805	0.0117018	0.0215825	0.0116683	0
Q	0.0882719	0.0605386	0.127593	0.06046	0.00931198	0.00861991	0.00399154	0.0784028	0.0208562	0.0318276	0.494032	0.0175752	0	0.0871602	0
N	0.0367627	0.0036153	0.00452023	0.0106258	0.00494405	0.0609166	0	0.112121	0	0.000979025	0.0163663	0.0612749	0.0253303	0.0141109	0
H	0.0122731	0.0555885	0.0435101	0.141403	0.0137461	0.0161113	0.000611432	0.0478945	0	0.00629718	0.0173785	0.00852997	0	0.00883864	0.0113053
K	0.00101176	0.0121688	0.0134575	8.96837e-05	0.00358667	0.0203183	0	0.0141919	0	0.00070719	0.000572504	0.00618653	0	0.00136655	0.000515347
R	0.00883742	0.00210335	0.00738392	0.00158003	0.000301883	0.0366716	0	0.0146593	0	0.00252191	0.00906755	0.00699705	0.00268582	0.00730388	0.0114041
D	0.0210276	0.00153435	0.0280893	0.481305	0.00334443	0.0268283	0	0.00596352	0.0739957	0	0	0.313499	0.0111176	0.0336334	0.00178247
E	0.016746	0.187968	0.0600642	0.000789322	0.00120998	0.00894891	0.000234497	0.00801522	0	0.000897265	0	0.0818419	0	0.0125318	0.00178247
library	DMS-BM
bait	G3BP1 NFT2
prey	CAPRIN1
peptide	AQMQGPYNFIQDSM(averaged)
completeness	0.883459
aa	A	Q	M	Q	G	P	Y	N	F	I	Q	D	S	M
G	0.0109791	0.00125128	0.0291945	0.0884297	0.229849	0.00637117	0.0577753	0.00128804	0.000199271	0.00416524	0.148925	0.00659318	0.000671454	0.000625953
P	0.0741106	0.0078746	0.000945937	0.0036038	0.0239663	0.3942	0.00281344	0.00256547	0	0	0	0.216042	0	0
A	0.193687	0.0442213	0.00731762	0.0506002	0.00311224	0.0858384	0	0.0642677	0	0.000986917	0.00130077	0.0922639	0.157541	0.0649255
I	0.00266019	0.052661	0.0335911	0.0480753	0.0121703	0.00700645	0.112955	0.0695217	0	0.480358	0	0.000302181	0.0139268	0.0269584
L	0.0685526	0.00603945	0.0370375	0.00396099	0.193592	0.0282165	0.114285	0.0618467	0.0005113	0.14717	0.00722029	0.00817424	0.000273086	0.00657786
V	0.0595579	0.0459843	0.351949	0.10018	0.00833664	0.00656389	0.0238117	0.199094	0.0005113	0.00484902	0.0665893	0.00505625	0.109351	0.0228464
W	0.0558938	0.0576906	0.075636	0.0181317	0.0329963	0.0230548	0.0359905	0.112569	0	0.174903	0.0160094	0	0.0132254	0.0633623
F	0.0396306	0.3525	0.0581035	0.0156737	0.234498	0.00215235	0.0355089	0.00736961	0.948364	0.104497	0.00650228	0.00477141	0.0571313	0.177188
Y	0.139077	0.0519806	0.013551	0.00295918	0.00699325	0.115508	0.547923	0.00979976	0.00298815	0.00370397	0.0641968	0.00358039	0.0134984	0.0113222
M	0.0326484	0.123041	0.108423	0.0212051	0.111599	0.0535163	0.00183181	0.0194849	0	0.0372064	0.0770982	0.0120428	0	0.288299
S	0.00117648	0.00419807	0.00266524	0.00324598	0.116761	0.0088104	0.0646858	0.0442339	0	0.000808157	0.0598602	0.174874	0.515156	0.00195575
T	0.00582056	0.0332182	0.0557189	0.000137095	0.00790361	0.179555	0	0.172837	0	0.0197373	0.108095	0.0058509	0.0588379	0.00583416
Q	0.115699	0.0522025	0.0637963	0.240417	0.00465599	0.00430995	0.00199577	0.0456655	0.0104281	0.0159138	0.373782	0.00878761	0	0.0668266
N	0.0183814	0.00626786	0.00226012	0.00531288	0.00247202	0.0304583	0	0.0878479	0	0.000489512	0.0569106	0.0306375	0.0253743	0.00705547
H	0.00613657	0.0277942	0.0217551	0.0707013	0.00687306	0.00805564	0.000305716	0.0239473	0	0.00314859	0.00868926	0.115513	0	0.00441932
K	0.000505881	0.00608442	0.00672877	4.48419e-05	0.00179333	0.0101591	0	0.00709596	0	0.000353595	0.000286252	0.00309326	0	0.000683276
R	0.00441871	0.00105168	0.00369196	0.000790016	0.000150942	0.0183358	0	0.00732963	0	0.00126095	0.00453377	0.00349852	0.00134291	0.00365194
D	0.0105138	0.0274945	0.0976022	0.326137	0.00167221	0.0134142	0	0.0527639	0.0369978	0	0	0.267998	0.0209613	0.0359983
E	0.160551	0.0984441	0.0300321	0.000394661	0.000604992	0.00447446	0.000117249	0.0104717	0	0.000448632	0	0.0409209	0.0127092	0.21147

## Sheet: DMS-BM_G3BP1 NFT2_USP10
library	DMS-BM
bait	G3BP1 NFT2
prey	USP10
peptide	LHSPQYIFGDFSPDEF
completeness	0.824561
aa	H	S	P	Q	Y	I	F	G	D	F	S	P	D	E	F
G	0.00600087	0.0200848	0.0079915	0.0179434	0	0	0	0.7268	0.00355872	0	0.0101665	0.0387002	0.0153041	0.0434761	0.0304761
P	0.0498464	0.00576375	0.0451005	0.0164905	0.103807	0	0	0	0	0	0.0163671	0.0209245	0.000348127	x	0.153026
A	0.0335046	0.043961	0.0219855	0.0481572	0.00680375	0.00189797	0	0	0.0293211	0.00934465	0.0462554	0.0471029	0.00841679	0.0123501	0.0887543
I	0.167316	0.0121563	0.0366312	0.360348	0.00483665	0.0477591	0.187174	0	0.00875006	0.191256	0.0418821	0.185535	0.0134129	0.0444671	0.0250829
L	0.00872264	0.0473143	0.0232569	0.0634754	0.299875	0.0890278	0	0.0577666	0.0068358	0.102196	0.0161685	0.0739753	0.0129764	0.0135576	0.022851
V	0.314676	0.455078	0.0583507	0.0477004	0.017488	0.00738354	0	0	0.00875006	0.0978255	0.0284417	0.0647241	0.0224737	0.0414834	0.0500791
W	0.0302519	0.00332732	0.243281	0.0398891	0.0178575	0.032799	0	0.0288833	0.0394509	0.100609	0.0379372	0.0471946	0.157353	0.320555	0.0220705
F	0.00562251	0.0262499	0.0137483	0.0128941	0.0731837	0.178757	0.345922	0	0.181633	0.117571	0.0452758	0.0108128	0.0458127	0.0469496	0.0181228
Y	0.0069148	0.221362	0.00837132	0.0179323	0.0494989	0.0167168	0.0274941	0.0288833	0.0414741	0.0431687	0.18169	0.0089836	0.0153445	0.029577	0.0597699
M	0.066221	0.0233814	0.0944366	0.0724677	0.419429	0.0850428	0	0.0999005	0.00355872	0.252612	0.0297652	0.205042	0.0628672	0.071272	0.0374291
S	0.070362	0.00765873	0.063791	0.00213456	0	0.0503661	0	0.0288833	0.00262168	x	0.0146503	0.050563	0.112126	0.223167	0.0690492
T	0.125465	0.00902411	0.0315725	0.133638	0.00483665	0.0378008	0	0	0.469911	0.0161605	0.00446596	0.0158095	0.00432111	0.0268558	0.0600699
Q	0.0287183	0.0086042	0.0899854	0.0179042	0	0.352387	0.40561	0	0.0154769	0	0.00168272	0.00777413	0.00215966	0.0145851	0.100987
N	0.0430268	0.000748352	0.158788	0.000711519	0	0.00189797	0	0	0.0158675	0	0.0436304	0.0465984	0.0196711	0.00347241	0.00249102
H	0.0137029	0.00257896	0.0157863	0.0205501	0	0.0565284	0	0.0288833	0.0761242	0.0296646	0.0335503	0.0661684	0.498769	0.0303739	0.0163048
K	0.00425178	0.0017721	0.00440687	0.000711519	0	0.00189797	0	0	0	0	0.0442394	0.00323491	0.000246435	0.0613472	0.0105367
R	0.0150939	0.00268074	0	0.000711519	0	0.0323546	0.0338008	0	0	0	0.307643	0.0481765	0.00382829	0.00215971	0.108006
D	0.00217823	0.0271076	0.0711366	0.019534	0.00238397	0	0	0	0.0895492	0.0395904	0.015781	0.0539104	0.00252204	0.00185563	0.0385749
E	0.00812521	0.0811473	0.0113794	0.106806	0	0.00738354	0	0	0.00711744	0	0.0804071	0.00477032	0.00204749	0.0124961	0.0863182
library	DMS-BM
bait	G3BP1 NFT2
prey	USP10
peptide	SPQYIFGDFSPDEFNQ
completeness	0.831579
aa	S	P	Q	Y	I	F	G	D	F	S	P	D	E	F	N
G	0.0122956	0	0.0208323	0	0.0155294	0.0197686	0.713608	0.00614636	0.00387634	0.0502505	0.0133864	0.0211171	0.257486	0.000947078	0.0194318
P	0.00901281	0.139459	0.00856536	0.0110888	0.00167586	0	0	0.00216637	0	0.00557601	0.0269454	0.000907915	0.043991	0.0211362	0.0229205
A	0.00471208	0.0591365	0.0677666	0.13587	0.055565	0	0	0.0464991	0.00685638	0.175193	0.0152711	0.0130277	0.048552	0.0755989	0.0594776
I	0.00202365	0.0994158	0.0240854	0.0688186	0.115725	0	0	0	0.0313859	0.0200345	0.0450949	0.279709	0.0290693	0.0168131	0.0116967
L	0.0063541	0.00785653	0.645014	0.171697	0.0953277	0	0.17612	0	0.55671	0.0986381	0.00784029	0.0916386	0.0280479	0.152012	0.131329
V	0.452318	0.18985	0.000792519	0.00943339	0.0956276	0	0	0	0.0332728	0.00592092	0.0861923	0.0708418	0.0114884	0.0209355	0.0198155
W	0.00883867	0.0289851	0.0208786	0.059322	0.0166204	0.101424	0	0.0269905	0.0908765	0.00999039	0.0133629	0.0537267	0.0184375	0.137691	0.0985376
F	0.00575687	0.00201955	0.00511869	0.0492434	0.00579639	0.722186	0.0310021	0.0571243	0.108867	0.0195121	0.00421725	0.00587728	0.00449167	0.0653998	0.0101468
Y	0.00854561	0.149493	0.0232431	0.264936	0.00896416	0.107084	0	0.111538	0.0534595	0.388421	0.00180545	0.0777013	0.0021327	0.0862482	0.00381367
M	0.127452	0.0154581	0.029459	0.148074	0.103851	0	0.0792691	0.0010678	0.011629	0.00106376	0.00308947	0.160049	0.0439102	0.0105405	0.2648
S	0.02201	0.0164178	0.0210074	0	0.075301	0	0	0.546261	0.00945924	0.0244858	0.0147165	0.0783247	0.0130733	0.00790716	0.00138932
T	0.116863	0.0180094	0.00640806	0.00383664	0.125226	0.0313747	0	0.0973756	0.0684207	0.0047334	0.00666895	0.00394852	0.228462	0.0640289	0.162554
Q	0.12571	0.138336	0.0547268	0.0291261	0.0284081	0	0	0.00725943	0.00157654	0.0494682	0.00629308	0	0.04272	0.0225923	0.0275341
N	0.00463583	0.0166396	0.013939	0	0.00987119	0	0	0.00342761	0.00315308	0.00428545	0.0205424	0.013469	0.0162637	0.006013	0.0215168
H	0.00329859	0.0276087	0.0303071	0.00383664	0.154199	0	0	0.0204544	0.0204571	0.0427293	0.62953	0.0416283	0.0313846	0.125253	0.0186633
K	0.00609724	0.00201955	0	0	0.0179796	0	0	0	0	0.020467	0.00270496	0.00443992	0.00473536	0.00327572	0.00280197
R	0.0623942	0.0205807	0.00317008	0.0374655	0.0726575	0.0181627	0	0	0	0.0296024	0.0541299	0.00628053	0.0790697	0.151409	0.0390571
D	0.0153594	0.0480952	0.0172771	0.00725215	0	0	0	0.0608423	0	0.00316205	0.00715049	0.0626953	0.0655922	0.0321996	0.0123647
E	0.00632316	0.0206198	0.00740926	0	0.00167586	0	0	0.0128467	0	0.0464667	0.0410581	0.0146177	0.0310917	0	0.0721503
library	DMS-BM
bait	G3BP1 NFT2
prey	USP10
peptide	SPQYIFGDFSPDEF(averaged)
completeness	0.87218
aa	S	P	Q	Y	I	F	G	D	F	S	P	D	E	F
G	0.0161902	0.00399575	0.0193879	0	0.00776469	0.00988428	0.720204	0.00485254	0.00193817	0.0302085	0.0260433	0.0182106	0.150481	0.0157116
P	0.00738828	0.0922795	0.0125279	0.0574477	0.000837928	0	0	0.00108319	0	0.0109715	0.0239349	0.000628021	0.0219955	0.0870813
A	0.0243366	0.040561	0.0579619	0.0713368	0.0287315	0	0	0.0379101	0.00810051	0.110724	0.031187	0.0107222	0.0304511	0.0821766
I	0.00708998	0.0680235	0.192217	0.0368276	0.0817421	0.0935868	0	0.00437503	0.111321	0.0309583	0.115315	0.146561	0.0367682	0.020948
L	0.0268342	0.0155567	0.354244	0.235786	0.0921778	0	0.116943	0.0034179	0.329453	0.0574033	0.0409078	0.0523075	0.0208028	0.0874313
V	0.453698	0.1241	0.0242464	0.0134607	0.0515056	0	0	0.00437503	0.0655491	0.0171813	0.0754582	0.0466578	0.0264859	0.0355073
W	0.00608299	0.136133	0.0303838	0.0385898	0.0247097	0.050712	0.0144416	0.0332207	0.095743	0.0239638	0.0302787	0.10554	0.169496	0.0798805
F	0.0160034	0.00788393	0.00900638	0.0612136	0.0922765	0.534054	0.015501	0.119379	0.113219	0.032394	0.00751502	0.025845	0.0257206	0.0417613
Y	0.114954	0.0789323	0.0205877	0.157217	0.0128405	0.0672893	0.0144416	0.0765061	0.0483141	0.285056	0.00539453	0.0465229	0.0158549	0.073009
M	0.0754167	0.0549473	0.0509633	0.283751	0.0944467	0	0.0895848	0.00231326	0.132121	0.0154145	0.104066	0.111458	0.0575911	0.0239848
S	0.0148344	0.0401044	0.011571	0	0.0628336	0	0.0144416	0.274442	0.00472962	0.0195681	0.0326398	0.0952252	0.11812	0.0384782
T	0.0629434	0.024791	0.070023	0.00433664	0.0815134	0.0156874	0	0.283643	0.0422906	0.00459968	0.0112392	0.00413482	0.127659	0.0620494
Q	0.067157	0.114161	0.0363155	0.014563	0.190397	0.202805	0	0.0113682	0.00078827	0.0255755	0.0070336	0.00107983	0.0286525	0.0617896
N	0.00269209	0.0877138	0.00732527	0	0.00588458	0	0	0.00964755	0.00157654	0.0239579	0.0335704	0.01657	0.00986805	0.00425201
H	0.00293878	0.0216975	0.0254286	0.00191832	0.105364	0	0.0144416	0.0482893	0.0250608	0.0381398	0.347849	0.270198	0.0308792	0.0707788
K	0.00393467	0.00321321	0.00035576	0	0.0099388	0	0	0	0	0.0323532	0.00296994	0.00234318	0.0330413	0.00690622
R	0.0325375	0.0102903	0.0019408	0.0187328	0.0525061	0.0259818	0	0	0	0.168623	0.0511532	0.00505441	0.0406147	0.129708
D	0.0212335	0.0596159	0.0184055	0.00481806	0	0	0	0.0751958	0.0197952	0.00947154	0.0305304	0.0326087	0.0337239	0.0353873
E	0.0437352	0.0159996	0.0571078	0	0.0045297	0	0	0.00998206	0	0.0634369	0.0229142	0.0083326	0.0217939	0.0431591

## Sheet: DMS-BM_KEAP1 KELCH_NFE2L1
library	DMS-BM
bait	KEAP1 KELCH
prey	NFE2L1
peptide	RNLLVDGETGESFPAQ
completeness	0.824561
aa	N	L	L	V	D	G	E	T	G	E	S	F	P	A	Q
G	0.0516313	0.0261359	0.00403468	0.0763002	0.00150814	0.0759816	0.708418	0	0.58897	0.00139458	0.0459397	0.0185207	0.00880607	0.00345405	0.0200962
P	0.00267478	0.00376045	0.473439	0.158378	0	0.0444185	0	0	0	0.00183899	0.014283	0.00731048	0.148151	0.00562292	0.0194042
A	0.02019	0.0260288	0.038102	0.00933053	0.00621045	0.0277165	0.00346356	0	0	0.00612907	0.156157	0.00258619	0.0155927	0.091753	0.0136702
I	0.0623595	0.00522809	0.00758982	0.0218254	0.0108554	0.00488078	0.000161694	0.00643712	0.00822085	0.216341	0	0.01485	0.00179469	0.00453875	0.013133
L	0.165077	0.0664494	0.120681	0.0583995	0.00399167	0.0559313	0	0	0	0.00086531	0.0507697	0.0452571	0.192586	0	0.0118068
V	0.0757732	0.00572055	0.00717711	0.146437	0.00494324	0.00165966	0.0790369	0	0.0136343	0.0237374	0.0383551	0.647908	0.0198473	0.0572168	0.196311
W	0.176077	0.0280506	0.0101214	0.128367	0.000674592	0.00166089	0	0	0	0	0	0.0343995	0	0.00323971	0.0220986
F	0.10074	0.000926432	0.00314444	0.0205371	0.0034062	0	0	0	0	0.00247926	0.0353089	0.0687877	0.0282805	0.477247	0.153599
Y	0.0100643	0.00139826	0.014483	0.00881424	0.0156785	0.00357986	0	0.00170857	0.384531	0.328973	0.0232142	0.0604265	0.00229888	0.0419122	0.151547
M	0.00966449	0.36788	0.0218786	0.0456259	0.0024144	0.168935	0.00799691	0	0	0.0403006	0.0517984	0.00217176	0.00674533	0.0271917	0.0337807
S	0.0151598	0.0388141	0.0237028	0.00462095	0.0576385	0.00236155	0.145712	0.340295	0	0.00225752	0.203223	0.00108813	0.297615	0.242237	0.00418768
T	0.0246276	0.0117146	0.00778745	0.00798267	0.000878196	0.0957326	0.0123699	0.461177	0	0.0409562	0.0654403	0.00617337	0.0140396	0.00947252	0.0267406
Q	0.00727188	0.0763622	0.0818793	0.0130289	0.0275305	0.130331	0	0	0	0.15074	0.0141764	0	0.0372127	0.00101978	0.150096
N	0.090024	0.00284971	0.0776475	0.0424017	0.027245	0.0171616	0.00242999	0.162717	0	0	0	0.00487095	0.00764752	0.0027291	0.0219979
H	0.0240814	0.0953335	0.0545494	0.0909734	0.802663	0.274848	0	0.0276648	0	0.0399968	0.0571509	0.005302	0.136444	0.0046896	0.0876023
K	0.0751956	0.0149484	0.015824	0.0149495	0	0.00350053	0	0	0	0	0.11698	0.00570628	0.010688	0.00197949	0.0484836
R	0.0723473	0	0.00689526	0.00817116	0.000391168	0.000600335	0.000139893	0	0	0	0.0500032	0.0743868	0.0105326	0.00341043	0.00739238
D	0.00355497	0.0348562	0.0188987	0.00346866	0.0337044	0.00165844	0.0135759	0	0.004644	0.00112876	0.0395744	0.000254844	0.0265753	0.0184454	0.00565281
E	0.0134859	0.193542	0.0121648	0.140389	0.0002663	0.0890411	0.0266955	0	0	0.142862	0.0376257	0	0.0351423	0.00384059	0.0123987
library	DMS-BM
bait	KEAP1 KELCH
prey	NFE2L1
peptide	LLVDGETGESFPAQVP
completeness	0.814035
aa	L	L	V	D	G	E	T	G	E	S	F	P	A	Q	V
G	0.0113533	0.0747669	0.00442515	0.0295051	0.0277082	0.255439	0.0126536	0.8659	0	0.00841931	0.0225664	0.0138159	0.0454275	0.0155891	0.0297917
P	0.0247793	0.0442293	0.0641747	0	0.39462	0.00972061	0	0	0.00559969	0.0752461	0.00636662	0.147921	0.0450029	0.0744334	0.0491512
A	0.118935	0.0420443	0.033148	0.0421966	0.0529537	0.181765	0	0	0.00559969	0.0451089	0.0740164	0.0467294	0.0879002	0.0112291	0.0820606
I	0.00847098	0.283631	0	0.00791965	0.00258532	0.000655692	0	0.1341	0.0443124	0.0114563	0.167901	0.010133	0	0.00958787	0.00858961
L	0.020545	0.0210722	0.096845	0.0205928	0.00616525	0	0	0	0.0146091	0.147134	0.00636662	0.0370696	0.0696024	0.012583	0.0377133
V	0.0437815	0.0769854	0.0347025	0.0147639	0.0165039	0.0604588	0	0	0.416167	0.173693	0.0560959	0.0276323	0.206972	0.0169179	0.0664825
W	0.231657	0.0745803	0.0278382	0	0.0428255	0	0	0	0.0129042	0.0382023	0.022472	0.0925022	0.155152	0.180131	0.100321
F	0.023232	0.0298224	0.00934215	0.00268902	0.124368	0	0	0	0.0185039	0.0930753	0.0771704	0.0418925	0.25536	0.0134899	0.00310475
Y	0.16226	0.0118048	0.049298	0.00590011	0	0	0	0	0.0129042	0.00608639	0.00996315	0.0105913	0.00725183	0.281895	0
M	0.0110262	0.0146615	0.00604907	0.0298751	0.0180081	0.0115384	0	0	0.0937399	0.00303699	0.00828822	0.0901779	0.00629374	0.0745258	0.0760937
S	0.0928371	0.00868833	0.0369254	0.00293677	0.0156084	0.0484001	0.276345	0	0	0.0651644	0.0227037	0.0731655	0.00724347	0.0240419	0.183665
T	0.00140934	0.0143631	0.0184137	0.0509846	0.0233058	0.398579	0.270953	0	0.0128894	0.0670805	0.0142708	0.00529566	0.0325486	0.0674119	0.00766531
Q	0.00287837	0.175185	0.152669	0.0264356	0.00319207	0.0017089	0	0	0.0692676	0	0.00912936	0.0398214	0.0125875	0.0329577	0.0681805
N	0.040538	0.00367313	0.195769	0.0337732	0.015395	0.00848904	0.374257	0	0	0.00536991	0.0118848	0.0674111	0.00586946	0.0105138	0.00547853
H	0.11187	0.0592995	0.0860736	0.705201	0	0.000655692	0.0657913	0	0.137089	0.0387291	0.00635927	0.0573066	0.0217555	0.0749664	0.0368581
K	0.0142238	0.0261098	0.0216582	0.00106151	0.24611	0.00085358	0	0	0	0.173331	0.0995834	0.0244073	0.00314687	0.00887244	0
R	0.00406378	0.00242758	0.0185901	0.000813754	0	0	0	0	0	0.0434908	0.332515	0.023963	0.00820993	0.0230651	0.0708806
D	0.0564189	0.0251455	0.1148	0.0227303	0.00707665	0.00342129	0	0	0	0.00304319	0.037953	0.190164	0.0154367	0.0632282	0.166823
E	0.0197198	0.01151	0.0292788	0.00262076	0.00357465	0.0183152	0	0	0.156414	0.00233292	0.0143935	0	0.0142397	0.00456053	0.00714032
library	DMS-BM
bait	KEAP1 KELCH
prey	NFE2L1
peptide	LLVDGETGESFPAQ(averaged)
completeness	0.87218
aa	L	L	V	D	G	E	T	G	E	S	F	P	A	Q
G	0.0187446	0.0394008	0.0403627	0.0155066	0.0518449	0.481928	0.00632678	0.727435	0.000697292	0.0271795	0.0205435	0.011311	0.0244408	0.0178426
P	0.0142699	0.258834	0.111276	0	0.219519	0.00486031	0	0	0.00371934	0.0447646	0.00683855	0.148036	0.0253129	0.0469188
A	0.0724819	0.0400732	0.0212392	0.0242035	0.0403351	0.0926141	0	0	0.00586438	0.100633	0.0383013	0.031161	0.0898266	0.0124497
I	0.00684953	0.14561	0.0109127	0.00938751	0.00373305	0.000408693	0.00321856	0.0711605	0.130326	0.00572815	0.0913756	0.00596386	0.00226937	0.0113605
L	0.0434972	0.0708764	0.0776222	0.0122922	0.0310483	0	0	0	0.00773721	0.098952	0.0258119	0.114828	0.0348012	0.0121949
V	0.024751	0.0420813	0.0905698	0.00985357	0.00908179	0.0697478	0	0.00681713	0.219952	0.106024	0.352002	0.0237398	0.132094	0.106615
W	0.129854	0.0423508	0.0781024	0.000337296	0.0222432	0	0	0	0.00645212	0.0191011	0.0284357	0.0462511	0.0791958	0.101115
F	0.0120792	0.0164834	0.0149396	0.00304761	0.0621841	0	0	0	0.0104916	0.0641921	0.0729791	0.0350865	0.366304	0.0835446
Y	0.0818291	0.0131439	0.0290561	0.0107893	0.00178993	0	0.000854283	0.192266	0.170938	0.0146503	0.0351948	0.0064451	0.024582	0.216721
M	0.189453	0.0182701	0.0258375	0.0161448	0.0934716	0.00976767	0	0	0.0670202	0.0274177	0.00522999	0.0484616	0.0167427	0.0541533
S	0.0658256	0.0161955	0.0207732	0.0302876	0.00898498	0.0970561	0.30832	0	0.00112876	0.134194	0.0118959	0.18539	0.12474	0.0141148
T	0.00656196	0.0110753	0.0131982	0.0259314	0.0595192	0.205475	0.366065	0	0.0269228	0.0662604	0.0102221	0.00966763	0.0210106	0.0470762
Q	0.0396203	0.128532	0.082849	0.026983	0.0667616	0.000854452	0	0	0.110004	0.00708819	0.00456468	0.0385171	0.00680363	0.0915271
N	0.0216939	0.0406603	0.119085	0.0305091	0.0162783	0.00545951	0.268487	0	0	0.00268496	0.00837785	0.0375293	0.00429928	0.0162559
H	0.103602	0.0569245	0.0885235	0.753932	0.137424	0.000327846	0.0467281	0	0.088543	0.04794	0.00583064	0.0968755	0.0132226	0.0812843
K	0.0145861	0.0209669	0.0183039	0.000530754	0.124805	0.00042679	0	0	0	0.145156	0.0526448	0.0175476	0.00256318	0.028678
R	0.00203189	0.00466142	0.0133806	0.000602461	0.000300167	6.99465e-05	0	0	0	0.046747	0.203451	0.0172478	0.00581018	0.0152287
D	0.0456375	0.0220221	0.0591341	0.0282173	0.00436754	0.0084986	0	0.002322	0.000564381	0.0213088	0.0191039	0.10837	0.016941	0.0344405
E	0.106631	0.0118374	0.0848339	0.00144353	0.0463079	0.0225054	0	0	0.149638	0.0199793	0.00719674	0.0175712	0.00904015	0.00847963

## Sheet: DMS-BM_KEAP1 KELCH_SQSTM1
library	DMS-BM
bait	KEAP1 KELCH
prey	SQSTM1
peptide	SSKEVDPSTGELQSLQ
completeness	0.698246
aa	S	K	E	V	D	P	S	T	G	E	L	Q	S	L	Q
G	0.226289	0.0041345	0.0841495	0	0	0.011604	0.0102329	0	0.990762	0	0.000556405	0.000502575	0.0449781	0.0437788	0.0049454
P	0.0272279	0.0226476	0.00131205	0.0118918	0	0.427239	0	0	0	0	0.00300596	0	0.0876324	0.00831845	0.000196436
A	0.0910738	0.13257	0.0559902	0	0.00374255	0.267422	0.0163281	0	0	0	0.0342762	0.00808352	0.268583	0.00939838	0.00714403
I	0.00593169	0.00722928	0.11876	0.0549629	0.0151005	0	0.00590621	0	0	0	0.000909666	0.00124334	0.00280113	0.0162939	0.00202647
L	0.00370606	0.00141021	0.010208	0.000416908	0.00915665	0	0	0	0	0	0.084405	0.00518099	0.0938159	0.0915785	0.0104
V	0.00972354	0.00346257	0.0283457	0.0296549	0.0696561	0.0088228	0.272778	0	0	0	0.0661014	0.227174	0.00789627	0.0719896	0.344204
W	0	0.00842827	0.00830067	0.00266649	0.00717116	0	0	0	0	0	0.0435234	0.0233954	0.144598	0.143361	0.0231542
F	0.00593169	0.00941826	0.0137665	0.00609635	0	0.0249889	0	0	0	0	0.13681	0.00945796	0.0083823	0.00553588	0.0124492
Y	0.138601	0.0289335	0.14774	0.0388646	0	0.0371996	0	0	0	0	0.227799	0.0562359	0.0537601	0.00128747	0.000311785
M	0.0147897	0.0236373	0.0669567	0.844049	0.00374255	0.0744853	0.190588	0	0	0	0.138671	0.0565307	0.02063	0.0234144	0.00776856
S	0.0676648	0.0383274	0.0348641	0.00147217	0.336989	0	0.420112	0.809223	0	0	0.0217978	0.0154738	0.0671772	0.0996115	0.00885624
T	0.139333	0.0605528	0.0123949	0.00142028	0.004882	0	0.0441133	0.189528	0	0	0.0568929	0.00187973	0.0265426	0.236491	0.000805674
Q	0.00459559	0.0599666	0.0142941	0.00317866	0.0277904	0.0600775	0	0	0.00923817	0	0.0072028	0.0358214	0.0301481	0.0231564	0.0144648
N	0.00554687	0.00282041	0.088502	0.000416908	0.134175	0	0.0236008	0	0	0	0.00691674	0.0107747	0.000723995	0	0.0893679
H	0.163044	0.336574	0.0142303	0.000596113	0.0403341	0.0627206	0	0	0	0	0.14133	0.427957	0.0529346	0.0111266	0.439481
K	0	0.0654243	0.0307908	0.00247551	0	0	0	0.00124938	0	0	0.0011842	0.00633639	0.0306641	0.178728	0.00322666
R	0.0439596	0.181535	0.0492245	0.0016417	0	0.0254401	0	0	0	0	0.0152047	0.113449	0.0549502	0.0194633	0.0118549
D	0.0438942	0.00315282	0.16399	0.000195487	0.347259	0	0.0163401	0	0	0	0	0.000503602	0.000723995	0.00583113	0.00570787
E	0.0086859	0.00977533	0.05618	0	0	0	0	0	0	1	0.0134141	0	0.00305766	0.0106356	0.013635
library	DMS-BM
bait	KEAP1 KELCH
prey	SQSTM1
peptide	KEVDPSTGELQSLQMP
completeness	0.715789
aa	K	E	V	D	P	S	T	G	E	L	Q	S	L	Q	M
G	0.0219377	0.0127059	0	0	0.0268035	0.0495864	0	1	0	0.00577228	0.00572815	0.00501922	0.0113221	0.0364443	0.141885
P	0.00161103	0.0167216	0.0210747	0	0.0630801	0	0	0	0	0.0037678	0.0472882	0.0362382	0.000538166	0.00766882	0.0045127
A	0.00656798	0.026269	0.00859335	0	0.0407377	0.35122	0	0	0	0.0338222	0.00644282	0.00194901	0.00159731	0.0118159	0.0978307
I	0.00127146	0.00316608	0.562842	0.0667782	0	0.00789534	0	0	0	0.0602956	0.00264186	0.114888	0.0353129	0.119104	0.00346179
L	0.000700644	0.195059	0.0457393	0.00213541	0.00249743	0	0	0	0	0.0105381	0.00382887	0.00127941	0.013593	0.0118252	0.349489
V	0.000200325	0.00630948	0.0319484	0.0306279	0	0.409659	0	0	0	0.000403022	0.00389953	0.693086	0.332146	0.0241448	0.0500721
W	0.00599031	0.0794229	0.00290899	0.00492097	0.00191453	0	0	0	0	0.0115596	0.0215069	0.0152841	0.0646004	0.110622	0.167716
F	0.000643022	0.0708377	0.0330294	0	0	0	0	0	0	0.549771	0.00374601	0.0528812	0.0217558	0.0013162	0
Y	0.0502962	0.00112349	0.00897571	0	0.0616037	0	0	0	0	0.0170697	0.00125767	0.00565427	0.0186098	0.0799597	0.0280606
M	0.047034	0.000738221	0.0307644	0.0237327	0.0201015	0.0359405	0	0	0	0.01954	0.0652313	0.0108583	0.0106326	0.0145405	0.0380197
S	0.000299662	0.0416104	0.0048235	0.691022	0.0237267	0.045254	0.671362	0	0	0.121209	0.0101999	0.00757443	0.0106705	0.232513	0.0126932
T	0.00309925	0.0012085	0.100857	0	0	0.023523	0.130642	0	0	0.00995417	0.000321371	0.000811001	0.0179887	0.225887	0.0245326
Q	0.00698022	0.148656	0.107492	0.0880504	0.0345282	0.0690642	0	0	0	0.0766775	0.0105885	0.0196564	0.38671	0.00959492	0.00807535
N	0.0117736	0.00194186	0.00345381	0.00640624	0.00498977	0.00785744	0.197996	0	0	0.00379449	0.00515216	0.00211666	0.013491	0.0210822	0.00150525
H	0.00489815	0.152815	0.0138219	0	0.0119044	0	0	0	0	0.0142703	0.227837	0.00936497	0.0337922	0.00766678	0.0102298
K	0.00257637	0.043596	0.0151201	0	0.0160003	0	0	0	0	0.0277601	0.0830568	0.012651	0.020332	0.00633105	0.0186538
R	0.823356	0.17279	0.00349943	0	0.628175	0	0	0	0.175228	0.0127184	0.498534	0.00661417	0	0.0574019	0.0341309
D	0.00073212	0.0123361	0	0.0703577	0	0	0	0	0	0.00520315	0.00199823	0.00407366	0.00566981	0.0157857	0.00913149
E	0.0100323	0.0126939	0.00505696	0.0159686	0.0639374	0	0	0	0.824772	0.0158738	0.000740587	0	0.00123768	0.0062972	0
library	DMS-BM
bait	KEAP1 KELCH
prey	SQSTM1
peptide	KEVDPSTGELQSLQ(averaged)
completeness	0.744361
aa	K	E	V	D	P	S	T	G	E	L	Q	S	L	Q
G	0.0130361	0.0484277	0	0	0.0192037	0.0299097	0	0.995381	0	0.00316434	0.00311536	0.0249987	0.0275505	0.0206949
P	0.0121293	0.0090168	0.0164833	0	0.245159	0	0	0	0	0.00338688	0.0236441	0.0619353	0.00442831	0.00393263
A	0.069569	0.0411296	0.00429668	0.00187127	0.15408	0.183774	0	0	0	0.0340492	0.00726317	0.135266	0.00549785	0.00947995
I	0.00425037	0.060963	0.308902	0.0409393	0	0.00690078	0	0	0	0.0306026	0.0019426	0.0588444	0.0258034	0.060565
L	0.00105543	0.102633	0.0230781	0.00564603	0.00124871	0	0	0	0	0.0474716	0.00450493	0.0475476	0.0525858	0.0111126
V	0.00183145	0.0173276	0.0308017	0.050142	0.0044114	0.341219	0	0	0	0.0332522	0.115537	0.350491	0.202068	0.184174
W	0.00720929	0.0438618	0.00278774	0.00604607	0.000957266	0	0	0	0	0.0275415	0.0224511	0.079941	0.10398	0.066888
F	0.00503064	0.0423021	0.0195629	0	0.0124945	0	0	0	0	0.34329	0.00660198	0.0306318	0.0136458	0.00688272
Y	0.0396149	0.0744316	0.0239202	0	0.0494017	0	0	0	0	0.122434	0.0287468	0.0297072	0.00994861	0.0401358
M	0.0353356	0.0338475	0.437407	0.0137376	0.0472934	0.113264	0	0	0	0.0791054	0.060881	0.0157441	0.0170235	0.0111545
S	0.0193135	0.0382373	0.00314783	0.514006	0.0118634	0.232683	0.740293	0	0	0.0715032	0.0128369	0.0373758	0.055141	0.120684
T	0.031826	0.00680172	0.0511385	0.002441	0	0.0338182	0.160085	0	0	0.0334235	0.00110055	0.0136768	0.12724	0.113346
Q	0.0334734	0.0814748	0.0553351	0.0579204	0.0473028	0.0345321	0	0.00461909	0	0.0419401	0.023205	0.0249022	0.204933	0.0120299
N	0.007297	0.0452219	0.00193536	0.0702908	0.00249488	0.0157291	0.0989978	0	0	0.00535561	0.00796344	0.00142033	0.00674548	0.0552251
H	0.170736	0.0835224	0.00720898	0.0201671	0.0373125	0	0	0	0	0.0777999	0.327897	0.0311498	0.0224594	0.223574
K	0.0340003	0.0371934	0.0087978	0	0.00800013	0	0.000624691	0	0	0.0144721	0.0446966	0.0216575	0.09953	0.00477886
R	0.502445	0.111007	0.00257056	0	0.326807	0	0	0	0.0876139	0.0139615	0.305991	0.0307822	0.00973164	0.0346284
D	0.00194247	0.0881632	9.77437e-05	0.208808	0	0.00817007	0	0	0	0.00260157	0.00125092	0.00239883	0.00575047	0.0107468
E	0.00990383	0.034437	0.00252848	0.0079843	0.0319687	0	0	0	0.912386	0.0146439	0.000370293	0.00152883	0.00593662	0.00996611

## Sheet: DMS-BM_MDM2 SWIB_KIAA1671
library	DMS-BM
bait	MDM2 SWIB
prey	KIAA1671
peptide	TPEDDRSFQTVWATVF
completeness	0.85614
aa	P	E	D	D	R	S	F	Q	T	V	W	A	T	V	F
G	0.0868265	0.0136959	0.301665	0.0505149	0.021197	0.00607153	0	0.0042126	0.00345667	0.00412947	0	0	0.00939741	0	0
P	0.0173258	0.0069025	0.0353949	0.0485177	0.00175129	0.017369	0.053716	0.00300595	0.00502536	0.0270004	0.0876398	0	0	0	0.0896929
A	0.0297884	0.0237207	0.0364312	0.0776109	0.0524137	0.0338925	0.0814053	0.00421723	0.0578982	0	0	0.02486	0.00481308	0.15618	0
I	0.0568095	0.0218415	0.0286455	0.00398703	0.0269362	0.00607153	0.0822636	0.00503217	0.0731531	0.23509	0.00651393	0.0533596	0.00634921	0.210367	0.0558771
L	0.0232497	0.0244141	0.00783961	0.114495	0.0621784	0.0647797	0.0133466	0.0393945	0.0213177	0.0509291	0	0.0483156	0.00305622	0.0163849	0.0177405
V	0.0129521	0.374206	0.0424647	0.0342829	0.108373	0.204181	0.0577386	0.000373846	0.0906343	0.00729454	0	0.022042	0.00317059	0.039746	0.358772
W	0.0129967	0.0287173	0.00302418	0.159331	0.0469835	0.318651	0.234538	0.0218303	0.103491	0.251454	0.042517	0.200282	0.0170942	0.0893105	0.0155294
F	0.0190062	0.00241251	0	0.00847569	0.113713	0.0207148	0.0329019	0.00202318	0.0399562	0.0324065	0.66945	0.0272124	0.0846297	0.0853108	0.0470068
Y	0.32551	0.0896089	0.00699599	0.0213472	0.163119	0.0112975	0.0128819	0.00704515	0.058322	0.0320699	0	0.04538	0.0180196	0.25388	0
M	0.1027	0.00192407	0.0141143	0.0453158	0.0546537	0.0327674	0.0864246	0.0258569	0.16126	0.0339962	0.017247	0.0746487	0.105056	0.0716377	0.0413989
S	0.0260459	0.137838	0.131885	0.2136	0.0494865	0.0299349	0.0580474	0.0030732	0.165124	0.00632127	0	0.115919	0.0859834	0.0230617	0.190155
T	0.162136	0.0489472	0.108775	0.0482484	0.00982284	0.0401699	0.0980873	0.00181717	0.0170426	0	0.0835128	0.0561382	0.00809804	0.0194426	0.00887025
Q	0.0341623	0.00601187	0.16658	0.00586897	0.036383	0.119539	0	0.0018432	0.040534	0.0915292	0	0.0283817	0.0064427	0.0150002	0.0824911
N	0.00948264	0.00569414	0.0062747	0.134822	0.074013	0.0360064	0.0765791	0	0.0598946	0	0	0.0887358	0.110662	0	0.066739
H	0.0174401	0.100776	0.00481543	0.0157326	0.0934016	0.00564875	0	0.876332	0.0397963	0.225847	0.00651393	0.16712	0.00713193	0.00608939	0.0066591
K	0.00326941	0.0146811	0.00245535	0.00398703	0.0571312	0.0380839	0	0.000347814	0.00522212	0.00081531	0.0866054	0.0027786	0	0	0
R	0.0139021	0.0854471	0.0142922	0.00220046	0.0114308	0.00458625	0	0.000373846	0.0377409	0.00111758	0	0.0304172	0.469874	0	0.0190683
D	0.0220424	0.00675749	0.0160263	0.0116611	0.00215701	0.00564875	0	0	0.00667263	0	0	0.00936595	0.0155864	0.00750012	0
E	0.0243541	0.00640352	0.0723203	0	0.0148548	0.00458625	0.11207	0.0032211	0.0134576	0	0	0.00504223	0.0446361	0.00608939	0
library	DMS-BM
bait	MDM2 SWIB
prey	KIAA1671
peptide	EDDRSFQTVWATVFEH
completeness	0.705263
aa	E	D	D	R	S	F	Q	T	V	W	A	T	V	F	E
G	0.0356369	0.00949438	0.0441711	0.0596375	0.0218607	0	0.110767	0.0154241	0	0	0	0	0.0191785	0.0325891	0.233736
P	0.00606953	0	0.00430476	0.00481738	0.0106882	0	0.0582531	0	0	0	0.0795212	0	0	0.0494325	0
A	0.00492789	0.215814	0.00462695	0.105139	0.00776821	0.0527159	0.0451644	0.264	0.00142599	0	0.00372841	0.0201114	0.159216	0.0317647	0
I	0.0749045	0	0.021208	0.0381163	0.0122419	0.00868607	0	0.0947586	0.107854	0	0	0	0.0133951	0.0241661	0
L	0.024128	0.0140703	0.00430476	0.022236	0.0136398	0	0.0877297	0.0150576	0.0735796	0.510695	0.0422394	0.0281617	0.380192	0.0180145	0.286816
V	0.342989	0	0.0582188	0.01412	0	0	0	0.0768145	0.00279665	0.0274575	0	0	0.0284116	0.0213212	0.0485322
W	0.0182086	0.0307152	0.100075	0.237022	0.866433	0	0.262819	0.045632	0.0756053	0.0437208	0.410469	0.0287666	0.017843	0.0489023	0.0347129
F	0.0294272	0.0497665	0.00430476	0	0.0112772	0.0138309	0	0.0101606	0.112482	0	0	0	0	0.00679001	0.0139861
Y	0.0132596	0.134977	0.113286	0.0115475	0.00524596	0	0.0148759	0.00526355	0.236008	0	0.00390366	0.0194112	0.0706867	0.00426425	0
M	0.00606953	0.00491843	0.107462	0.0396829	0	0.867329	0.139532	0.00979407	0.0125905	0	0.407113	0.0818487	0.245082	0.689951	0.206768
S	0.025641	0.0358094	0.0717775	0.00552307	0.0041766	0.0503864	0.0569722	0.0190335	0.00131853	0.322226	0.0187594	0.0242523	0	0.048504	0.0431229
T	0	0.159112	0.0929815	0.230736	0	0	0.0244071	0.0077976	0.00676506	0.0206129	0.00372841	0.0148968	0	0.0131119	0.0400089
Q	0.0625146	0.0309793	0.229002	0.03643	0.00544228	0.00705227	0.0114163	0.0336704	0.00175635	0	0.00251676	0.243592	0.0191785	0.00426425	0.032436
N	0.145456	0.00271039	0.00430476	0.0105256	0.0314109	0	0	0.0531916	0	0	0.0013869	0	0	0	0.00674078
H	0.00606953	0	0.0675721	0.0776932	0.00437292	0	0.0279646	0.0101606	0.307428	0	0.0242922	0.0834803	0.0289737	0	0
K	0.0567168	0	0.00685452	0	0.00262298	0	0	0.0455412	0	0.0162634	0	0.0151915	0	0	0.00547288
R	0.0182086	0.221925	0	0.00481738	0	0	0.00770628	0.0121401	0.0037756	0	0	0	0	0	0
D	0.120108	0.00728633	0.00685452	0.0995	0	0	0	0.204439	0	0	0.00234151	0.0242523	0.017843	0.00692433	0.0369331
E	0.00966459	0.0824206	0.0586914	0.00245634	0.0028193	0	0.152392	0.0771207	0.0566152	0.059025	0	0.416035	0	0	0.0107334
library	DMS-BM
bait	MDM2 SWIB
prey	KIAA1671
peptide	EDDRSFQTVWATVF(averaged)
completeness	0.909774
aa	E	D	D	R	S	F	Q	T	V	W	A	T	V	F
G	0.0246664	0.15558	0.047343	0.0404173	0.0139661	0	0.0574899	0.0094404	0.00206473	0	0	0.00469871	0.00958923	0.0162946
P	0.00648602	0.0176974	0.0264112	0.00328433	0.0140286	0.026858	0.0306295	0.00251268	0.0135002	0.0438199	0.0397606	0	0	0.0695627
A	0.0143243	0.126123	0.0411189	0.0787763	0.0208304	0.0670606	0.0246908	0.160949	0.000712993	0	0.0142942	0.0124622	0.157698	0.0158823
I	0.048373	0.0143227	0.0125975	0.0325262	0.0091567	0.0454748	0.00251608	0.0839559	0.171472	0.00325696	0.0266798	0.00317461	0.111881	0.0400216
L	0.024271	0.010955	0.0594001	0.0422072	0.0392098	0.00667331	0.0635621	0.0181877	0.0622544	0.255347	0.0452775	0.015609	0.198288	0.0178775
V	0.358598	0.0212324	0.0462509	0.0612466	0.10209	0.0288693	0.000186923	0.0837244	0.00504559	0.0137287	0.011021	0.0015853	0.0340788	0.190046
W	0.023463	0.0168697	0.129703	0.142003	0.592542	0.117269	0.142325	0.0745617	0.16353	0.0431189	0.305376	0.0229304	0.0535767	0.0322158
F	0.0159199	0.0248833	0.00639023	0.0568564	0.015996	0.0233664	0.00101159	0.0250584	0.0724442	0.334725	0.0136062	0.0423148	0.0426554	0.0268984
Y	0.0514343	0.0709865	0.0673165	0.0873334	0.00827173	0.00644097	0.0109605	0.0317928	0.134039	0	0.0246418	0.0187154	0.162283	0.00213212
M	0.0039968	0.00951637	0.0763887	0.0471683	0.0163837	0.476877	0.0826944	0.085527	0.0232934	0.00862349	0.240881	0.0934524	0.15836	0.365675
S	0.0817395	0.0838473	0.142689	0.0275048	0.0170557	0.0542169	0.0300227	0.092079	0.0038199	0.161113	0.0673395	0.0551179	0.0115309	0.11933
T	0.0244736	0.133944	0.070615	0.120279	0.0200849	0.0490436	0.0131121	0.0124201	0.00338253	0.0520629	0.0299333	0.0114974	0.00972132	0.0109911
Q	0.0342633	0.0987796	0.117436	0.0364065	0.0624909	0.00352613	0.00662977	0.0371022	0.0466428	0	0.0154493	0.125017	0.0170893	0.0433777
N	0.0755751	0.00449254	0.0695636	0.0422693	0.0337086	0.0382896	0	0.0565431	0	0	0.0450614	0.0553308	0	0.0333695
H	0.0534227	0.00240772	0.0416524	0.0855474	0.00501083	0	0.452148	0.0249784	0.266637	0.00325696	0.0957063	0.0453061	0.0175315	0.00332955
K	0.0356989	0.00122767	0.00542078	0.0285656	0.0203534	0	0.000173907	0.0253816	0.000407655	0.0514344	0.0013893	0.00759576	0	0
R	0.0518278	0.118109	0.00110023	0.0081241	0.00229313	0	0.00404006	0.0249405	0.00244659	0	0.0152086	0.234937	0	0.00953414
D	0.0634326	0.0116563	0.0092578	0.0508285	0.00282437	0	0	0.105556	0	0	0.00585373	0.0199194	0.0126716	0.00346216
E	0.00803406	0.0773705	0.0293457	0.00865558	0.00370277	0.0560351	0.0778067	0.0452892	0.0283076	0.0295125	0.00252111	0.230336	0.00304469	0

## Sheet: DMS-BM_MDM2 SWIB_RNF115
library	DMS-BM
bait	MDM2 SWIB
prey	RNF115
peptide	TTTHFAELWGHLDHTM
completeness	0.849123
aa	T	T	H	F	A	E	L	W	G	H	L	D	H	T	M
G	0.0761802	0.016872	0.124114	0.0336327	0.000807431	0	0.000759628	0.0660671	0.0751136	0.0148762	0.00669624	0.0924307	0.139412	0.0387602	0.00542161
P	0.0279363	0.0572686	0.053054	0	0.00311728	0.0020716	0.000367769	0.022586	0.00157127	0	0	0.0124744	0.0165649	0.00328932	0.0261183
A	0.076789	0.0562671	0.0113756	0	0.115796	0.00275948	0	0	0.360384	0.0551512	0.0627996	0.021437	0.0487371	0.0381307	0.010388
I	0.0887669	0.0570153	0.0565289	0.0226653	0.012731	0.148141	0.0022535	0.00422233	0.00389731	0.0145168	0.0564634	0.0171471	0.0454009	0.0670782	0.0565394
L	0.0314366	0.154543	0.0311645	0.00247472	0.406502	0.0213216	0.0403716	0	0.00873613	0.0878316	0.480165	0.0177008	0.111534	0.00317921	0.183749
V	0.0333448	0.0513859	0.0153612	0	0.00300483	0.00296601	0.00266739	0	0.0038377	0.0439109	0.0064631	0.240608	0.0742843	0.175436	0.197297
W	0.00168692	0.0864655	0.00159938	0	0.0553743	0.0161761	0.0968382	0.801643	0.0303497	0.0681355	0.00334812	0.0103662	0.0799129	0.241492	0.0824766
F	0.00243722	0.0373251	0.0152609	0.508138	0.0242769	0.00275948	0.0162359	0	0.00185749	0.164763	0	0.0462395	0.0412904	0.0823099	0.0278882
Y	0.0121505	0.0622095	0.0495282	0.0360191	0.0128019	0	0.832089	0	0.012076	0.249079	0.00568661	0.122313	0.286191	0.0881238	0.0613822
M	0.0181646	0.0794421	0.0547549	0	0.176274	0.0246448	0.00297117	0	0.07644	0.0675466	0.064253	0.0945506	0.0444316	0.165871	0.162286
S	0.0273665	0.0356131	0.219879	0.0423125	0.0618071	0	0	0.0279487	0.326682	0.0103291	0	0.0718061	0.0161787	0.00815668	0.0131768
T	0.079957	0.116684	0.129327	0.0276927	0.0114644	0.108873	0	0.0399793	0.00787112	0.0268017	0	0.160005	0.0211406	0.0608375	0.0505087
Q	0.0785404	0.0162225	0.0459294	0.327065	0.021786	0.00827844	0	0	0.0475062	0.0821611	0.00252907	0.0367769	0.00698705	0.00442864	0.0256328
N	0.00405465	0.00497143	0.0199079	0	0.010967	0	0	0	0.0243114	0.0046368	0.221268	0.00885198	0.00948929	0.00206198	0.00210561
H	0.0298444	0.00861388	0.0913562	0	0.0139156	0.0197197	0.00374506	0	0.00296019	0.0371873	0.00334812	0.00417011	0.0497356	0.0049779	0.00489673
K	0	0.00044836	0.0192561	0	0.000609909	0.0180789	0	0.0277412	0	0.0242292	0	0	0.00419394	0.00105265	0
R	0.00167259	0.00089672	0.00122967	0	0	0	0.000196617	0.00558975	0.0015348	0.0237395	0.0783299	0.00660446	0.000346799	0.00238781	0.0133892
D	0.0929596	0.0191854	0.0221621	0	0.00765076	0.198845	0.000155128	0	0.0105385	0.00632399	0.00553512	0.0238095	0.0009921	0.0105272	0.0265102
E	0.316712	0.138571	0.0382112	0	0.0611129	0.425365	0.00134872	0.00422233	0.0043328	0.0187805	0.00311498	0.0127085	0.00317756	0.00189913	0.0502336
library	DMS-BM
bait	MDM2 SWIB
prey	RNF115
peptide	THFAELWGHLDHTMFF
completeness	0.831579
aa	T	H	F	A	E	L	W	G	H	L	D	H	T	M	F
G	0.00688903	0.0280518	0	0.0111909	0.00777313	0	0	0.0835287	0.0402873	0	0.027376	0.0430142	0.104556	0.00900294	0.00633366
P	0.138842	0.0203779	0.0194952	0.0273837	0	0	0	0.00045088	0	0	0.0189771	0.0130182	0.00444612	0.0986008	0.0275898
A	0.211357	0.0136151	0	0.196787	0.0310793	0.11828	0	0.00756513	0.0277615	0	0.417627	0.182184	0.0177924	0.0461998	0.12876
I	0.00475805	0.00950934	0	0.0456386	0.000832478	0.0206768	0	0.000859356	0.0214264	0.1463	0.0145666	0.00657301	0.0175462	0.00240032	0.0083549
L	0.00715844	0.0886629	0.00155659	0.0189186	0.00347524	0.224478	0	0.0016805	0.00071108	0.478612	0.0167133	0.0132246	0.053447	0.0323046	0.178575
V	0.0638976	0.0940862	0.00247858	0.0338367	0.0602194	0.0510736	0	0.00045088	0.0278509	0.0692747	0.00192856	0.0281342	0.0317961	0.055317	0.298881
W	0.128663	0.0105108	0.00495717	0.023052	0.0116626	0.0559198	0.883336	0.0227974	0.0167656	0.0172766	0.000995248	0.00153246	0.00846657	0.0836829	0.0154179
F	0.00956285	0.00438272	0.57674	0.0105315	0.00300858	0.0634457	0.116664	0.00022544	0.0819269	0.14804	0.00327453	0.00865886	0.000574633	0.0189531	0.0204786
Y	0.016239	0.0122145	0.00311319	0.0256031	0.0440658	0.275901	0	0.0386086	0.011758	0	0.0201487	0.00193855	0.0450858	0.12638	0.00908166
M	0.0945361	0.0241497	0	0.0545869	0.00278556	0.0628698	0	0.00442622	0.0452081	0.139527	0.0295913	0.213189	0.00630248	0.137265	0.0686126
S	0.0429976	0.484591	0.00247858	0.3104	0.119022	0	0	0.24726	0.119454	0	0.151703	0.113278	0.427084	0.0738503	0.0762178
T	0.139542	0.0420149	0.0156054	0.00702196	0.0335	0	0	0.0489559	0.0305976	0	0.00532967	0.0141266	0.0568973	0.0961719	0.0422957
Q	0.0332982	0.0207967	0.0700428	0.0286455	0.127208	0.0103649	0	0.0370038	0.0351463	0	0.00416106	0.0330913	0.00739925	0.0373906	0.068245
N	0.01933	0.011902	0	0.0229325	0.0173997	0.000605857	0	0.137167	0.0993253	0	0.0929074	0.0869348	0.0453796	0.0614927	0.000922413
H	0.0517938	0.068217	0	0.117554	0.00188798	0.114813	0	0.0702606	0.0644952	0	0.0324633	0.133303	0.0812087	0.0606059	0.0017236
K	0.00240776	0.0192697	0	0.0026556	0	0	0	0.00440069	0.257109	0	0.00419354	0.00588006	0.00588873	0.00304697	0.000178222
R	0.000659351	0.00373704	0	0.00326622	0.000637213	0	0	0.00489137	0.0444408	0	0.00521746	0.00182582	0.0162444	0.00255642	0.00253187
D	0.0246231	0.0278186	0.303532	0.0213696	0.315786	0	0	0.133939	0.0361505	0.000969747	0.127138	0.0125756	0.0690703	0.0476377	0.0454783
E	0.00344592	0.0160924	0	0.0386254	0.219656	0.00157057	0	0.155528	0.0395856	0	0.0256882	0.0875169	0.000814589	0.00714025	0.000322546
library	DMS-BM
bait	MDM2 SWIB
prey	RNF115
peptide	THFAELWGHLDHTM(averaged)
completeness	0.909774
aa	T	H	F	A	E	L	W	G	H	L	D	H	T	M
G	0.0118805	0.0760827	0.0168163	0.00599919	0.00388656	0.000379814	0.0330336	0.0793212	0.0275818	0.00334812	0.0599034	0.0912129	0.0716581	0.00721228
P	0.0980551	0.036716	0.00974761	0.0152505	0.0010358	0.000183885	0.011293	0.00101108	0	0	0.0157258	0.0147915	0.00386772	0.0623596
A	0.133812	0.0124954	0	0.156292	0.0169194	0.0591402	0	0.183975	0.0414564	0.0313998	0.219532	0.115461	0.0279616	0.0282939
I	0.0308867	0.0330191	0.0113327	0.0291848	0.0744867	0.0114652	0.00211116	0.00237833	0.0179716	0.101382	0.0158569	0.025987	0.0423122	0.0294698
L	0.0808506	0.0599137	0.00201566	0.21271	0.0123984	0.132425	0	0.00520831	0.0442713	0.479388	0.0172071	0.0623793	0.0283131	0.108027
V	0.0576418	0.0547237	0.00123929	0.0184208	0.0315927	0.0268705	0	0.00214429	0.0358809	0.0378689	0.121268	0.0512093	0.103616	0.126307
W	0.107564	0.00605508	0.00247858	0.0392132	0.0139193	0.076379	0.84249	0.0265735	0.0424506	0.0103124	0.00568073	0.0407227	0.124979	0.0830797
F	0.023444	0.00982183	0.542439	0.0174042	0.00288403	0.0398408	0.0583319	0.00104146	0.123345	0.0740201	0.024757	0.0249746	0.0414423	0.0234207
Y	0.0392242	0.0308713	0.0195662	0.0192025	0.0220329	0.553995	0	0.0253423	0.130419	0.0028433	0.0712309	0.144065	0.0666048	0.0938813
M	0.0869891	0.0394523	0	0.115431	0.0137152	0.0329205	0	0.0404331	0.0563773	0.10189	0.062071	0.12881	0.0860866	0.149776
S	0.0393053	0.352235	0.0223955	0.186103	0.0595112	0	0.0139744	0.286971	0.0648914	0	0.111754	0.0647286	0.21762	0.0435135
T	0.128113	0.0856709	0.021649	0.0092432	0.0711863	0	0.0199897	0.0284135	0.0286997	0	0.0826674	0.0176336	0.0588674	0.0733403
Q	0.0247603	0.033363	0.198554	0.0252158	0.0677435	0.00518244	0	0.042255	0.0586537	0.00126454	0.020469	0.0200392	0.00591394	0.0315117
N	0.0121507	0.015905	0	0.0169498	0.00869985	0.000302928	0	0.0807392	0.0519811	0.110634	0.0508797	0.048212	0.0237208	0.0317991
H	0.0302038	0.0797866	0	0.0657348	0.0108039	0.0592792	0	0.0366104	0.0508412	0.00167406	0.0183167	0.0915191	0.0430933	0.0327513
K	0.00142806	0.0192629	0	0.00163275	0.00903943	0	0.0138706	0.00220034	0.140669	0	0.00209677	0.005037	0.00347069	0.00152348
R	0.000778035	0.00248336	0	0.00163311	0.000318606	9.83085e-05	0.00279487	0.00321309	0.0340901	0.0391649	0.00591096	0.00108631	0.00931611	0.00797279
D	0.0219042	0.0249903	0.151766	0.0145102	0.257316	7.75642e-05	0	0.0722389	0.0212372	0.00325243	0.0754739	0.00678386	0.0397988	0.0370739
E	0.0710084	0.0271518	0	0.0498691	0.322511	0.00145965	0.00211116	0.0799305	0.0291831	0.00155749	0.0191983	0.0453472	0.00135686	0.0286869

## Sheet: DMS-BM_MDM2 SWIB_TP53
library	DMS-BM
bait	MDM2 SWIB
prey	TP53
peptide	LSQETFSDLWKLLPEN
completeness	0.582456
aa	S	Q	E	T	F	S	D	L	W	K	L	L	P	E	N
G	0.00553843	0	0	0.0425778	0	0.11129	0	0	0	0.0442151	0	0	0.203514	0.00834023	0.00241138
P	0.202242	0.0951827	0.155413	0	0	0.00389114	0.0760064	0	0	0	0	0	0.0991049	0.0557173	0.0540042
A	0.0441244	0.00337463	0	0	0	0.00389114	0	0	0.219869	0.13622	0.337899	0	0.0296967	0.00631401	0
I	0	0.0180552	0	0	0	0.0782127	0	0.221315	0	0.00527357	0	0.652052	0	0.00411997	0.459606
L	0.0226854	0.0141329	0.00873353	0.0524418	0	0.0158558	x	0.0373321	0	0.031745	0.159112	0.221126	0.0205387	0.207915	0.00438555
V	0.116735	0.0384963	0.0275079	x	0	0.315466	0.0170466	0.00703541	0	0	0	0.126822	0	0.173198	0
W	0	0.0049993	0.176707	0.0278346	0	0.0524072	0.0202025	0.144316	0.600263	0.0184261	0	0	0	0.0196583	0.0902776
F	0.0233581	0	0.00873353	0	1	0.04689	0.181101	0.0872656	0	0.0215881	0.0158926	0	0.416094	0.0325416	0.0449957
Y	0.0212304	0.00337463	0.18573	0.0174806	0	0.167085	0	0.230652	0	0.0169968	0	0	0.0403365	0.00422729	0.000688382
M	0.00256054	0.0722055	0	0.0679428	0	0.0286748	0	0.189776	0	0.363476	0	0	x	0.0208848	0.141839
S	0.0341475	0.100418	0.00873353	0.386271	0	0.0389569	0.0104656	0	0.179868	0.00547092	0.0329747	0	0	0.142194	0.00348659
T	0.0558498	0.147208	0.116154	0.175011	0	0.0508876	0.101016	0	0	0.029873	0.0158926	0	0.0363008	0.10981	0.00185058
Q	0.0509473	0.0314332	0.0181207	0.113344	0	0.021883	0.0461723	0	0	0.178263	0.292817	0	0.101956	0.00401969	0.00701553
N	0.0630509	0.082723	0.18056	0	0	0	0.283182	0	0	0.0757133	0	0	0	0.0252958	0.0116356
H	0.226995	0.378977	0.0070908	0	0	0.0414111	0.157588	0.0599347	0	0.00867012	0.0659495	0	0	0.106575	0.054431
K	0.00366604	0	0	0.0537502	0	0	0	0	0	0.0131993	0.0794631	0	0	0	0
R	0	0.00313965	0	0.0633464	0	0.00389114	0	0	0	0.0169226	0	0	0	0.0183771	0.0148881
D	0.0855588	0.00627929	0.0190795	0	0	0	0.0974827	0.0223731	0	0.0108432	0	0	0.00989891	0.0473961	0.105986
E	0.04131	0	0.0874375	0	0	0.0193063	0.00973688	0	0	0.0231039	0	0	0.0425592	0.0134146	0.00249836
library	DMS-BM
bait	MDM2 SWIB
prey	TP53
peptide	QETFSDLWKLLPENNV
completeness	0.726316
aa	Q	E	T	F	S	D	L	W	K	L	L	P	E	N	N
G	0.0220133	0	0.00229028	0	0.0679477	0	0	0	0.0278782	0.014369	0	0.211944	0.00182	0.053122	0.102394
P	0.0309435	0.0250607	0	0	0.00203188	0	0	0	0	0	0	0.0412761	0.00718977	0.195646	0.0018566
A	0.0957244	0.128742	0.126325	0	0.0715018	0.0791892	0	0	0.0403039	0.159767	0	0.0228811	0.00564622	0.090529	0.017568
I	0.0210965	0.00427604	0.00229028	0	0.0605183	0.00455738	0.0116944	0	0.0323137	0	0.700891	0.00210481	0.0140859	0.00237879	0.00161734
L	0	0.112862	0.00229028	0	0.269348	0.0227869	0.183554	0.124728	0.226992	0.153376	0.168798	0.0677744	0.278148	0.026187	0.0656261
V	0.117515	0.0452514	0.0274704	0	0.0406894	0.0595797	0.057144	0	0.0426704	0.0037695	0.0406024	0.0136436	0.022591	0.0257713	0.0832282
W	0.000918867	0.123009	0	0	0.0255663	0.0300436	0.0651683	0.786933	0.00990604	0	0.0566228	0.456755	0.112486	0.0714487	0.00734709
F	0.124815	0	0.0108135	0.953149	0.128013	0.074109	0.116975	0	0.0156809	0.00306048	0.00445903	0.062061	0.00122456	0.00231063	0.019758
Y	0.0271194	0.00322999	0.145497	0	0.0770081	0.0780929	0.200206	0	0.0284855	0.0153601	0	0.00405776	0.0425573	0.0195997	0.0177099
M	0.07298	0.0329838	0.00229028	0	0.0280627	0.0991192	0.161638	0	0.141901	0.23139	0.0130666	0.0475251	0.0460044	0.402796	0.528683
S	0.0412171	0.0119349	0.365173	0	0.0769175	0.115872	0	0	0.0913596	0.0917553	0.0031144	0.00311925	0.00371167	0.0202403	0.0145113
T	0.317806	0.145317	0.086699	0	0.0593986	0.0170537	0	0	0.0446996	0.0184721	0	0.0284014	0.00448809	0.00889426	0.00608454
Q	0.0460489	0.0119349	0.0215804	0	0.0196054	0.00945585	0.0276308	0	0.0181915	0.223849	0	0.0125533	0.0113585	0.0122234	0.00362506
N	0.0482617	0.0490694	0.0233569	0	0.0318601	0.0146954	0	0	0.0239758	0	0	0.00929215	0.0168062	0.0185259	0.0129674
H	0.0288438	0.00795657	0.0315383	0.046851	0.0184692	0.0573806	0.17599	0	0.0168994	0.0109331	0	0	0.301319	0.0320713	0.0959777
K	0.00234819	0	0.141571	0	0	0	0	0	0.0477049	0.0557088	0	0	0.00038664	0.00423428	0.000342551
R	0.00234819	0	0.00639239	0	0	0	0	0.0114556	0.0216309	0.00405163	0	0	0.000359717	0.00432214	0.0119594
D	0	0.136502	0.0021308	0	0	0.185433	0	0	0.0544769	0	0	0.0155966	0.115181	0.00563429	0.00643856
E	0	0.161871	0.00229028	0	0.0230624	0.152632	0	0.0768832	0.11493	0.0141384	0.0124456	0.00101444	0.0146364	0.00406414	0.00230569
library	DMS-BM
bait	MDM2 SWIB
prey	TP53
peptide	QETFSDLWKLLPEN(averaged)
completeness	0.740602
aa	Q	E	T	F	S	D	L	W	K	L	L	P	E	N
G	0.0110067	0	0.022434	0	0.089619	0	0	0	0.0360466	0.0071845	0	0.207729	0.00508011	0.0277667
P	0.0630631	0.0902369	0	0	0.00296151	0.0380032	0	0	0	0	0	0.0701905	0.0314536	0.124825
A	0.0495495	0.064371	0.0631627	0	0.0376965	0.0395946	0	0.109934	0.0882619	0.248833	0	0.0262889	0.00598012	0.0452645
I	0.0195759	0.00213802	0.00114514	0	0.0693655	0.00227869	0.116505	0	0.0187936	0	0.676472	0.0010524	0.00910295	0.230992
L	0.00706647	0.0607978	0.0273661	0	0.142602	0.0113934	0.110443	0.0623639	0.129368	0.156244	0.194962	0.0441566	0.243032	0.0152863
V	0.0780059	0.0363796	0.0137352	0	0.178078	0.0383131	0.0320897	0	0.0213352	0.00188475	0.0837123	0.00682182	0.0978946	0.0128857
W	0.00295908	0.149858	0.0139173	0	0.0389867	0.0251231	0.104742	0.693598	0.0141661	0	0.0283114	0.228378	0.066072	0.0808631
F	0.0624073	0.00436677	0.00540673	0.976574	0.0874513	0.127605	0.10212	0	0.0186345	0.00947655	0.00222952	0.239078	0.0168831	0.0236532
Y	0.015247	0.0944798	0.0814889	0	0.122047	0.0390465	0.215429	0	0.0227412	0.00768007	0	0.0221971	0.0233923	0.0101441
M	0.0725927	0.0164919	0.0351165	0	0.0283687	0.0495596	0.175707	0	0.252689	0.115695	0.0065333	0.0237625	0.0334446	0.272318
S	0.0708176	0.0103342	0.375722	0	0.0579372	0.0631686	0	0.0899342	0.0484152	0.062365	0.0015572	0.00155962	0.0729529	0.0118634
T	0.232507	0.130735	0.130855	0	0.0551431	0.0590349	0	0	0.0372863	0.0171824	0	0.0323511	0.0571492	0.00537242
Q	0.038741	0.0150278	0.0674624	0	0.0207442	0.0278141	0.0138154	0	0.0982272	0.258333	0	0.0572548	0.0076891	0.00961946
N	0.0654924	0.114815	0.0116785	0	0.01593	0.148939	0	0	0.0498445	0	0	0.00464608	0.021051	0.0150807
H	0.203911	0.00752369	0.0157692	0.0234255	0.0299402	0.107484	0.117963	0	0.0127848	0.0384413	0	0	0.203947	0.0432511
K	0.00117409	0	0.0976607	0	0	0	0	0	0.0304521	0.0675859	0	0	0.00019332	0.00211714
R	0.00274392	0	0.0348694	0	0.00194557	0	0	0.00572778	0.0192767	0.00202582	0	0	0.00936839	0.00960512
D	0.00313965	0.0777908	0.0010654	0	0	0.141458	0.0111865	0	0.03266	0	0	0.0127478	0.0812884	0.0558103
E	0	0.124654	0.00114514	0	0.0211844	0.0811844	0	0.0384416	0.0690171	0.00706918	0.0062228	0.0217868	0.0140255	0.00328125

[truncated: 34 more sheets: DMS-BM_PABPC1 PABC_ATXN2, DMS-BM_PABPC1 PABC_PAIP1, DMS-BM_PEX14 Pex14_PEX5, DMS-BM_PP2A B56_Axin-1, DMS-BM_PP2A B56_CDCA2, DMS-BM_SIN3A PAH2_KLF9, DMS-BM_SIN3A PAH2_MXI1, DMS-BM_TLN1 PTB_PIP5K1C, DMS-BM_TLN1 PTB_TPTE2, DMS-BM_TNKS ANK_AMOTL2, DMS-BM_TNKS ANK_SH3BP2, DMS-BM_YES SH3_BCAR1, DMS-BM_YES SH3_CBL, DMS-CoV_ABL2 SH3_N, DMS-CoV_AP2M1 MU_NSP14, DMS-CoV_EZR FERM_E, DMS-CoV_G3BP1 NFT2_N, DMS-CoV_G3BP1 NFT2_NSP3, DMS-CoV_NSP16_DYRK1B, DMS-CoV_NSP16_ICA1L …]
