# Supplementary material for: Defining short linear motif binding determinants by phage display‐based deep mutational scanning
Source: Protein Sci. 2025 May 24;34(6):e70174. doi: 10.1002/pro.70174 (PMC12102759; doi:10.1002/pro.70174)
Supplement: Supplementary file 8 — Table S7. [file PRO-34-e70174-s006.xlsx]

## Sheet: Legend
Supplementary Table S7	Results of FP-based affinity measurements, with information on determined Kd values and the associated read counts for the domain-peptide pairs
S7.A	Overview of affinity data for peptides from DMS-BM
S7.B	Overview of affinity data for peptides from DMS-CoV

## Sheet: S7.A_DMS-BM
Supplementary Table S7.A. Overview of affinity data for peptides from DMS-BM. ND: Not Detected.												NGS_counts
Protein domain	Name	Uniprot	Start	End	Peptide sequence	KD [µM]	SEM KD [µM]	IC50 [µM]	SEM IC50 [µM]	N-term modification	C-term modification	total_sum_cts	log2_total
TLN1 PTB	TPTE2 wt	Q6XPS3	92	107	LADLIFTDSKLYIPLE	4.5	0.7	15	1	acetylation	amidation	414	8.69349
TLN1 PTB	TPTE2_F97W	Q6XPS3	92	107	LADLIWTDSKLYIPLE	0.1	0.04	0.4	0.12	acetylation	amidation	143	7.15987
TLN1 PTB	TPTE2_F97A	Q6XPS3	92	107	LADLIATDSKLYIPLE	ND	ND	ND	ND	acetylation	amidation	3	1.58496
TLN1 PTB	TPTE2_F97Y	Q6XPS3	92	107	LADLIYTDSKLYIPLE	150	68	440	200	acetylation	amidation	15	3.90689
TLN1 PTB	TPTE2_S100N	Q6XPS3	92	107	LADLIFTDNKLYIPLE	1.7	0.46	5.2	1.4	acetylation	amidation	299	8.224
TLN1 PTB	TPTE2_K101A	Q6XPS3	92	107	LADLIFTDSALYIPLE	15	4.6	45	14	acetylation	amidation	227	7.82655
TLN1 PTB	TPTE2_Y103W	Q6XPS3	92	107	LADLIFTDSKLWIPLE	22	11	66	32	acetylation	amidation	35	5.12928
TLN1 PTB	TPTE2_I104L	Q6XPS3	92	107	LADLIFTDSKLYLPLE	4.5	0.8	14	2.4	acetylation	amidation	563	9.13699
TLN1 PTB	TPTE2_I104A	Q6XPS3	92	107	LADLIFTDSKLYAPLE	18	3.1	55	9.5	acetylation	amidation	6	2.58496

## Sheet: S7.B_DMS-CoV
Supplementary Table S7.B. Overview of affinity data for peptides from DMS-CoV. ND: Not Detected.													NGS_counts
Protein domain	Name	Organism	Uniprot	Start	End	Peptide sequence	KD [µM]	SEM KD [µM]	IC50 [µM]	SEM IC50 [µM]	N-term modification	C-term modification	total_sum_cts	log2_total
G3BP1	N A12D	Sars-CoV2	P0DTC9	12	26	DPRITFGGPSDSTGSY	2.7	0.36	9.9	1.1	acetylation	amidation	848	9.72792
G3BP1	N P13E	Sars-CoV2	P0DTC9	12	26	AERITFGGPSDSTGSY	6.8	1.6	22	4.7	acetylation	amidation	754	9.55842
G3BP1	N R14L	Sars-CoV2	P0DTC9	12	26	APLITFGGPSDSTGSY	3	0.6	11	1.8	acetylation	amidation	14870	13.8601
G3BP1	N T15E	Sars-CoV2	P0DTC9	12	26	APRIEFGGPSDSTGSY	16	1.7	49	4.9	acetylation	amidation	225	7.81378
G3BP1	N G19A	Sars-CoV2	P0DTC9	12	26	APRITFGAPSDSTGSY	1.1	0.12	5.2	0.35	acetylation	amidation	2982	11.5421
G3BP1	N P20F	Sars-CoV2	P0DTC9	12	26	APRITFGGFSDSTGSY	14	2.5	44	7.4	acetylation	amidation	89	6.47573
G3BP1	N S21Y	Sars-CoV2	P0DTC9	12	26	APRITFGGPYDSTGSY	4.7	2.3	16	6.7	acetylation	amidation	731	9.51373
G3BP1	N wt	Sars-CoV2	P0DTC9	12	26	APRITFGGPSDSTGSY	2.3	0.31	8.7	0.91	acetylation	amidation	211	7.7211
G3BP1	N wt	Sars-CoV2	P0DTC9	12	26	APRITFGGPSDSTGSY	1.3	0.1			FITC
NSP9	NOTCH4 wt	human	Q99466	1606	1621	QGAWLGAPEPWEPLLD	72	4.4	205	11	acetylation	amidation	1672	10.7074
NSP9	NOTCH4 A1608V	human	Q99466	1606	1621	QGVWLGAPEPWEPLLD	16	0.5	59	1.2	acetylation	amidation	1507	10.5575
NSP9	NOTCH4 A1608S	human	Q99466	1606	1621	QGSWLGAPEPWEPLLD	216	5.1	583	13	acetylation	amidation	2	1
NSP9	NOTCH4 A1612I	human	Q99466	1606	1621	QGAWLGIPEPWEPLLD	50	0.2	149	0.5	acetylation	amidation	2384	11.2192
NSP9	NOTCH4 P1613V	human	Q99466	1606	1621	QGAWLGAVEPWEPLLD	33	2.9	105	7.6	acetylation	amidation	3622	11.8226
NSP9	NOTCH4 E1614V	human	Q99466	1606	1621	QGAWLGAPVPWEPLLD	61	3.6	178	9.3	acetylation	amidation	3342	11.7065
NSP9	NOTCH4 P1615Y	human	Q99466	1606	1621	QGAWLGAPEYWEPLLD	51	1.9	152	5	acetylation	amidation	2994	11.5479
NSP9	NOTCH4 W1616Y	human	Q99466	1606	1621	QGAWLGAPEPYEPLLD	57	2.5	167	6.5	acetylation	amidation	7243	12.8224
NSP9	NOTCH4 E1617F	human	Q99466	1606	1621	QGAWLGAPEPWFPLLD	35	1.3	109	3.5	acetylation	amidation	8106	12.9848
NSP9	NOTCH4 A1608V P1613V	human	Q99466	1606	1621	QGVWLGAVEPWEPLLD	5.9	0.4	33.4	1.2	acetylation	amidation
NSP9	NKRF	human	O15226	8	23	FITC-AEGIDIGEMPSYDLVL	15.5				FITC
NSP3 SUD-M	PRDM14 wt	human	Q9GZV8	196	211	QFTEEDLHFVLYGVTPY	74	5.3	400	24	acetylation	amidation	112	6.80735
NSP3 SUD-M	PRDM14 D201E	human	Q9GZV8	196	211	QFTEEELHFVLYGVTPY	5.4	0.56	90	2.5	acetylation	amidation	15771	13.945
NSP3 SUD-M	PRDM14 H203M	human	Q9GZV8	196	211	QFTEEDLMFVLYGVTPY	13	0.63	124	2.8	acetylation	amidation	40445	15.3037
NSP3 SUD-M	PRDM14 Y207E	human	Q9GZV8	196	211	QFTEEDLHFVLEGVTPY	40	3.4	243	15	acetylation	amidation	25	4.64386
NSP3 SUD-M	PRDM14 D201A	human	Q9GZV8	196	211	QFTEEALHFVLYGVTPY	226.4	2.1	1050	9.3	acetylation	amidation	14	3.80735
NSP3 SUD-M	PRDM14 D201N	human	Q9GZV8	196	211	QFTEENLHFVLYGVTPY	313	42	1428	181	acetylation	amidation	0	ND
NSP3 SUD-M	PRDM14	human	Q9GZV8	197	212	FITC-FTEEDLHFVLYGVTPS	19	1			FITC
NSP3 UBl1	NCOA2 wt	human	Q15596	1073	1088	PSDEGALLDQLYLALR	39	0.7	139	1.5	acetylation	amidation	21	4.39232
NSP3 UBl1	NCOA2 G1077Q	human	Q15596	1073	1088	PSDEQALLDQLYLALR	19	2.6	98	5.6	acetylation	amidation	61	5.93074
NSP3 UBl1	NCOA2 D1081Q	human	Q15596	1073	1088	PSDEGALLQQLYLALR	24	8.9	108	19.5	acetylation	amidation	152162	17.2152
NSP3 UBl1	NCOA2 G1077Q D1081Q	human	Q15596	1073	1088	PSDEQALLQQLYLALR	5.1	0.6	66.2	1.4	acetylation	amidation
NSP3 UBl1	NCOA2	human	Q15596	1074	1089	FITC-SDEGALLDQLYLALRN	67				FITC
NSP3 ADRP	MBOAT1 wt	human	Q6ZNC8	17	32	STYLHPLSELLGIPLD	49	1.3	175	3.3	acetylation	amidation	112	6.80735
NSP3 ADRP	MBOAT1 Y19A	human	Q6ZNC8	17	32	STALHPLSELLGIPLDY	161	4.4	452	10.9	acetylation	amidation	388	8.59991
NSP3 ADRP	MBOAT1 L20I	human	Q6ZNC8	17	32	STYIHPLSELLGIPLD	152	1.3	429	3.3	acetylation	amidation	2147	11.0681
NSP3 ADRP	MBOAT1 L27F	human	Q6ZNC8	17	32	STYLHPLSELFGIPLD	82	1.7	255	4.2	acetylation	amidation	3832	11.9039
NSP3 ADRP	MBOAT1 G28T	human	Q6ZNC8	17	32	STYLHPLSELLTIPLD	104	5.2	311	12.9	acetylation	amidation	47428	15.5335
NSP3 ADRP	MBOAT1 I29M	human	Q6ZNC8	17	32	STYLHPLSELLGMPLD	86.5	1	267.6	2.4	acetylation	amidation	1983	10.9535
NSP3 ADRP	MBOAT1 P30A	human	Q6ZNC8	17	32	STYLHPLSELLGIALD	ND	ND	ND	ND	acetylation	amidation	658	9.36194
NSP3 ADRP	MBOAT1 L31F	human	Q6ZNC8	17	32	STYLHPLSELLGIPFD	93	1.5	285	3.6	acetylation	amidation	849	9.72962
NSP3 ADRP	MBOAT1	human	Q6ZNC8	16	31	FITC-GSTYLHPLSELLGIPL	50.8				FITC
